# Supplementary material for: Trends in the evolution of intronless genes in Poaceae
Source: Front Plant Sci. 2023 Feb 16;14:1065631. doi: 10.3389/fpls.2023.1065631 (PMC9978806; doi:10.3389/fpls.2023.1065631)
Supplement: Supplementary file 1 [file DataSheet_1.zip › Supplementary_Table_S1_part2.xlsx]

## Sheet: Caption
Supplementary Table S1
Part 2
The coding sequences of the intronless genes were aligned to their paralogs using the following parameters of GAMP: --min-intronlength 9 -z sense_force --min-trimmed-coverage 0.7 --min-identity 0.7 . For each species, we built a GFF3 file containing information regarding the homology between intronless genes and multi-exon genes.

## Sheet: S. italica 
##gff-version 3
# Generated by GMAP version 2016-09-23 using call: gmap.avx2 -D ./ -d Si -t 6 --min-intronlength 9 -z sense_force --min-trimmed-coverage 0.7 --min-identity 0.7 -f 2 Si_all_cds.fa
#seqid	source	type	start	end	score	strand	phase	attributes
SETIT_020609mg__I_8099840-8100335	Si	gene	86	232	.	+	.	ID=KQL28785.path1;Name=KQL28785
SETIT_020609mg__I_8099840-8100335	Si	mRNA	86	232	.	+	.	ID=KQL28785.mrna1;Name=KQL28785;Parent=KQL28785.path1;coverage=100.0;identity=100.0;matches=147;mismatches=0;indels=0;unknowns=0
SETIT_020609mg__I_8099840-8100335	Si	exon	86	232	100	+	.	ID=KQL28785.mrna1.exon1;Name=KQL28785;Parent=KQL28785.mrna1;Target=KQL28785 1 147 +
SETIT_020609mg__I_8099840-8100335	Si	CDS	86	232	100	+	0	ID=KQL28785.mrna1.cds1;Name=KQL28785;Parent=KQL28785.mrna1;Target=KQL28785 1 147 +
###
SETIT_016858mg__I_33893315-33895002	Si	gene	1	1611	.	+	.	ID=KQL30868.path1;Name=KQL30868
SETIT_016858mg__I_33893315-33895002	Si	mRNA	1	1611	.	+	.	ID=KQL30868.mrna1;Name=KQL30868;Parent=KQL30868.path1;coverage=100.0;identity=100.0;matches=1611;mismatches=0;indels=0;unknowns=0
SETIT_016858mg__I_33893315-33895002	Si	exon	1	1611	100	+	.	ID=KQL30868.mrna1.exon1;Name=KQL30868;Parent=KQL30868.mrna1;Target=KQL30868 1 1611 +
SETIT_016858mg__I_33893315-33895002	Si	CDS	1	1611	100	+	0	ID=KQL30868.mrna1.cds1;Name=KQL30868;Parent=KQL30868.mrna1;Target=KQL30868 1 1611 +
###
SETIT_019206mg__I_7558347-7558834	Si	gene	1	487	.	+	.	ID=KQL28698.path1;Name=KQL28698
SETIT_019206mg__I_7558347-7558834	Si	mRNA	1	487	.	+	.	ID=KQL28698.mrna1;Name=KQL28698;Parent=KQL28698.path1;coverage=99.8;identity=100.0;matches=458;mismatches=0;indels=0;unknowns=0
SETIT_019206mg__I_7558347-7558834	Si	exon	1	162	100	+	.	ID=KQL28698.mrna1.exon1;Name=KQL28698;Parent=KQL28698.mrna1;Target=KQL28698 1 162 +
SETIT_019206mg__I_7558347-7558834	Si	exon	192	487	100	+	.	ID=KQL28698.mrna1.exon2;Name=KQL28698;Parent=KQL28698.mrna1;Target=KQL28698 163 458 +
SETIT_019206mg__I_7558347-7558834	Si	CDS	1	162	100	+	0	ID=KQL28698.mrna1.cds1;Name=KQL28698;Parent=KQL28698.mrna1;Target=KQL28698 1 162 +
SETIT_019206mg__I_7558347-7558834	Si	CDS	192	485	100	+	0	ID=KQL28698.mrna1.cds2;Name=KQL28698;Parent=KQL28698.mrna1;Target=KQL28698 163 456 +
###
SETIT_016676mg__I_38432710-38438966	Si	gene	1	5859	.	+	.	ID=KQL31563.path1;Name=KQL31563
SETIT_016676mg__I_38432710-38438966	Si	mRNA	1	5859	.	+	.	ID=KQL31563.mrna1;Name=KQL31563;Parent=KQL31563.path1;coverage=100.0;identity=100.0;matches=1845;mismatches=0;indels=0;unknowns=0
SETIT_016676mg__I_38432710-38438966	Si	exon	1	272	100	+	.	ID=KQL31563.mrna1.exon1;Name=KQL31563;Parent=KQL31563.mrna1;Target=KQL31563 1 272 +
SETIT_016676mg__I_38432710-38438966	Si	exon	362	514	100	+	.	ID=KQL31563.mrna1.exon2;Name=KQL31563;Parent=KQL31563.mrna1;Target=KQL31563 273 425 +
SETIT_016676mg__I_38432710-38438966	Si	exon	933	1057	100	+	.	ID=KQL31563.mrna1.exon3;Name=KQL31563;Parent=KQL31563.mrna1;Target=KQL31563 426 550 +
SETIT_016676mg__I_38432710-38438966	Si	exon	1259	1384	100	+	.	ID=KQL31563.mrna1.exon4;Name=KQL31563;Parent=KQL31563.mrna1;Target=KQL31563 551 676 +
SETIT_016676mg__I_38432710-38438966	Si	exon	1937	2119	100	+	.	ID=KQL31563.mrna1.exon5;Name=KQL31563;Parent=KQL31563.mrna1;Target=KQL31563 677 859 +
SETIT_016676mg__I_38432710-38438966	Si	exon	2221	2365	100	+	.	ID=KQL31563.mrna1.exon6;Name=KQL31563;Parent=KQL31563.mrna1;Target=KQL31563 860 1004 +
SETIT_016676mg__I_38432710-38438966	Si	exon	3140	3308	100	+	.	ID=KQL31563.mrna1.exon7;Name=KQL31563;Parent=KQL31563.mrna1;Target=KQL31563 1005 1173 +
SETIT_016676mg__I_38432710-38438966	Si	exon	3729	3863	100	+	.	ID=KQL31563.mrna1.exon8;Name=KQL31563;Parent=KQL31563.mrna1;Target=KQL31563 1174 1308 +
SETIT_016676mg__I_38432710-38438966	Si	exon	3952	4155	100	+	.	ID=KQL31563.mrna1.exon9;Name=KQL31563;Parent=KQL31563.mrna1;Target=KQL31563 1309 1512 +
SETIT_016676mg__I_38432710-38438966	Si	exon	4874	5001	100	+	.	ID=KQL31563.mrna1.exon10;Name=KQL31563;Parent=KQL31563.mrna1;Target=KQL31563 1513 1640 +
SETIT_016676mg__I_38432710-38438966	Si	exon	5086	5137	100	+	.	ID=KQL31563.mrna1.exon11;Name=KQL31563;Parent=KQL31563.mrna1;Target=KQL31563 1641 1692 +
SETIT_016676mg__I_38432710-38438966	Si	exon	5308	5377	100	+	.	ID=KQL31563.mrna1.exon12;Name=KQL31563;Parent=KQL31563.mrna1;Target=KQL31563 1693 1762 +
SETIT_016676mg__I_38432710-38438966	Si	exon	5777	5859	100	+	.	ID=KQL31563.mrna1.exon13;Name=KQL31563;Parent=KQL31563.mrna1;Target=KQL31563 1763 1845 +
SETIT_016676mg__I_38432710-38438966	Si	CDS	1	272	100	+	0	ID=KQL31563.mrna1.cds1;Name=KQL31563;Parent=KQL31563.mrna1;Target=KQL31563 1 272 +
SETIT_016676mg__I_38432710-38438966	Si	CDS	362	514	100	+	2	ID=KQL31563.mrna1.cds2;Name=KQL31563;Parent=KQL31563.mrna1;Target=KQL31563 273 425 +
SETIT_016676mg__I_38432710-38438966	Si	CDS	933	1057	100	+	2	ID=KQL31563.mrna1.cds3;Name=KQL31563;Parent=KQL31563.mrna1;Target=KQL31563 426 550 +
SETIT_016676mg__I_38432710-38438966	Si	CDS	1259	1384	100	+	1	ID=KQL31563.mrna1.cds4;Name=KQL31563;Parent=KQL31563.mrna1;Target=KQL31563 551 676 +
SETIT_016676mg__I_38432710-38438966	Si	CDS	1937	2119	100	+	1	ID=KQL31563.mrna1.cds5;Name=KQL31563;Parent=KQL31563.mrna1;Target=KQL31563 677 859 +
SETIT_016676mg__I_38432710-38438966	Si	CDS	2221	2365	100	+	1	ID=KQL31563.mrna1.cds6;Name=KQL31563;Parent=KQL31563.mrna1;Target=KQL31563 860 1004 +
SETIT_016676mg__I_38432710-38438966	Si	CDS	3140	3308	100	+	2	ID=KQL31563.mrna1.cds7;Name=KQL31563;Parent=KQL31563.mrna1;Target=KQL31563 1005 1173 +
SETIT_016676mg__I_38432710-38438966	Si	CDS	3729	3863	100	+	0	ID=KQL31563.mrna1.cds8;Name=KQL31563;Parent=KQL31563.mrna1;Target=KQL31563 1174 1308 +
SETIT_016676mg__I_38432710-38438966	Si	CDS	3952	4155	100	+	0	ID=KQL31563.mrna1.cds9;Name=KQL31563;Parent=KQL31563.mrna1;Target=KQL31563 1309 1512 +
SETIT_016676mg__I_38432710-38438966	Si	CDS	4874	5001	100	+	0	ID=KQL31563.mrna1.cds10;Name=KQL31563;Parent=KQL31563.mrna1;Target=KQL31563 1513 1640 +
SETIT_016676mg__I_38432710-38438966	Si	CDS	5086	5137	100	+	2	ID=KQL31563.mrna1.cds11;Name=KQL31563;Parent=KQL31563.mrna1;Target=KQL31563 1641 1692 +
SETIT_016676mg__I_38432710-38438966	Si	CDS	5308	5377	100	+	0	ID=KQL31563.mrna1.cds12;Name=KQL31563;Parent=KQL31563.mrna1;Target=KQL31563 1693 1762 +
SETIT_016676mg__I_38432710-38438966	Si	CDS	5777	5859	100	+	1	ID=KQL31563.mrna1.cds13;Name=KQL31563;Parent=KQL31563.mrna1;Target=KQL31563 1763 1845 +
###
SETIT_020084mg__I_28676700-28677268	Si	gene	1	568	.	+	.	ID=KQL30181.path1;Name=KQL30181
SETIT_020084mg__I_28676700-28677268	Si	mRNA	1	568	.	+	.	ID=KQL30181.mrna1;Name=KQL30181;Parent=KQL30181.path1;coverage=99.6;identity=100.0;matches=266;mismatches=0;indels=0;unknowns=0
SETIT_020084mg__I_28676700-28677268	Si	exon	1	108	100	+	.	ID=KQL30181.mrna1.exon1;Name=KQL30181;Parent=KQL30181.mrna1;Target=KQL30181 1 108 +
SETIT_020084mg__I_28676700-28677268	Si	exon	411	568	100	+	.	ID=KQL30181.mrna1.exon2;Name=KQL30181;Parent=KQL30181.mrna1;Target=KQL30181 109 266 +
SETIT_020084mg__I_28676700-28677268	Si	CDS	1	108	100	+	0	ID=KQL30181.mrna1.cds1;Name=KQL30181;Parent=KQL30181.mrna1;Target=KQL30181 1 108 +
SETIT_020084mg__I_28676700-28677268	Si	CDS	411	566	100	+	0	ID=KQL30181.mrna1.cds2;Name=KQL30181;Parent=KQL30181.mrna1;Target=KQL30181 109 264 +
###
SETIT_019785mg__I_37282142-37286083	Si	gene	1	3941	.	+	.	ID=KQL31400.path1;Name=KQL31400
SETIT_019785mg__I_37282142-37286083	Si	mRNA	1	3941	.	+	.	ID=KQL31400.mrna1;Name=KQL31400;Parent=KQL31400.path1;coverage=99.8;identity=100.0;matches=653;mismatches=0;indels=0;unknowns=0
SETIT_019785mg__I_37282142-37286083	Si	exon	1	79	100	+	.	ID=KQL31400.mrna1.exon1;Name=KQL31400;Parent=KQL31400.mrna1;Target=KQL31400 1 79 +
SETIT_019785mg__I_37282142-37286083	Si	exon	193	321	100	+	.	ID=KQL31400.mrna1.exon2;Name=KQL31400;Parent=KQL31400.mrna1;Target=KQL31400 80 208 +
SETIT_019785mg__I_37282142-37286083	Si	exon	515	600	100	+	.	ID=KQL31400.mrna1.exon3;Name=KQL31400;Parent=KQL31400.mrna1;Target=KQL31400 209 294 +
SETIT_019785mg__I_37282142-37286083	Si	exon	752	849	100	+	.	ID=KQL31400.mrna1.exon4;Name=KQL31400;Parent=KQL31400.mrna1;Target=KQL31400 295 392 +
SETIT_019785mg__I_37282142-37286083	Si	exon	956	1081	100	+	.	ID=KQL31400.mrna1.exon5;Name=KQL31400;Parent=KQL31400.mrna1;Target=KQL31400 393 518 +
SETIT_019785mg__I_37282142-37286083	Si	exon	3807	3941	100	+	.	ID=KQL31400.mrna1.exon6;Name=KQL31400;Parent=KQL31400.mrna1;Target=KQL31400 519 653 +
SETIT_019785mg__I_37282142-37286083	Si	CDS	1	79	100	+	0	ID=KQL31400.mrna1.cds1;Name=KQL31400;Parent=KQL31400.mrna1;Target=KQL31400 1 79 +
SETIT_019785mg__I_37282142-37286083	Si	CDS	193	321	100	+	1	ID=KQL31400.mrna1.cds2;Name=KQL31400;Parent=KQL31400.mrna1;Target=KQL31400 80 208 +
SETIT_019785mg__I_37282142-37286083	Si	CDS	515	600	100	+	1	ID=KQL31400.mrna1.cds3;Name=KQL31400;Parent=KQL31400.mrna1;Target=KQL31400 209 294 +
SETIT_019785mg__I_37282142-37286083	Si	CDS	752	849	100	+	0	ID=KQL31400.mrna1.cds4;Name=KQL31400;Parent=KQL31400.mrna1;Target=KQL31400 295 392 +
SETIT_019785mg__I_37282142-37286083	Si	CDS	956	1081	100	+	2	ID=KQL31400.mrna1.cds5;Name=KQL31400;Parent=KQL31400.mrna1;Target=KQL31400 393 518 +
SETIT_019785mg__I_37282142-37286083	Si	CDS	3807	3939	100	+	2	ID=KQL31400.mrna1.cds6;Name=KQL31400;Parent=KQL31400.mrna1;Target=KQL31400 519 651 +
###
SETIT_019882mg__I_24199536-24202942	Si	gene	1	3406	.	-	.	ID=KQL29757.path1;Name=KQL29757
SETIT_019882mg__I_24199536-24202942	Si	mRNA	1	3406	.	-	.	ID=KQL29757.mrna1;Name=KQL29757;Parent=KQL29757.path1;coverage=100.0;identity=100.0;matches=3305;mismatches=0;indels=0;unknowns=0
SETIT_019882mg__I_24199536-24202942	Si	exon	500	3406	100	-	.	ID=KQL29757.mrna1.exon1;Name=KQL29757;Parent=KQL29757.mrna1;Target=KQL29757 2 2908 +
SETIT_019882mg__I_24199536-24202942	Si	exon	1	398	100	-	.	ID=KQL29757.mrna1.exon2;Name=KQL29757;Parent=KQL29757.mrna1;Target=KQL29757 2909 3306 +
SETIT_019882mg__I_24199536-24202942	Si	CDS	500	3404	100	-	0	ID=KQL29757.mrna1.cds1;Name=KQL29757;Parent=KQL29757.mrna1;Target=KQL29757 4 2908 +
SETIT_019882mg__I_24199536-24202942	Si	CDS	1	398	100	-	1	ID=KQL29757.mrna1.cds2;Name=KQL29757;Parent=KQL29757.mrna1;Target=KQL29757 2909 3306 +
###
SETIT_020184mg__I_17360437-17364410	Si	gene	1	3973	.	-	.	ID=KQL29483.path1;Name=KQL29483
SETIT_020184mg__I_17360437-17364410	Si	mRNA	1	3973	.	-	.	ID=KQL29483.mrna1;Name=KQL29483;Parent=KQL29483.path1;coverage=99.9;identity=100.0;matches=1085;mismatches=0;indels=0;unknowns=0
SETIT_020184mg__I_17360437-17364410	Si	exon	3784	3973	100	-	.	ID=KQL29483.mrna1.exon1;Name=KQL29483;Parent=KQL29483.mrna1;Target=KQL29483 2 191 +
SETIT_020184mg__I_17360437-17364410	Si	exon	3623	3685	100	-	.	ID=KQL29483.mrna1.exon2;Name=KQL29483;Parent=KQL29483.mrna1;Target=KQL29483 192 254 +
SETIT_020184mg__I_17360437-17364410	Si	exon	3417	3533	100	-	.	ID=KQL29483.mrna1.exon3;Name=KQL29483;Parent=KQL29483.mrna1;Target=KQL29483 255 371 +
SETIT_020184mg__I_17360437-17364410	Si	exon	3031	3268	100	-	.	ID=KQL29483.mrna1.exon4;Name=KQL29483;Parent=KQL29483.mrna1;Target=KQL29483 372 609 +
SETIT_020184mg__I_17360437-17364410	Si	exon	603	761	100	-	.	ID=KQL29483.mrna1.exon5;Name=KQL29483;Parent=KQL29483.mrna1;Target=KQL29483 610 768 +
SETIT_020184mg__I_17360437-17364410	Si	exon	279	430	100	-	.	ID=KQL29483.mrna1.exon6;Name=KQL29483;Parent=KQL29483.mrna1;Target=KQL29483 769 920 +
SETIT_020184mg__I_17360437-17364410	Si	exon	1	166	100	-	.	ID=KQL29483.mrna1.exon7;Name=KQL29483;Parent=KQL29483.mrna1;Target=KQL29483 921 1086 +
SETIT_020184mg__I_17360437-17364410	Si	CDS	3784	3971	100	-	0	ID=KQL29483.mrna1.cds1;Name=KQL29483;Parent=KQL29483.mrna1;Target=KQL29483 4 191 +
SETIT_020184mg__I_17360437-17364410	Si	CDS	3623	3685	100	-	2	ID=KQL29483.mrna1.cds2;Name=KQL29483;Parent=KQL29483.mrna1;Target=KQL29483 192 254 +
SETIT_020184mg__I_17360437-17364410	Si	CDS	3417	3533	100	-	2	ID=KQL29483.mrna1.cds3;Name=KQL29483;Parent=KQL29483.mrna1;Target=KQL29483 255 371 +
SETIT_020184mg__I_17360437-17364410	Si	CDS	3031	3268	100	-	2	ID=KQL29483.mrna1.cds4;Name=KQL29483;Parent=KQL29483.mrna1;Target=KQL29483 372 609 +
SETIT_020184mg__I_17360437-17364410	Si	CDS	603	761	100	-	0	ID=KQL29483.mrna1.cds5;Name=KQL29483;Parent=KQL29483.mrna1;Target=KQL29483 610 768 +
SETIT_020184mg__I_17360437-17364410	Si	CDS	279	430	100	-	0	ID=KQL29483.mrna1.cds6;Name=KQL29483;Parent=KQL29483.mrna1;Target=KQL29483 769 920 +
SETIT_020184mg__I_17360437-17364410	Si	CDS	1	166	100	-	2	ID=KQL29483.mrna1.cds7;Name=KQL29483;Parent=KQL29483.mrna1;Target=KQL29483 921 1086 +
###
SETIT_016658mg__I_27312236-27316023	Si	gene	1	3787	.	-	.	ID=KQL29988.path1;Name=KQL29988
SETIT_016658mg__I_27312236-27316023	Si	mRNA	1	3787	.	-	.	ID=KQL29988.mrna1;Name=KQL29988;Parent=KQL29988.path1;coverage=99.9;identity=100.0;matches=1868;mismatches=0;indels=0;unknowns=0
SETIT_016658mg__I_27312236-27316023	Si	exon	3459	3787	100	-	.	ID=KQL29988.mrna1.exon1;Name=KQL29988;Parent=KQL29988.mrna1;Target=KQL29988 2 330 +
SETIT_016658mg__I_27312236-27316023	Si	exon	2867	3192	100	-	.	ID=KQL29988.mrna1.exon2;Name=KQL29988;Parent=KQL29988.mrna1;Target=KQL29988 331 656 +
SETIT_016658mg__I_27312236-27316023	Si	exon	2660	2752	100	-	.	ID=KQL29988.mrna1.exon3;Name=KQL29988;Parent=KQL29988.mrna1;Target=KQL29988 657 749 +
SETIT_016658mg__I_27312236-27316023	Si	exon	2488	2578	100	-	.	ID=KQL29988.mrna1.exon4;Name=KQL29988;Parent=KQL29988.mrna1;Target=KQL29988 750 840 +
SETIT_016658mg__I_27312236-27316023	Si	exon	2199	2292	100	-	.	ID=KQL29988.mrna1.exon5;Name=KQL29988;Parent=KQL29988.mrna1;Target=KQL29988 841 934 +
SETIT_016658mg__I_27312236-27316023	Si	exon	1990	2087	100	-	.	ID=KQL29988.mrna1.exon6;Name=KQL29988;Parent=KQL29988.mrna1;Target=KQL29988 935 1032 +
SETIT_016658mg__I_27312236-27316023	Si	exon	1781	1850	100	-	.	ID=KQL29988.mrna1.exon7;Name=KQL29988;Parent=KQL29988.mrna1;Target=KQL29988 1033 1102 +
SETIT_016658mg__I_27312236-27316023	Si	exon	1587	1684	100	-	.	ID=KQL29988.mrna1.exon8;Name=KQL29988;Parent=KQL29988.mrna1;Target=KQL29988 1103 1200 +
SETIT_016658mg__I_27312236-27316023	Si	exon	979	1095	100	-	.	ID=KQL29988.mrna1.exon9;Name=KQL29988;Parent=KQL29988.mrna1;Target=KQL29988 1201 1317 +
SETIT_016658mg__I_27312236-27316023	Si	exon	817	893	100	-	.	ID=KQL29988.mrna1.exon10;Name=KQL29988;Parent=KQL29988.mrna1;Target=KQL29988 1318 1394 +
SETIT_016658mg__I_27312236-27316023	Si	exon	658	702	100	-	.	ID=KQL29988.mrna1.exon11;Name=KQL29988;Parent=KQL29988.mrna1;Target=KQL29988 1395 1439 +
SETIT_016658mg__I_27312236-27316023	Si	exon	1	430	100	-	.	ID=KQL29988.mrna1.exon12;Name=KQL29988;Parent=KQL29988.mrna1;Target=KQL29988 1440 1869 +
SETIT_016658mg__I_27312236-27316023	Si	CDS	3459	3785	100	-	0	ID=KQL29988.mrna1.cds1;Name=KQL29988;Parent=KQL29988.mrna1;Target=KQL29988 4 330 +
SETIT_016658mg__I_27312236-27316023	Si	CDS	2867	3192	100	-	0	ID=KQL29988.mrna1.cds2;Name=KQL29988;Parent=KQL29988.mrna1;Target=KQL29988 331 656 +
SETIT_016658mg__I_27312236-27316023	Si	CDS	2660	2752	100	-	2	ID=KQL29988.mrna1.cds3;Name=KQL29988;Parent=KQL29988.mrna1;Target=KQL29988 657 749 +
SETIT_016658mg__I_27312236-27316023	Si	CDS	2488	2578	100	-	2	ID=KQL29988.mrna1.cds4;Name=KQL29988;Parent=KQL29988.mrna1;Target=KQL29988 750 840 +
SETIT_016658mg__I_27312236-27316023	Si	CDS	2199	2292	100	-	0	ID=KQL29988.mrna1.cds5;Name=KQL29988;Parent=KQL29988.mrna1;Target=KQL29988 841 934 +
SETIT_016658mg__I_27312236-27316023	Si	CDS	1990	2087	100	-	1	ID=KQL29988.mrna1.cds6;Name=KQL29988;Parent=KQL29988.mrna1;Target=KQL29988 935 1032 +
SETIT_016658mg__I_27312236-27316023	Si	CDS	1781	1850	100	-	0	ID=KQL29988.mrna1.cds7;Name=KQL29988;Parent=KQL29988.mrna1;Target=KQL29988 1033 1102 +
SETIT_016658mg__I_27312236-27316023	Si	CDS	1587	1684	100	-	1	ID=KQL29988.mrna1.cds8;Name=KQL29988;Parent=KQL29988.mrna1;Target=KQL29988 1103 1200 +
SETIT_016658mg__I_27312236-27316023	Si	CDS	979	1095	100	-	0	ID=KQL29988.mrna1.cds9;Name=KQL29988;Parent=KQL29988.mrna1;Target=KQL29988 1201 1317 +
SETIT_016658mg__I_27312236-27316023	Si	CDS	817	893	100	-	0	ID=KQL29988.mrna1.cds10;Name=KQL29988;Parent=KQL29988.mrna1;Target=KQL29988 1318 1394 +
SETIT_016658mg__I_27312236-27316023	Si	CDS	658	702	100	-	2	ID=KQL29988.mrna1.cds11;Name=KQL29988;Parent=KQL29988.mrna1;Target=KQL29988 1395 1439 +
SETIT_016658mg__I_27312236-27316023	Si	CDS	1	430	100	-	2	ID=KQL29988.mrna1.cds12;Name=KQL29988;Parent=KQL29988.mrna1;Target=KQL29988 1440 1869 +
###
SETIT_020450mg__I_36457248-36457734	Si	gene	123	248	.	-	.	ID=KQL31247.path1;Name=KQL31247
SETIT_020450mg__I_36457248-36457734	Si	mRNA	123	248	.	-	.	ID=KQL31247.mrna1;Name=KQL31247;Parent=KQL31247.path1;coverage=100.0;identity=100.0;matches=126;mismatches=0;indels=0;unknowns=0
SETIT_020450mg__I_36457248-36457734	Si	exon	123	248	100	-	.	ID=KQL31247.mrna1.exon1;Name=KQL31247;Parent=KQL31247.mrna1;Target=KQL31247 1 126 +
SETIT_020450mg__I_36457248-36457734	Si	CDS	123	248	100	-	0	ID=KQL31247.mrna1.cds1;Name=KQL31247;Parent=KQL31247.mrna1;Target=KQL31247 1 126 +
###
SETIT_020471mg__I_10140970-10141318	Si	gene	175	309	.	+	.	ID=KQL29071.path1;Name=KQL29071
SETIT_020471mg__I_10140970-10141318	Si	mRNA	175	309	.	+	.	ID=KQL29071.mrna1;Name=KQL29071;Parent=KQL29071.path1;coverage=100.0;identity=100.0;matches=135;mismatches=0;indels=0;unknowns=0
SETIT_020471mg__I_10140970-10141318	Si	exon	175	309	100	+	.	ID=KQL29071.mrna1.exon1;Name=KQL29071;Parent=KQL29071.mrna1;Target=KQL29071 1 135 +
SETIT_020471mg__I_10140970-10141318	Si	CDS	175	309	100	+	0	ID=KQL29071.mrna1.cds1;Name=KQL29071;Parent=KQL29071.mrna1;Target=KQL29071 1 135 +
###
SETIT_016715mg__I_39038010-39041452	Si	gene	2835	2957	.	-	.	ID=KQL31651.path1;Name=KQL31651
SETIT_016715mg__I_39038010-39041452	Si	mRNA	2835	2957	.	-	.	ID=KQL31651.mrna1;Name=KQL31651;Parent=KQL31651.path1;coverage=100.0;identity=100.0;matches=123;mismatches=0;indels=0;unknowns=0
SETIT_016715mg__I_39038010-39041452	Si	exon	2835	2957	100	-	.	ID=KQL31651.mrna1.exon1;Name=KQL31651;Parent=KQL31651.mrna1;Target=KQL31651 1 123 +
SETIT_016715mg__I_39038010-39041452	Si	CDS	2835	2957	100	-	0	ID=KQL31651.mrna1.cds1;Name=KQL31651;Parent=KQL31651.mrna1;Target=KQL31651 1 123 +
###
SETIT_020645mg__I_39040528-39040987	Si	gene	317	439	.	-	.	ID=KQL31651.path2;Name=KQL31651
SETIT_020645mg__I_39040528-39040987	Si	mRNA	317	439	.	-	.	ID=KQL31651.mrna2;Name=KQL31651;Parent=KQL31651.path2;coverage=100.0;identity=100.0;matches=123;mismatches=0;indels=0;unknowns=0
SETIT_020645mg__I_39040528-39040987	Si	exon	317	439	100	-	.	ID=KQL31651.mrna2.exon1;Name=KQL31651;Parent=KQL31651.mrna2;Target=KQL31651 1 123 +
SETIT_020645mg__I_39040528-39040987	Si	CDS	317	439	100	-	0	ID=KQL31651.mrna2.cds1;Name=KQL31651;Parent=KQL31651.mrna2;Target=KQL31651 1 123 +
###
SETIT_017497mg__I_34000719-34003618	Si	gene	224	2858	.	-	.	ID=KQL30881.path1;Name=KQL30881
SETIT_017497mg__I_34000719-34003618	Si	mRNA	224	2858	.	-	.	ID=KQL30881.mrna1;Name=KQL30881;Parent=KQL30881.path1;coverage=100.0;identity=100.0;matches=1155;mismatches=0;indels=0;unknowns=0
SETIT_017497mg__I_34000719-34003618	Si	exon	2549	2858	100	-	.	ID=KQL30881.mrna1.exon1;Name=KQL30881;Parent=KQL30881.mrna1;Target=KQL30881 1 310 +
SETIT_017497mg__I_34000719-34003618	Si	exon	1276	1406	100	-	.	ID=KQL30881.mrna1.exon2;Name=KQL30881;Parent=KQL30881.mrna1;Target=KQL30881 311 441 +
SETIT_017497mg__I_34000719-34003618	Si	exon	934	1170	100	-	.	ID=KQL30881.mrna1.exon3;Name=KQL30881;Parent=KQL30881.mrna1;Target=KQL30881 442 678 +
SETIT_017497mg__I_34000719-34003618	Si	exon	580	829	100	-	.	ID=KQL30881.mrna1.exon4;Name=KQL30881;Parent=KQL30881.mrna1;Target=KQL30881 679 928 +
SETIT_017497mg__I_34000719-34003618	Si	exon	224	450	100	-	.	ID=KQL30881.mrna1.exon5;Name=KQL30881;Parent=KQL30881.mrna1;Target=KQL30881 929 1155 +
SETIT_017497mg__I_34000719-34003618	Si	CDS	2549	2858	100	-	0	ID=KQL30881.mrna1.cds1;Name=KQL30881;Parent=KQL30881.mrna1;Target=KQL30881 1 310 +
SETIT_017497mg__I_34000719-34003618	Si	CDS	1276	1406	100	-	1	ID=KQL30881.mrna1.cds2;Name=KQL30881;Parent=KQL30881.mrna1;Target=KQL30881 311 441 +
SETIT_017497mg__I_34000719-34003618	Si	CDS	934	1170	100	-	0	ID=KQL30881.mrna1.cds3;Name=KQL30881;Parent=KQL30881.mrna1;Target=KQL30881 442 678 +
SETIT_017497mg__I_34000719-34003618	Si	CDS	580	829	100	-	0	ID=KQL30881.mrna1.cds4;Name=KQL30881;Parent=KQL30881.mrna1;Target=KQL30881 679 928 +
SETIT_017497mg__I_34000719-34003618	Si	CDS	224	450	100	-	1	ID=KQL30881.mrna1.cds5;Name=KQL30881;Parent=KQL30881.mrna1;Target=KQL30881 929 1155 +
###
SETIT_0168361mg__I_5305497-5307618	Si	gene	1	1496	.	+	.	ID=KQL28346.path1;Name=KQL28346
SETIT_0168361mg__I_5305497-5307618	Si	mRNA	1	1496	.	+	.	ID=KQL28346.mrna1;Name=KQL28346;Parent=KQL28346.path1;coverage=100.0;identity=100.0;matches=534;mismatches=0;indels=0;unknowns=0
SETIT_0168361mg__I_5305497-5307618	Si	exon	1	110	100	+	.	ID=KQL28346.mrna1.exon1;Name=KQL28346;Parent=KQL28346.mrna1;Target=KQL28346 1 110 +
SETIT_0168361mg__I_5305497-5307618	Si	exon	892	1048	100	+	.	ID=KQL28346.mrna1.exon2;Name=KQL28346;Parent=KQL28346.mrna1;Target=KQL28346 111 267 +
SETIT_0168361mg__I_5305497-5307618	Si	exon	1131	1256	100	+	.	ID=KQL28346.mrna1.exon3;Name=KQL28346;Parent=KQL28346.mrna1;Target=KQL28346 268 393 +
SETIT_0168361mg__I_5305497-5307618	Si	exon	1356	1496	100	+	.	ID=KQL28346.mrna1.exon4;Name=KQL28346;Parent=KQL28346.mrna1;Target=KQL28346 394 534 +
SETIT_0168361mg__I_5305497-5307618	Si	CDS	1	110	100	+	0	ID=KQL28346.mrna1.cds1;Name=KQL28346;Parent=KQL28346.mrna1;Target=KQL28346 1 110 +
SETIT_0168361mg__I_5305497-5307618	Si	CDS	892	1048	100	+	2	ID=KQL28346.mrna1.cds2;Name=KQL28346;Parent=KQL28346.mrna1;Target=KQL28346 111 267 +
SETIT_0168361mg__I_5305497-5307618	Si	CDS	1131	1256	100	+	0	ID=KQL28346.mrna1.cds3;Name=KQL28346;Parent=KQL28346.mrna1;Target=KQL28346 268 393 +
SETIT_0168361mg__I_5305497-5307618	Si	CDS	1356	1496	100	+	0	ID=KQL28346.mrna1.cds4;Name=KQL28346;Parent=KQL28346.mrna1;Target=KQL28346 394 534 +
###
SETIT_020083mg__I_40407600-40408245	Si	gene	1	645	.	+	.	ID=KQL31915.path1;Name=KQL31915
SETIT_020083mg__I_40407600-40408245	Si	mRNA	1	645	.	+	.	ID=KQL31915.mrna1;Name=KQL31915;Parent=KQL31915.path1;coverage=99.8;identity=100.0;matches=470;mismatches=0;indels=0;unknowns=0
SETIT_020083mg__I_40407600-40408245	Si	exon	1	195	100	+	.	ID=KQL31915.mrna1.exon1;Name=KQL31915;Parent=KQL31915.mrna1;Target=KQL31915 1 195 +
SETIT_020083mg__I_40407600-40408245	Si	exon	371	645	100	+	.	ID=KQL31915.mrna1.exon2;Name=KQL31915;Parent=KQL31915.mrna1;Target=KQL31915 196 470 +
SETIT_020083mg__I_40407600-40408245	Si	CDS	1	195	100	+	0	ID=KQL31915.mrna1.cds1;Name=KQL31915;Parent=KQL31915.mrna1;Target=KQL31915 1 195 +
SETIT_020083mg__I_40407600-40408245	Si	CDS	371	643	100	+	0	ID=KQL31915.mrna1.cds2;Name=KQL31915;Parent=KQL31915.mrna1;Target=KQL31915 196 468 +
###
SETIT_017897mg__I_636240-641240	Si	gene	500	4825	.	-	.	ID=KQL27783.path1;Name=KQL27783
SETIT_017897mg__I_636240-641240	Si	mRNA	500	4825	.	-	.	ID=KQL27783.mrna1;Name=KQL27783;Parent=KQL27783.path1;coverage=100.0;identity=100.0;matches=918;mismatches=0;indels=0;unknowns=0
SETIT_017897mg__I_636240-641240	Si	exon	4355	4825	100	-	.	ID=KQL27783.mrna1.exon1;Name=KQL27783;Parent=KQL27783.mrna1;Target=KQL27783 1 471 +
SETIT_017897mg__I_636240-641240	Si	exon	2724	2792	100	-	.	ID=KQL27783.mrna1.exon2;Name=KQL27783;Parent=KQL27783.mrna1;Target=KQL27783 472 540 +
SETIT_017897mg__I_636240-641240	Si	exon	2565	2633	100	-	.	ID=KQL27783.mrna1.exon3;Name=KQL27783;Parent=KQL27783.mrna1;Target=KQL27783 541 609 +
SETIT_017897mg__I_636240-641240	Si	exon	1435	1521	100	-	.	ID=KQL27783.mrna1.exon4;Name=KQL27783;Parent=KQL27783.mrna1;Target=KQL27783 610 696 +
SETIT_017897mg__I_636240-641240	Si	exon	752	819	100	-	.	ID=KQL27783.mrna1.exon5;Name=KQL27783;Parent=KQL27783.mrna1;Target=KQL27783 697 764 +
SETIT_017897mg__I_636240-641240	Si	exon	500	653	100	-	.	ID=KQL27783.mrna1.exon6;Name=KQL27783;Parent=KQL27783.mrna1;Target=KQL27783 765 918 +
SETIT_017897mg__I_636240-641240	Si	CDS	4355	4825	100	-	0	ID=KQL27783.mrna1.cds1;Name=KQL27783;Parent=KQL27783.mrna1;Target=KQL27783 1 471 +
SETIT_017897mg__I_636240-641240	Si	CDS	2724	2792	100	-	0	ID=KQL27783.mrna1.cds2;Name=KQL27783;Parent=KQL27783.mrna1;Target=KQL27783 472 540 +
SETIT_017897mg__I_636240-641240	Si	CDS	2565	2633	100	-	0	ID=KQL27783.mrna1.cds3;Name=KQL27783;Parent=KQL27783.mrna1;Target=KQL27783 541 609 +
SETIT_017897mg__I_636240-641240	Si	CDS	1435	1521	100	-	0	ID=KQL27783.mrna1.cds4;Name=KQL27783;Parent=KQL27783.mrna1;Target=KQL27783 610 696 +
SETIT_017897mg__I_636240-641240	Si	CDS	752	819	100	-	0	ID=KQL27783.mrna1.cds5;Name=KQL27783;Parent=KQL27783.mrna1;Target=KQL27783 697 764 +
SETIT_017897mg__I_636240-641240	Si	CDS	500	653	100	-	2	ID=KQL27783.mrna1.cds6;Name=KQL27783;Parent=KQL27783.mrna1;Target=KQL27783 765 918 +
###
SETIT_020045mg__I_30398794-30400221	Si	gene	1	1427	.	+	.	ID=KQL30413.path1;Name=KQL30413
SETIT_020045mg__I_30398794-30400221	Si	mRNA	1	1427	.	+	.	ID=KQL30413.mrna1;Name=KQL30413;Parent=KQL30413.path1;coverage=99.9;identity=100.0;matches=1427;mismatches=0;indels=0;unknowns=0
SETIT_020045mg__I_30398794-30400221	Si	exon	1	1427	100	+	.	ID=KQL30413.mrna1.exon1;Name=KQL30413;Parent=KQL30413.mrna1;Target=KQL30413 1 1427 +
SETIT_020045mg__I_30398794-30400221	Si	CDS	1	1425	100	+	0	ID=KQL30413.mrna1.cds1;Name=KQL30413;Parent=KQL30413.mrna1;Target=KQL30413 1 1425 +
###
SETIT_013598mg__VI_30211529-30213793	Si	gene	96	1512	.	+	.	ID=KQL30413.path2;Name=KQL30413
SETIT_013598mg__VI_30211529-30213793	Si	mRNA	96	1512	.	+	.	ID=KQL30413.mrna2;Name=KQL30413;Parent=KQL30413.path2;coverage=99.6;identity=99.0;matches=1409;mismatches=8;indels=6;unknowns=0
SETIT_013598mg__VI_30211529-30213793	Si	exon	96	1512	99	+	.	ID=KQL30413.mrna2.exon1;Name=KQL30413;Parent=KQL30413.mrna2;Target=KQL30413 6 1428 +
SETIT_013598mg__VI_30211529-30213793	Si	CDS	97	1512	99	+	0	ID=KQL30413.mrna2.cds1;Name=KQL30413;Parent=KQL30413.mrna2;Target=KQL30413 7 1428 +
###
SETIT_017897mg__I_636240-641240	Si	gene	1420	4825	.	-	.	ID=KQL27784.path1;Name=KQL27784
SETIT_017897mg__I_636240-641240	Si	mRNA	1420	4825	.	-	.	ID=KQL27784.mrna1;Name=KQL27784;Parent=KQL27784.path1;coverage=100.0;identity=100.0;matches=711;mismatches=0;indels=0;unknowns=0
SETIT_017897mg__I_636240-641240	Si	exon	4355	4825	100	-	.	ID=KQL27784.mrna1.exon1;Name=KQL27784;Parent=KQL27784.mrna1;Target=KQL27784 1 471 +
SETIT_017897mg__I_636240-641240	Si	exon	2724	2792	100	-	.	ID=KQL27784.mrna1.exon2;Name=KQL27784;Parent=KQL27784.mrna1;Target=KQL27784 472 540 +
SETIT_017897mg__I_636240-641240	Si	exon	2565	2633	100	-	.	ID=KQL27784.mrna1.exon3;Name=KQL27784;Parent=KQL27784.mrna1;Target=KQL27784 541 609 +
SETIT_017897mg__I_636240-641240	Si	exon	1420	1521	100	-	.	ID=KQL27784.mrna1.exon4;Name=KQL27784;Parent=KQL27784.mrna1;Target=KQL27784 610 711 +
SETIT_017897mg__I_636240-641240	Si	CDS	4355	4825	100	-	0	ID=KQL27784.mrna1.cds1;Name=KQL27784;Parent=KQL27784.mrna1;Target=KQL27784 1 471 +
SETIT_017897mg__I_636240-641240	Si	CDS	2724	2792	100	-	0	ID=KQL27784.mrna1.cds2;Name=KQL27784;Parent=KQL27784.mrna1;Target=KQL27784 472 540 +
SETIT_017897mg__I_636240-641240	Si	CDS	2565	2633	100	-	0	ID=KQL27784.mrna1.cds3;Name=KQL27784;Parent=KQL27784.mrna1;Target=KQL27784 541 609 +
SETIT_017897mg__I_636240-641240	Si	CDS	1420	1521	100	-	0	ID=KQL27784.mrna1.cds4;Name=KQL27784;Parent=KQL27784.mrna1;Target=KQL27784 610 711 +
###
SETIT_017073mg__I_36287116-36291271	Si	gene	489	4155	.	-	.	ID=KQL31213.path1;Name=KQL31213
SETIT_017073mg__I_36287116-36291271	Si	mRNA	489	4155	.	-	.	ID=KQL31213.mrna1;Name=KQL31213;Parent=KQL31213.path1;coverage=99.9;identity=100.0;matches=1439;mismatches=0;indels=0;unknowns=0
SETIT_017073mg__I_36287116-36291271	Si	exon	3513	4155	100	-	.	ID=KQL31213.mrna1.exon1;Name=KQL31213;Parent=KQL31213.mrna1;Target=KQL31213 2 644 +
SETIT_017073mg__I_36287116-36291271	Si	exon	3375	3414	100	-	.	ID=KQL31213.mrna1.exon2;Name=KQL31213;Parent=KQL31213.mrna1;Target=KQL31213 645 684 +
SETIT_017073mg__I_36287116-36291271	Si	exon	3072	3124	100	-	.	ID=KQL31213.mrna1.exon3;Name=KQL31213;Parent=KQL31213.mrna1;Target=KQL31213 685 737 +
SETIT_017073mg__I_36287116-36291271	Si	exon	2932	2977	100	-	.	ID=KQL31213.mrna1.exon4;Name=KQL31213;Parent=KQL31213.mrna1;Target=KQL31213 738 783 +
SETIT_017073mg__I_36287116-36291271	Si	exon	2239	2331	100	-	.	ID=KQL31213.mrna1.exon5;Name=KQL31213;Parent=KQL31213.mrna1;Target=KQL31213 784 876 +
SETIT_017073mg__I_36287116-36291271	Si	exon	1737	1856	100	-	.	ID=KQL31213.mrna1.exon6;Name=KQL31213;Parent=KQL31213.mrna1;Target=KQL31213 877 996 +
SETIT_017073mg__I_36287116-36291271	Si	exon	1612	1663	100	-	.	ID=KQL31213.mrna1.exon7;Name=KQL31213;Parent=KQL31213.mrna1;Target=KQL31213 997 1048 +
SETIT_017073mg__I_36287116-36291271	Si	exon	1455	1530	100	-	.	ID=KQL31213.mrna1.exon8;Name=KQL31213;Parent=KQL31213.mrna1;Target=KQL31213 1049 1124 +
SETIT_017073mg__I_36287116-36291271	Si	exon	1147	1213	100	-	.	ID=KQL31213.mrna1.exon9;Name=KQL31213;Parent=KQL31213.mrna1;Target=KQL31213 1125 1191 +
SETIT_017073mg__I_36287116-36291271	Si	exon	929	979	100	-	.	ID=KQL31213.mrna1.exon10;Name=KQL31213;Parent=KQL31213.mrna1;Target=KQL31213 1192 1242 +
SETIT_017073mg__I_36287116-36291271	Si	exon	671	763	100	-	.	ID=KQL31213.mrna1.exon11;Name=KQL31213;Parent=KQL31213.mrna1;Target=KQL31213 1243 1335 +
SETIT_017073mg__I_36287116-36291271	Si	exon	489	593	100	-	.	ID=KQL31213.mrna1.exon12;Name=KQL31213;Parent=KQL31213.mrna1;Target=KQL31213 1336 1440 +
SETIT_017073mg__I_36287116-36291271	Si	CDS	3513	4153	100	-	0	ID=KQL31213.mrna1.cds1;Name=KQL31213;Parent=KQL31213.mrna1;Target=KQL31213 4 644 +
SETIT_017073mg__I_36287116-36291271	Si	CDS	3375	3414	100	-	2	ID=KQL31213.mrna1.cds2;Name=KQL31213;Parent=KQL31213.mrna1;Target=KQL31213 645 684 +
SETIT_017073mg__I_36287116-36291271	Si	CDS	3072	3124	100	-	0	ID=KQL31213.mrna1.cds3;Name=KQL31213;Parent=KQL31213.mrna1;Target=KQL31213 685 737 +
SETIT_017073mg__I_36287116-36291271	Si	CDS	2932	2977	100	-	2	ID=KQL31213.mrna1.cds4;Name=KQL31213;Parent=KQL31213.mrna1;Target=KQL31213 738 783 +
SETIT_017073mg__I_36287116-36291271	Si	CDS	2239	2331	100	-	0	ID=KQL31213.mrna1.cds5;Name=KQL31213;Parent=KQL31213.mrna1;Target=KQL31213 784 876 +
SETIT_017073mg__I_36287116-36291271	Si	CDS	1737	1856	100	-	0	ID=KQL31213.mrna1.cds6;Name=KQL31213;Parent=KQL31213.mrna1;Target=KQL31213 877 996 +
SETIT_017073mg__I_36287116-36291271	Si	CDS	1612	1663	100	-	0	ID=KQL31213.mrna1.cds7;Name=KQL31213;Parent=KQL31213.mrna1;Target=KQL31213 997 1048 +
SETIT_017073mg__I_36287116-36291271	Si	CDS	1455	1530	100	-	1	ID=KQL31213.mrna1.cds8;Name=KQL31213;Parent=KQL31213.mrna1;Target=KQL31213 1049 1124 +
SETIT_017073mg__I_36287116-36291271	Si	CDS	1147	1213	100	-	2	ID=KQL31213.mrna1.cds9;Name=KQL31213;Parent=KQL31213.mrna1;Target=KQL31213 1125 1191 +
SETIT_017073mg__I_36287116-36291271	Si	CDS	929	979	100	-	0	ID=KQL31213.mrna1.cds10;Name=KQL31213;Parent=KQL31213.mrna1;Target=KQL31213 1192 1242 +
SETIT_017073mg__I_36287116-36291271	Si	CDS	671	763	100	-	0	ID=KQL31213.mrna1.cds11;Name=KQL31213;Parent=KQL31213.mrna1;Target=KQL31213 1243 1335 +
SETIT_017073mg__I_36287116-36291271	Si	CDS	489	593	100	-	0	ID=KQL31213.mrna1.cds12;Name=KQL31213;Parent=KQL31213.mrna1;Target=KQL31213 1336 1440 +
###
SETIT_017927mg__I_30576530-30581361	Si	gene	543	4831	.	-	.	ID=KQL30438.path1;Name=KQL30438
SETIT_017927mg__I_30576530-30581361	Si	mRNA	543	4831	.	-	.	ID=KQL30438.mrna1;Name=KQL30438;Parent=KQL30438.path1;coverage=99.9;identity=100.0;matches=899;mismatches=0;indels=0;unknowns=0
SETIT_017927mg__I_30576530-30581361	Si	exon	4355	4831	100	-	.	ID=KQL30438.mrna1.exon1;Name=KQL30438;Parent=KQL30438.mrna1;Target=KQL30438 2 478 +
SETIT_017927mg__I_30576530-30581361	Si	exon	3707	3903	100	-	.	ID=KQL30438.mrna1.exon2;Name=KQL30438;Parent=KQL30438.mrna1;Target=KQL30438 479 675 +
SETIT_017927mg__I_30576530-30581361	Si	exon	2540	2628	100	-	.	ID=KQL30438.mrna1.exon3;Name=KQL30438;Parent=KQL30438.mrna1;Target=KQL30438 676 764 +
SETIT_017927mg__I_30576530-30581361	Si	exon	2335	2416	100	-	.	ID=KQL30438.mrna1.exon4;Name=KQL30438;Parent=KQL30438.mrna1;Target=KQL30438 765 846 +
SETIT_017927mg__I_30576530-30581361	Si	exon	543	596	100	-	.	ID=KQL30438.mrna1.exon5;Name=KQL30438;Parent=KQL30438.mrna1;Target=KQL30438 847 900 +
SETIT_017927mg__I_30576530-30581361	Si	CDS	4355	4829	100	-	0	ID=KQL30438.mrna1.cds1;Name=KQL30438;Parent=KQL30438.mrna1;Target=KQL30438 4 478 +
SETIT_017927mg__I_30576530-30581361	Si	CDS	3707	3903	100	-	1	ID=KQL30438.mrna1.cds2;Name=KQL30438;Parent=KQL30438.mrna1;Target=KQL30438 479 675 +
SETIT_017927mg__I_30576530-30581361	Si	CDS	2540	2628	100	-	0	ID=KQL30438.mrna1.cds3;Name=KQL30438;Parent=KQL30438.mrna1;Target=KQL30438 676 764 +
SETIT_017927mg__I_30576530-30581361	Si	CDS	2335	2416	100	-	2	ID=KQL30438.mrna1.cds4;Name=KQL30438;Parent=KQL30438.mrna1;Target=KQL30438 765 846 +
SETIT_017927mg__I_30576530-30581361	Si	CDS	543	596	100	-	0	ID=KQL30438.mrna1.cds5;Name=KQL30438;Parent=KQL30438.mrna1;Target=KQL30438 847 900 +
###
SETIT_018530mg__I_30666842-30671207	Si	gene	95	4130	.	+	.	ID=KQL30456.path1;Name=KQL30456
SETIT_018530mg__I_30666842-30671207	Si	mRNA	95	4130	.	+	.	ID=KQL30456.mrna1;Name=KQL30456;Parent=KQL30456.path1;coverage=100.0;identity=100.0;matches=498;mismatches=0;indels=0;unknowns=0
SETIT_018530mg__I_30666842-30671207	Si	exon	95	342	100	+	.	ID=KQL30456.mrna1.exon1;Name=KQL30456;Parent=KQL30456.mrna1;Target=KQL30456 1 248 +
SETIT_018530mg__I_30666842-30671207	Si	exon	3881	4130	100	+	.	ID=KQL30456.mrna1.exon2;Name=KQL30456;Parent=KQL30456.mrna1;Target=KQL30456 249 498 +
SETIT_018530mg__I_30666842-30671207	Si	CDS	95	342	100	+	0	ID=KQL30456.mrna1.cds1;Name=KQL30456;Parent=KQL30456.mrna1;Target=KQL30456 1 248 +
SETIT_018530mg__I_30666842-30671207	Si	CDS	3881	4130	100	+	2	ID=KQL30456.mrna1.cds2;Name=KQL30456;Parent=KQL30456.mrna1;Target=KQL30456 249 498 +
###
SETIT_017927mg__I_30576530-30581361	Si	gene	602	4831	.	-	.	ID=KQL30437.path1;Name=KQL30437
SETIT_017927mg__I_30576530-30581361	Si	mRNA	602	4831	.	-	.	ID=KQL30437.mrna1;Name=KQL30437;Parent=KQL30437.path1;coverage=99.9;identity=100.0;matches=860;mismatches=0;indels=0;unknowns=0
SETIT_017927mg__I_30576530-30581361	Si	exon	4355	4831	100	-	.	ID=KQL30437.mrna1.exon1;Name=KQL30437;Parent=KQL30437.mrna1;Target=KQL30437 2 478 +
SETIT_017927mg__I_30576530-30581361	Si	exon	3707	3903	100	-	.	ID=KQL30437.mrna1.exon2;Name=KQL30437;Parent=KQL30437.mrna1;Target=KQL30437 479 675 +
SETIT_017927mg__I_30576530-30581361	Si	exon	2540	2628	100	-	.	ID=KQL30437.mrna1.exon3;Name=KQL30437;Parent=KQL30437.mrna1;Target=KQL30437 676 764 +
SETIT_017927mg__I_30576530-30581361	Si	exon	2335	2416	100	-	.	ID=KQL30437.mrna1.exon4;Name=KQL30437;Parent=KQL30437.mrna1;Target=KQL30437 765 846 +
SETIT_017927mg__I_30576530-30581361	Si	exon	602	616	100	-	.	ID=KQL30437.mrna1.exon5;Name=KQL30437;Parent=KQL30437.mrna1;Target=KQL30437 847 861 +
SETIT_017927mg__I_30576530-30581361	Si	CDS	4355	4829	100	-	0	ID=KQL30437.mrna1.cds1;Name=KQL30437;Parent=KQL30437.mrna1;Target=KQL30437 4 478 +
SETIT_017927mg__I_30576530-30581361	Si	CDS	3707	3903	100	-	1	ID=KQL30437.mrna1.cds2;Name=KQL30437;Parent=KQL30437.mrna1;Target=KQL30437 479 675 +
SETIT_017927mg__I_30576530-30581361	Si	CDS	2540	2628	100	-	0	ID=KQL30437.mrna1.cds3;Name=KQL30437;Parent=KQL30437.mrna1;Target=KQL30437 676 764 +
SETIT_017927mg__I_30576530-30581361	Si	CDS	2335	2416	100	-	2	ID=KQL30437.mrna1.cds4;Name=KQL30437;Parent=KQL30437.mrna1;Target=KQL30437 765 846 +
SETIT_017927mg__I_30576530-30581361	Si	CDS	602	616	100	-	0	ID=KQL30437.mrna1.cds5;Name=KQL30437;Parent=KQL30437.mrna1;Target=KQL30437 847 861 +
###
SETIT_020592mg__I_41729878-41732427	Si	gene	81	824	.	+	.	ID=KQL32191.path1;Name=KQL32191
SETIT_020592mg__I_41729878-41732427	Si	mRNA	81	824	.	+	.	ID=KQL32191.mrna1;Name=KQL32191;Parent=KQL32191.path1;coverage=100.0;identity=100.0;matches=744;mismatches=0;indels=0;unknowns=0
SETIT_020592mg__I_41729878-41732427	Si	exon	81	824	100	+	.	ID=KQL32191.mrna1.exon1;Name=KQL32191;Parent=KQL32191.mrna1;Target=KQL32191 1 744 +
SETIT_020592mg__I_41729878-41732427	Si	CDS	81	824	100	+	0	ID=KQL32191.mrna1.cds1;Name=KQL32191;Parent=KQL32191.mrna1;Target=KQL32191 1 744 +
###
SETIT_016807mg__I_37023184-37026622	Si	gene	278	2529	.	-	.	ID=KQL31347.path1;Name=KQL31347
SETIT_016807mg__I_37023184-37026622	Si	mRNA	278	2529	.	-	.	ID=KQL31347.mrna1;Name=KQL31347;Parent=KQL31347.path1;coverage=100.0;identity=100.0;matches=1668;mismatches=0;indels=0;unknowns=0
SETIT_016807mg__I_37023184-37026622	Si	exon	2265	2529	100	-	.	ID=KQL31347.mrna1.exon1;Name=KQL31347;Parent=KQL31347.mrna1;Target=KQL31347 1 265 +
SETIT_016807mg__I_37023184-37026622	Si	exon	2040	2182	100	-	.	ID=KQL31347.mrna1.exon2;Name=KQL31347;Parent=KQL31347.mrna1;Target=KQL31347 266 408 +
SETIT_016807mg__I_37023184-37026622	Si	exon	1569	1952	100	-	.	ID=KQL31347.mrna1.exon3;Name=KQL31347;Parent=KQL31347.mrna1;Target=KQL31347 409 792 +
SETIT_016807mg__I_37023184-37026622	Si	exon	1217	1480	100	-	.	ID=KQL31347.mrna1.exon4;Name=KQL31347;Parent=KQL31347.mrna1;Target=KQL31347 793 1056 +
SETIT_016807mg__I_37023184-37026622	Si	exon	1008	1145	100	-	.	ID=KQL31347.mrna1.exon5;Name=KQL31347;Parent=KQL31347.mrna1;Target=KQL31347 1057 1194 +
SETIT_016807mg__I_37023184-37026622	Si	exon	778	915	100	-	.	ID=KQL31347.mrna1.exon6;Name=KQL31347;Parent=KQL31347.mrna1;Target=KQL31347 1195 1332 +
SETIT_016807mg__I_37023184-37026622	Si	exon	632	693	100	-	.	ID=KQL31347.mrna1.exon7;Name=KQL31347;Parent=KQL31347.mrna1;Target=KQL31347 1333 1394 +
SETIT_016807mg__I_37023184-37026622	Si	exon	278	551	100	-	.	ID=KQL31347.mrna1.exon8;Name=KQL31347;Parent=KQL31347.mrna1;Target=KQL31347 1395 1668 +
SETIT_016807mg__I_37023184-37026622	Si	CDS	2265	2529	100	-	0	ID=KQL31347.mrna1.cds1;Name=KQL31347;Parent=KQL31347.mrna1;Target=KQL31347 1 265 +
SETIT_016807mg__I_37023184-37026622	Si	CDS	2040	2182	100	-	1	ID=KQL31347.mrna1.cds2;Name=KQL31347;Parent=KQL31347.mrna1;Target=KQL31347 266 408 +
SETIT_016807mg__I_37023184-37026622	Si	CDS	1569	1952	100	-	0	ID=KQL31347.mrna1.cds3;Name=KQL31347;Parent=KQL31347.mrna1;Target=KQL31347 409 792 +
SETIT_016807mg__I_37023184-37026622	Si	CDS	1217	1480	100	-	0	ID=KQL31347.mrna1.cds4;Name=KQL31347;Parent=KQL31347.mrna1;Target=KQL31347 793 1056 +
SETIT_016807mg__I_37023184-37026622	Si	CDS	1008	1145	100	-	0	ID=KQL31347.mrna1.cds5;Name=KQL31347;Parent=KQL31347.mrna1;Target=KQL31347 1057 1194 +
SETIT_016807mg__I_37023184-37026622	Si	CDS	778	915	100	-	0	ID=KQL31347.mrna1.cds6;Name=KQL31347;Parent=KQL31347.mrna1;Target=KQL31347 1195 1332 +
SETIT_016807mg__I_37023184-37026622	Si	CDS	632	693	100	-	0	ID=KQL31347.mrna1.cds7;Name=KQL31347;Parent=KQL31347.mrna1;Target=KQL31347 1333 1394 +
SETIT_016807mg__I_37023184-37026622	Si	CDS	278	551	100	-	2	ID=KQL31347.mrna1.cds8;Name=KQL31347;Parent=KQL31347.mrna1;Target=KQL31347 1395 1668 +
###
SETIT_016807mg__I_37023184-37026622	Si	gene	278	2051	.	-	.	ID=KQL31348.path1;Name=KQL31348
SETIT_016807mg__I_37023184-37026622	Si	mRNA	278	2051	.	-	.	ID=KQL31348.mrna1;Name=KQL31348;Parent=KQL31348.path1;coverage=100.0;identity=100.0;matches=1272;mismatches=0;indels=0;unknowns=0
SETIT_016807mg__I_37023184-37026622	Si	exon	2040	2051	100	-	.	ID=KQL31348.mrna1.exon1;Name=KQL31348;Parent=KQL31348.mrna1;Target=KQL31348 1 12 +
SETIT_016807mg__I_37023184-37026622	Si	exon	1569	1952	100	-	.	ID=KQL31348.mrna1.exon2;Name=KQL31348;Parent=KQL31348.mrna1;Target=KQL31348 13 396 +
SETIT_016807mg__I_37023184-37026622	Si	exon	1217	1480	100	-	.	ID=KQL31348.mrna1.exon3;Name=KQL31348;Parent=KQL31348.mrna1;Target=KQL31348 397 660 +
SETIT_016807mg__I_37023184-37026622	Si	exon	1008	1145	100	-	.	ID=KQL31348.mrna1.exon4;Name=KQL31348;Parent=KQL31348.mrna1;Target=KQL31348 661 798 +
SETIT_016807mg__I_37023184-37026622	Si	exon	778	915	100	-	.	ID=KQL31348.mrna1.exon5;Name=KQL31348;Parent=KQL31348.mrna1;Target=KQL31348 799 936 +
SETIT_016807mg__I_37023184-37026622	Si	exon	632	693	100	-	.	ID=KQL31348.mrna1.exon6;Name=KQL31348;Parent=KQL31348.mrna1;Target=KQL31348 937 998 +
SETIT_016807mg__I_37023184-37026622	Si	exon	278	551	100	-	.	ID=KQL31348.mrna1.exon7;Name=KQL31348;Parent=KQL31348.mrna1;Target=KQL31348 999 1272 +
SETIT_016807mg__I_37023184-37026622	Si	CDS	2040	2051	100	-	0	ID=KQL31348.mrna1.cds1;Name=KQL31348;Parent=KQL31348.mrna1;Target=KQL31348 1 12 +
SETIT_016807mg__I_37023184-37026622	Si	CDS	1569	1952	100	-	0	ID=KQL31348.mrna1.cds2;Name=KQL31348;Parent=KQL31348.mrna1;Target=KQL31348 13 396 +
SETIT_016807mg__I_37023184-37026622	Si	CDS	1217	1480	100	-	0	ID=KQL31348.mrna1.cds3;Name=KQL31348;Parent=KQL31348.mrna1;Target=KQL31348 397 660 +
SETIT_016807mg__I_37023184-37026622	Si	CDS	1008	1145	100	-	0	ID=KQL31348.mrna1.cds4;Name=KQL31348;Parent=KQL31348.mrna1;Target=KQL31348 661 798 +
SETIT_016807mg__I_37023184-37026622	Si	CDS	778	915	100	-	0	ID=KQL31348.mrna1.cds5;Name=KQL31348;Parent=KQL31348.mrna1;Target=KQL31348 799 936 +
SETIT_016807mg__I_37023184-37026622	Si	CDS	632	693	100	-	0	ID=KQL31348.mrna1.cds6;Name=KQL31348;Parent=KQL31348.mrna1;Target=KQL31348 937 998 +
SETIT_016807mg__I_37023184-37026622	Si	CDS	278	551	100	-	2	ID=KQL31348.mrna1.cds7;Name=KQL31348;Parent=KQL31348.mrna1;Target=KQL31348 999 1272 +
###
SETIT_019389mg__I_35259697-35263492	Si	gene	1	3795	.	-	.	ID=KQL31046.path1;Name=KQL31046
SETIT_019389mg__I_35259697-35263492	Si	mRNA	1	3795	.	-	.	ID=KQL31046.mrna1;Name=KQL31046;Parent=KQL31046.path1;coverage=99.9;identity=100.0;matches=965;mismatches=0;indels=0;unknowns=0
SETIT_019389mg__I_35259697-35263492	Si	exon	3469	3795	100	-	.	ID=KQL31046.mrna1.exon1;Name=KQL31046;Parent=KQL31046.mrna1;Target=KQL31046 2 328 +
SETIT_019389mg__I_35259697-35263492	Si	exon	3233	3423	100	-	.	ID=KQL31046.mrna1.exon2;Name=KQL31046;Parent=KQL31046.mrna1;Target=KQL31046 329 519 +
SETIT_019389mg__I_35259697-35263492	Si	exon	1	447	100	-	.	ID=KQL31046.mrna1.exon3;Name=KQL31046;Parent=KQL31046.mrna1;Target=KQL31046 520 966 +
SETIT_019389mg__I_35259697-35263492	Si	CDS	3469	3793	100	-	0	ID=KQL31046.mrna1.cds1;Name=KQL31046;Parent=KQL31046.mrna1;Target=KQL31046 4 328 +
SETIT_019389mg__I_35259697-35263492	Si	CDS	3233	3423	100	-	1	ID=KQL31046.mrna1.cds2;Name=KQL31046;Parent=KQL31046.mrna1;Target=KQL31046 329 519 +
SETIT_019389mg__I_35259697-35263492	Si	CDS	1	447	100	-	0	ID=KQL31046.mrna1.cds3;Name=KQL31046;Parent=KQL31046.mrna1;Target=KQL31046 520 966 +
###
SETIT_016807mg__I_37023184-37026622	Si	gene	278	3224	.	-	.	ID=KQL31349.path1;Name=KQL31349
SETIT_016807mg__I_37023184-37026622	Si	mRNA	278	3224	.	-	.	ID=KQL31349.mrna1;Name=KQL31349;Parent=KQL31349.path1;coverage=100.0;identity=100.0;matches=1647;mismatches=0;indels=0;unknowns=0
SETIT_016807mg__I_37023184-37026622	Si	exon	3116	3224	100	-	.	ID=KQL31349.mrna1.exon1;Name=KQL31349;Parent=KQL31349.mrna1;Target=KQL31349 1 109 +
SETIT_016807mg__I_37023184-37026622	Si	exon	2265	2399	100	-	.	ID=KQL31349.mrna1.exon2;Name=KQL31349;Parent=KQL31349.mrna1;Target=KQL31349 110 244 +
SETIT_016807mg__I_37023184-37026622	Si	exon	2040	2182	100	-	.	ID=KQL31349.mrna1.exon3;Name=KQL31349;Parent=KQL31349.mrna1;Target=KQL31349 245 387 +
SETIT_016807mg__I_37023184-37026622	Si	exon	1569	1952	100	-	.	ID=KQL31349.mrna1.exon4;Name=KQL31349;Parent=KQL31349.mrna1;Target=KQL31349 388 771 +
SETIT_016807mg__I_37023184-37026622	Si	exon	1217	1480	100	-	.	ID=KQL31349.mrna1.exon5;Name=KQL31349;Parent=KQL31349.mrna1;Target=KQL31349 772 1035 +
SETIT_016807mg__I_37023184-37026622	Si	exon	1008	1145	100	-	.	ID=KQL31349.mrna1.exon6;Name=KQL31349;Parent=KQL31349.mrna1;Target=KQL31349 1036 1173 +
SETIT_016807mg__I_37023184-37026622	Si	exon	778	915	100	-	.	ID=KQL31349.mrna1.exon7;Name=KQL31349;Parent=KQL31349.mrna1;Target=KQL31349 1174 1311 +
SETIT_016807mg__I_37023184-37026622	Si	exon	632	693	100	-	.	ID=KQL31349.mrna1.exon8;Name=KQL31349;Parent=KQL31349.mrna1;Target=KQL31349 1312 1373 +
SETIT_016807mg__I_37023184-37026622	Si	exon	278	551	100	-	.	ID=KQL31349.mrna1.exon9;Name=KQL31349;Parent=KQL31349.mrna1;Target=KQL31349 1374 1647 +
SETIT_016807mg__I_37023184-37026622	Si	CDS	3116	3224	100	-	0	ID=KQL31349.mrna1.cds1;Name=KQL31349;Parent=KQL31349.mrna1;Target=KQL31349 1 109 +
SETIT_016807mg__I_37023184-37026622	Si	CDS	2265	2399	100	-	1	ID=KQL31349.mrna1.cds2;Name=KQL31349;Parent=KQL31349.mrna1;Target=KQL31349 110 244 +
SETIT_016807mg__I_37023184-37026622	Si	CDS	2040	2182	100	-	1	ID=KQL31349.mrna1.cds3;Name=KQL31349;Parent=KQL31349.mrna1;Target=KQL31349 245 387 +
SETIT_016807mg__I_37023184-37026622	Si	CDS	1569	1952	100	-	0	ID=KQL31349.mrna1.cds4;Name=KQL31349;Parent=KQL31349.mrna1;Target=KQL31349 388 771 +
SETIT_016807mg__I_37023184-37026622	Si	CDS	1217	1480	100	-	0	ID=KQL31349.mrna1.cds5;Name=KQL31349;Parent=KQL31349.mrna1;Target=KQL31349 772 1035 +
SETIT_016807mg__I_37023184-37026622	Si	CDS	1008	1145	100	-	0	ID=KQL31349.mrna1.cds6;Name=KQL31349;Parent=KQL31349.mrna1;Target=KQL31349 1036 1173 +
SETIT_016807mg__I_37023184-37026622	Si	CDS	778	915	100	-	0	ID=KQL31349.mrna1.cds7;Name=KQL31349;Parent=KQL31349.mrna1;Target=KQL31349 1174 1311 +
SETIT_016807mg__I_37023184-37026622	Si	CDS	632	693	100	-	0	ID=KQL31349.mrna1.cds8;Name=KQL31349;Parent=KQL31349.mrna1;Target=KQL31349 1312 1373 +
SETIT_016807mg__I_37023184-37026622	Si	CDS	278	551	100	-	2	ID=KQL31349.mrna1.cds9;Name=KQL31349;Parent=KQL31349.mrna1;Target=KQL31349 1374 1647 +
###
SETIT_016807mg__I_37023184-37026622	Si	gene	777	3224	.	-	.	ID=KQL31350.path1;Name=KQL31350
SETIT_016807mg__I_37023184-37026622	Si	mRNA	777	3224	.	-	.	ID=KQL31350.mrna1;Name=KQL31350;Parent=KQL31350.path1;coverage=99.4;identity=100.0;matches=1383;mismatches=0;indels=0;unknowns=0
SETIT_016807mg__I_37023184-37026622	Si	exon	3116	3224	100	-	.	ID=KQL31350.mrna1.exon1;Name=KQL31350;Parent=KQL31350.mrna1;Target=KQL31350 1 109 +
SETIT_016807mg__I_37023184-37026622	Si	exon	2265	2399	100	-	.	ID=KQL31350.mrna1.exon2;Name=KQL31350;Parent=KQL31350.mrna1;Target=KQL31350 110 244 +
SETIT_016807mg__I_37023184-37026622	Si	exon	2040	2182	100	-	.	ID=KQL31350.mrna1.exon3;Name=KQL31350;Parent=KQL31350.mrna1;Target=KQL31350 245 387 +
SETIT_016807mg__I_37023184-37026622	Si	exon	1569	1952	100	-	.	ID=KQL31350.mrna1.exon4;Name=KQL31350;Parent=KQL31350.mrna1;Target=KQL31350 388 771 +
SETIT_016807mg__I_37023184-37026622	Si	exon	1008	1480	100	-	.	ID=KQL31350.mrna1.exon5;Name=KQL31350;Parent=KQL31350.mrna1;Target=KQL31350 772 1244 +
SETIT_016807mg__I_37023184-37026622	Si	exon	777	915	100	-	.	ID=KQL31350.mrna1.exon6;Name=KQL31350;Parent=KQL31350.mrna1;Target=KQL31350 1245 1383 +
SETIT_016807mg__I_37023184-37026622	Si	CDS	3116	3224	100	-	0	ID=KQL31350.mrna1.cds1;Name=KQL31350;Parent=KQL31350.mrna1;Target=KQL31350 1 109 +
SETIT_016807mg__I_37023184-37026622	Si	CDS	2265	2399	100	-	1	ID=KQL31350.mrna1.cds2;Name=KQL31350;Parent=KQL31350.mrna1;Target=KQL31350 110 244 +
SETIT_016807mg__I_37023184-37026622	Si	CDS	2040	2182	100	-	1	ID=KQL31350.mrna1.cds3;Name=KQL31350;Parent=KQL31350.mrna1;Target=KQL31350 245 387 +
SETIT_016807mg__I_37023184-37026622	Si	CDS	1569	1952	100	-	0	ID=KQL31350.mrna1.cds4;Name=KQL31350;Parent=KQL31350.mrna1;Target=KQL31350 388 771 +
SETIT_016807mg__I_37023184-37026622	Si	CDS	1008	1480	100	-	0	ID=KQL31350.mrna1.cds5;Name=KQL31350;Parent=KQL31350.mrna1;Target=KQL31350 772 1244 +
SETIT_016807mg__I_37023184-37026622	Si	CDS	777	915	100	-	2	ID=KQL31350.mrna1.cds6;Name=KQL31350;Parent=KQL31350.mrna1;Target=KQL31350 1245 1383 +
###
SETIT_020592mg__I_41729878-41732427	Si	gene	41	1822	.	+	.	ID=KQL32192.path1;Name=KQL32192
SETIT_020592mg__I_41729878-41732427	Si	mRNA	41	1822	.	+	.	ID=KQL32192.mrna1;Name=KQL32192;Parent=KQL32192.path1;coverage=100.0;identity=100.0;matches=1110;mismatches=0;indels=0;unknowns=0
SETIT_020592mg__I_41729878-41732427	Si	exon	41	744	100	+	.	ID=KQL32192.mrna1.exon1;Name=KQL32192;Parent=KQL32192.mrna1;Target=KQL32192 1 704 +
SETIT_020592mg__I_41729878-41732427	Si	exon	1328	1392	100	+	.	ID=KQL32192.mrna1.exon2;Name=KQL32192;Parent=KQL32192.mrna1;Target=KQL32192 705 769 +
SETIT_020592mg__I_41729878-41732427	Si	exon	1482	1822	100	+	.	ID=KQL32192.mrna1.exon3;Name=KQL32192;Parent=KQL32192.mrna1;Target=KQL32192 770 1110 +
SETIT_020592mg__I_41729878-41732427	Si	CDS	41	744	100	+	0	ID=KQL32192.mrna1.cds1;Name=KQL32192;Parent=KQL32192.mrna1;Target=KQL32192 1 704 +
SETIT_020592mg__I_41729878-41732427	Si	CDS	1328	1392	100	+	2	ID=KQL32192.mrna1.cds2;Name=KQL32192;Parent=KQL32192.mrna1;Target=KQL32192 705 769 +
SETIT_020592mg__I_41729878-41732427	Si	CDS	1482	1822	100	+	1	ID=KQL32192.mrna1.cds3;Name=KQL32192;Parent=KQL32192.mrna1;Target=KQL32192 770 1110 +
###
SETIT_016376mg__I_3672489-3675027	Si	gene	1	2538	.	-	.	ID=KQL28133.path1;Name=KQL28133
SETIT_016376mg__I_3672489-3675027	Si	mRNA	1	2538	.	-	.	ID=KQL28133.mrna1;Name=KQL28133;Parent=KQL28133.path1;coverage=100.0;identity=100.0;matches=2330;mismatches=0;indels=0;unknowns=0
SETIT_016376mg__I_3672489-3675027	Si	exon	704	2538	100	-	.	ID=KQL28133.mrna1.exon1;Name=KQL28133;Parent=KQL28133.mrna1;Target=KQL28133 2 1836 +
SETIT_016376mg__I_3672489-3675027	Si	exon	333	574	100	-	.	ID=KQL28133.mrna1.exon2;Name=KQL28133;Parent=KQL28133.mrna1;Target=KQL28133 1837 2078 +
SETIT_016376mg__I_3672489-3675027	Si	exon	1	253	100	-	.	ID=KQL28133.mrna1.exon3;Name=KQL28133;Parent=KQL28133.mrna1;Target=KQL28133 2079 2331 +
SETIT_016376mg__I_3672489-3675027	Si	CDS	704	2536	100	-	0	ID=KQL28133.mrna1.cds1;Name=KQL28133;Parent=KQL28133.mrna1;Target=KQL28133 4 1836 +
SETIT_016376mg__I_3672489-3675027	Si	CDS	333	574	100	-	0	ID=KQL28133.mrna1.cds2;Name=KQL28133;Parent=KQL28133.mrna1;Target=KQL28133 1837 2078 +
SETIT_016376mg__I_3672489-3675027	Si	CDS	1	253	100	-	2	ID=KQL28133.mrna1.cds3;Name=KQL28133;Parent=KQL28133.mrna1;Target=KQL28133 2079 2331 +
###
SETIT_018490mg__I_11601790-11602804	Si	gene	49	573	.	+	.	ID=KQL29216.path1;Name=KQL29216
SETIT_018490mg__I_11601790-11602804	Si	mRNA	49	573	.	+	.	ID=KQL29216.mrna1;Name=KQL29216;Parent=KQL29216.path1;coverage=100.0;identity=100.0;matches=525;mismatches=0;indels=0;unknowns=0
SETIT_018490mg__I_11601790-11602804	Si	exon	49	573	100	+	.	ID=KQL29216.mrna1.exon1;Name=KQL29216;Parent=KQL29216.mrna1;Target=KQL29216 1 525 +
SETIT_018490mg__I_11601790-11602804	Si	CDS	49	573	100	+	0	ID=KQL29216.mrna1.cds1;Name=KQL29216;Parent=KQL29216.mrna1;Target=KQL29216 1 525 +
###
SETIT_017062mg__I_40427232-40431807	Si	gene	1	4364	.	+	.	ID=KQL31920.path1;Name=KQL31920
SETIT_017062mg__I_40427232-40431807	Si	mRNA	1	4364	.	+	.	ID=KQL31920.mrna1;Name=KQL31920;Parent=KQL31920.path1;coverage=100.0;identity=100.0;matches=1452;mismatches=0;indels=0;unknowns=0
SETIT_017062mg__I_40427232-40431807	Si	exon	1	96	100	+	.	ID=KQL31920.mrna1.exon1;Name=KQL31920;Parent=KQL31920.mrna1;Target=KQL31920 1 96 +
SETIT_017062mg__I_40427232-40431807	Si	exon	926	1234	100	+	.	ID=KQL31920.mrna1.exon2;Name=KQL31920;Parent=KQL31920.mrna1;Target=KQL31920 97 405 +
SETIT_017062mg__I_40427232-40431807	Si	exon	1403	1601	100	+	.	ID=KQL31920.mrna1.exon3;Name=KQL31920;Parent=KQL31920.mrna1;Target=KQL31920 406 604 +
SETIT_017062mg__I_40427232-40431807	Si	exon	2281	2344	100	+	.	ID=KQL31920.mrna1.exon4;Name=KQL31920;Parent=KQL31920.mrna1;Target=KQL31920 605 668 +
SETIT_017062mg__I_40427232-40431807	Si	exon	2474	2537	100	+	.	ID=KQL31920.mrna1.exon5;Name=KQL31920;Parent=KQL31920.mrna1;Target=KQL31920 669 732 +
SETIT_017062mg__I_40427232-40431807	Si	exon	2637	2717	100	+	.	ID=KQL31920.mrna1.exon6;Name=KQL31920;Parent=KQL31920.mrna1;Target=KQL31920 733 813 +
SETIT_017062mg__I_40427232-40431807	Si	exon	2815	2901	100	+	.	ID=KQL31920.mrna1.exon7;Name=KQL31920;Parent=KQL31920.mrna1;Target=KQL31920 814 900 +
SETIT_017062mg__I_40427232-40431807	Si	exon	3138	3295	100	+	.	ID=KQL31920.mrna1.exon8;Name=KQL31920;Parent=KQL31920.mrna1;Target=KQL31920 901 1058 +
SETIT_017062mg__I_40427232-40431807	Si	exon	3379	3427	100	+	.	ID=KQL31920.mrna1.exon9;Name=KQL31920;Parent=KQL31920.mrna1;Target=KQL31920 1059 1107 +
SETIT_017062mg__I_40427232-40431807	Si	exon	3932	4053	100	+	.	ID=KQL31920.mrna1.exon10;Name=KQL31920;Parent=KQL31920.mrna1;Target=KQL31920 1108 1229 +
SETIT_017062mg__I_40427232-40431807	Si	exon	4142	4364	100	+	.	ID=KQL31920.mrna1.exon11;Name=KQL31920;Parent=KQL31920.mrna1;Target=KQL31920 1230 1452 +
SETIT_017062mg__I_40427232-40431807	Si	CDS	1	96	100	+	0	ID=KQL31920.mrna1.cds1;Name=KQL31920;Parent=KQL31920.mrna1;Target=KQL31920 1 96 +
SETIT_017062mg__I_40427232-40431807	Si	CDS	926	1234	100	+	0	ID=KQL31920.mrna1.cds2;Name=KQL31920;Parent=KQL31920.mrna1;Target=KQL31920 97 405 +
SETIT_017062mg__I_40427232-40431807	Si	CDS	1403	1601	100	+	0	ID=KQL31920.mrna1.cds3;Name=KQL31920;Parent=KQL31920.mrna1;Target=KQL31920 406 604 +
SETIT_017062mg__I_40427232-40431807	Si	CDS	2281	2344	100	+	1	ID=KQL31920.mrna1.cds4;Name=KQL31920;Parent=KQL31920.mrna1;Target=KQL31920 605 668 +
SETIT_017062mg__I_40427232-40431807	Si	CDS	2474	2537	100	+	2	ID=KQL31920.mrna1.cds5;Name=KQL31920;Parent=KQL31920.mrna1;Target=KQL31920 669 732 +
SETIT_017062mg__I_40427232-40431807	Si	CDS	2637	2717	100	+	0	ID=KQL31920.mrna1.cds6;Name=KQL31920;Parent=KQL31920.mrna1;Target=KQL31920 733 813 +
SETIT_017062mg__I_40427232-40431807	Si	CDS	2815	2901	100	+	0	ID=KQL31920.mrna1.cds7;Name=KQL31920;Parent=KQL31920.mrna1;Target=KQL31920 814 900 +
SETIT_017062mg__I_40427232-40431807	Si	CDS	3138	3295	100	+	0	ID=KQL31920.mrna1.cds8;Name=KQL31920;Parent=KQL31920.mrna1;Target=KQL31920 901 1058 +
SETIT_017062mg__I_40427232-40431807	Si	CDS	3379	3427	100	+	2	ID=KQL31920.mrna1.cds9;Name=KQL31920;Parent=KQL31920.mrna1;Target=KQL31920 1059 1107 +
SETIT_017062mg__I_40427232-40431807	Si	CDS	3932	4053	100	+	0	ID=KQL31920.mrna1.cds10;Name=KQL31920;Parent=KQL31920.mrna1;Target=KQL31920 1108 1229 +
SETIT_017062mg__I_40427232-40431807	Si	CDS	4142	4364	100	+	2	ID=KQL31920.mrna1.cds11;Name=KQL31920;Parent=KQL31920.mrna1;Target=KQL31920 1230 1452 +
###
SETIT_020521mg__I_34523812-34524308	Si	gene	297	416	.	+	.	ID=KQL30937.path1;Name=KQL30937
SETIT_020521mg__I_34523812-34524308	Si	mRNA	297	416	.	+	.	ID=KQL30937.mrna1;Name=KQL30937;Parent=KQL30937.path1;coverage=100.0;identity=100.0;matches=120;mismatches=0;indels=0;unknowns=0
SETIT_020521mg__I_34523812-34524308	Si	exon	297	416	100	+	.	ID=KQL30937.mrna1.exon1;Name=KQL30937;Parent=KQL30937.mrna1;Target=KQL30937 1 120 +
SETIT_020521mg__I_34523812-34524308	Si	CDS	297	416	100	+	0	ID=KQL30937.mrna1.cds1;Name=KQL30937;Parent=KQL30937.mrna1;Target=KQL30937 1 120 +
###
SETIT_017066mg__I_8420520-8422770	Si	gene	228	1655	.	+	.	ID=KQL28841.path1;Name=KQL28841
SETIT_017066mg__I_8420520-8422770	Si	mRNA	228	1655	.	+	.	ID=KQL28841.mrna1;Name=KQL28841;Parent=KQL28841.path1;coverage=100.0;identity=100.0;matches=1428;mismatches=0;indels=0;unknowns=0
SETIT_017066mg__I_8420520-8422770	Si	exon	228	1655	100	+	.	ID=KQL28841.mrna1.exon1;Name=KQL28841;Parent=KQL28841.mrna1;Target=KQL28841 1 1428 +
SETIT_017066mg__I_8420520-8422770	Si	CDS	228	1655	100	+	0	ID=KQL28841.mrna1.cds1;Name=KQL28841;Parent=KQL28841.mrna1;Target=KQL28841 1 1428 +
###
SETIT_017122mg__I_10314128-10316344	Si	gene	938	2216	.	-	.	ID=KQL28841.path2;Name=KQL28841
SETIT_017122mg__I_10314128-10316344	Si	mRNA	938	2216	.	-	.	ID=KQL28841.mrna2;Name=KQL28841;Parent=KQL28841.path2;coverage=89.1;identity=94.9;matches=1214;mismatches=59;indels=6;unknowns=0
SETIT_017122mg__I_10314128-10316344	Si	exon	938	2216	94	-	.	ID=KQL28841.mrna2.exon1;Name=KQL28841;Parent=KQL28841.mrna2;Target=KQL28841 2 1274 +
SETIT_017122mg__I_10314128-10316344	Si	CDS	2201	2214	100	-	0	ID=KQL28841.mrna2.cds1;Name=KQL28841;Parent=KQL28841.mrna2;Target=KQL28841 4 17 +
SETIT_017122mg__I_10314128-10316344	Si	CDS	940	2194	95	-	2	ID=KQL28841.mrna2.cds2;Name=KQL28841;Parent=KQL28841.mrna2;Target=KQL28841 18 1272 +
###
SETIT_017066mg__I_8420520-8422770	Si	gene	228	2176	.	+	.	ID=KQL28842.path1;Name=KQL28842
SETIT_017066mg__I_8420520-8422770	Si	mRNA	228	2176	.	+	.	ID=KQL28842.mrna1;Name=KQL28842;Parent=KQL28842.path1;coverage=100.0;identity=100.0;matches=1449;mismatches=0;indels=0;unknowns=0
SETIT_017066mg__I_8420520-8422770	Si	exon	228	1621	100	+	.	ID=KQL28842.mrna1.exon1;Name=KQL28842;Parent=KQL28842.mrna1;Target=KQL28842 1 1394 +
SETIT_017066mg__I_8420520-8422770	Si	exon	2122	2176	100	+	.	ID=KQL28842.mrna1.exon2;Name=KQL28842;Parent=KQL28842.mrna1;Target=KQL28842 1395 1449 +
SETIT_017066mg__I_8420520-8422770	Si	CDS	228	1621	100	+	0	ID=KQL28842.mrna1.cds1;Name=KQL28842;Parent=KQL28842.mrna1;Target=KQL28842 1 1394 +
SETIT_017066mg__I_8420520-8422770	Si	CDS	2122	2176	100	+	2	ID=KQL28842.mrna1.cds2;Name=KQL28842;Parent=KQL28842.mrna1;Target=KQL28842 1395 1449 +
###
SETIT_017122mg__I_10314128-10316344	Si	gene	938	2216	.	-	.	ID=KQL28842.path2;Name=KQL28842
SETIT_017122mg__I_10314128-10316344	Si	mRNA	938	2216	.	-	.	ID=KQL28842.mrna2;Name=KQL28842;Parent=KQL28842.path2;coverage=87.9;identity=94.9;matches=1214;mismatches=59;indels=6;unknowns=0
SETIT_017122mg__I_10314128-10316344	Si	exon	938	2216	94	-	.	ID=KQL28842.mrna2.exon1;Name=KQL28842;Parent=KQL28842.mrna2;Target=KQL28842 2 1274 +
SETIT_017122mg__I_10314128-10316344	Si	CDS	2201	2214	100	-	0	ID=KQL28842.mrna2.cds1;Name=KQL28842;Parent=KQL28842.mrna2;Target=KQL28842 4 17 +
SETIT_017122mg__I_10314128-10316344	Si	CDS	940	2194	95	-	2	ID=KQL28842.mrna2.cds2;Name=KQL28842;Parent=KQL28842.mrna2;Target=KQL28842 18 1272 +
###
SETIT_019137mg__I_28523467-28526573	Si	gene	1	3106	.	-	.	ID=KQL30164.path1;Name=KQL30164
SETIT_019137mg__I_28523467-28526573	Si	mRNA	1	3106	.	-	.	ID=KQL30164.mrna1;Name=KQL30164;Parent=KQL30164.path1;coverage=99.9;identity=100.0;matches=1004;mismatches=0;indels=0;unknowns=0
SETIT_019137mg__I_28523467-28526573	Si	exon	2987	3106	100	-	.	ID=KQL30164.mrna1.exon1;Name=KQL30164;Parent=KQL30164.mrna1;Target=KQL30164 2 121 +
SETIT_019137mg__I_28523467-28526573	Si	exon	2750	2873	100	-	.	ID=KQL30164.mrna1.exon2;Name=KQL30164;Parent=KQL30164.mrna1;Target=KQL30164 122 245 +
SETIT_019137mg__I_28523467-28526573	Si	exon	1374	1418	100	-	.	ID=KQL30164.mrna1.exon3;Name=KQL30164;Parent=KQL30164.mrna1;Target=KQL30164 246 290 +
SETIT_019137mg__I_28523467-28526573	Si	exon	1121	1206	100	-	.	ID=KQL30164.mrna1.exon4;Name=KQL30164;Parent=KQL30164.mrna1;Target=KQL30164 291 376 +
SETIT_019137mg__I_28523467-28526573	Si	exon	977	1029	100	-	.	ID=KQL30164.mrna1.exon5;Name=KQL30164;Parent=KQL30164.mrna1;Target=KQL30164 377 429 +
SETIT_019137mg__I_28523467-28526573	Si	exon	837	896	100	-	.	ID=KQL30164.mrna1.exon6;Name=KQL30164;Parent=KQL30164.mrna1;Target=KQL30164 430 489 +
SETIT_019137mg__I_28523467-28526573	Si	exon	655	756	100	-	.	ID=KQL30164.mrna1.exon7;Name=KQL30164;Parent=KQL30164.mrna1;Target=KQL30164 490 591 +
SETIT_019137mg__I_28523467-28526573	Si	exon	409	528	100	-	.	ID=KQL30164.mrna1.exon8;Name=KQL30164;Parent=KQL30164.mrna1;Target=KQL30164 592 711 +
SETIT_019137mg__I_28523467-28526573	Si	exon	1	294	100	-	.	ID=KQL30164.mrna1.exon9;Name=KQL30164;Parent=KQL30164.mrna1;Target=KQL30164 712 1005 +
SETIT_019137mg__I_28523467-28526573	Si	CDS	2987	3104	100	-	0	ID=KQL30164.mrna1.cds1;Name=KQL30164;Parent=KQL30164.mrna1;Target=KQL30164 4 121 +
SETIT_019137mg__I_28523467-28526573	Si	CDS	2750	2873	100	-	1	ID=KQL30164.mrna1.cds2;Name=KQL30164;Parent=KQL30164.mrna1;Target=KQL30164 122 245 +
SETIT_019137mg__I_28523467-28526573	Si	CDS	1374	1418	100	-	2	ID=KQL30164.mrna1.cds3;Name=KQL30164;Parent=KQL30164.mrna1;Target=KQL30164 246 290 +
SETIT_019137mg__I_28523467-28526573	Si	CDS	1121	1206	100	-	2	ID=KQL30164.mrna1.cds4;Name=KQL30164;Parent=KQL30164.mrna1;Target=KQL30164 291 376 +
SETIT_019137mg__I_28523467-28526573	Si	CDS	977	1029	100	-	1	ID=KQL30164.mrna1.cds5;Name=KQL30164;Parent=KQL30164.mrna1;Target=KQL30164 377 429 +
SETIT_019137mg__I_28523467-28526573	Si	CDS	837	896	100	-	0	ID=KQL30164.mrna1.cds6;Name=KQL30164;Parent=KQL30164.mrna1;Target=KQL30164 430 489 +
SETIT_019137mg__I_28523467-28526573	Si	CDS	655	756	100	-	0	ID=KQL30164.mrna1.cds7;Name=KQL30164;Parent=KQL30164.mrna1;Target=KQL30164 490 591 +
SETIT_019137mg__I_28523467-28526573	Si	CDS	409	528	100	-	0	ID=KQL30164.mrna1.cds8;Name=KQL30164;Parent=KQL30164.mrna1;Target=KQL30164 592 711 +
SETIT_019137mg__I_28523467-28526573	Si	CDS	1	294	100	-	0	ID=KQL30164.mrna1.cds9;Name=KQL30164;Parent=KQL30164.mrna1;Target=KQL30164 712 1005 +
###
SETIT_019578mg__I_41569908-41570555	Si	gene	1	647	.	-	.	ID=KQL32156.path1;Name=KQL32156
SETIT_019578mg__I_41569908-41570555	Si	mRNA	1	647	.	-	.	ID=KQL32156.mrna1;Name=KQL32156;Parent=KQL32156.path1;coverage=99.8;identity=100.0;matches=647;mismatches=0;indels=0;unknowns=0
SETIT_019578mg__I_41569908-41570555	Si	exon	1	647	100	-	.	ID=KQL32156.mrna1.exon1;Name=KQL32156;Parent=KQL32156.mrna1;Target=KQL32156 2 648 +
SETIT_019578mg__I_41569908-41570555	Si	CDS	1	645	100	-	0	ID=KQL32156.mrna1.cds1;Name=KQL32156;Parent=KQL32156.mrna1;Target=KQL32156 4 648 +
###
SETIT_016301mg__I_3297888-3306224	Si	gene	2338	8336	.	-	.	ID=KQL28095.path1;Name=KQL28095
SETIT_016301mg__I_3297888-3306224	Si	mRNA	2338	8336	.	-	.	ID=KQL28095.mrna1;Name=KQL28095;Parent=KQL28095.path1;coverage=100.0;identity=100.0;matches=2300;mismatches=0;indels=0;unknowns=0
SETIT_016301mg__I_3297888-3306224	Si	exon	7453	8336	100	-	.	ID=KQL28095.mrna1.exon1;Name=KQL28095;Parent=KQL28095.mrna1;Target=KQL28095 2 885 +
SETIT_016301mg__I_3297888-3306224	Si	exon	6315	6418	100	-	.	ID=KQL28095.mrna1.exon2;Name=KQL28095;Parent=KQL28095.mrna1;Target=KQL28095 886 989 +
SETIT_016301mg__I_3297888-3306224	Si	exon	5431	6221	100	-	.	ID=KQL28095.mrna1.exon3;Name=KQL28095;Parent=KQL28095.mrna1;Target=KQL28095 990 1780 +
SETIT_016301mg__I_3297888-3306224	Si	exon	4308	4348	100	-	.	ID=KQL28095.mrna1.exon4;Name=KQL28095;Parent=KQL28095.mrna1;Target=KQL28095 1781 1821 +
SETIT_016301mg__I_3297888-3306224	Si	exon	3035	3103	100	-	.	ID=KQL28095.mrna1.exon5;Name=KQL28095;Parent=KQL28095.mrna1;Target=KQL28095 1822 1890 +
SETIT_016301mg__I_3297888-3306224	Si	exon	2837	2937	100	-	.	ID=KQL28095.mrna1.exon6;Name=KQL28095;Parent=KQL28095.mrna1;Target=KQL28095 1891 1991 +
SETIT_016301mg__I_3297888-3306224	Si	exon	2649	2727	100	-	.	ID=KQL28095.mrna1.exon7;Name=KQL28095;Parent=KQL28095.mrna1;Target=KQL28095 1992 2070 +
SETIT_016301mg__I_3297888-3306224	Si	exon	2338	2568	100	-	.	ID=KQL28095.mrna1.exon8;Name=KQL28095;Parent=KQL28095.mrna1;Target=KQL28095 2071 2301 +
SETIT_016301mg__I_3297888-3306224	Si	CDS	7453	8334	100	-	0	ID=KQL28095.mrna1.cds1;Name=KQL28095;Parent=KQL28095.mrna1;Target=KQL28095 4 885 +
SETIT_016301mg__I_3297888-3306224	Si	CDS	6315	6418	100	-	0	ID=KQL28095.mrna1.cds2;Name=KQL28095;Parent=KQL28095.mrna1;Target=KQL28095 886 989 +
SETIT_016301mg__I_3297888-3306224	Si	CDS	5431	6221	100	-	2	ID=KQL28095.mrna1.cds3;Name=KQL28095;Parent=KQL28095.mrna1;Target=KQL28095 990 1780 +
SETIT_016301mg__I_3297888-3306224	Si	CDS	4308	4348	100	-	1	ID=KQL28095.mrna1.cds4;Name=KQL28095;Parent=KQL28095.mrna1;Target=KQL28095 1781 1821 +
SETIT_016301mg__I_3297888-3306224	Si	CDS	3035	3103	100	-	0	ID=KQL28095.mrna1.cds5;Name=KQL28095;Parent=KQL28095.mrna1;Target=KQL28095 1822 1890 +
SETIT_016301mg__I_3297888-3306224	Si	CDS	2837	2937	100	-	0	ID=KQL28095.mrna1.cds6;Name=KQL28095;Parent=KQL28095.mrna1;Target=KQL28095 1891 1991 +
SETIT_016301mg__I_3297888-3306224	Si	CDS	2649	2727	100	-	2	ID=KQL28095.mrna1.cds7;Name=KQL28095;Parent=KQL28095.mrna1;Target=KQL28095 1992 2070 +
SETIT_016301mg__I_3297888-3306224	Si	CDS	2338	2568	100	-	0	ID=KQL28095.mrna1.cds8;Name=KQL28095;Parent=KQL28095.mrna1;Target=KQL28095 2071 2301 +
###
SETIT_016301mg__I_3297888-3306224	Si	gene	2338	8336	.	-	.	ID=KQL28098.path1;Name=KQL28098
SETIT_016301mg__I_3297888-3306224	Si	mRNA	2338	8336	.	-	.	ID=KQL28098.mrna1;Name=KQL28098;Parent=KQL28098.path1;coverage=100.0;identity=100.0;matches=2300;mismatches=0;indels=0;unknowns=0
SETIT_016301mg__I_3297888-3306224	Si	exon	7453	8336	100	-	.	ID=KQL28098.mrna1.exon1;Name=KQL28098;Parent=KQL28098.mrna1;Target=KQL28098 2 885 +
SETIT_016301mg__I_3297888-3306224	Si	exon	6315	6418	100	-	.	ID=KQL28098.mrna1.exon2;Name=KQL28098;Parent=KQL28098.mrna1;Target=KQL28098 886 989 +
SETIT_016301mg__I_3297888-3306224	Si	exon	5431	6221	100	-	.	ID=KQL28098.mrna1.exon3;Name=KQL28098;Parent=KQL28098.mrna1;Target=KQL28098 990 1780 +
SETIT_016301mg__I_3297888-3306224	Si	exon	4308	4348	100	-	.	ID=KQL28098.mrna1.exon4;Name=KQL28098;Parent=KQL28098.mrna1;Target=KQL28098 1781 1821 +
SETIT_016301mg__I_3297888-3306224	Si	exon	3035	3103	100	-	.	ID=KQL28098.mrna1.exon5;Name=KQL28098;Parent=KQL28098.mrna1;Target=KQL28098 1822 1890 +
SETIT_016301mg__I_3297888-3306224	Si	exon	2837	2937	100	-	.	ID=KQL28098.mrna1.exon6;Name=KQL28098;Parent=KQL28098.mrna1;Target=KQL28098 1891 1991 +
SETIT_016301mg__I_3297888-3306224	Si	exon	2649	2727	100	-	.	ID=KQL28098.mrna1.exon7;Name=KQL28098;Parent=KQL28098.mrna1;Target=KQL28098 1992 2070 +
SETIT_016301mg__I_3297888-3306224	Si	exon	2338	2568	100	-	.	ID=KQL28098.mrna1.exon8;Name=KQL28098;Parent=KQL28098.mrna1;Target=KQL28098 2071 2301 +
SETIT_016301mg__I_3297888-3306224	Si	CDS	7453	8334	100	-	0	ID=KQL28098.mrna1.cds1;Name=KQL28098;Parent=KQL28098.mrna1;Target=KQL28098 4 885 +
SETIT_016301mg__I_3297888-3306224	Si	CDS	6315	6418	100	-	0	ID=KQL28098.mrna1.cds2;Name=KQL28098;Parent=KQL28098.mrna1;Target=KQL28098 886 989 +
SETIT_016301mg__I_3297888-3306224	Si	CDS	5431	6221	100	-	2	ID=KQL28098.mrna1.cds3;Name=KQL28098;Parent=KQL28098.mrna1;Target=KQL28098 990 1780 +
SETIT_016301mg__I_3297888-3306224	Si	CDS	4308	4348	100	-	1	ID=KQL28098.mrna1.cds4;Name=KQL28098;Parent=KQL28098.mrna1;Target=KQL28098 1781 1821 +
SETIT_016301mg__I_3297888-3306224	Si	CDS	3035	3103	100	-	0	ID=KQL28098.mrna1.cds5;Name=KQL28098;Parent=KQL28098.mrna1;Target=KQL28098 1822 1890 +
SETIT_016301mg__I_3297888-3306224	Si	CDS	2837	2937	100	-	0	ID=KQL28098.mrna1.cds6;Name=KQL28098;Parent=KQL28098.mrna1;Target=KQL28098 1891 1991 +
SETIT_016301mg__I_3297888-3306224	Si	CDS	2649	2727	100	-	2	ID=KQL28098.mrna1.cds7;Name=KQL28098;Parent=KQL28098.mrna1;Target=KQL28098 1992 2070 +
SETIT_016301mg__I_3297888-3306224	Si	CDS	2338	2568	100	-	0	ID=KQL28098.mrna1.cds8;Name=KQL28098;Parent=KQL28098.mrna1;Target=KQL28098 2071 2301 +
###
SETIT_016301mg__I_3297888-3306224	Si	gene	2338	8336	.	-	.	ID=KQL28099.path1;Name=KQL28099
SETIT_016301mg__I_3297888-3306224	Si	mRNA	2338	8336	.	-	.	ID=KQL28099.mrna1;Name=KQL28099;Parent=KQL28099.path1;coverage=100.0;identity=100.0;matches=2300;mismatches=0;indels=0;unknowns=0
SETIT_016301mg__I_3297888-3306224	Si	exon	7453	8336	100	-	.	ID=KQL28099.mrna1.exon1;Name=KQL28099;Parent=KQL28099.mrna1;Target=KQL28099 2 885 +
SETIT_016301mg__I_3297888-3306224	Si	exon	6315	6418	100	-	.	ID=KQL28099.mrna1.exon2;Name=KQL28099;Parent=KQL28099.mrna1;Target=KQL28099 886 989 +
SETIT_016301mg__I_3297888-3306224	Si	exon	5431	6221	100	-	.	ID=KQL28099.mrna1.exon3;Name=KQL28099;Parent=KQL28099.mrna1;Target=KQL28099 990 1780 +
SETIT_016301mg__I_3297888-3306224	Si	exon	4308	4348	100	-	.	ID=KQL28099.mrna1.exon4;Name=KQL28099;Parent=KQL28099.mrna1;Target=KQL28099 1781 1821 +
SETIT_016301mg__I_3297888-3306224	Si	exon	3035	3103	100	-	.	ID=KQL28099.mrna1.exon5;Name=KQL28099;Parent=KQL28099.mrna1;Target=KQL28099 1822 1890 +
SETIT_016301mg__I_3297888-3306224	Si	exon	2837	2937	100	-	.	ID=KQL28099.mrna1.exon6;Name=KQL28099;Parent=KQL28099.mrna1;Target=KQL28099 1891 1991 +
SETIT_016301mg__I_3297888-3306224	Si	exon	2649	2727	100	-	.	ID=KQL28099.mrna1.exon7;Name=KQL28099;Parent=KQL28099.mrna1;Target=KQL28099 1992 2070 +
SETIT_016301mg__I_3297888-3306224	Si	exon	2338	2568	100	-	.	ID=KQL28099.mrna1.exon8;Name=KQL28099;Parent=KQL28099.mrna1;Target=KQL28099 2071 2301 +
SETIT_016301mg__I_3297888-3306224	Si	CDS	7453	8334	100	-	0	ID=KQL28099.mrna1.cds1;Name=KQL28099;Parent=KQL28099.mrna1;Target=KQL28099 4 885 +
SETIT_016301mg__I_3297888-3306224	Si	CDS	6315	6418	100	-	0	ID=KQL28099.mrna1.cds2;Name=KQL28099;Parent=KQL28099.mrna1;Target=KQL28099 886 989 +
SETIT_016301mg__I_3297888-3306224	Si	CDS	5431	6221	100	-	2	ID=KQL28099.mrna1.cds3;Name=KQL28099;Parent=KQL28099.mrna1;Target=KQL28099 990 1780 +
SETIT_016301mg__I_3297888-3306224	Si	CDS	4308	4348	100	-	1	ID=KQL28099.mrna1.cds4;Name=KQL28099;Parent=KQL28099.mrna1;Target=KQL28099 1781 1821 +
SETIT_016301mg__I_3297888-3306224	Si	CDS	3035	3103	100	-	0	ID=KQL28099.mrna1.cds5;Name=KQL28099;Parent=KQL28099.mrna1;Target=KQL28099 1822 1890 +
SETIT_016301mg__I_3297888-3306224	Si	CDS	2837	2937	100	-	0	ID=KQL28099.mrna1.cds6;Name=KQL28099;Parent=KQL28099.mrna1;Target=KQL28099 1891 1991 +
SETIT_016301mg__I_3297888-3306224	Si	CDS	2649	2727	100	-	2	ID=KQL28099.mrna1.cds7;Name=KQL28099;Parent=KQL28099.mrna1;Target=KQL28099 1992 2070 +
SETIT_016301mg__I_3297888-3306224	Si	CDS	2338	2568	100	-	0	ID=KQL28099.mrna1.cds8;Name=KQL28099;Parent=KQL28099.mrna1;Target=KQL28099 2071 2301 +
###
SETIT_016301mg__I_3297888-3306224	Si	gene	976	8336	.	-	.	ID=KQL28097.path1;Name=KQL28097
SETIT_016301mg__I_3297888-3306224	Si	mRNA	976	8336	.	-	.	ID=KQL28097.mrna1;Name=KQL28097;Parent=KQL28097.path1;coverage=100.0;identity=100.0;matches=2291;mismatches=0;indels=0;unknowns=0
SETIT_016301mg__I_3297888-3306224	Si	exon	7453	8336	100	-	.	ID=KQL28097.mrna1.exon1;Name=KQL28097;Parent=KQL28097.mrna1;Target=KQL28097 2 885 +
SETIT_016301mg__I_3297888-3306224	Si	exon	6315	6418	100	-	.	ID=KQL28097.mrna1.exon2;Name=KQL28097;Parent=KQL28097.mrna1;Target=KQL28097 886 989 +
SETIT_016301mg__I_3297888-3306224	Si	exon	5431	6221	100	-	.	ID=KQL28097.mrna1.exon3;Name=KQL28097;Parent=KQL28097.mrna1;Target=KQL28097 990 1780 +
SETIT_016301mg__I_3297888-3306224	Si	exon	4308	4348	100	-	.	ID=KQL28097.mrna1.exon4;Name=KQL28097;Parent=KQL28097.mrna1;Target=KQL28097 1781 1821 +
SETIT_016301mg__I_3297888-3306224	Si	exon	3035	3103	100	-	.	ID=KQL28097.mrna1.exon5;Name=KQL28097;Parent=KQL28097.mrna1;Target=KQL28097 1822 1890 +
SETIT_016301mg__I_3297888-3306224	Si	exon	2837	2937	100	-	.	ID=KQL28097.mrna1.exon6;Name=KQL28097;Parent=KQL28097.mrna1;Target=KQL28097 1891 1991 +
SETIT_016301mg__I_3297888-3306224	Si	exon	2649	2727	100	-	.	ID=KQL28097.mrna1.exon7;Name=KQL28097;Parent=KQL28097.mrna1;Target=KQL28097 1992 2070 +
SETIT_016301mg__I_3297888-3306224	Si	exon	2470	2568	100	-	.	ID=KQL28097.mrna1.exon8;Name=KQL28097;Parent=KQL28097.mrna1;Target=KQL28097 2071 2169 +
SETIT_016301mg__I_3297888-3306224	Si	exon	1798	1866	100	-	.	ID=KQL28097.mrna1.exon9;Name=KQL28097;Parent=KQL28097.mrna1;Target=KQL28097 2170 2238 +
SETIT_016301mg__I_3297888-3306224	Si	exon	976	1029	100	-	.	ID=KQL28097.mrna1.exon10;Name=KQL28097;Parent=KQL28097.mrna1;Target=KQL28097 2239 2292 +
SETIT_016301mg__I_3297888-3306224	Si	CDS	7453	8334	100	-	0	ID=KQL28097.mrna1.cds1;Name=KQL28097;Parent=KQL28097.mrna1;Target=KQL28097 4 885 +
SETIT_016301mg__I_3297888-3306224	Si	CDS	6315	6418	100	-	0	ID=KQL28097.mrna1.cds2;Name=KQL28097;Parent=KQL28097.mrna1;Target=KQL28097 886 989 +
SETIT_016301mg__I_3297888-3306224	Si	CDS	5431	6221	100	-	2	ID=KQL28097.mrna1.cds3;Name=KQL28097;Parent=KQL28097.mrna1;Target=KQL28097 990 1780 +
SETIT_016301mg__I_3297888-3306224	Si	CDS	4308	4348	100	-	1	ID=KQL28097.mrna1.cds4;Name=KQL28097;Parent=KQL28097.mrna1;Target=KQL28097 1781 1821 +
SETIT_016301mg__I_3297888-3306224	Si	CDS	3035	3103	100	-	0	ID=KQL28097.mrna1.cds5;Name=KQL28097;Parent=KQL28097.mrna1;Target=KQL28097 1822 1890 +
SETIT_016301mg__I_3297888-3306224	Si	CDS	2837	2937	100	-	0	ID=KQL28097.mrna1.cds6;Name=KQL28097;Parent=KQL28097.mrna1;Target=KQL28097 1891 1991 +
SETIT_016301mg__I_3297888-3306224	Si	CDS	2649	2727	100	-	2	ID=KQL28097.mrna1.cds7;Name=KQL28097;Parent=KQL28097.mrna1;Target=KQL28097 1992 2070 +
SETIT_016301mg__I_3297888-3306224	Si	CDS	2470	2568	100	-	0	ID=KQL28097.mrna1.cds8;Name=KQL28097;Parent=KQL28097.mrna1;Target=KQL28097 2071 2169 +
SETIT_016301mg__I_3297888-3306224	Si	CDS	1798	1866	100	-	0	ID=KQL28097.mrna1.cds9;Name=KQL28097;Parent=KQL28097.mrna1;Target=KQL28097 2170 2238 +
SETIT_016301mg__I_3297888-3306224	Si	CDS	976	1029	100	-	0	ID=KQL28097.mrna1.cds10;Name=KQL28097;Parent=KQL28097.mrna1;Target=KQL28097 2239 2292 +
###
SETIT_016301mg__I_3297888-3306224	Si	gene	1777	8336	.	-	.	ID=KQL28100.path1;Name=KQL28100
SETIT_016301mg__I_3297888-3306224	Si	mRNA	1777	8336	.	-	.	ID=KQL28100.mrna1;Name=KQL28100;Parent=KQL28100.path1;coverage=100.0;identity=100.0;matches=2258;mismatches=0;indels=0;unknowns=0
SETIT_016301mg__I_3297888-3306224	Si	exon	7453	8336	100	-	.	ID=KQL28100.mrna1.exon1;Name=KQL28100;Parent=KQL28100.mrna1;Target=KQL28100 2 885 +
SETIT_016301mg__I_3297888-3306224	Si	exon	6315	6418	100	-	.	ID=KQL28100.mrna1.exon2;Name=KQL28100;Parent=KQL28100.mrna1;Target=KQL28100 886 989 +
SETIT_016301mg__I_3297888-3306224	Si	exon	5431	6221	100	-	.	ID=KQL28100.mrna1.exon3;Name=KQL28100;Parent=KQL28100.mrna1;Target=KQL28100 990 1780 +
SETIT_016301mg__I_3297888-3306224	Si	exon	4308	4348	100	-	.	ID=KQL28100.mrna1.exon4;Name=KQL28100;Parent=KQL28100.mrna1;Target=KQL28100 1781 1821 +
SETIT_016301mg__I_3297888-3306224	Si	exon	3035	3103	100	-	.	ID=KQL28100.mrna1.exon5;Name=KQL28100;Parent=KQL28100.mrna1;Target=KQL28100 1822 1890 +
SETIT_016301mg__I_3297888-3306224	Si	exon	2837	2937	100	-	.	ID=KQL28100.mrna1.exon6;Name=KQL28100;Parent=KQL28100.mrna1;Target=KQL28100 1891 1991 +
SETIT_016301mg__I_3297888-3306224	Si	exon	2649	2727	100	-	.	ID=KQL28100.mrna1.exon7;Name=KQL28100;Parent=KQL28100.mrna1;Target=KQL28100 1992 2070 +
SETIT_016301mg__I_3297888-3306224	Si	exon	2470	2568	100	-	.	ID=KQL28100.mrna1.exon8;Name=KQL28100;Parent=KQL28100.mrna1;Target=KQL28100 2071 2169 +
SETIT_016301mg__I_3297888-3306224	Si	exon	1777	1866	100	-	.	ID=KQL28100.mrna1.exon9;Name=KQL28100;Parent=KQL28100.mrna1;Target=KQL28100 2170 2259 +
SETIT_016301mg__I_3297888-3306224	Si	CDS	7453	8334	100	-	0	ID=KQL28100.mrna1.cds1;Name=KQL28100;Parent=KQL28100.mrna1;Target=KQL28100 4 885 +
SETIT_016301mg__I_3297888-3306224	Si	CDS	6315	6418	100	-	0	ID=KQL28100.mrna1.cds2;Name=KQL28100;Parent=KQL28100.mrna1;Target=KQL28100 886 989 +
SETIT_016301mg__I_3297888-3306224	Si	CDS	5431	6221	100	-	2	ID=KQL28100.mrna1.cds3;Name=KQL28100;Parent=KQL28100.mrna1;Target=KQL28100 990 1780 +
SETIT_016301mg__I_3297888-3306224	Si	CDS	4308	4348	100	-	1	ID=KQL28100.mrna1.cds4;Name=KQL28100;Parent=KQL28100.mrna1;Target=KQL28100 1781 1821 +
SETIT_016301mg__I_3297888-3306224	Si	CDS	3035	3103	100	-	0	ID=KQL28100.mrna1.cds5;Name=KQL28100;Parent=KQL28100.mrna1;Target=KQL28100 1822 1890 +
SETIT_016301mg__I_3297888-3306224	Si	CDS	2837	2937	100	-	0	ID=KQL28100.mrna1.cds6;Name=KQL28100;Parent=KQL28100.mrna1;Target=KQL28100 1891 1991 +
SETIT_016301mg__I_3297888-3306224	Si	CDS	2649	2727	100	-	2	ID=KQL28100.mrna1.cds7;Name=KQL28100;Parent=KQL28100.mrna1;Target=KQL28100 1992 2070 +
SETIT_016301mg__I_3297888-3306224	Si	CDS	2470	2568	100	-	0	ID=KQL28100.mrna1.cds8;Name=KQL28100;Parent=KQL28100.mrna1;Target=KQL28100 2071 2169 +
SETIT_016301mg__I_3297888-3306224	Si	CDS	1777	1866	100	-	0	ID=KQL28100.mrna1.cds9;Name=KQL28100;Parent=KQL28100.mrna1;Target=KQL28100 2170 2259 +
###
SETIT_016301mg__I_3297888-3306224	Si	gene	534	8336	.	-	.	ID=KQL28096.path1;Name=KQL28096
SETIT_016301mg__I_3297888-3306224	Si	mRNA	534	8336	.	-	.	ID=KQL28096.mrna1;Name=KQL28096;Parent=KQL28096.path1;coverage=100.0;identity=100.0;matches=2549;mismatches=0;indels=0;unknowns=0
SETIT_016301mg__I_3297888-3306224	Si	exon	7453	8336	100	-	.	ID=KQL28096.mrna1.exon1;Name=KQL28096;Parent=KQL28096.mrna1;Target=KQL28096 2 885 +
SETIT_016301mg__I_3297888-3306224	Si	exon	6315	6418	100	-	.	ID=KQL28096.mrna1.exon2;Name=KQL28096;Parent=KQL28096.mrna1;Target=KQL28096 886 989 +
SETIT_016301mg__I_3297888-3306224	Si	exon	5431	6221	100	-	.	ID=KQL28096.mrna1.exon3;Name=KQL28096;Parent=KQL28096.mrna1;Target=KQL28096 990 1780 +
SETIT_016301mg__I_3297888-3306224	Si	exon	4308	4348	100	-	.	ID=KQL28096.mrna1.exon4;Name=KQL28096;Parent=KQL28096.mrna1;Target=KQL28096 1781 1821 +
SETIT_016301mg__I_3297888-3306224	Si	exon	3035	3103	100	-	.	ID=KQL28096.mrna1.exon5;Name=KQL28096;Parent=KQL28096.mrna1;Target=KQL28096 1822 1890 +
SETIT_016301mg__I_3297888-3306224	Si	exon	2837	2937	100	-	.	ID=KQL28096.mrna1.exon6;Name=KQL28096;Parent=KQL28096.mrna1;Target=KQL28096 1891 1991 +
SETIT_016301mg__I_3297888-3306224	Si	exon	2649	2727	100	-	.	ID=KQL28096.mrna1.exon7;Name=KQL28096;Parent=KQL28096.mrna1;Target=KQL28096 1992 2070 +
SETIT_016301mg__I_3297888-3306224	Si	exon	2470	2568	100	-	.	ID=KQL28096.mrna1.exon8;Name=KQL28096;Parent=KQL28096.mrna1;Target=KQL28096 2071 2169 +
SETIT_016301mg__I_3297888-3306224	Si	exon	1798	1866	100	-	.	ID=KQL28096.mrna1.exon9;Name=KQL28096;Parent=KQL28096.mrna1;Target=KQL28096 2170 2238 +
SETIT_016301mg__I_3297888-3306224	Si	exon	980	1029	100	-	.	ID=KQL28096.mrna1.exon10;Name=KQL28096;Parent=KQL28096.mrna1;Target=KQL28096 2239 2288 +
SETIT_016301mg__I_3297888-3306224	Si	exon	718	894	100	-	.	ID=KQL28096.mrna1.exon11;Name=KQL28096;Parent=KQL28096.mrna1;Target=KQL28096 2289 2465 +
SETIT_016301mg__I_3297888-3306224	Si	exon	534	618	100	-	.	ID=KQL28096.mrna1.exon12;Name=KQL28096;Parent=KQL28096.mrna1;Target=KQL28096 2466 2550 +
SETIT_016301mg__I_3297888-3306224	Si	CDS	7453	8334	100	-	0	ID=KQL28096.mrna1.cds1;Name=KQL28096;Parent=KQL28096.mrna1;Target=KQL28096 4 885 +
SETIT_016301mg__I_3297888-3306224	Si	CDS	6315	6418	100	-	0	ID=KQL28096.mrna1.cds2;Name=KQL28096;Parent=KQL28096.mrna1;Target=KQL28096 886 989 +
SETIT_016301mg__I_3297888-3306224	Si	CDS	5431	6221	100	-	2	ID=KQL28096.mrna1.cds3;Name=KQL28096;Parent=KQL28096.mrna1;Target=KQL28096 990 1780 +
SETIT_016301mg__I_3297888-3306224	Si	CDS	4308	4348	100	-	1	ID=KQL28096.mrna1.cds4;Name=KQL28096;Parent=KQL28096.mrna1;Target=KQL28096 1781 1821 +
SETIT_016301mg__I_3297888-3306224	Si	CDS	3035	3103	100	-	0	ID=KQL28096.mrna1.cds5;Name=KQL28096;Parent=KQL28096.mrna1;Target=KQL28096 1822 1890 +
SETIT_016301mg__I_3297888-3306224	Si	CDS	2837	2937	100	-	0	ID=KQL28096.mrna1.cds6;Name=KQL28096;Parent=KQL28096.mrna1;Target=KQL28096 1891 1991 +
SETIT_016301mg__I_3297888-3306224	Si	CDS	2649	2727	100	-	2	ID=KQL28096.mrna1.cds7;Name=KQL28096;Parent=KQL28096.mrna1;Target=KQL28096 1992 2070 +
SETIT_016301mg__I_3297888-3306224	Si	CDS	2470	2568	100	-	0	ID=KQL28096.mrna1.cds8;Name=KQL28096;Parent=KQL28096.mrna1;Target=KQL28096 2071 2169 +
SETIT_016301mg__I_3297888-3306224	Si	CDS	1798	1866	100	-	0	ID=KQL28096.mrna1.cds9;Name=KQL28096;Parent=KQL28096.mrna1;Target=KQL28096 2170 2238 +
SETIT_016301mg__I_3297888-3306224	Si	CDS	980	1029	100	-	0	ID=KQL28096.mrna1.cds10;Name=KQL28096;Parent=KQL28096.mrna1;Target=KQL28096 2239 2288 +
SETIT_016301mg__I_3297888-3306224	Si	CDS	718	894	100	-	2	ID=KQL28096.mrna1.cds11;Name=KQL28096;Parent=KQL28096.mrna1;Target=KQL28096 2289 2465 +
SETIT_016301mg__I_3297888-3306224	Si	CDS	534	618	100	-	2	ID=KQL28096.mrna1.cds12;Name=KQL28096;Parent=KQL28096.mrna1;Target=KQL28096 2466 2550 +
###
SETIT_018609mg__I_28256341-28257746	Si	gene	194	1400	.	-	.	ID=KQL30125.path1;Name=KQL30125
SETIT_018609mg__I_28256341-28257746	Si	mRNA	194	1400	.	-	.	ID=KQL30125.mrna1;Name=KQL30125;Parent=KQL30125.path1;coverage=100.0;identity=100.0;matches=444;mismatches=0;indels=0;unknowns=0
SETIT_018609mg__I_28256341-28257746	Si	exon	1227	1400	100	-	.	ID=KQL30125.mrna1.exon1;Name=KQL30125;Parent=KQL30125.mrna1;Target=KQL30125 1 174 +
SETIT_018609mg__I_28256341-28257746	Si	exon	489	557	100	-	.	ID=KQL30125.mrna1.exon2;Name=KQL30125;Parent=KQL30125.mrna1;Target=KQL30125 175 243 +
SETIT_018609mg__I_28256341-28257746	Si	exon	194	394	100	-	.	ID=KQL30125.mrna1.exon3;Name=KQL30125;Parent=KQL30125.mrna1;Target=KQL30125 244 444 +
SETIT_018609mg__I_28256341-28257746	Si	CDS	1227	1400	100	-	0	ID=KQL30125.mrna1.cds1;Name=KQL30125;Parent=KQL30125.mrna1;Target=KQL30125 1 174 +
SETIT_018609mg__I_28256341-28257746	Si	CDS	489	557	100	-	0	ID=KQL30125.mrna1.cds2;Name=KQL30125;Parent=KQL30125.mrna1;Target=KQL30125 175 243 +
SETIT_018609mg__I_28256341-28257746	Si	CDS	194	394	100	-	0	ID=KQL30125.mrna1.cds3;Name=KQL30125;Parent=KQL30125.mrna1;Target=KQL30125 244 444 +
###
SETIT_017803mg__I_11756490-11764273	Si	gene	100	7295	.	+	.	ID=KQL29226.path1;Name=KQL29226
SETIT_017803mg__I_11756490-11764273	Si	mRNA	100	7295	.	+	.	ID=KQL29226.mrna1;Name=KQL29226;Parent=KQL29226.path1;coverage=100.0;identity=100.0;matches=969;mismatches=0;indels=0;unknowns=0
SETIT_017803mg__I_11756490-11764273	Si	exon	100	255	100	+	.	ID=KQL29226.mrna1.exon1;Name=KQL29226;Parent=KQL29226.mrna1;Target=KQL29226 1 156 +
SETIT_017803mg__I_11756490-11764273	Si	exon	530	583	100	+	.	ID=KQL29226.mrna1.exon2;Name=KQL29226;Parent=KQL29226.mrna1;Target=KQL29226 157 210 +
SETIT_017803mg__I_11756490-11764273	Si	exon	743	756	100	+	.	ID=KQL29226.mrna1.exon3;Name=KQL29226;Parent=KQL29226.mrna1;Target=KQL29226 211 224 +
SETIT_017803mg__I_11756490-11764273	Si	exon	1093	1238	100	+	.	ID=KQL29226.mrna1.exon4;Name=KQL29226;Parent=KQL29226.mrna1;Target=KQL29226 225 370 +
SETIT_017803mg__I_11756490-11764273	Si	exon	1813	1851	100	+	.	ID=KQL29226.mrna1.exon5;Name=KQL29226;Parent=KQL29226.mrna1;Target=KQL29226 371 409 +
SETIT_017803mg__I_11756490-11764273	Si	exon	1981	2018	100	+	.	ID=KQL29226.mrna1.exon6;Name=KQL29226;Parent=KQL29226.mrna1;Target=KQL29226 410 447 +
SETIT_017803mg__I_11756490-11764273	Si	exon	2807	2911	100	+	.	ID=KQL29226.mrna1.exon7;Name=KQL29226;Parent=KQL29226.mrna1;Target=KQL29226 448 552 +
SETIT_017803mg__I_11756490-11764273	Si	exon	3473	3552	100	+	.	ID=KQL29226.mrna1.exon8;Name=KQL29226;Parent=KQL29226.mrna1;Target=KQL29226 553 632 +
SETIT_017803mg__I_11756490-11764273	Si	exon	5560	5729	100	+	.	ID=KQL29226.mrna1.exon9;Name=KQL29226;Parent=KQL29226.mrna1;Target=KQL29226 633 802 +
SETIT_017803mg__I_11756490-11764273	Si	exon	7047	7131	100	+	.	ID=KQL29226.mrna1.exon10;Name=KQL29226;Parent=KQL29226.mrna1;Target=KQL29226 803 887 +
SETIT_017803mg__I_11756490-11764273	Si	exon	7214	7295	100	+	.	ID=KQL29226.mrna1.exon11;Name=KQL29226;Parent=KQL29226.mrna1;Target=KQL29226 888 969 +
SETIT_017803mg__I_11756490-11764273	Si	CDS	100	255	100	+	0	ID=KQL29226.mrna1.cds1;Name=KQL29226;Parent=KQL29226.mrna1;Target=KQL29226 1 156 +
SETIT_017803mg__I_11756490-11764273	Si	CDS	530	583	100	+	0	ID=KQL29226.mrna1.cds2;Name=KQL29226;Parent=KQL29226.mrna1;Target=KQL29226 157 210 +
SETIT_017803mg__I_11756490-11764273	Si	CDS	743	756	100	+	0	ID=KQL29226.mrna1.cds3;Name=KQL29226;Parent=KQL29226.mrna1;Target=KQL29226 211 224 +
SETIT_017803mg__I_11756490-11764273	Si	CDS	1093	1238	100	+	2	ID=KQL29226.mrna1.cds4;Name=KQL29226;Parent=KQL29226.mrna1;Target=KQL29226 225 370 +
SETIT_017803mg__I_11756490-11764273	Si	CDS	1813	1851	100	+	1	ID=KQL29226.mrna1.cds5;Name=KQL29226;Parent=KQL29226.mrna1;Target=KQL29226 371 409 +
SETIT_017803mg__I_11756490-11764273	Si	CDS	1981	2018	100	+	1	ID=KQL29226.mrna1.cds6;Name=KQL29226;Parent=KQL29226.mrna1;Target=KQL29226 410 447 +
SETIT_017803mg__I_11756490-11764273	Si	CDS	2807	2911	100	+	0	ID=KQL29226.mrna1.cds7;Name=KQL29226;Parent=KQL29226.mrna1;Target=KQL29226 448 552 +
SETIT_017803mg__I_11756490-11764273	Si	CDS	3473	3552	100	+	0	ID=KQL29226.mrna1.cds8;Name=KQL29226;Parent=KQL29226.mrna1;Target=KQL29226 553 632 +
SETIT_017803mg__I_11756490-11764273	Si	CDS	5560	5729	100	+	2	ID=KQL29226.mrna1.cds9;Name=KQL29226;Parent=KQL29226.mrna1;Target=KQL29226 633 802 +
SETIT_017803mg__I_11756490-11764273	Si	CDS	7047	7131	100	+	1	ID=KQL29226.mrna1.cds10;Name=KQL29226;Parent=KQL29226.mrna1;Target=KQL29226 803 887 +
SETIT_017803mg__I_11756490-11764273	Si	CDS	7214	7295	100	+	2	ID=KQL29226.mrna1.cds11;Name=KQL29226;Parent=KQL29226.mrna1;Target=KQL29226 888 969 +
###
SETIT_017803mg__I_11756490-11764273	Si	gene	100	7295	.	+	.	ID=KQL29225.path1;Name=KQL29225
SETIT_017803mg__I_11756490-11764273	Si	mRNA	100	7295	.	+	.	ID=KQL29225.mrna1;Name=KQL29225;Parent=KQL29225.path1;coverage=100.0;identity=100.0;matches=966;mismatches=0;indels=0;unknowns=0
SETIT_017803mg__I_11756490-11764273	Si	exon	100	255	100	+	.	ID=KQL29225.mrna1.exon1;Name=KQL29225;Parent=KQL29225.mrna1;Target=KQL29225 1 156 +
SETIT_017803mg__I_11756490-11764273	Si	exon	530	583	100	+	.	ID=KQL29225.mrna1.exon2;Name=KQL29225;Parent=KQL29225.mrna1;Target=KQL29225 157 210 +
SETIT_017803mg__I_11756490-11764273	Si	exon	743	756	100	+	.	ID=KQL29225.mrna1.exon3;Name=KQL29225;Parent=KQL29225.mrna1;Target=KQL29225 211 224 +
SETIT_017803mg__I_11756490-11764273	Si	exon	1093	1238	100	+	.	ID=KQL29225.mrna1.exon4;Name=KQL29225;Parent=KQL29225.mrna1;Target=KQL29225 225 370 +
SETIT_017803mg__I_11756490-11764273	Si	exon	1816	1851	100	+	.	ID=KQL29225.mrna1.exon5;Name=KQL29225;Parent=KQL29225.mrna1;Target=KQL29225 371 406 +
SETIT_017803mg__I_11756490-11764273	Si	exon	1981	2018	100	+	.	ID=KQL29225.mrna1.exon6;Name=KQL29225;Parent=KQL29225.mrna1;Target=KQL29225 407 444 +
SETIT_017803mg__I_11756490-11764273	Si	exon	2807	2911	100	+	.	ID=KQL29225.mrna1.exon7;Name=KQL29225;Parent=KQL29225.mrna1;Target=KQL29225 445 549 +
SETIT_017803mg__I_11756490-11764273	Si	exon	3473	3552	100	+	.	ID=KQL29225.mrna1.exon8;Name=KQL29225;Parent=KQL29225.mrna1;Target=KQL29225 550 629 +
SETIT_017803mg__I_11756490-11764273	Si	exon	5560	5729	100	+	.	ID=KQL29225.mrna1.exon9;Name=KQL29225;Parent=KQL29225.mrna1;Target=KQL29225 630 799 +
SETIT_017803mg__I_11756490-11764273	Si	exon	7047	7131	100	+	.	ID=KQL29225.mrna1.exon10;Name=KQL29225;Parent=KQL29225.mrna1;Target=KQL29225 800 884 +
SETIT_017803mg__I_11756490-11764273	Si	exon	7214	7295	100	+	.	ID=KQL29225.mrna1.exon11;Name=KQL29225;Parent=KQL29225.mrna1;Target=KQL29225 885 966 +
SETIT_017803mg__I_11756490-11764273	Si	CDS	100	255	100	+	0	ID=KQL29225.mrna1.cds1;Name=KQL29225;Parent=KQL29225.mrna1;Target=KQL29225 1 156 +
SETIT_017803mg__I_11756490-11764273	Si	CDS	530	583	100	+	0	ID=KQL29225.mrna1.cds2;Name=KQL29225;Parent=KQL29225.mrna1;Target=KQL29225 157 210 +
SETIT_017803mg__I_11756490-11764273	Si	CDS	743	756	100	+	0	ID=KQL29225.mrna1.cds3;Name=KQL29225;Parent=KQL29225.mrna1;Target=KQL29225 211 224 +
SETIT_017803mg__I_11756490-11764273	Si	CDS	1093	1238	100	+	2	ID=KQL29225.mrna1.cds4;Name=KQL29225;Parent=KQL29225.mrna1;Target=KQL29225 225 370 +
SETIT_017803mg__I_11756490-11764273	Si	CDS	1816	1851	100	+	1	ID=KQL29225.mrna1.cds5;Name=KQL29225;Parent=KQL29225.mrna1;Target=KQL29225 371 406 +
SETIT_017803mg__I_11756490-11764273	Si	CDS	1981	2018	100	+	1	ID=KQL29225.mrna1.cds6;Name=KQL29225;Parent=KQL29225.mrna1;Target=KQL29225 407 444 +
SETIT_017803mg__I_11756490-11764273	Si	CDS	2807	2911	100	+	0	ID=KQL29225.mrna1.cds7;Name=KQL29225;Parent=KQL29225.mrna1;Target=KQL29225 445 549 +
SETIT_017803mg__I_11756490-11764273	Si	CDS	3473	3552	100	+	0	ID=KQL29225.mrna1.cds8;Name=KQL29225;Parent=KQL29225.mrna1;Target=KQL29225 550 629 +
SETIT_017803mg__I_11756490-11764273	Si	CDS	5560	5729	100	+	2	ID=KQL29225.mrna1.cds9;Name=KQL29225;Parent=KQL29225.mrna1;Target=KQL29225 630 799 +
SETIT_017803mg__I_11756490-11764273	Si	CDS	7047	7131	100	+	1	ID=KQL29225.mrna1.cds10;Name=KQL29225;Parent=KQL29225.mrna1;Target=KQL29225 800 884 +
SETIT_017803mg__I_11756490-11764273	Si	CDS	7214	7295	100	+	2	ID=KQL29225.mrna1.cds11;Name=KQL29225;Parent=KQL29225.mrna1;Target=KQL29225 885 966 +
###
SETIT_020086mg__I_37795642-37796277	Si	gene	1	635	.	-	.	ID=KQL31474.path1;Name=KQL31474
SETIT_020086mg__I_37795642-37796277	Si	mRNA	1	635	.	-	.	ID=KQL31474.mrna1;Name=KQL31474;Parent=KQL31474.path1;coverage=99.8;identity=100.0;matches=635;mismatches=0;indels=0;unknowns=0
SETIT_020086mg__I_37795642-37796277	Si	exon	1	635	100	-	.	ID=KQL31474.mrna1.exon1;Name=KQL31474;Parent=KQL31474.mrna1;Target=KQL31474 2 636 +
SETIT_020086mg__I_37795642-37796277	Si	CDS	1	633	100	-	0	ID=KQL31474.mrna1.cds1;Name=KQL31474;Parent=KQL31474.mrna1;Target=KQL31474 4 636 +
###
SETIT_018833mg__I_2801729-2802378	Si	gene	59	343	.	+	.	ID=KQL28029.path1;Name=KQL28029
SETIT_018833mg__I_2801729-2802378	Si	mRNA	59	343	.	+	.	ID=KQL28029.mrna1;Name=KQL28029;Parent=KQL28029.path1;coverage=100.0;identity=100.0;matches=285;mismatches=0;indels=0;unknowns=0
SETIT_018833mg__I_2801729-2802378	Si	exon	59	343	100	+	.	ID=KQL28029.mrna1.exon1;Name=KQL28029;Parent=KQL28029.mrna1;Target=KQL28029 1 285 +
SETIT_018833mg__I_2801729-2802378	Si	CDS	59	343	100	+	0	ID=KQL28029.mrna1.cds1;Name=KQL28029;Parent=KQL28029.mrna1;Target=KQL28029 1 285 +
###
SETIT_018838mg__I_2813646-2814322	Si	gene	67	351	.	+	.	ID=KQL28029.path2;Name=KQL28029
SETIT_018838mg__I_2813646-2814322	Si	mRNA	67	351	.	+	.	ID=KQL28029.mrna2;Name=KQL28029;Parent=KQL28029.path2;coverage=100.0;identity=99.3;matches=283;mismatches=2;indels=0;unknowns=0
SETIT_018838mg__I_2813646-2814322	Si	exon	67	351	99	+	.	ID=KQL28029.mrna2.exon1;Name=KQL28029;Parent=KQL28029.mrna2;Target=KQL28029 1 285 +
SETIT_018838mg__I_2813646-2814322	Si	CDS	67	351	99	+	0	ID=KQL28029.mrna2.cds1;Name=KQL28029;Parent=KQL28029.mrna2;Target=KQL28029 1 285 +
###
SETIT_019746mg__I_2790276-2790560	Si	gene	1	284	.	+	.	ID=KQL28029.path3;Name=KQL28029
SETIT_019746mg__I_2790276-2790560	Si	mRNA	1	284	.	+	.	ID=KQL28029.mrna3;Name=KQL28029;Parent=KQL28029.path3;coverage=99.6;identity=99.3;matches=282;mismatches=2;indels=0;unknowns=0
SETIT_019746mg__I_2790276-2790560	Si	exon	1	284	99	+	.	ID=KQL28029.mrna3.exon1;Name=KQL28029;Parent=KQL28029.mrna3;Target=KQL28029 1 284 +
SETIT_019746mg__I_2790276-2790560	Si	CDS	1	282	99	+	0	ID=KQL28029.mrna3.cds1;Name=KQL28029;Parent=KQL28029.mrna3;Target=KQL28029 1 282 +
###
SETIT_019725mg__I_39201310-39201521	Si	gene	1	211	.	+	.	ID=KQL31687.path1;Name=KQL31687
SETIT_019725mg__I_39201310-39201521	Si	mRNA	1	211	.	+	.	ID=KQL31687.mrna1;Name=KQL31687;Parent=KQL31687.path1;coverage=99.1;identity=100.0;matches=107;mismatches=0;indels=0;unknowns=0
SETIT_019725mg__I_39201310-39201521	Si	exon	1	36	100	+	.	ID=KQL31687.mrna1.exon1;Name=KQL31687;Parent=KQL31687.mrna1;Target=KQL31687 1 36 +
SETIT_019725mg__I_39201310-39201521	Si	exon	141	211	100	+	.	ID=KQL31687.mrna1.exon2;Name=KQL31687;Parent=KQL31687.mrna1;Target=KQL31687 37 107 +
SETIT_019725mg__I_39201310-39201521	Si	CDS	1	36	100	+	0	ID=KQL31687.mrna1.cds1;Name=KQL31687;Parent=KQL31687.mrna1;Target=KQL31687 1 36 +
SETIT_019725mg__I_39201310-39201521	Si	CDS	141	209	100	+	0	ID=KQL31687.mrna1.cds2;Name=KQL31687;Parent=KQL31687.mrna1;Target=KQL31687 37 105 +
###
SETIT_017174mg__I_4537693-4543290	Si	gene	1	5106	.	+	.	ID=KQL28241.path1;Name=KQL28241
SETIT_017174mg__I_4537693-4543290	Si	mRNA	1	5106	.	+	.	ID=KQL28241.mrna1;Name=KQL28241;Parent=KQL28241.path1;coverage=100.0;identity=100.0;matches=1365;mismatches=0;indels=0;unknowns=0
SETIT_017174mg__I_4537693-4543290	Si	exon	1	84	100	+	.	ID=KQL28241.mrna1.exon1;Name=KQL28241;Parent=KQL28241.mrna1;Target=KQL28241 1 84 +
SETIT_017174mg__I_4537693-4543290	Si	exon	673	856	100	+	.	ID=KQL28241.mrna1.exon2;Name=KQL28241;Parent=KQL28241.mrna1;Target=KQL28241 85 268 +
SETIT_017174mg__I_4537693-4543290	Si	exon	2046	2165	100	+	.	ID=KQL28241.mrna1.exon3;Name=KQL28241;Parent=KQL28241.mrna1;Target=KQL28241 269 388 +
SETIT_017174mg__I_4537693-4543290	Si	exon	2379	2515	100	+	.	ID=KQL28241.mrna1.exon4;Name=KQL28241;Parent=KQL28241.mrna1;Target=KQL28241 389 525 +
SETIT_017174mg__I_4537693-4543290	Si	exon	2640	2801	100	+	.	ID=KQL28241.mrna1.exon5;Name=KQL28241;Parent=KQL28241.mrna1;Target=KQL28241 526 687 +
SETIT_017174mg__I_4537693-4543290	Si	exon	2922	3008	100	+	.	ID=KQL28241.mrna1.exon6;Name=KQL28241;Parent=KQL28241.mrna1;Target=KQL28241 688 774 +
SETIT_017174mg__I_4537693-4543290	Si	exon	3089	3175	100	+	.	ID=KQL28241.mrna1.exon7;Name=KQL28241;Parent=KQL28241.mrna1;Target=KQL28241 775 861 +
SETIT_017174mg__I_4537693-4543290	Si	exon	3686	3823	100	+	.	ID=KQL28241.mrna1.exon8;Name=KQL28241;Parent=KQL28241.mrna1;Target=KQL28241 862 999 +
SETIT_017174mg__I_4537693-4543290	Si	exon	4578	4769	100	+	.	ID=KQL28241.mrna1.exon9;Name=KQL28241;Parent=KQL28241.mrna1;Target=KQL28241 1000 1191 +
SETIT_017174mg__I_4537693-4543290	Si	exon	4844	4942	100	+	.	ID=KQL28241.mrna1.exon10;Name=KQL28241;Parent=KQL28241.mrna1;Target=KQL28241 1192 1290 +
SETIT_017174mg__I_4537693-4543290	Si	exon	5032	5106	100	+	.	ID=KQL28241.mrna1.exon11;Name=KQL28241;Parent=KQL28241.mrna1;Target=KQL28241 1291 1365 +
SETIT_017174mg__I_4537693-4543290	Si	CDS	1	84	100	+	0	ID=KQL28241.mrna1.cds1;Name=KQL28241;Parent=KQL28241.mrna1;Target=KQL28241 1 84 +
SETIT_017174mg__I_4537693-4543290	Si	CDS	673	856	100	+	0	ID=KQL28241.mrna1.cds2;Name=KQL28241;Parent=KQL28241.mrna1;Target=KQL28241 85 268 +
SETIT_017174mg__I_4537693-4543290	Si	CDS	2046	2165	100	+	1	ID=KQL28241.mrna1.cds3;Name=KQL28241;Parent=KQL28241.mrna1;Target=KQL28241 269 388 +
SETIT_017174mg__I_4537693-4543290	Si	CDS	2379	2515	100	+	1	ID=KQL28241.mrna1.cds4;Name=KQL28241;Parent=KQL28241.mrna1;Target=KQL28241 389 525 +
SETIT_017174mg__I_4537693-4543290	Si	CDS	2640	2801	100	+	0	ID=KQL28241.mrna1.cds5;Name=KQL28241;Parent=KQL28241.mrna1;Target=KQL28241 526 687 +
SETIT_017174mg__I_4537693-4543290	Si	CDS	2922	3008	100	+	0	ID=KQL28241.mrna1.cds6;Name=KQL28241;Parent=KQL28241.mrna1;Target=KQL28241 688 774 +
SETIT_017174mg__I_4537693-4543290	Si	CDS	3089	3175	100	+	0	ID=KQL28241.mrna1.cds7;Name=KQL28241;Parent=KQL28241.mrna1;Target=KQL28241 775 861 +
SETIT_017174mg__I_4537693-4543290	Si	CDS	3686	3823	100	+	0	ID=KQL28241.mrna1.cds8;Name=KQL28241;Parent=KQL28241.mrna1;Target=KQL28241 862 999 +
SETIT_017174mg__I_4537693-4543290	Si	CDS	4578	4769	100	+	0	ID=KQL28241.mrna1.cds9;Name=KQL28241;Parent=KQL28241.mrna1;Target=KQL28241 1000 1191 +
SETIT_017174mg__I_4537693-4543290	Si	CDS	4844	4942	100	+	0	ID=KQL28241.mrna1.cds10;Name=KQL28241;Parent=KQL28241.mrna1;Target=KQL28241 1192 1290 +
SETIT_017174mg__I_4537693-4543290	Si	CDS	5032	5106	100	+	0	ID=KQL28241.mrna1.cds11;Name=KQL28241;Parent=KQL28241.mrna1;Target=KQL28241 1291 1365 +
###
SETIT_020163mg__I_2647240-2649684	Si	gene	1	2444	.	+	.	ID=KQL28021.path1;Name=KQL28021
SETIT_020163mg__I_2647240-2649684	Si	mRNA	1	2444	.	+	.	ID=KQL28021.mrna1;Name=KQL28021;Parent=KQL28021.path1;coverage=99.7;identity=100.0;matches=293;mismatches=0;indels=0;unknowns=0
SETIT_020163mg__I_2647240-2649684	Si	exon	1	64	100	+	.	ID=KQL28021.mrna1.exon1;Name=KQL28021;Parent=KQL28021.mrna1;Target=KQL28021 1 64 +
SETIT_020163mg__I_2647240-2649684	Si	exon	660	721	100	+	.	ID=KQL28021.mrna1.exon2;Name=KQL28021;Parent=KQL28021.mrna1;Target=KQL28021 65 126 +
SETIT_020163mg__I_2647240-2649684	Si	exon	1055	1130	100	+	.	ID=KQL28021.mrna1.exon3;Name=KQL28021;Parent=KQL28021.mrna1;Target=KQL28021 127 202 +
SETIT_020163mg__I_2647240-2649684	Si	exon	2354	2444	100	+	.	ID=KQL28021.mrna1.exon4;Name=KQL28021;Parent=KQL28021.mrna1;Target=KQL28021 203 293 +
SETIT_020163mg__I_2647240-2649684	Si	CDS	1	64	100	+	0	ID=KQL28021.mrna1.cds1;Name=KQL28021;Parent=KQL28021.mrna1;Target=KQL28021 1 64 +
SETIT_020163mg__I_2647240-2649684	Si	CDS	660	721	100	+	1	ID=KQL28021.mrna1.cds2;Name=KQL28021;Parent=KQL28021.mrna1;Target=KQL28021 65 126 +
SETIT_020163mg__I_2647240-2649684	Si	CDS	1055	1130	100	+	0	ID=KQL28021.mrna1.cds3;Name=KQL28021;Parent=KQL28021.mrna1;Target=KQL28021 127 202 +
SETIT_020163mg__I_2647240-2649684	Si	CDS	2354	2442	100	+	1	ID=KQL28021.mrna1.cds4;Name=KQL28021;Parent=KQL28021.mrna1;Target=KQL28021 203 291 +
###
SETIT_019259mg__I_40822189-40822745	Si	gene	1	556	.	-	.	ID=KQL32000.path1;Name=KQL32000
SETIT_019259mg__I_40822189-40822745	Si	mRNA	1	556	.	-	.	ID=KQL32000.mrna1;Name=KQL32000;Parent=KQL32000.path1;coverage=99.7;identity=100.0;matches=371;mismatches=0;indels=0;unknowns=0
SETIT_019259mg__I_40822189-40822745	Si	exon	480	556	100	-	.	ID=KQL32000.mrna1.exon1;Name=KQL32000;Parent=KQL32000.mrna1;Target=KQL32000 2 78 +
SETIT_019259mg__I_40822189-40822745	Si	exon	196	366	100	-	.	ID=KQL32000.mrna1.exon2;Name=KQL32000;Parent=KQL32000.mrna1;Target=KQL32000 79 249 +
SETIT_019259mg__I_40822189-40822745	Si	exon	1	123	100	-	.	ID=KQL32000.mrna1.exon3;Name=KQL32000;Parent=KQL32000.mrna1;Target=KQL32000 250 372 +
SETIT_019259mg__I_40822189-40822745	Si	CDS	480	554	100	-	0	ID=KQL32000.mrna1.cds1;Name=KQL32000;Parent=KQL32000.mrna1;Target=KQL32000 4 78 +
SETIT_019259mg__I_40822189-40822745	Si	CDS	196	366	100	-	0	ID=KQL32000.mrna1.cds2;Name=KQL32000;Parent=KQL32000.mrna1;Target=KQL32000 79 249 +
SETIT_019259mg__I_40822189-40822745	Si	CDS	1	123	100	-	0	ID=KQL32000.mrna1.cds3;Name=KQL32000;Parent=KQL32000.mrna1;Target=KQL32000 250 372 +
###
SETIT_020623mg__I_10227240-10227839	Si	gene	87	407	.	+	.	ID=KQL29084.path1;Name=KQL29084
SETIT_020623mg__I_10227240-10227839	Si	mRNA	87	407	.	+	.	ID=KQL29084.mrna1;Name=KQL29084;Parent=KQL29084.path1;coverage=100.0;identity=100.0;matches=321;mismatches=0;indels=0;unknowns=0
SETIT_020623mg__I_10227240-10227839	Si	exon	87	407	100	+	.	ID=KQL29084.mrna1.exon1;Name=KQL29084;Parent=KQL29084.mrna1;Target=KQL29084 1 321 +
SETIT_020623mg__I_10227240-10227839	Si	CDS	87	407	100	+	0	ID=KQL29084.mrna1.cds1;Name=KQL29084;Parent=KQL29084.mrna1;Target=KQL29084 1 321 +
###
SETIT_017226mg__I_8459445-8461883	Si	gene	373	2011	.	+	.	ID=KQL28850.path1;Name=KQL28850
SETIT_017226mg__I_8459445-8461883	Si	mRNA	373	2011	.	+	.	ID=KQL28850.mrna1;Name=KQL28850;Parent=KQL28850.path1;coverage=100.0;identity=100.0;matches=1320;mismatches=0;indels=0;unknowns=0
SETIT_017226mg__I_8459445-8461883	Si	exon	373	417	100	+	.	ID=KQL28850.mrna1.exon1;Name=KQL28850;Parent=KQL28850.mrna1;Target=KQL28850 1 45 +
SETIT_017226mg__I_8459445-8461883	Si	exon	537	712	100	+	.	ID=KQL28850.mrna1.exon2;Name=KQL28850;Parent=KQL28850.mrna1;Target=KQL28850 46 221 +
SETIT_017226mg__I_8459445-8461883	Si	exon	799	950	100	+	.	ID=KQL28850.mrna1.exon3;Name=KQL28850;Parent=KQL28850.mrna1;Target=KQL28850 222 373 +
SETIT_017226mg__I_8459445-8461883	Si	exon	1065	2011	100	+	.	ID=KQL28850.mrna1.exon4;Name=KQL28850;Parent=KQL28850.mrna1;Target=KQL28850 374 1320 +
SETIT_017226mg__I_8459445-8461883	Si	CDS	373	417	100	+	0	ID=KQL28850.mrna1.cds1;Name=KQL28850;Parent=KQL28850.mrna1;Target=KQL28850 1 45 +
SETIT_017226mg__I_8459445-8461883	Si	CDS	537	712	100	+	0	ID=KQL28850.mrna1.cds2;Name=KQL28850;Parent=KQL28850.mrna1;Target=KQL28850 46 221 +
SETIT_017226mg__I_8459445-8461883	Si	CDS	799	950	100	+	2	ID=KQL28850.mrna1.cds3;Name=KQL28850;Parent=KQL28850.mrna1;Target=KQL28850 222 373 +
SETIT_017226mg__I_8459445-8461883	Si	CDS	1065	2011	100	+	1	ID=KQL28850.mrna1.cds4;Name=KQL28850;Parent=KQL28850.mrna1;Target=KQL28850 374 1320 +
###
SETIT_017258mg__I_27631491-27635633	Si	gene	1	3892	.	+	.	ID=KQL30031.path1;Name=KQL30031
SETIT_017258mg__I_27631491-27635633	Si	mRNA	1	3892	.	+	.	ID=KQL30031.mrna1;Name=KQL30031;Parent=KQL30031.path1;coverage=100.0;identity=100.0;matches=1296;mismatches=0;indels=0;unknowns=0
SETIT_017258mg__I_27631491-27635633	Si	exon	1	269	100	+	.	ID=KQL30031.mrna1.exon1;Name=KQL30031;Parent=KQL30031.mrna1;Target=KQL30031 1 269 +
SETIT_017258mg__I_27631491-27635633	Si	exon	1332	1591	100	+	.	ID=KQL30031.mrna1.exon2;Name=KQL30031;Parent=KQL30031.mrna1;Target=KQL30031 270 529 +
SETIT_017258mg__I_27631491-27635633	Si	exon	2507	2775	100	+	.	ID=KQL30031.mrna1.exon3;Name=KQL30031;Parent=KQL30031.mrna1;Target=KQL30031 530 798 +
SETIT_017258mg__I_27631491-27635633	Si	exon	2904	3068	100	+	.	ID=KQL30031.mrna1.exon4;Name=KQL30031;Parent=KQL30031.mrna1;Target=KQL30031 799 963 +
SETIT_017258mg__I_27631491-27635633	Si	exon	3135	3254	100	+	.	ID=KQL30031.mrna1.exon5;Name=KQL30031;Parent=KQL30031.mrna1;Target=KQL30031 964 1083 +
SETIT_017258mg__I_27631491-27635633	Si	exon	3680	3892	100	+	.	ID=KQL30031.mrna1.exon6;Name=KQL30031;Parent=KQL30031.mrna1;Target=KQL30031 1084 1296 +
SETIT_017258mg__I_27631491-27635633	Si	CDS	1	269	100	+	0	ID=KQL30031.mrna1.cds1;Name=KQL30031;Parent=KQL30031.mrna1;Target=KQL30031 1 269 +
SETIT_017258mg__I_27631491-27635633	Si	CDS	1332	1591	100	+	2	ID=KQL30031.mrna1.cds2;Name=KQL30031;Parent=KQL30031.mrna1;Target=KQL30031 270 529 +
SETIT_017258mg__I_27631491-27635633	Si	CDS	2507	2775	100	+	1	ID=KQL30031.mrna1.cds3;Name=KQL30031;Parent=KQL30031.mrna1;Target=KQL30031 530 798 +
SETIT_017258mg__I_27631491-27635633	Si	CDS	2904	3068	100	+	0	ID=KQL30031.mrna1.cds4;Name=KQL30031;Parent=KQL30031.mrna1;Target=KQL30031 799 963 +
SETIT_017258mg__I_27631491-27635633	Si	CDS	3135	3254	100	+	0	ID=KQL30031.mrna1.cds5;Name=KQL30031;Parent=KQL30031.mrna1;Target=KQL30031 964 1083 +
SETIT_017258mg__I_27631491-27635633	Si	CDS	3680	3892	100	+	0	ID=KQL30031.mrna1.cds6;Name=KQL30031;Parent=KQL30031.mrna1;Target=KQL30031 1084 1296 +
###
SETIT_017448mg__I_6981811-6984289	Si	gene	299	2478	.	-	.	ID=KQL28605.path1;Name=KQL28605
SETIT_017448mg__I_6981811-6984289	Si	mRNA	299	2478	.	-	.	ID=KQL28605.mrna1;Name=KQL28605;Parent=KQL28605.path1;coverage=99.9;identity=100.0;matches=1187;mismatches=0;indels=0;unknowns=0
SETIT_017448mg__I_6981811-6984289	Si	exon	2410	2478	100	-	.	ID=KQL28605.mrna1.exon1;Name=KQL28605;Parent=KQL28605.mrna1;Target=KQL28605 2 70 +
SETIT_017448mg__I_6981811-6984289	Si	exon	2183	2298	100	-	.	ID=KQL28605.mrna1.exon2;Name=KQL28605;Parent=KQL28605.mrna1;Target=KQL28605 71 186 +
SETIT_017448mg__I_6981811-6984289	Si	exon	1884	2094	100	-	.	ID=KQL28605.mrna1.exon3;Name=KQL28605;Parent=KQL28605.mrna1;Target=KQL28605 187 397 +
SETIT_017448mg__I_6981811-6984289	Si	exon	1498	1735	100	-	.	ID=KQL28605.mrna1.exon4;Name=KQL28605;Parent=KQL28605.mrna1;Target=KQL28605 398 635 +
SETIT_017448mg__I_6981811-6984289	Si	exon	1100	1250	100	-	.	ID=KQL28605.mrna1.exon5;Name=KQL28605;Parent=KQL28605.mrna1;Target=KQL28605 636 786 +
SETIT_017448mg__I_6981811-6984289	Si	exon	299	700	100	-	.	ID=KQL28605.mrna1.exon6;Name=KQL28605;Parent=KQL28605.mrna1;Target=KQL28605 787 1188 +
SETIT_017448mg__I_6981811-6984289	Si	CDS	2410	2476	100	-	0	ID=KQL28605.mrna1.cds1;Name=KQL28605;Parent=KQL28605.mrna1;Target=KQL28605 4 70 +
SETIT_017448mg__I_6981811-6984289	Si	CDS	2183	2298	100	-	1	ID=KQL28605.mrna1.cds2;Name=KQL28605;Parent=KQL28605.mrna1;Target=KQL28605 71 186 +
SETIT_017448mg__I_6981811-6984289	Si	CDS	1884	2094	100	-	0	ID=KQL28605.mrna1.cds3;Name=KQL28605;Parent=KQL28605.mrna1;Target=KQL28605 187 397 +
SETIT_017448mg__I_6981811-6984289	Si	CDS	1498	1735	100	-	1	ID=KQL28605.mrna1.cds4;Name=KQL28605;Parent=KQL28605.mrna1;Target=KQL28605 398 635 +
SETIT_017448mg__I_6981811-6984289	Si	CDS	1100	1250	100	-	2	ID=KQL28605.mrna1.cds5;Name=KQL28605;Parent=KQL28605.mrna1;Target=KQL28605 636 786 +
SETIT_017448mg__I_6981811-6984289	Si	CDS	299	700	100	-	0	ID=KQL28605.mrna1.cds6;Name=KQL28605;Parent=KQL28605.mrna1;Target=KQL28605 787 1188 +
###
SETIT_017648mg__I_11153404-11155546	Si	gene	304	2058	.	-	.	ID=KQL29188.path1;Name=KQL29188
SETIT_017648mg__I_11153404-11155546	Si	mRNA	304	2058	.	-	.	ID=KQL29188.mrna1;Name=KQL29188;Parent=KQL29188.path1;coverage=100.0;identity=100.0;matches=1062;mismatches=0;indels=0;unknowns=0
SETIT_017648mg__I_11153404-11155546	Si	exon	1739	2058	100	-	.	ID=KQL29188.mrna1.exon1;Name=KQL29188;Parent=KQL29188.mrna1;Target=KQL29188 1 320 +
SETIT_017648mg__I_11153404-11155546	Si	exon	1515	1639	100	-	.	ID=KQL29188.mrna1.exon2;Name=KQL29188;Parent=KQL29188.mrna1;Target=KQL29188 321 445 +
SETIT_017648mg__I_11153404-11155546	Si	exon	1325	1389	100	-	.	ID=KQL29188.mrna1.exon3;Name=KQL29188;Parent=KQL29188.mrna1;Target=KQL29188 446 510 +
SETIT_017648mg__I_11153404-11155546	Si	exon	1004	1216	100	-	.	ID=KQL29188.mrna1.exon4;Name=KQL29188;Parent=KQL29188.mrna1;Target=KQL29188 511 723 +
SETIT_017648mg__I_11153404-11155546	Si	exon	851	898	100	-	.	ID=KQL29188.mrna1.exon5;Name=KQL29188;Parent=KQL29188.mrna1;Target=KQL29188 724 771 +
SETIT_017648mg__I_11153404-11155546	Si	exon	666	773	100	-	.	ID=KQL29188.mrna1.exon6;Name=KQL29188;Parent=KQL29188.mrna1;Target=KQL29188 772 879 +
SETIT_017648mg__I_11153404-11155546	Si	exon	440	580	100	-	.	ID=KQL29188.mrna1.exon7;Name=KQL29188;Parent=KQL29188.mrna1;Target=KQL29188 880 1020 +
SETIT_017648mg__I_11153404-11155546	Si	exon	304	345	100	-	.	ID=KQL29188.mrna1.exon8;Name=KQL29188;Parent=KQL29188.mrna1;Target=KQL29188 1021 1062 +
SETIT_017648mg__I_11153404-11155546	Si	CDS	1739	2058	100	-	0	ID=KQL29188.mrna1.cds1;Name=KQL29188;Parent=KQL29188.mrna1;Target=KQL29188 1 320 +
SETIT_017648mg__I_11153404-11155546	Si	CDS	1515	1639	100	-	2	ID=KQL29188.mrna1.cds2;Name=KQL29188;Parent=KQL29188.mrna1;Target=KQL29188 321 445 +
SETIT_017648mg__I_11153404-11155546	Si	CDS	1325	1389	100	-	1	ID=KQL29188.mrna1.cds3;Name=KQL29188;Parent=KQL29188.mrna1;Target=KQL29188 446 510 +
SETIT_017648mg__I_11153404-11155546	Si	CDS	1004	1216	100	-	0	ID=KQL29188.mrna1.cds4;Name=KQL29188;Parent=KQL29188.mrna1;Target=KQL29188 511 723 +
SETIT_017648mg__I_11153404-11155546	Si	CDS	851	898	100	-	0	ID=KQL29188.mrna1.cds5;Name=KQL29188;Parent=KQL29188.mrna1;Target=KQL29188 724 771 +
SETIT_017648mg__I_11153404-11155546	Si	CDS	666	773	100	-	0	ID=KQL29188.mrna1.cds6;Name=KQL29188;Parent=KQL29188.mrna1;Target=KQL29188 772 879 +
SETIT_017648mg__I_11153404-11155546	Si	CDS	440	580	100	-	0	ID=KQL29188.mrna1.cds7;Name=KQL29188;Parent=KQL29188.mrna1;Target=KQL29188 880 1020 +
SETIT_017648mg__I_11153404-11155546	Si	CDS	304	345	100	-	0	ID=KQL29188.mrna1.cds8;Name=KQL29188;Parent=KQL29188.mrna1;Target=KQL29188 1021 1062 +
###
SETIT_0198812mg__I_32068239-32068917	Si	gene	1	678	.	-	.	ID=KQL30600.path1;Name=KQL30600
SETIT_0198812mg__I_32068239-32068917	Si	mRNA	1	678	.	-	.	ID=KQL30600.mrna1;Name=KQL30600;Parent=KQL30600.path1;coverage=100.0;identity=100.0;matches=678;mismatches=0;indels=0;unknowns=0
SETIT_0198812mg__I_32068239-32068917	Si	exon	1	678	100	-	.	ID=KQL30600.mrna1.exon1;Name=KQL30600;Parent=KQL30600.mrna1;Target=KQL30600 1 678 +
SETIT_0198812mg__I_32068239-32068917	Si	CDS	1	678	100	-	0	ID=KQL30600.mrna1.cds1;Name=KQL30600;Parent=KQL30600.mrna1;Target=KQL30600 1 678 +
###
SETIT_016248mg__I_32075137-32078264	Si	gene	1	678	.	-	.	ID=KQL30600.path2;Name=KQL30600
SETIT_016248mg__I_32075137-32078264	Si	mRNA	1	678	.	-	.	ID=KQL30600.mrna2;Name=KQL30600;Parent=KQL30600.path2;coverage=100.0;identity=99.7;matches=676;mismatches=2;indels=0;unknowns=0
SETIT_016248mg__I_32075137-32078264	Si	exon	1	678	99	-	.	ID=KQL30600.mrna2.exon1;Name=KQL30600;Parent=KQL30600.mrna2;Target=KQL30600 1 678 +
SETIT_016248mg__I_32075137-32078264	Si	CDS	1	678	99	-	0	ID=KQL30600.mrna2.cds1;Name=KQL30600;Parent=KQL30600.mrna2;Target=KQL30600 1 678 +
###
SETIT_016277mg__I_32149201-32152454	Si	gene	67	744	.	-	.	ID=KQL30600.path3;Name=KQL30600
SETIT_016277mg__I_32149201-32152454	Si	mRNA	67	744	.	-	.	ID=KQL30600.mrna3;Name=KQL30600;Parent=KQL30600.path3;coverage=100.0;identity=99.3;matches=673;mismatches=5;indels=0;unknowns=0
SETIT_016277mg__I_32149201-32152454	Si	exon	67	744	99	-	.	ID=KQL30600.mrna3.exon1;Name=KQL30600;Parent=KQL30600.mrna3;Target=KQL30600 1 678 +
SETIT_016277mg__I_32149201-32152454	Si	CDS	67	744	99	-	0	ID=KQL30600.mrna3.cds1;Name=KQL30600;Parent=KQL30600.mrna3;Target=KQL30600 1 678 +
###
SETIT_019965mg__I_32132718-32135813	Si	gene	1	678	.	-	.	ID=KQL30600.path4;Name=KQL30600
SETIT_019965mg__I_32132718-32135813	Si	mRNA	1	678	.	-	.	ID=KQL30600.mrna4;Name=KQL30600;Parent=KQL30600.path4;coverage=100.0;identity=99.1;matches=672;mismatches=6;indels=0;unknowns=0
SETIT_019965mg__I_32132718-32135813	Si	exon	1	678	99	-	.	ID=KQL30600.mrna4.exon1;Name=KQL30600;Parent=KQL30600.mrna4;Target=KQL30600 1 678 +
SETIT_019965mg__I_32132718-32135813	Si	CDS	1	678	99	-	0	ID=KQL30600.mrna4.cds1;Name=KQL30600;Parent=KQL30600.mrna4;Target=KQL30600 1 678 +
###
SETIT_008567mg__IV_1316332-1319569	Si	gene	2561	3237	.	+	.	ID=KQL30600.path5;Name=KQL30600
SETIT_008567mg__IV_1316332-1319569	Si	mRNA	2561	3237	.	+	.	ID=KQL30600.mrna5;Name=KQL30600;Parent=KQL30600.path5;coverage=99.9;identity=98.7;matches=668;mismatches=9;indels=0;unknowns=0
SETIT_008567mg__IV_1316332-1319569	Si	exon	2561	3237	98	+	.	ID=KQL30600.mrna5.exon1;Name=KQL30600;Parent=KQL30600.mrna5;Target=KQL30600 1 677 +
SETIT_008567mg__IV_1316332-1319569	Si	CDS	2561	3235	98	+	0	ID=KQL30600.mrna5.cds1;Name=KQL30600;Parent=KQL30600.mrna5;Target=KQL30600 1 675 +
###
SETIT_018345mg__I_19578866-19579961	Si	gene	30	1095	.	-	.	ID=KQL29521.path1;Name=KQL29521
SETIT_018345mg__I_19578866-19579961	Si	mRNA	30	1095	.	-	.	ID=KQL29521.mrna1;Name=KQL29521;Parent=KQL29521.path1;coverage=99.8;identity=100.0;matches=638;mismatches=0;indels=0;unknowns=0
SETIT_018345mg__I_19578866-19579961	Si	exon	992	1095	100	-	.	ID=KQL29521.mrna1.exon1;Name=KQL29521;Parent=KQL29521.mrna1;Target=KQL29521 2 105 +
SETIT_018345mg__I_19578866-19579961	Si	exon	30	563	100	-	.	ID=KQL29521.mrna1.exon2;Name=KQL29521;Parent=KQL29521.mrna1;Target=KQL29521 106 639 +
SETIT_018345mg__I_19578866-19579961	Si	CDS	992	1093	100	-	0	ID=KQL29521.mrna1.cds1;Name=KQL29521;Parent=KQL29521.mrna1;Target=KQL29521 4 105 +
SETIT_018345mg__I_19578866-19579961	Si	CDS	30	563	100	-	0	ID=KQL29521.mrna1.cds2;Name=KQL29521;Parent=KQL29521.mrna1;Target=KQL29521 106 639 +
###
SETIT_020056mg__I_34906949-34907455	Si	gene	1	506	.	-	.	ID=KQL30991.path1;Name=KQL30991
SETIT_020056mg__I_34906949-34907455	Si	mRNA	1	506	.	-	.	ID=KQL30991.mrna1;Name=KQL30991;Parent=KQL30991.path1;coverage=99.8;identity=100.0;matches=506;mismatches=0;indels=0;unknowns=0
SETIT_020056mg__I_34906949-34907455	Si	exon	1	506	100	-	.	ID=KQL30991.mrna1.exon1;Name=KQL30991;Parent=KQL30991.mrna1;Target=KQL30991 2 507 +
SETIT_020056mg__I_34906949-34907455	Si	CDS	1	504	100	-	0	ID=KQL30991.mrna1.cds1;Name=KQL30991;Parent=KQL30991.mrna1;Target=KQL30991 4 507 +
###
SETIT_016681mg__I_11541039-11546099	Si	gene	260	4795	.	-	.	ID=KQL29212.path1;Name=KQL29212
SETIT_016681mg__I_11541039-11546099	Si	mRNA	260	4795	.	-	.	ID=KQL29212.mrna1;Name=KQL29212;Parent=KQL29212.path1;coverage=100.0;identity=100.0;matches=1824;mismatches=0;indels=0;unknowns=0
SETIT_016681mg__I_11541039-11546099	Si	exon	4723	4795	100	-	.	ID=KQL29212.mrna1.exon1;Name=KQL29212;Parent=KQL29212.mrna1;Target=KQL29212 1 73 +
SETIT_016681mg__I_11541039-11546099	Si	exon	3673	3805	100	-	.	ID=KQL29212.mrna1.exon2;Name=KQL29212;Parent=KQL29212.mrna1;Target=KQL29212 74 206 +
SETIT_016681mg__I_11541039-11546099	Si	exon	3478	3549	100	-	.	ID=KQL29212.mrna1.exon3;Name=KQL29212;Parent=KQL29212.mrna1;Target=KQL29212 207 278 +
SETIT_016681mg__I_11541039-11546099	Si	exon	2815	2958	100	-	.	ID=KQL29212.mrna1.exon4;Name=KQL29212;Parent=KQL29212.mrna1;Target=KQL29212 279 422 +
SETIT_016681mg__I_11541039-11546099	Si	exon	2651	2722	100	-	.	ID=KQL29212.mrna1.exon5;Name=KQL29212;Parent=KQL29212.mrna1;Target=KQL29212 423 494 +
SETIT_016681mg__I_11541039-11546099	Si	exon	2476	2541	100	-	.	ID=KQL29212.mrna1.exon6;Name=KQL29212;Parent=KQL29212.mrna1;Target=KQL29212 495 560 +
SETIT_016681mg__I_11541039-11546099	Si	exon	2316	2386	100	-	.	ID=KQL29212.mrna1.exon7;Name=KQL29212;Parent=KQL29212.mrna1;Target=KQL29212 561 631 +
SETIT_016681mg__I_11541039-11546099	Si	exon	2057	2197	100	-	.	ID=KQL29212.mrna1.exon8;Name=KQL29212;Parent=KQL29212.mrna1;Target=KQL29212 632 772 +
SETIT_016681mg__I_11541039-11546099	Si	exon	1450	1791	100	-	.	ID=KQL29212.mrna1.exon9;Name=KQL29212;Parent=KQL29212.mrna1;Target=KQL29212 773 1114 +
SETIT_016681mg__I_11541039-11546099	Si	exon	720	1114	100	-	.	ID=KQL29212.mrna1.exon10;Name=KQL29212;Parent=KQL29212.mrna1;Target=KQL29212 1115 1509 +
SETIT_016681mg__I_11541039-11546099	Si	exon	260	574	100	-	.	ID=KQL29212.mrna1.exon11;Name=KQL29212;Parent=KQL29212.mrna1;Target=KQL29212 1510 1824 +
SETIT_016681mg__I_11541039-11546099	Si	CDS	4723	4795	100	-	0	ID=KQL29212.mrna1.cds1;Name=KQL29212;Parent=KQL29212.mrna1;Target=KQL29212 1 73 +
SETIT_016681mg__I_11541039-11546099	Si	CDS	3673	3805	100	-	1	ID=KQL29212.mrna1.cds2;Name=KQL29212;Parent=KQL29212.mrna1;Target=KQL29212 74 206 +
SETIT_016681mg__I_11541039-11546099	Si	CDS	3478	3549	100	-	2	ID=KQL29212.mrna1.cds3;Name=KQL29212;Parent=KQL29212.mrna1;Target=KQL29212 207 278 +
SETIT_016681mg__I_11541039-11546099	Si	CDS	2815	2958	100	-	2	ID=KQL29212.mrna1.cds4;Name=KQL29212;Parent=KQL29212.mrna1;Target=KQL29212 279 422 +
SETIT_016681mg__I_11541039-11546099	Si	CDS	2651	2722	100	-	2	ID=KQL29212.mrna1.cds5;Name=KQL29212;Parent=KQL29212.mrna1;Target=KQL29212 423 494 +
SETIT_016681mg__I_11541039-11546099	Si	CDS	2476	2541	100	-	2	ID=KQL29212.mrna1.cds6;Name=KQL29212;Parent=KQL29212.mrna1;Target=KQL29212 495 560 +
SETIT_016681mg__I_11541039-11546099	Si	CDS	2316	2386	100	-	2	ID=KQL29212.mrna1.cds7;Name=KQL29212;Parent=KQL29212.mrna1;Target=KQL29212 561 631 +
SETIT_016681mg__I_11541039-11546099	Si	CDS	2057	2197	100	-	1	ID=KQL29212.mrna1.cds8;Name=KQL29212;Parent=KQL29212.mrna1;Target=KQL29212 632 772 +
SETIT_016681mg__I_11541039-11546099	Si	CDS	1450	1791	100	-	1	ID=KQL29212.mrna1.cds9;Name=KQL29212;Parent=KQL29212.mrna1;Target=KQL29212 773 1114 +
SETIT_016681mg__I_11541039-11546099	Si	CDS	720	1114	100	-	1	ID=KQL29212.mrna1.cds10;Name=KQL29212;Parent=KQL29212.mrna1;Target=KQL29212 1115 1509 +
SETIT_016681mg__I_11541039-11546099	Si	CDS	260	574	100	-	0	ID=KQL29212.mrna1.cds11;Name=KQL29212;Parent=KQL29212.mrna1;Target=KQL29212 1510 1824 +
###
SETIT_019230mg__I_13766164-13768632	Si	gene	1	2468	.	+	.	ID=KQL29328.path1;Name=KQL29328
SETIT_019230mg__I_13766164-13768632	Si	mRNA	1	2468	.	+	.	ID=KQL29328.mrna1;Name=KQL29328;Parent=KQL29328.path1;coverage=99.9;identity=100.0;matches=1829;mismatches=0;indels=0;unknowns=0
SETIT_019230mg__I_13766164-13768632	Si	exon	1	201	100	+	.	ID=KQL29328.mrna1.exon1;Name=KQL29328;Parent=KQL29328.mrna1;Target=KQL29328 1 201 +
SETIT_019230mg__I_13766164-13768632	Si	exon	560	819	100	+	.	ID=KQL29328.mrna1.exon2;Name=KQL29328;Parent=KQL29328.mrna1;Target=KQL29328 202 461 +
SETIT_019230mg__I_13766164-13768632	Si	exon	862	1234	100	+	.	ID=KQL29328.mrna1.exon3;Name=KQL29328;Parent=KQL29328.mrna1;Target=KQL29328 462 834 +
SETIT_019230mg__I_13766164-13768632	Si	exon	1270	1335	100	+	.	ID=KQL29328.mrna1.exon4;Name=KQL29328;Parent=KQL29328.mrna1;Target=KQL29328 835 900 +
SETIT_019230mg__I_13766164-13768632	Si	exon	1429	1719	100	+	.	ID=KQL29328.mrna1.exon5;Name=KQL29328;Parent=KQL29328.mrna1;Target=KQL29328 901 1191 +
SETIT_019230mg__I_13766164-13768632	Si	exon	1774	2113	100	+	.	ID=KQL29328.mrna1.exon6;Name=KQL29328;Parent=KQL29328.mrna1;Target=KQL29328 1192 1531 +
SETIT_019230mg__I_13766164-13768632	Si	exon	2171	2468	100	+	.	ID=KQL29328.mrna1.exon7;Name=KQL29328;Parent=KQL29328.mrna1;Target=KQL29328 1532 1829 +
SETIT_019230mg__I_13766164-13768632	Si	CDS	1	201	100	+	0	ID=KQL29328.mrna1.cds1;Name=KQL29328;Parent=KQL29328.mrna1;Target=KQL29328 1 201 +
SETIT_019230mg__I_13766164-13768632	Si	CDS	560	819	100	+	0	ID=KQL29328.mrna1.cds2;Name=KQL29328;Parent=KQL29328.mrna1;Target=KQL29328 202 461 +
SETIT_019230mg__I_13766164-13768632	Si	CDS	862	1234	100	+	2	ID=KQL29328.mrna1.cds3;Name=KQL29328;Parent=KQL29328.mrna1;Target=KQL29328 462 834 +
SETIT_019230mg__I_13766164-13768632	Si	CDS	1270	1335	100	+	0	ID=KQL29328.mrna1.cds4;Name=KQL29328;Parent=KQL29328.mrna1;Target=KQL29328 835 900 +
SETIT_019230mg__I_13766164-13768632	Si	CDS	1429	1719	100	+	0	ID=KQL29328.mrna1.cds5;Name=KQL29328;Parent=KQL29328.mrna1;Target=KQL29328 901 1191 +
SETIT_019230mg__I_13766164-13768632	Si	CDS	1774	2113	100	+	0	ID=KQL29328.mrna1.cds6;Name=KQL29328;Parent=KQL29328.mrna1;Target=KQL29328 1192 1531 +
SETIT_019230mg__I_13766164-13768632	Si	CDS	2171	2466	100	+	1	ID=KQL29328.mrna1.cds7;Name=KQL29328;Parent=KQL29328.mrna1;Target=KQL29328 1532 1827 +
###
SETIT_017630mg__I_35854441-35858026	Si	gene	1516	2962	.	-	.	ID=KQL31139.path1;Name=KQL31139
SETIT_017630mg__I_35854441-35858026	Si	mRNA	1516	2962	.	-	.	ID=KQL31139.mrna1;Name=KQL31139;Parent=KQL31139.path1;coverage=100.0;identity=100.0;matches=1041;mismatches=0;indels=0;unknowns=0
SETIT_017630mg__I_35854441-35858026	Si	exon	2702	2962	100	-	.	ID=KQL31139.mrna1.exon1;Name=KQL31139;Parent=KQL31139.mrna1;Target=KQL31139 1 261 +
SETIT_017630mg__I_35854441-35858026	Si	exon	2355	2582	100	-	.	ID=KQL31139.mrna1.exon2;Name=KQL31139;Parent=KQL31139.mrna1;Target=KQL31139 262 489 +
SETIT_017630mg__I_35854441-35858026	Si	exon	2094	2228	100	-	.	ID=KQL31139.mrna1.exon3;Name=KQL31139;Parent=KQL31139.mrna1;Target=KQL31139 490 624 +
SETIT_017630mg__I_35854441-35858026	Si	exon	1691	2014	100	-	.	ID=KQL31139.mrna1.exon4;Name=KQL31139;Parent=KQL31139.mrna1;Target=KQL31139 625 948 +
SETIT_017630mg__I_35854441-35858026	Si	exon	1516	1608	100	-	.	ID=KQL31139.mrna1.exon5;Name=KQL31139;Parent=KQL31139.mrna1;Target=KQL31139 949 1041 +
SETIT_017630mg__I_35854441-35858026	Si	CDS	2702	2962	100	-	0	ID=KQL31139.mrna1.cds1;Name=KQL31139;Parent=KQL31139.mrna1;Target=KQL31139 1 261 +
SETIT_017630mg__I_35854441-35858026	Si	CDS	2355	2582	100	-	0	ID=KQL31139.mrna1.cds2;Name=KQL31139;Parent=KQL31139.mrna1;Target=KQL31139 262 489 +
SETIT_017630mg__I_35854441-35858026	Si	CDS	2094	2228	100	-	0	ID=KQL31139.mrna1.cds3;Name=KQL31139;Parent=KQL31139.mrna1;Target=KQL31139 490 624 +
SETIT_017630mg__I_35854441-35858026	Si	CDS	1691	2014	100	-	0	ID=KQL31139.mrna1.cds4;Name=KQL31139;Parent=KQL31139.mrna1;Target=KQL31139 625 948 +
SETIT_017630mg__I_35854441-35858026	Si	CDS	1516	1608	100	-	0	ID=KQL31139.mrna1.cds5;Name=KQL31139;Parent=KQL31139.mrna1;Target=KQL31139 949 1041 +
###
SETIT_018863mg__I_6317194-6319701	Si	gene	433	2056	.	-	.	ID=KQL28504.path1;Name=KQL28504
SETIT_018863mg__I_6317194-6319701	Si	mRNA	433	2056	.	-	.	ID=KQL28504.mrna1;Name=KQL28504;Parent=KQL28504.path1;coverage=100.0;identity=100.0;matches=264;mismatches=0;indels=0;unknowns=0
SETIT_018863mg__I_6317194-6319701	Si	exon	1994	2056	100	-	.	ID=KQL28504.mrna1.exon1;Name=KQL28504;Parent=KQL28504.mrna1;Target=KQL28504 1 63 +
SETIT_018863mg__I_6317194-6319701	Si	exon	947	1058	100	-	.	ID=KQL28504.mrna1.exon2;Name=KQL28504;Parent=KQL28504.mrna1;Target=KQL28504 64 175 +
SETIT_018863mg__I_6317194-6319701	Si	exon	433	521	100	-	.	ID=KQL28504.mrna1.exon3;Name=KQL28504;Parent=KQL28504.mrna1;Target=KQL28504 176 264 +
SETIT_018863mg__I_6317194-6319701	Si	CDS	1994	2056	100	-	0	ID=KQL28504.mrna1.cds1;Name=KQL28504;Parent=KQL28504.mrna1;Target=KQL28504 1 63 +
SETIT_018863mg__I_6317194-6319701	Si	CDS	947	1058	100	-	0	ID=KQL28504.mrna1.cds2;Name=KQL28504;Parent=KQL28504.mrna1;Target=KQL28504 64 175 +
SETIT_018863mg__I_6317194-6319701	Si	CDS	433	521	100	-	1	ID=KQL28504.mrna1.cds3;Name=KQL28504;Parent=KQL28504.mrna1;Target=KQL28504 176 264 +
###
SETIT_018863mg__I_6317194-6319701	Si	gene	433	1662	.	-	.	ID=KQL28503.path1;Name=KQL28503
SETIT_018863mg__I_6317194-6319701	Si	mRNA	433	1662	.	-	.	ID=KQL28503.mrna1;Name=KQL28503;Parent=KQL28503.path1;coverage=100.0;identity=100.0;matches=234;mismatches=0;indels=0;unknowns=0
SETIT_018863mg__I_6317194-6319701	Si	exon	1630	1662	100	-	.	ID=KQL28503.mrna1.exon1;Name=KQL28503;Parent=KQL28503.mrna1;Target=KQL28503 1 33 +
SETIT_018863mg__I_6317194-6319701	Si	exon	947	1058	100	-	.	ID=KQL28503.mrna1.exon2;Name=KQL28503;Parent=KQL28503.mrna1;Target=KQL28503 34 145 +
SETIT_018863mg__I_6317194-6319701	Si	exon	433	521	100	-	.	ID=KQL28503.mrna1.exon3;Name=KQL28503;Parent=KQL28503.mrna1;Target=KQL28503 146 234 +
SETIT_018863mg__I_6317194-6319701	Si	CDS	1630	1662	100	-	0	ID=KQL28503.mrna1.cds1;Name=KQL28503;Parent=KQL28503.mrna1;Target=KQL28503 1 33 +
SETIT_018863mg__I_6317194-6319701	Si	CDS	947	1058	100	-	0	ID=KQL28503.mrna1.cds2;Name=KQL28503;Parent=KQL28503.mrna1;Target=KQL28503 34 145 +
SETIT_018863mg__I_6317194-6319701	Si	CDS	433	521	100	-	1	ID=KQL28503.mrna1.cds3;Name=KQL28503;Parent=KQL28503.mrna1;Target=KQL28503 146 234 +
###
SETIT_018855mg__I_39627776-39628414	Si	gene	1	363	.	-	.	ID=KQL31761.path1;Name=KQL31761
SETIT_018855mg__I_39627776-39628414	Si	mRNA	1	363	.	-	.	ID=KQL31761.mrna1;Name=KQL31761;Parent=KQL31761.path1;coverage=100.0;identity=100.0;matches=270;mismatches=0;indels=0;unknowns=0
SETIT_018855mg__I_39627776-39628414	Si	exon	204	363	100	-	.	ID=KQL31761.mrna1.exon1;Name=KQL31761;Parent=KQL31761.mrna1;Target=KQL31761 1 160 +
SETIT_018855mg__I_39627776-39628414	Si	exon	1	110	100	-	.	ID=KQL31761.mrna1.exon2;Name=KQL31761;Parent=KQL31761.mrna1;Target=KQL31761 161 270 +
SETIT_018855mg__I_39627776-39628414	Si	CDS	204	363	100	-	0	ID=KQL31761.mrna1.cds1;Name=KQL31761;Parent=KQL31761.mrna1;Target=KQL31761 1 160 +
SETIT_018855mg__I_39627776-39628414	Si	CDS	1	110	100	-	1	ID=KQL31761.mrna1.cds2;Name=KQL31761;Parent=KQL31761.mrna1;Target=KQL31761 161 270 +
###
SETIT_017630mg__I_35854441-35858026	Si	gene	1166	2962	.	-	.	ID=KQL31140.path1;Name=KQL31140
SETIT_017630mg__I_35854441-35858026	Si	mRNA	1166	2962	.	-	.	ID=KQL31140.mrna1;Name=KQL31140;Parent=KQL31140.path1;coverage=100.0;identity=100.0;matches=1071;mismatches=0;indels=0;unknowns=0
SETIT_017630mg__I_35854441-35858026	Si	exon	2702	2962	100	-	.	ID=KQL31140.mrna1.exon1;Name=KQL31140;Parent=KQL31140.mrna1;Target=KQL31140 1 261 +
SETIT_017630mg__I_35854441-35858026	Si	exon	2355	2582	100	-	.	ID=KQL31140.mrna1.exon2;Name=KQL31140;Parent=KQL31140.mrna1;Target=KQL31140 262 489 +
SETIT_017630mg__I_35854441-35858026	Si	exon	2094	2228	100	-	.	ID=KQL31140.mrna1.exon3;Name=KQL31140;Parent=KQL31140.mrna1;Target=KQL31140 490 624 +
SETIT_017630mg__I_35854441-35858026	Si	exon	1691	2014	100	-	.	ID=KQL31140.mrna1.exon4;Name=KQL31140;Parent=KQL31140.mrna1;Target=KQL31140 625 948 +
SETIT_017630mg__I_35854441-35858026	Si	exon	1524	1608	100	-	.	ID=KQL31140.mrna1.exon5;Name=KQL31140;Parent=KQL31140.mrna1;Target=KQL31140 949 1033 +
SETIT_017630mg__I_35854441-35858026	Si	exon	1166	1203	100	-	.	ID=KQL31140.mrna1.exon6;Name=KQL31140;Parent=KQL31140.mrna1;Target=KQL31140 1034 1071 +
SETIT_017630mg__I_35854441-35858026	Si	CDS	2702	2962	100	-	0	ID=KQL31140.mrna1.cds1;Name=KQL31140;Parent=KQL31140.mrna1;Target=KQL31140 1 261 +
SETIT_017630mg__I_35854441-35858026	Si	CDS	2355	2582	100	-	0	ID=KQL31140.mrna1.cds2;Name=KQL31140;Parent=KQL31140.mrna1;Target=KQL31140 262 489 +
SETIT_017630mg__I_35854441-35858026	Si	CDS	2094	2228	100	-	0	ID=KQL31140.mrna1.cds3;Name=KQL31140;Parent=KQL31140.mrna1;Target=KQL31140 490 624 +
SETIT_017630mg__I_35854441-35858026	Si	CDS	1691	2014	100	-	0	ID=KQL31140.mrna1.cds4;Name=KQL31140;Parent=KQL31140.mrna1;Target=KQL31140 625 948 +
SETIT_017630mg__I_35854441-35858026	Si	CDS	1524	1608	100	-	0	ID=KQL31140.mrna1.cds5;Name=KQL31140;Parent=KQL31140.mrna1;Target=KQL31140 949 1033 +
SETIT_017630mg__I_35854441-35858026	Si	CDS	1166	1203	100	-	1	ID=KQL31140.mrna1.cds6;Name=KQL31140;Parent=KQL31140.mrna1;Target=KQL31140 1034 1071 +
###
SETIT_018788mg__I_24050820-24053383	Si	gene	317	634	.	+	.	ID=KQL29746.path1;Name=KQL29746
SETIT_018788mg__I_24050820-24053383	Si	mRNA	317	634	.	+	.	ID=KQL29746.mrna1;Name=KQL29746;Parent=KQL29746.path1;coverage=100.0;identity=100.0;matches=318;mismatches=0;indels=0;unknowns=0
SETIT_018788mg__I_24050820-24053383	Si	exon	317	634	100	+	.	ID=KQL29746.mrna1.exon1;Name=KQL29746;Parent=KQL29746.mrna1;Target=KQL29746 1 318 +
SETIT_018788mg__I_24050820-24053383	Si	CDS	317	634	100	+	0	ID=KQL29746.mrna1.cds1;Name=KQL29746;Parent=KQL29746.mrna1;Target=KQL29746 1 318 +
###
SETIT_018788mg__I_24050820-24053383	Si	gene	317	634	.	+	.	ID=KQL29745.path1;Name=KQL29745
SETIT_018788mg__I_24050820-24053383	Si	mRNA	317	634	.	+	.	ID=KQL29745.mrna1;Name=KQL29745;Parent=KQL29745.path1;coverage=100.0;identity=100.0;matches=318;mismatches=0;indels=0;unknowns=0
SETIT_018788mg__I_24050820-24053383	Si	exon	317	634	100	+	.	ID=KQL29745.mrna1.exon1;Name=KQL29745;Parent=KQL29745.mrna1;Target=KQL29745 1 318 +
SETIT_018788mg__I_24050820-24053383	Si	CDS	317	634	100	+	0	ID=KQL29745.mrna1.cds1;Name=KQL29745;Parent=KQL29745.mrna1;Target=KQL29745 1 318 +
###
SETIT_018788mg__I_24050820-24053383	Si	gene	317	634	.	+	.	ID=KQL29744.path1;Name=KQL29744
SETIT_018788mg__I_24050820-24053383	Si	mRNA	317	634	.	+	.	ID=KQL29744.mrna1;Name=KQL29744;Parent=KQL29744.path1;coverage=100.0;identity=100.0;matches=318;mismatches=0;indels=0;unknowns=0
SETIT_018788mg__I_24050820-24053383	Si	exon	317	634	100	+	.	ID=KQL29744.mrna1.exon1;Name=KQL29744;Parent=KQL29744.mrna1;Target=KQL29744 1 318 +
SETIT_018788mg__I_24050820-24053383	Si	CDS	317	634	100	+	0	ID=KQL29744.mrna1.cds1;Name=KQL29744;Parent=KQL29744.mrna1;Target=KQL29744 1 318 +
###
SETIT_019832mg__I_33149835-33153441	Si	gene	1	3606	.	+	.	ID=KQL30753.path1;Name=KQL30753
SETIT_019832mg__I_33149835-33153441	Si	mRNA	1	3606	.	+	.	ID=KQL30753.mrna1;Name=KQL30753;Parent=KQL30753.path1;coverage=99.8;identity=100.0;matches=494;mismatches=0;indels=0;unknowns=0
SETIT_019832mg__I_33149835-33153441	Si	exon	1	318	100	+	.	ID=KQL30753.mrna1.exon1;Name=KQL30753;Parent=KQL30753.mrna1;Target=KQL30753 1 318 +
SETIT_019832mg__I_33149835-33153441	Si	exon	3431	3606	100	+	.	ID=KQL30753.mrna1.exon2;Name=KQL30753;Parent=KQL30753.mrna1;Target=KQL30753 319 494 +
SETIT_019832mg__I_33149835-33153441	Si	CDS	1	318	100	+	0	ID=KQL30753.mrna1.cds1;Name=KQL30753;Parent=KQL30753.mrna1;Target=KQL30753 1 318 +
SETIT_019832mg__I_33149835-33153441	Si	CDS	3431	3604	100	+	0	ID=KQL30753.mrna1.cds2;Name=KQL30753;Parent=KQL30753.mrna1;Target=KQL30753 319 492 +
###
SETIT_015536mg__VI_18100795-18104032	Si	gene	1	3231	.	+	.	ID=KQL30753.path2;Name=KQL30753
SETIT_015536mg__VI_18100795-18104032	Si	mRNA	1	3231	.	+	.	ID=KQL30753.mrna2;Name=KQL30753;Parent=KQL30753.path2;coverage=99.8;identity=99.2;matches=490;mismatches=4;indels=0;unknowns=0
SETIT_015536mg__VI_18100795-18104032	Si	exon	1	318	99	+	.	ID=KQL30753.mrna2.exon1;Name=KQL30753;Parent=KQL30753.mrna2;Target=KQL30753 1 318 +
SETIT_015536mg__VI_18100795-18104032	Si	exon	3056	3231	99	+	.	ID=KQL30753.mrna2.exon2;Name=KQL30753;Parent=KQL30753.mrna2;Target=KQL30753 319 494 +
SETIT_015536mg__VI_18100795-18104032	Si	CDS	1	318	99	+	0	ID=KQL30753.mrna2.cds1;Name=KQL30753;Parent=KQL30753.mrna2;Target=KQL30753 1 318 +
SETIT_015536mg__VI_18100795-18104032	Si	CDS	3056	3229	99	+	0	ID=KQL30753.mrna2.cds2;Name=KQL30753;Parent=KQL30753.mrna2;Target=KQL30753 319 492 +
###
SETIT_033289mg__II_9476830-9482168	Si	gene	2064	5338	.	-	.	ID=KQL30753.path3;Name=KQL30753
SETIT_033289mg__II_9476830-9482168	Si	mRNA	2064	5338	.	-	.	ID=KQL30753.mrna3;Name=KQL30753;Parent=KQL30753.path3;coverage=99.6;identity=98.2;matches=484;mismatches=9;indels=0;unknowns=0
SETIT_033289mg__II_9476830-9482168	Si	exon	5022	5338	98	-	.	ID=KQL30753.mrna3.exon1;Name=KQL30753;Parent=KQL30753.mrna3;Target=KQL30753 2 318 +
SETIT_033289mg__II_9476830-9482168	Si	exon	2064	2239	98	-	.	ID=KQL30753.mrna3.exon2;Name=KQL30753;Parent=KQL30753.mrna3;Target=KQL30753 319 494 +
SETIT_033289mg__II_9476830-9482168	Si	CDS	5022	5336	98	-	0	ID=KQL30753.mrna3.cds1;Name=KQL30753;Parent=KQL30753.mrna3;Target=KQL30753 4 318 +
SETIT_033289mg__II_9476830-9482168	Si	CDS	2066	2239	98	-	0	ID=KQL30753.mrna3.cds2;Name=KQL30753;Parent=KQL30753.mrna3;Target=KQL30753 319 492 +
###
SETIT_020032mg__I_12292826-12294654	Si	gene	1	484	.	+	.	ID=KQL30753.path4;Name=KQL30753
SETIT_020032mg__I_12292826-12294654	Si	mRNA	1	484	.	+	.	ID=KQL30753.mrna4;Name=KQL30753;Parent=KQL30753.path4;coverage=99.8;identity=96.2;matches=475;mismatches=9;indels=10;unknowns=0
SETIT_020032mg__I_12292826-12294654	Si	exon	1	484	96	+	.	ID=KQL30753.mrna4.exon1;Name=KQL30753;Parent=KQL30753.mrna4;Target=KQL30753 1 494 +
SETIT_020032mg__I_12292826-12294654	Si	CDS	1	482	96	+	0	ID=KQL30753.mrna4.cds1;Name=KQL30753;Parent=KQL30753.mrna4;Target=KQL30753 1 492 +
###
SETIT_017211mg__I_41859517-41863768	Si	gene	394	2991	.	-	.	ID=KQL32225.path1;Name=KQL32225
SETIT_017211mg__I_41859517-41863768	Si	mRNA	394	2991	.	-	.	ID=KQL32225.mrna1;Name=KQL32225;Parent=KQL32225.path1;coverage=100.0;identity=100.0;matches=1146;mismatches=0;indels=0;unknowns=0
SETIT_017211mg__I_41859517-41863768	Si	exon	2739	2991	100	-	.	ID=KQL32225.mrna1.exon1;Name=KQL32225;Parent=KQL32225.mrna1;Target=KQL32225 1 253 +
SETIT_017211mg__I_41859517-41863768	Si	exon	2574	2648	100	-	.	ID=KQL32225.mrna1.exon2;Name=KQL32225;Parent=KQL32225.mrna1;Target=KQL32225 254 328 +
SETIT_017211mg__I_41859517-41863768	Si	exon	2416	2474	100	-	.	ID=KQL32225.mrna1.exon3;Name=KQL32225;Parent=KQL32225.mrna1;Target=KQL32225 329 387 +
SETIT_017211mg__I_41859517-41863768	Si	exon	2199	2334	100	-	.	ID=KQL32225.mrna1.exon4;Name=KQL32225;Parent=KQL32225.mrna1;Target=KQL32225 388 523 +
SETIT_017211mg__I_41859517-41863768	Si	exon	1953	2049	100	-	.	ID=KQL32225.mrna1.exon5;Name=KQL32225;Parent=KQL32225.mrna1;Target=KQL32225 524 620 +
SETIT_017211mg__I_41859517-41863768	Si	exon	1798	1864	100	-	.	ID=KQL32225.mrna1.exon6;Name=KQL32225;Parent=KQL32225.mrna1;Target=KQL32225 621 687 +
SETIT_017211mg__I_41859517-41863768	Si	exon	1450	1548	100	-	.	ID=KQL32225.mrna1.exon7;Name=KQL32225;Parent=KQL32225.mrna1;Target=KQL32225 688 786 +
SETIT_017211mg__I_41859517-41863768	Si	exon	927	1016	100	-	.	ID=KQL32225.mrna1.exon8;Name=KQL32225;Parent=KQL32225.mrna1;Target=KQL32225 787 876 +
SETIT_017211mg__I_41859517-41863768	Si	exon	394	663	100	-	.	ID=KQL32225.mrna1.exon9;Name=KQL32225;Parent=KQL32225.mrna1;Target=KQL32225 877 1146 +
SETIT_017211mg__I_41859517-41863768	Si	CDS	2739	2991	100	-	0	ID=KQL32225.mrna1.cds1;Name=KQL32225;Parent=KQL32225.mrna1;Target=KQL32225 1 253 +
SETIT_017211mg__I_41859517-41863768	Si	CDS	2574	2648	100	-	1	ID=KQL32225.mrna1.cds2;Name=KQL32225;Parent=KQL32225.mrna1;Target=KQL32225 254 328 +
SETIT_017211mg__I_41859517-41863768	Si	CDS	2416	2474	100	-	1	ID=KQL32225.mrna1.cds3;Name=KQL32225;Parent=KQL32225.mrna1;Target=KQL32225 329 387 +
SETIT_017211mg__I_41859517-41863768	Si	CDS	2199	2334	100	-	0	ID=KQL32225.mrna1.cds4;Name=KQL32225;Parent=KQL32225.mrna1;Target=KQL32225 388 523 +
SETIT_017211mg__I_41859517-41863768	Si	CDS	1953	2049	100	-	1	ID=KQL32225.mrna1.cds5;Name=KQL32225;Parent=KQL32225.mrna1;Target=KQL32225 524 620 +
SETIT_017211mg__I_41859517-41863768	Si	CDS	1798	1864	100	-	2	ID=KQL32225.mrna1.cds6;Name=KQL32225;Parent=KQL32225.mrna1;Target=KQL32225 621 687 +
SETIT_017211mg__I_41859517-41863768	Si	CDS	1450	1548	100	-	0	ID=KQL32225.mrna1.cds7;Name=KQL32225;Parent=KQL32225.mrna1;Target=KQL32225 688 786 +
SETIT_017211mg__I_41859517-41863768	Si	CDS	927	1016	100	-	0	ID=KQL32225.mrna1.cds8;Name=KQL32225;Parent=KQL32225.mrna1;Target=KQL32225 787 876 +
SETIT_017211mg__I_41859517-41863768	Si	CDS	394	663	100	-	0	ID=KQL32225.mrna1.cds9;Name=KQL32225;Parent=KQL32225.mrna1;Target=KQL32225 877 1146 +
###
SETIT_016899mg__I_8840814-8847061	Si	gene	507	6144	.	-	.	ID=KQL28914.path1;Name=KQL28914
SETIT_016899mg__I_8840814-8847061	Si	mRNA	507	6144	.	-	.	ID=KQL28914.mrna1;Name=KQL28914;Parent=KQL28914.path1;coverage=100.0;identity=100.0;matches=1578;mismatches=0;indels=0;unknowns=0
SETIT_016899mg__I_8840814-8847061	Si	exon	5854	6144	100	-	.	ID=KQL28914.mrna1.exon1;Name=KQL28914;Parent=KQL28914.mrna1;Target=KQL28914 1 291 +
SETIT_016899mg__I_8840814-8847061	Si	exon	4054	4184	100	-	.	ID=KQL28914.mrna1.exon2;Name=KQL28914;Parent=KQL28914.mrna1;Target=KQL28914 292 422 +
SETIT_016899mg__I_8840814-8847061	Si	exon	3711	3752	100	-	.	ID=KQL28914.mrna1.exon3;Name=KQL28914;Parent=KQL28914.mrna1;Target=KQL28914 423 464 +
SETIT_016899mg__I_8840814-8847061	Si	exon	3425	3536	100	-	.	ID=KQL28914.mrna1.exon4;Name=KQL28914;Parent=KQL28914.mrna1;Target=KQL28914 465 576 +
SETIT_016899mg__I_8840814-8847061	Si	exon	3245	3323	100	-	.	ID=KQL28914.mrna1.exon5;Name=KQL28914;Parent=KQL28914.mrna1;Target=KQL28914 577 655 +
SETIT_016899mg__I_8840814-8847061	Si	exon	2981	3150	100	-	.	ID=KQL28914.mrna1.exon6;Name=KQL28914;Parent=KQL28914.mrna1;Target=KQL28914 656 825 +
SETIT_016899mg__I_8840814-8847061	Si	exon	2325	2451	100	-	.	ID=KQL28914.mrna1.exon7;Name=KQL28914;Parent=KQL28914.mrna1;Target=KQL28914 826 952 +
SETIT_016899mg__I_8840814-8847061	Si	exon	1710	1825	100	-	.	ID=KQL28914.mrna1.exon8;Name=KQL28914;Parent=KQL28914.mrna1;Target=KQL28914 953 1068 +
SETIT_016899mg__I_8840814-8847061	Si	exon	1526	1633	100	-	.	ID=KQL28914.mrna1.exon9;Name=KQL28914;Parent=KQL28914.mrna1;Target=KQL28914 1069 1176 +
SETIT_016899mg__I_8840814-8847061	Si	exon	1373	1435	100	-	.	ID=KQL28914.mrna1.exon10;Name=KQL28914;Parent=KQL28914.mrna1;Target=KQL28914 1177 1239 +
SETIT_016899mg__I_8840814-8847061	Si	exon	1086	1259	100	-	.	ID=KQL28914.mrna1.exon11;Name=KQL28914;Parent=KQL28914.mrna1;Target=KQL28914 1240 1413 +
SETIT_016899mg__I_8840814-8847061	Si	exon	507	671	100	-	.	ID=KQL28914.mrna1.exon12;Name=KQL28914;Parent=KQL28914.mrna1;Target=KQL28914 1414 1578 +
SETIT_016899mg__I_8840814-8847061	Si	CDS	5854	6144	100	-	0	ID=KQL28914.mrna1.cds1;Name=KQL28914;Parent=KQL28914.mrna1;Target=KQL28914 1 291 +
SETIT_016899mg__I_8840814-8847061	Si	CDS	4054	4184	100	-	0	ID=KQL28914.mrna1.cds2;Name=KQL28914;Parent=KQL28914.mrna1;Target=KQL28914 292 422 +
SETIT_016899mg__I_8840814-8847061	Si	CDS	3711	3752	100	-	2	ID=KQL28914.mrna1.cds3;Name=KQL28914;Parent=KQL28914.mrna1;Target=KQL28914 423 464 +
SETIT_016899mg__I_8840814-8847061	Si	CDS	3425	3536	100	-	2	ID=KQL28914.mrna1.cds4;Name=KQL28914;Parent=KQL28914.mrna1;Target=KQL28914 465 576 +
SETIT_016899mg__I_8840814-8847061	Si	CDS	3245	3323	100	-	0	ID=KQL28914.mrna1.cds5;Name=KQL28914;Parent=KQL28914.mrna1;Target=KQL28914 577 655 +
SETIT_016899mg__I_8840814-8847061	Si	CDS	2981	3150	100	-	1	ID=KQL28914.mrna1.cds6;Name=KQL28914;Parent=KQL28914.mrna1;Target=KQL28914 656 825 +
SETIT_016899mg__I_8840814-8847061	Si	CDS	2325	2451	100	-	0	ID=KQL28914.mrna1.cds7;Name=KQL28914;Parent=KQL28914.mrna1;Target=KQL28914 826 952 +
SETIT_016899mg__I_8840814-8847061	Si	CDS	1710	1825	100	-	1	ID=KQL28914.mrna1.cds8;Name=KQL28914;Parent=KQL28914.mrna1;Target=KQL28914 953 1068 +
SETIT_016899mg__I_8840814-8847061	Si	CDS	1526	1633	100	-	0	ID=KQL28914.mrna1.cds9;Name=KQL28914;Parent=KQL28914.mrna1;Target=KQL28914 1069 1176 +
SETIT_016899mg__I_8840814-8847061	Si	CDS	1373	1435	100	-	0	ID=KQL28914.mrna1.cds10;Name=KQL28914;Parent=KQL28914.mrna1;Target=KQL28914 1177 1239 +
SETIT_016899mg__I_8840814-8847061	Si	CDS	1086	1259	100	-	0	ID=KQL28914.mrna1.cds11;Name=KQL28914;Parent=KQL28914.mrna1;Target=KQL28914 1240 1413 +
SETIT_016899mg__I_8840814-8847061	Si	CDS	507	671	100	-	0	ID=KQL28914.mrna1.cds12;Name=KQL28914;Parent=KQL28914.mrna1;Target=KQL28914 1414 1578 +
###
SETIT_016899mg__I_8840814-8847061	Si	gene	1035	6144	.	-	.	ID=KQL28915.path1;Name=KQL28915
SETIT_016899mg__I_8840814-8847061	Si	mRNA	1035	6144	.	-	.	ID=KQL28915.mrna1;Name=KQL28915;Parent=KQL28915.path1;coverage=100.0;identity=100.0;matches=1464;mismatches=0;indels=0;unknowns=0
SETIT_016899mg__I_8840814-8847061	Si	exon	5854	6144	100	-	.	ID=KQL28915.mrna1.exon1;Name=KQL28915;Parent=KQL28915.mrna1;Target=KQL28915 1 291 +
SETIT_016899mg__I_8840814-8847061	Si	exon	4054	4184	100	-	.	ID=KQL28915.mrna1.exon2;Name=KQL28915;Parent=KQL28915.mrna1;Target=KQL28915 292 422 +
SETIT_016899mg__I_8840814-8847061	Si	exon	3711	3752	100	-	.	ID=KQL28915.mrna1.exon3;Name=KQL28915;Parent=KQL28915.mrna1;Target=KQL28915 423 464 +
SETIT_016899mg__I_8840814-8847061	Si	exon	3425	3536	100	-	.	ID=KQL28915.mrna1.exon4;Name=KQL28915;Parent=KQL28915.mrna1;Target=KQL28915 465 576 +
SETIT_016899mg__I_8840814-8847061	Si	exon	3245	3323	100	-	.	ID=KQL28915.mrna1.exon5;Name=KQL28915;Parent=KQL28915.mrna1;Target=KQL28915 577 655 +
SETIT_016899mg__I_8840814-8847061	Si	exon	2981	3150	100	-	.	ID=KQL28915.mrna1.exon6;Name=KQL28915;Parent=KQL28915.mrna1;Target=KQL28915 656 825 +
SETIT_016899mg__I_8840814-8847061	Si	exon	2325	2451	100	-	.	ID=KQL28915.mrna1.exon7;Name=KQL28915;Parent=KQL28915.mrna1;Target=KQL28915 826 952 +
SETIT_016899mg__I_8840814-8847061	Si	exon	1710	1825	100	-	.	ID=KQL28915.mrna1.exon8;Name=KQL28915;Parent=KQL28915.mrna1;Target=KQL28915 953 1068 +
SETIT_016899mg__I_8840814-8847061	Si	exon	1526	1633	100	-	.	ID=KQL28915.mrna1.exon9;Name=KQL28915;Parent=KQL28915.mrna1;Target=KQL28915 1069 1176 +
SETIT_016899mg__I_8840814-8847061	Si	exon	1373	1435	100	-	.	ID=KQL28915.mrna1.exon10;Name=KQL28915;Parent=KQL28915.mrna1;Target=KQL28915 1177 1239 +
SETIT_016899mg__I_8840814-8847061	Si	exon	1035	1259	100	-	.	ID=KQL28915.mrna1.exon11;Name=KQL28915;Parent=KQL28915.mrna1;Target=KQL28915 1240 1464 +
SETIT_016899mg__I_8840814-8847061	Si	CDS	5854	6144	100	-	0	ID=KQL28915.mrna1.cds1;Name=KQL28915;Parent=KQL28915.mrna1;Target=KQL28915 1 291 +
SETIT_016899mg__I_8840814-8847061	Si	CDS	4054	4184	100	-	0	ID=KQL28915.mrna1.cds2;Name=KQL28915;Parent=KQL28915.mrna1;Target=KQL28915 292 422 +
SETIT_016899mg__I_8840814-8847061	Si	CDS	3711	3752	100	-	2	ID=KQL28915.mrna1.cds3;Name=KQL28915;Parent=KQL28915.mrna1;Target=KQL28915 423 464 +
SETIT_016899mg__I_8840814-8847061	Si	CDS	3425	3536	100	-	2	ID=KQL28915.mrna1.cds4;Name=KQL28915;Parent=KQL28915.mrna1;Target=KQL28915 465 576 +
SETIT_016899mg__I_8840814-8847061	Si	CDS	3245	3323	100	-	0	ID=KQL28915.mrna1.cds5;Name=KQL28915;Parent=KQL28915.mrna1;Target=KQL28915 577 655 +
SETIT_016899mg__I_8840814-8847061	Si	CDS	2981	3150	100	-	1	ID=KQL28915.mrna1.cds6;Name=KQL28915;Parent=KQL28915.mrna1;Target=KQL28915 656 825 +
SETIT_016899mg__I_8840814-8847061	Si	CDS	2325	2451	100	-	0	ID=KQL28915.mrna1.cds7;Name=KQL28915;Parent=KQL28915.mrna1;Target=KQL28915 826 952 +
SETIT_016899mg__I_8840814-8847061	Si	CDS	1710	1825	100	-	1	ID=KQL28915.mrna1.cds8;Name=KQL28915;Parent=KQL28915.mrna1;Target=KQL28915 953 1068 +
SETIT_016899mg__I_8840814-8847061	Si	CDS	1526	1633	100	-	0	ID=KQL28915.mrna1.cds9;Name=KQL28915;Parent=KQL28915.mrna1;Target=KQL28915 1069 1176 +
SETIT_016899mg__I_8840814-8847061	Si	CDS	1373	1435	100	-	0	ID=KQL28915.mrna1.cds10;Name=KQL28915;Parent=KQL28915.mrna1;Target=KQL28915 1177 1239 +
SETIT_016899mg__I_8840814-8847061	Si	CDS	1035	1259	100	-	0	ID=KQL28915.mrna1.cds11;Name=KQL28915;Parent=KQL28915.mrna1;Target=KQL28915 1240 1464 +
###
SETIT_016899mg__I_8840814-8847061	Si	gene	507	6144	.	-	.	ID=KQL28913.path1;Name=KQL28913
SETIT_016899mg__I_8840814-8847061	Si	mRNA	507	6144	.	-	.	ID=KQL28913.mrna1;Name=KQL28913;Parent=KQL28913.path1;coverage=100.0;identity=100.0;matches=1572;mismatches=0;indels=0;unknowns=0
SETIT_016899mg__I_8840814-8847061	Si	exon	5854	6144	100	-	.	ID=KQL28913.mrna1.exon1;Name=KQL28913;Parent=KQL28913.mrna1;Target=KQL28913 1 291 +
SETIT_016899mg__I_8840814-8847061	Si	exon	4054	4184	100	-	.	ID=KQL28913.mrna1.exon2;Name=KQL28913;Parent=KQL28913.mrna1;Target=KQL28913 292 422 +
SETIT_016899mg__I_8840814-8847061	Si	exon	3711	3752	100	-	.	ID=KQL28913.mrna1.exon3;Name=KQL28913;Parent=KQL28913.mrna1;Target=KQL28913 423 464 +
SETIT_016899mg__I_8840814-8847061	Si	exon	3425	3536	100	-	.	ID=KQL28913.mrna1.exon4;Name=KQL28913;Parent=KQL28913.mrna1;Target=KQL28913 465 576 +
SETIT_016899mg__I_8840814-8847061	Si	exon	3245	3323	100	-	.	ID=KQL28913.mrna1.exon5;Name=KQL28913;Parent=KQL28913.mrna1;Target=KQL28913 577 655 +
SETIT_016899mg__I_8840814-8847061	Si	exon	2981	3150	100	-	.	ID=KQL28913.mrna1.exon6;Name=KQL28913;Parent=KQL28913.mrna1;Target=KQL28913 656 825 +
SETIT_016899mg__I_8840814-8847061	Si	exon	2325	2451	100	-	.	ID=KQL28913.mrna1.exon7;Name=KQL28913;Parent=KQL28913.mrna1;Target=KQL28913 826 952 +
SETIT_016899mg__I_8840814-8847061	Si	exon	1710	1825	100	-	.	ID=KQL28913.mrna1.exon8;Name=KQL28913;Parent=KQL28913.mrna1;Target=KQL28913 953 1068 +
SETIT_016899mg__I_8840814-8847061	Si	exon	1526	1633	100	-	.	ID=KQL28913.mrna1.exon9;Name=KQL28913;Parent=KQL28913.mrna1;Target=KQL28913 1069 1176 +
SETIT_016899mg__I_8840814-8847061	Si	exon	1373	1435	100	-	.	ID=KQL28913.mrna1.exon10;Name=KQL28913;Parent=KQL28913.mrna1;Target=KQL28913 1177 1239 +
SETIT_016899mg__I_8840814-8847061	Si	exon	1086	1259	100	-	.	ID=KQL28913.mrna1.exon11;Name=KQL28913;Parent=KQL28913.mrna1;Target=KQL28913 1240 1413 +
SETIT_016899mg__I_8840814-8847061	Si	exon	507	665	100	-	.	ID=KQL28913.mrna1.exon12;Name=KQL28913;Parent=KQL28913.mrna1;Target=KQL28913 1414 1572 +
SETIT_016899mg__I_8840814-8847061	Si	CDS	5854	6144	100	-	0	ID=KQL28913.mrna1.cds1;Name=KQL28913;Parent=KQL28913.mrna1;Target=KQL28913 1 291 +
SETIT_016899mg__I_8840814-8847061	Si	CDS	4054	4184	100	-	0	ID=KQL28913.mrna1.cds2;Name=KQL28913;Parent=KQL28913.mrna1;Target=KQL28913 292 422 +
SETIT_016899mg__I_8840814-8847061	Si	CDS	3711	3752	100	-	2	ID=KQL28913.mrna1.cds3;Name=KQL28913;Parent=KQL28913.mrna1;Target=KQL28913 423 464 +
SETIT_016899mg__I_8840814-8847061	Si	CDS	3425	3536	100	-	2	ID=KQL28913.mrna1.cds4;Name=KQL28913;Parent=KQL28913.mrna1;Target=KQL28913 465 576 +
SETIT_016899mg__I_8840814-8847061	Si	CDS	3245	3323	100	-	0	ID=KQL28913.mrna1.cds5;Name=KQL28913;Parent=KQL28913.mrna1;Target=KQL28913 577 655 +
SETIT_016899mg__I_8840814-8847061	Si	CDS	2981	3150	100	-	1	ID=KQL28913.mrna1.cds6;Name=KQL28913;Parent=KQL28913.mrna1;Target=KQL28913 656 825 +
SETIT_016899mg__I_8840814-8847061	Si	CDS	2325	2451	100	-	0	ID=KQL28913.mrna1.cds7;Name=KQL28913;Parent=KQL28913.mrna1;Target=KQL28913 826 952 +
SETIT_016899mg__I_8840814-8847061	Si	CDS	1710	1825	100	-	1	ID=KQL28913.mrna1.cds8;Name=KQL28913;Parent=KQL28913.mrna1;Target=KQL28913 953 1068 +
SETIT_016899mg__I_8840814-8847061	Si	CDS	1526	1633	100	-	0	ID=KQL28913.mrna1.cds9;Name=KQL28913;Parent=KQL28913.mrna1;Target=KQL28913 1069 1176 +
SETIT_016899mg__I_8840814-8847061	Si	CDS	1373	1435	100	-	0	ID=KQL28913.mrna1.cds10;Name=KQL28913;Parent=KQL28913.mrna1;Target=KQL28913 1177 1239 +
SETIT_016899mg__I_8840814-8847061	Si	CDS	1086	1259	100	-	0	ID=KQL28913.mrna1.cds11;Name=KQL28913;Parent=KQL28913.mrna1;Target=KQL28913 1240 1413 +
SETIT_016899mg__I_8840814-8847061	Si	CDS	507	665	100	-	0	ID=KQL28913.mrna1.cds12;Name=KQL28913;Parent=KQL28913.mrna1;Target=KQL28913 1414 1572 +
###
SETIT_017211mg__I_41859517-41863768	Si	gene	143	2991	.	-	.	ID=KQL32226.path1;Name=KQL32226
SETIT_017211mg__I_41859517-41863768	Si	mRNA	143	2991	.	-	.	ID=KQL32226.mrna1;Name=KQL32226;Parent=KQL32226.path1;coverage=100.0;identity=100.0;matches=1332;mismatches=0;indels=0;unknowns=0
SETIT_017211mg__I_41859517-41863768	Si	exon	2739	2991	100	-	.	ID=KQL32226.mrna1.exon1;Name=KQL32226;Parent=KQL32226.mrna1;Target=KQL32226 1 253 +
SETIT_017211mg__I_41859517-41863768	Si	exon	2416	2648	100	-	.	ID=KQL32226.mrna1.exon2;Name=KQL32226;Parent=KQL32226.mrna1;Target=KQL32226 254 486 +
SETIT_017211mg__I_41859517-41863768	Si	exon	2199	2334	100	-	.	ID=KQL32226.mrna1.exon3;Name=KQL32226;Parent=KQL32226.mrna1;Target=KQL32226 487 622 +
SETIT_017211mg__I_41859517-41863768	Si	exon	1953	2049	100	-	.	ID=KQL32226.mrna1.exon4;Name=KQL32226;Parent=KQL32226.mrna1;Target=KQL32226 623 719 +
SETIT_017211mg__I_41859517-41863768	Si	exon	1798	1864	100	-	.	ID=KQL32226.mrna1.exon5;Name=KQL32226;Parent=KQL32226.mrna1;Target=KQL32226 720 786 +
SETIT_017211mg__I_41859517-41863768	Si	exon	1450	1548	100	-	.	ID=KQL32226.mrna1.exon6;Name=KQL32226;Parent=KQL32226.mrna1;Target=KQL32226 787 885 +
SETIT_017211mg__I_41859517-41863768	Si	exon	927	1016	100	-	.	ID=KQL32226.mrna1.exon7;Name=KQL32226;Parent=KQL32226.mrna1;Target=KQL32226 886 975 +
SETIT_017211mg__I_41859517-41863768	Si	exon	509	663	100	-	.	ID=KQL32226.mrna1.exon8;Name=KQL32226;Parent=KQL32226.mrna1;Target=KQL32226 976 1130 +
SETIT_017211mg__I_41859517-41863768	Si	exon	318	419	100	-	.	ID=KQL32226.mrna1.exon9;Name=KQL32226;Parent=KQL32226.mrna1;Target=KQL32226 1131 1232 +
SETIT_017211mg__I_41859517-41863768	Si	exon	143	242	100	-	.	ID=KQL32226.mrna1.exon10;Name=KQL32226;Parent=KQL32226.mrna1;Target=KQL32226 1233 1332 +
SETIT_017211mg__I_41859517-41863768	Si	CDS	2739	2991	100	-	0	ID=KQL32226.mrna1.cds1;Name=KQL32226;Parent=KQL32226.mrna1;Target=KQL32226 1 253 +
SETIT_017211mg__I_41859517-41863768	Si	CDS	2416	2648	100	-	1	ID=KQL32226.mrna1.cds2;Name=KQL32226;Parent=KQL32226.mrna1;Target=KQL32226 254 486 +
SETIT_017211mg__I_41859517-41863768	Si	CDS	2199	2334	100	-	0	ID=KQL32226.mrna1.cds3;Name=KQL32226;Parent=KQL32226.mrna1;Target=KQL32226 487 622 +
SETIT_017211mg__I_41859517-41863768	Si	CDS	1953	2049	100	-	1	ID=KQL32226.mrna1.cds4;Name=KQL32226;Parent=KQL32226.mrna1;Target=KQL32226 623 719 +
SETIT_017211mg__I_41859517-41863768	Si	CDS	1798	1864	100	-	2	ID=KQL32226.mrna1.cds5;Name=KQL32226;Parent=KQL32226.mrna1;Target=KQL32226 720 786 +
SETIT_017211mg__I_41859517-41863768	Si	CDS	1450	1548	100	-	0	ID=KQL32226.mrna1.cds6;Name=KQL32226;Parent=KQL32226.mrna1;Target=KQL32226 787 885 +
SETIT_017211mg__I_41859517-41863768	Si	CDS	927	1016	100	-	0	ID=KQL32226.mrna1.cds7;Name=KQL32226;Parent=KQL32226.mrna1;Target=KQL32226 886 975 +
SETIT_017211mg__I_41859517-41863768	Si	CDS	509	663	100	-	0	ID=KQL32226.mrna1.cds8;Name=KQL32226;Parent=KQL32226.mrna1;Target=KQL32226 976 1130 +
SETIT_017211mg__I_41859517-41863768	Si	CDS	318	419	100	-	2	ID=KQL32226.mrna1.cds9;Name=KQL32226;Parent=KQL32226.mrna1;Target=KQL32226 1131 1232 +
SETIT_017211mg__I_41859517-41863768	Si	CDS	143	242	100	-	2	ID=KQL32226.mrna1.cds10;Name=KQL32226;Parent=KQL32226.mrna1;Target=KQL32226 1233 1332 +
###
SETIT_017211mg__I_41859517-41863768	Si	gene	143	2991	.	-	.	ID=KQL32227.path1;Name=KQL32227
SETIT_017211mg__I_41859517-41863768	Si	mRNA	143	2991	.	-	.	ID=KQL32227.mrna1;Name=KQL32227;Parent=KQL32227.path1;coverage=100.0;identity=100.0;matches=1233;mismatches=0;indels=0;unknowns=0
SETIT_017211mg__I_41859517-41863768	Si	exon	2739	2991	100	-	.	ID=KQL32227.mrna1.exon1;Name=KQL32227;Parent=KQL32227.mrna1;Target=KQL32227 1 253 +
SETIT_017211mg__I_41859517-41863768	Si	exon	2574	2648	100	-	.	ID=KQL32227.mrna1.exon2;Name=KQL32227;Parent=KQL32227.mrna1;Target=KQL32227 254 328 +
SETIT_017211mg__I_41859517-41863768	Si	exon	2416	2474	100	-	.	ID=KQL32227.mrna1.exon3;Name=KQL32227;Parent=KQL32227.mrna1;Target=KQL32227 329 387 +
SETIT_017211mg__I_41859517-41863768	Si	exon	2199	2334	100	-	.	ID=KQL32227.mrna1.exon4;Name=KQL32227;Parent=KQL32227.mrna1;Target=KQL32227 388 523 +
SETIT_017211mg__I_41859517-41863768	Si	exon	1953	2049	100	-	.	ID=KQL32227.mrna1.exon5;Name=KQL32227;Parent=KQL32227.mrna1;Target=KQL32227 524 620 +
SETIT_017211mg__I_41859517-41863768	Si	exon	1798	1864	100	-	.	ID=KQL32227.mrna1.exon6;Name=KQL32227;Parent=KQL32227.mrna1;Target=KQL32227 621 687 +
SETIT_017211mg__I_41859517-41863768	Si	exon	1450	1548	100	-	.	ID=KQL32227.mrna1.exon7;Name=KQL32227;Parent=KQL32227.mrna1;Target=KQL32227 688 786 +
SETIT_017211mg__I_41859517-41863768	Si	exon	927	1016	100	-	.	ID=KQL32227.mrna1.exon8;Name=KQL32227;Parent=KQL32227.mrna1;Target=KQL32227 787 876 +
SETIT_017211mg__I_41859517-41863768	Si	exon	509	663	100	-	.	ID=KQL32227.mrna1.exon9;Name=KQL32227;Parent=KQL32227.mrna1;Target=KQL32227 877 1031 +
SETIT_017211mg__I_41859517-41863768	Si	exon	318	419	100	-	.	ID=KQL32227.mrna1.exon10;Name=KQL32227;Parent=KQL32227.mrna1;Target=KQL32227 1032 1133 +
SETIT_017211mg__I_41859517-41863768	Si	exon	143	242	100	-	.	ID=KQL32227.mrna1.exon11;Name=KQL32227;Parent=KQL32227.mrna1;Target=KQL32227 1134 1233 +
SETIT_017211mg__I_41859517-41863768	Si	CDS	2739	2991	100	-	0	ID=KQL32227.mrna1.cds1;Name=KQL32227;Parent=KQL32227.mrna1;Target=KQL32227 1 253 +
SETIT_017211mg__I_41859517-41863768	Si	CDS	2574	2648	100	-	1	ID=KQL32227.mrna1.cds2;Name=KQL32227;Parent=KQL32227.mrna1;Target=KQL32227 254 328 +
SETIT_017211mg__I_41859517-41863768	Si	CDS	2416	2474	100	-	1	ID=KQL32227.mrna1.cds3;Name=KQL32227;Parent=KQL32227.mrna1;Target=KQL32227 329 387 +
SETIT_017211mg__I_41859517-41863768	Si	CDS	2199	2334	100	-	0	ID=KQL32227.mrna1.cds4;Name=KQL32227;Parent=KQL32227.mrna1;Target=KQL32227 388 523 +
SETIT_017211mg__I_41859517-41863768	Si	CDS	1953	2049	100	-	1	ID=KQL32227.mrna1.cds5;Name=KQL32227;Parent=KQL32227.mrna1;Target=KQL32227 524 620 +
SETIT_017211mg__I_41859517-41863768	Si	CDS	1798	1864	100	-	2	ID=KQL32227.mrna1.cds6;Name=KQL32227;Parent=KQL32227.mrna1;Target=KQL32227 621 687 +
SETIT_017211mg__I_41859517-41863768	Si	CDS	1450	1548	100	-	0	ID=KQL32227.mrna1.cds7;Name=KQL32227;Parent=KQL32227.mrna1;Target=KQL32227 688 786 +
SETIT_017211mg__I_41859517-41863768	Si	CDS	927	1016	100	-	0	ID=KQL32227.mrna1.cds8;Name=KQL32227;Parent=KQL32227.mrna1;Target=KQL32227 787 876 +
SETIT_017211mg__I_41859517-41863768	Si	CDS	509	663	100	-	0	ID=KQL32227.mrna1.cds9;Name=KQL32227;Parent=KQL32227.mrna1;Target=KQL32227 877 1031 +
SETIT_017211mg__I_41859517-41863768	Si	CDS	318	419	100	-	2	ID=KQL32227.mrna1.cds10;Name=KQL32227;Parent=KQL32227.mrna1;Target=KQL32227 1032 1133 +
SETIT_017211mg__I_41859517-41863768	Si	CDS	143	242	100	-	2	ID=KQL32227.mrna1.cds11;Name=KQL32227;Parent=KQL32227.mrna1;Target=KQL32227 1134 1233 +
###
SETIT_017787mg__I_4654933-4657802	Si	gene	91	2394	.	-	.	ID=KQL28266.path1;Name=KQL28266
SETIT_017787mg__I_4654933-4657802	Si	mRNA	91	2394	.	-	.	ID=KQL28266.mrna1;Name=KQL28266;Parent=KQL28266.path1;coverage=100.0;identity=100.0;matches=975;mismatches=0;indels=0;unknowns=0
SETIT_017787mg__I_4654933-4657802	Si	exon	2361	2394	100	-	.	ID=KQL28266.mrna1.exon1;Name=KQL28266;Parent=KQL28266.mrna1;Target=KQL28266 1 34 +
SETIT_017787mg__I_4654933-4657802	Si	exon	1995	2079	100	-	.	ID=KQL28266.mrna1.exon2;Name=KQL28266;Parent=KQL28266.mrna1;Target=KQL28266 35 119 +
SETIT_017787mg__I_4654933-4657802	Si	exon	1608	1683	100	-	.	ID=KQL28266.mrna1.exon3;Name=KQL28266;Parent=KQL28266.mrna1;Target=KQL28266 120 195 +
SETIT_017787mg__I_4654933-4657802	Si	exon	1216	1379	100	-	.	ID=KQL28266.mrna1.exon4;Name=KQL28266;Parent=KQL28266.mrna1;Target=KQL28266 196 359 +
SETIT_017787mg__I_4654933-4657802	Si	exon	899	1019	100	-	.	ID=KQL28266.mrna1.exon5;Name=KQL28266;Parent=KQL28266.mrna1;Target=KQL28266 360 480 +
SETIT_017787mg__I_4654933-4657802	Si	exon	683	799	100	-	.	ID=KQL28266.mrna1.exon6;Name=KQL28266;Parent=KQL28266.mrna1;Target=KQL28266 481 597 +
SETIT_017787mg__I_4654933-4657802	Si	exon	501	596	100	-	.	ID=KQL28266.mrna1.exon7;Name=KQL28266;Parent=KQL28266.mrna1;Target=KQL28266 598 693 +
SETIT_017787mg__I_4654933-4657802	Si	exon	91	372	100	-	.	ID=KQL28266.mrna1.exon8;Name=KQL28266;Parent=KQL28266.mrna1;Target=KQL28266 694 975 +
SETIT_017787mg__I_4654933-4657802	Si	CDS	2361	2394	100	-	0	ID=KQL28266.mrna1.cds1;Name=KQL28266;Parent=KQL28266.mrna1;Target=KQL28266 1 34 +
SETIT_017787mg__I_4654933-4657802	Si	CDS	1995	2079	100	-	1	ID=KQL28266.mrna1.cds2;Name=KQL28266;Parent=KQL28266.mrna1;Target=KQL28266 35 119 +
SETIT_017787mg__I_4654933-4657802	Si	CDS	1608	1683	100	-	2	ID=KQL28266.mrna1.cds3;Name=KQL28266;Parent=KQL28266.mrna1;Target=KQL28266 120 195 +
SETIT_017787mg__I_4654933-4657802	Si	CDS	1216	1379	100	-	0	ID=KQL28266.mrna1.cds4;Name=KQL28266;Parent=KQL28266.mrna1;Target=KQL28266 196 359 +
SETIT_017787mg__I_4654933-4657802	Si	CDS	899	1019	100	-	2	ID=KQL28266.mrna1.cds5;Name=KQL28266;Parent=KQL28266.mrna1;Target=KQL28266 360 480 +
SETIT_017787mg__I_4654933-4657802	Si	CDS	683	799	100	-	0	ID=KQL28266.mrna1.cds6;Name=KQL28266;Parent=KQL28266.mrna1;Target=KQL28266 481 597 +
SETIT_017787mg__I_4654933-4657802	Si	CDS	501	596	100	-	0	ID=KQL28266.mrna1.cds7;Name=KQL28266;Parent=KQL28266.mrna1;Target=KQL28266 598 693 +
SETIT_017787mg__I_4654933-4657802	Si	CDS	91	372	100	-	0	ID=KQL28266.mrna1.cds8;Name=KQL28266;Parent=KQL28266.mrna1;Target=KQL28266 694 975 +
###
SETIT_018318mg__I_5008596-5011970	Si	gene	468	3133	.	-	.	ID=KQL28319.path1;Name=KQL28319
SETIT_018318mg__I_5008596-5011970	Si	mRNA	468	3133	.	-	.	ID=KQL28319.mrna1;Name=KQL28319;Parent=KQL28319.path1;coverage=100.0;identity=100.0;matches=654;mismatches=0;indels=0;unknowns=0
SETIT_018318mg__I_5008596-5011970	Si	exon	3098	3133	100	-	.	ID=KQL28319.mrna1.exon1;Name=KQL28319;Parent=KQL28319.mrna1;Target=KQL28319 1 36 +
SETIT_018318mg__I_5008596-5011970	Si	exon	1232	1331	100	-	.	ID=KQL28319.mrna1.exon2;Name=KQL28319;Parent=KQL28319.mrna1;Target=KQL28319 37 136 +
SETIT_018318mg__I_5008596-5011970	Si	exon	1101	1158	100	-	.	ID=KQL28319.mrna1.exon3;Name=KQL28319;Parent=KQL28319.mrna1;Target=KQL28319 137 194 +
SETIT_018318mg__I_5008596-5011970	Si	exon	673	1029	100	-	.	ID=KQL28319.mrna1.exon4;Name=KQL28319;Parent=KQL28319.mrna1;Target=KQL28319 195 551 +
SETIT_018318mg__I_5008596-5011970	Si	exon	468	570	100	-	.	ID=KQL28319.mrna1.exon5;Name=KQL28319;Parent=KQL28319.mrna1;Target=KQL28319 552 654 +
SETIT_018318mg__I_5008596-5011970	Si	CDS	3098	3133	100	-	0	ID=KQL28319.mrna1.cds1;Name=KQL28319;Parent=KQL28319.mrna1;Target=KQL28319 1 36 +
SETIT_018318mg__I_5008596-5011970	Si	CDS	1232	1331	100	-	0	ID=KQL28319.mrna1.cds2;Name=KQL28319;Parent=KQL28319.mrna1;Target=KQL28319 37 136 +
SETIT_018318mg__I_5008596-5011970	Si	CDS	1101	1158	100	-	1	ID=KQL28319.mrna1.cds3;Name=KQL28319;Parent=KQL28319.mrna1;Target=KQL28319 137 194 +
SETIT_018318mg__I_5008596-5011970	Si	CDS	673	1029	100	-	2	ID=KQL28319.mrna1.cds4;Name=KQL28319;Parent=KQL28319.mrna1;Target=KQL28319 195 551 +
SETIT_018318mg__I_5008596-5011970	Si	CDS	468	570	100	-	2	ID=KQL28319.mrna1.cds5;Name=KQL28319;Parent=KQL28319.mrna1;Target=KQL28319 552 654 +
###
SETIT_019178mg__I_13655899-13657968	Si	gene	1	297	.	+	.	ID=KQL29323.path1;Name=KQL29323
SETIT_019178mg__I_13655899-13657968	Si	mRNA	1	297	.	+	.	ID=KQL29323.mrna1;Name=KQL29323;Parent=KQL29323.path1;coverage=98.0;identity=100.0;matches=297;mismatches=0;indels=0;unknowns=0
SETIT_019178mg__I_13655899-13657968	Si	exon	1	297	100	+	.	ID=KQL29323.mrna1.exon1;Name=KQL29323;Parent=KQL29323.mrna1;Target=KQL29323 1 297 +
SETIT_019178mg__I_13655899-13657968	Si	CDS	1	297	100	+	0	ID=KQL29323.mrna1.cds1;Name=KQL29323;Parent=KQL29323.mrna1;Target=KQL29323 1 297 +
###
SETIT_016808mg__I_40690818-40694586	Si	gene	1	3528	.	+	.	ID=KQL31965.path1;Name=KQL31965
SETIT_016808mg__I_40690818-40694586	Si	mRNA	1	3528	.	+	.	ID=KQL31965.mrna1;Name=KQL31965;Parent=KQL31965.path1;coverage=100.0;identity=100.0;matches=1611;mismatches=0;indels=0;unknowns=0
SETIT_016808mg__I_40690818-40694586	Si	exon	1	85	100	+	.	ID=KQL31965.mrna1.exon1;Name=KQL31965;Parent=KQL31965.mrna1;Target=KQL31965 1 85 +
SETIT_016808mg__I_40690818-40694586	Si	exon	227	323	100	+	.	ID=KQL31965.mrna1.exon2;Name=KQL31965;Parent=KQL31965.mrna1;Target=KQL31965 86 182 +
SETIT_016808mg__I_40690818-40694586	Si	exon	490	560	100	+	.	ID=KQL31965.mrna1.exon3;Name=KQL31965;Parent=KQL31965.mrna1;Target=KQL31965 183 253 +
SETIT_016808mg__I_40690818-40694586	Si	exon	651	910	100	+	.	ID=KQL31965.mrna1.exon4;Name=KQL31965;Parent=KQL31965.mrna1;Target=KQL31965 254 513 +
SETIT_016808mg__I_40690818-40694586	Si	exon	1052	1209	100	+	.	ID=KQL31965.mrna1.exon5;Name=KQL31965;Parent=KQL31965.mrna1;Target=KQL31965 514 671 +
SETIT_016808mg__I_40690818-40694586	Si	exon	1768	1811	100	+	.	ID=KQL31965.mrna1.exon6;Name=KQL31965;Parent=KQL31965.mrna1;Target=KQL31965 672 715 +
SETIT_016808mg__I_40690818-40694586	Si	exon	2184	2264	100	+	.	ID=KQL31965.mrna1.exon7;Name=KQL31965;Parent=KQL31965.mrna1;Target=KQL31965 716 796 +
SETIT_016808mg__I_40690818-40694586	Si	exon	2336	2467	100	+	.	ID=KQL31965.mrna1.exon8;Name=KQL31965;Parent=KQL31965.mrna1;Target=KQL31965 797 928 +
SETIT_016808mg__I_40690818-40694586	Si	exon	2547	2671	100	+	.	ID=KQL31965.mrna1.exon9;Name=KQL31965;Parent=KQL31965.mrna1;Target=KQL31965 929 1053 +
SETIT_016808mg__I_40690818-40694586	Si	exon	2745	3020	100	+	.	ID=KQL31965.mrna1.exon10;Name=KQL31965;Parent=KQL31965.mrna1;Target=KQL31965 1054 1329 +
SETIT_016808mg__I_40690818-40694586	Si	exon	3148	3281	100	+	.	ID=KQL31965.mrna1.exon11;Name=KQL31965;Parent=KQL31965.mrna1;Target=KQL31965 1330 1463 +
SETIT_016808mg__I_40690818-40694586	Si	exon	3381	3528	100	+	.	ID=KQL31965.mrna1.exon12;Name=KQL31965;Parent=KQL31965.mrna1;Target=KQL31965 1464 1611 +
SETIT_016808mg__I_40690818-40694586	Si	CDS	1	85	100	+	0	ID=KQL31965.mrna1.cds1;Name=KQL31965;Parent=KQL31965.mrna1;Target=KQL31965 1 85 +
SETIT_016808mg__I_40690818-40694586	Si	CDS	227	323	100	+	1	ID=KQL31965.mrna1.cds2;Name=KQL31965;Parent=KQL31965.mrna1;Target=KQL31965 86 182 +
SETIT_016808mg__I_40690818-40694586	Si	CDS	490	560	100	+	2	ID=KQL31965.mrna1.cds3;Name=KQL31965;Parent=KQL31965.mrna1;Target=KQL31965 183 253 +
SETIT_016808mg__I_40690818-40694586	Si	CDS	651	910	100	+	1	ID=KQL31965.mrna1.cds4;Name=KQL31965;Parent=KQL31965.mrna1;Target=KQL31965 254 513 +
SETIT_016808mg__I_40690818-40694586	Si	CDS	1052	1209	100	+	0	ID=KQL31965.mrna1.cds5;Name=KQL31965;Parent=KQL31965.mrna1;Target=KQL31965 514 671 +
SETIT_016808mg__I_40690818-40694586	Si	CDS	1768	1811	100	+	2	ID=KQL31965.mrna1.cds6;Name=KQL31965;Parent=KQL31965.mrna1;Target=KQL31965 672 715 +
SETIT_016808mg__I_40690818-40694586	Si	CDS	2184	2264	100	+	1	ID=KQL31965.mrna1.cds7;Name=KQL31965;Parent=KQL31965.mrna1;Target=KQL31965 716 796 +
SETIT_016808mg__I_40690818-40694586	Si	CDS	2336	2467	100	+	1	ID=KQL31965.mrna1.cds8;Name=KQL31965;Parent=KQL31965.mrna1;Target=KQL31965 797 928 +
SETIT_016808mg__I_40690818-40694586	Si	CDS	2547	2671	100	+	1	ID=KQL31965.mrna1.cds9;Name=KQL31965;Parent=KQL31965.mrna1;Target=KQL31965 929 1053 +
SETIT_016808mg__I_40690818-40694586	Si	CDS	2745	3020	100	+	0	ID=KQL31965.mrna1.cds10;Name=KQL31965;Parent=KQL31965.mrna1;Target=KQL31965 1054 1329 +
SETIT_016808mg__I_40690818-40694586	Si	CDS	3148	3281	100	+	0	ID=KQL31965.mrna1.cds11;Name=KQL31965;Parent=KQL31965.mrna1;Target=KQL31965 1330 1463 +
SETIT_016808mg__I_40690818-40694586	Si	CDS	3381	3528	100	+	2	ID=KQL31965.mrna1.cds12;Name=KQL31965;Parent=KQL31965.mrna1;Target=KQL31965 1464 1611 +
###
SETIT_016808mg__I_40690818-40694586	Si	gene	1	3659	.	+	.	ID=KQL31964.path1;Name=KQL31964
SETIT_016808mg__I_40690818-40694586	Si	mRNA	1	3659	.	+	.	ID=KQL31964.mrna1;Name=KQL31964;Parent=KQL31964.path1;coverage=100.0;identity=100.0;matches=1668;mismatches=0;indels=0;unknowns=0
SETIT_016808mg__I_40690818-40694586	Si	exon	1	85	100	+	.	ID=KQL31964.mrna1.exon1;Name=KQL31964;Parent=KQL31964.mrna1;Target=KQL31964 1 85 +
SETIT_016808mg__I_40690818-40694586	Si	exon	227	323	100	+	.	ID=KQL31964.mrna1.exon2;Name=KQL31964;Parent=KQL31964.mrna1;Target=KQL31964 86 182 +
SETIT_016808mg__I_40690818-40694586	Si	exon	490	560	100	+	.	ID=KQL31964.mrna1.exon3;Name=KQL31964;Parent=KQL31964.mrna1;Target=KQL31964 183 253 +
SETIT_016808mg__I_40690818-40694586	Si	exon	651	910	100	+	.	ID=KQL31964.mrna1.exon4;Name=KQL31964;Parent=KQL31964.mrna1;Target=KQL31964 254 513 +
SETIT_016808mg__I_40690818-40694586	Si	exon	1052	1209	100	+	.	ID=KQL31964.mrna1.exon5;Name=KQL31964;Parent=KQL31964.mrna1;Target=KQL31964 514 671 +
SETIT_016808mg__I_40690818-40694586	Si	exon	1768	1811	100	+	.	ID=KQL31964.mrna1.exon6;Name=KQL31964;Parent=KQL31964.mrna1;Target=KQL31964 672 715 +
SETIT_016808mg__I_40690818-40694586	Si	exon	2184	2264	100	+	.	ID=KQL31964.mrna1.exon7;Name=KQL31964;Parent=KQL31964.mrna1;Target=KQL31964 716 796 +
SETIT_016808mg__I_40690818-40694586	Si	exon	2336	2467	100	+	.	ID=KQL31964.mrna1.exon8;Name=KQL31964;Parent=KQL31964.mrna1;Target=KQL31964 797 928 +
SETIT_016808mg__I_40690818-40694586	Si	exon	2547	2671	100	+	.	ID=KQL31964.mrna1.exon9;Name=KQL31964;Parent=KQL31964.mrna1;Target=KQL31964 929 1053 +
SETIT_016808mg__I_40690818-40694586	Si	exon	2745	3020	100	+	.	ID=KQL31964.mrna1.exon10;Name=KQL31964;Parent=KQL31964.mrna1;Target=KQL31964 1054 1329 +
SETIT_016808mg__I_40690818-40694586	Si	exon	3148	3281	100	+	.	ID=KQL31964.mrna1.exon11;Name=KQL31964;Parent=KQL31964.mrna1;Target=KQL31964 1330 1463 +
SETIT_016808mg__I_40690818-40694586	Si	exon	3381	3461	100	+	.	ID=KQL31964.mrna1.exon12;Name=KQL31964;Parent=KQL31964.mrna1;Target=KQL31964 1464 1544 +
SETIT_016808mg__I_40690818-40694586	Si	exon	3536	3659	100	+	.	ID=KQL31964.mrna1.exon13;Name=KQL31964;Parent=KQL31964.mrna1;Target=KQL31964 1545 1668 +
SETIT_016808mg__I_40690818-40694586	Si	CDS	1	85	100	+	0	ID=KQL31964.mrna1.cds1;Name=KQL31964;Parent=KQL31964.mrna1;Target=KQL31964 1 85 +
SETIT_016808mg__I_40690818-40694586	Si	CDS	227	323	100	+	1	ID=KQL31964.mrna1.cds2;Name=KQL31964;Parent=KQL31964.mrna1;Target=KQL31964 86 182 +
SETIT_016808mg__I_40690818-40694586	Si	CDS	490	560	100	+	2	ID=KQL31964.mrna1.cds3;Name=KQL31964;Parent=KQL31964.mrna1;Target=KQL31964 183 253 +
SETIT_016808mg__I_40690818-40694586	Si	CDS	651	910	100	+	1	ID=KQL31964.mrna1.cds4;Name=KQL31964;Parent=KQL31964.mrna1;Target=KQL31964 254 513 +
SETIT_016808mg__I_40690818-40694586	Si	CDS	1052	1209	100	+	0	ID=KQL31964.mrna1.cds5;Name=KQL31964;Parent=KQL31964.mrna1;Target=KQL31964 514 671 +
SETIT_016808mg__I_40690818-40694586	Si	CDS	1768	1811	100	+	2	ID=KQL31964.mrna1.cds6;Name=KQL31964;Parent=KQL31964.mrna1;Target=KQL31964 672 715 +
SETIT_016808mg__I_40690818-40694586	Si	CDS	2184	2264	100	+	1	ID=KQL31964.mrna1.cds7;Name=KQL31964;Parent=KQL31964.mrna1;Target=KQL31964 716 796 +
SETIT_016808mg__I_40690818-40694586	Si	CDS	2336	2467	100	+	1	ID=KQL31964.mrna1.cds8;Name=KQL31964;Parent=KQL31964.mrna1;Target=KQL31964 797 928 +
SETIT_016808mg__I_40690818-40694586	Si	CDS	2547	2671	100	+	1	ID=KQL31964.mrna1.cds9;Name=KQL31964;Parent=KQL31964.mrna1;Target=KQL31964 929 1053 +
SETIT_016808mg__I_40690818-40694586	Si	CDS	2745	3020	100	+	0	ID=KQL31964.mrna1.cds10;Name=KQL31964;Parent=KQL31964.mrna1;Target=KQL31964 1054 1329 +
SETIT_016808mg__I_40690818-40694586	Si	CDS	3148	3281	100	+	0	ID=KQL31964.mrna1.cds11;Name=KQL31964;Parent=KQL31964.mrna1;Target=KQL31964 1330 1463 +
SETIT_016808mg__I_40690818-40694586	Si	CDS	3381	3461	100	+	2	ID=KQL31964.mrna1.cds12;Name=KQL31964;Parent=KQL31964.mrna1;Target=KQL31964 1464 1544 +
SETIT_016808mg__I_40690818-40694586	Si	CDS	3536	3659	100	+	2	ID=KQL31964.mrna1.cds13;Name=KQL31964;Parent=KQL31964.mrna1;Target=KQL31964 1545 1668 +
###
SETIT_019378mg__I_35125299-35126449	Si	gene	1	1150	.	-	.	ID=KQL31029.path1;Name=KQL31029
SETIT_019378mg__I_35125299-35126449	Si	mRNA	1	1150	.	-	.	ID=KQL31029.mrna1;Name=KQL31029;Parent=KQL31029.path1;coverage=99.8;identity=100.0;matches=521;mismatches=0;indels=0;unknowns=0
SETIT_019378mg__I_35125299-35126449	Si	exon	1017	1150	100	-	.	ID=KQL31029.mrna1.exon1;Name=KQL31029;Parent=KQL31029.mrna1;Target=KQL31029 2 135 +
SETIT_019378mg__I_35125299-35126449	Si	exon	768	917	100	-	.	ID=KQL31029.mrna1.exon2;Name=KQL31029;Parent=KQL31029.mrna1;Target=KQL31029 136 285 +
SETIT_019378mg__I_35125299-35126449	Si	exon	632	691	100	-	.	ID=KQL31029.mrna1.exon3;Name=KQL31029;Parent=KQL31029.mrna1;Target=KQL31029 286 345 +
SETIT_019378mg__I_35125299-35126449	Si	exon	1	177	100	-	.	ID=KQL31029.mrna1.exon4;Name=KQL31029;Parent=KQL31029.mrna1;Target=KQL31029 346 522 +
SETIT_019378mg__I_35125299-35126449	Si	CDS	1017	1148	100	-	0	ID=KQL31029.mrna1.cds1;Name=KQL31029;Parent=KQL31029.mrna1;Target=KQL31029 4 135 +
SETIT_019378mg__I_35125299-35126449	Si	CDS	768	917	100	-	0	ID=KQL31029.mrna1.cds2;Name=KQL31029;Parent=KQL31029.mrna1;Target=KQL31029 136 285 +
SETIT_019378mg__I_35125299-35126449	Si	CDS	632	691	100	-	0	ID=KQL31029.mrna1.cds3;Name=KQL31029;Parent=KQL31029.mrna1;Target=KQL31029 286 345 +
SETIT_019378mg__I_35125299-35126449	Si	CDS	1	177	100	-	0	ID=KQL31029.mrna1.cds4;Name=KQL31029;Parent=KQL31029.mrna1;Target=KQL31029 346 522 +
###
SETIT_016074mg__I_4345801-4364788	Si	gene	1	18815	.	+	.	ID=KQL28216.path1;Name=KQL28216
SETIT_016074mg__I_4345801-4364788	Si	mRNA	1	18815	.	+	.	ID=KQL28216.mrna1;Name=KQL28216;Parent=KQL28216.path1;coverage=100.0;identity=100.0;matches=5487;mismatches=0;indels=0;unknowns=0
SETIT_016074mg__I_4345801-4364788	Si	exon	1	147	100	+	.	ID=KQL28216.mrna1.exon1;Name=KQL28216;Parent=KQL28216.mrna1;Target=KQL28216 1 147 +
SETIT_016074mg__I_4345801-4364788	Si	exon	258	353	100	+	.	ID=KQL28216.mrna1.exon2;Name=KQL28216;Parent=KQL28216.mrna1;Target=KQL28216 148 243 +
SETIT_016074mg__I_4345801-4364788	Si	exon	1324	1398	100	+	.	ID=KQL28216.mrna1.exon3;Name=KQL28216;Parent=KQL28216.mrna1;Target=KQL28216 244 318 +
SETIT_016074mg__I_4345801-4364788	Si	exon	1497	1601	100	+	.	ID=KQL28216.mrna1.exon4;Name=KQL28216;Parent=KQL28216.mrna1;Target=KQL28216 319 423 +
SETIT_016074mg__I_4345801-4364788	Si	exon	1685	1795	100	+	.	ID=KQL28216.mrna1.exon5;Name=KQL28216;Parent=KQL28216.mrna1;Target=KQL28216 424 534 +
SETIT_016074mg__I_4345801-4364788	Si	exon	2250	2409	100	+	.	ID=KQL28216.mrna1.exon6;Name=KQL28216;Parent=KQL28216.mrna1;Target=KQL28216 535 694 +
SETIT_016074mg__I_4345801-4364788	Si	exon	2583	2665	100	+	.	ID=KQL28216.mrna1.exon7;Name=KQL28216;Parent=KQL28216.mrna1;Target=KQL28216 695 777 +
SETIT_016074mg__I_4345801-4364788	Si	exon	2774	2896	100	+	.	ID=KQL28216.mrna1.exon8;Name=KQL28216;Parent=KQL28216.mrna1;Target=KQL28216 778 900 +
SETIT_016074mg__I_4345801-4364788	Si	exon	2996	3196	100	+	.	ID=KQL28216.mrna1.exon9;Name=KQL28216;Parent=KQL28216.mrna1;Target=KQL28216 901 1101 +
SETIT_016074mg__I_4345801-4364788	Si	exon	4940	5029	100	+	.	ID=KQL28216.mrna1.exon10;Name=KQL28216;Parent=KQL28216.mrna1;Target=KQL28216 1102 1191 +
SETIT_016074mg__I_4345801-4364788	Si	exon	5192	5347	100	+	.	ID=KQL28216.mrna1.exon11;Name=KQL28216;Parent=KQL28216.mrna1;Target=KQL28216 1192 1347 +
SETIT_016074mg__I_4345801-4364788	Si	exon	6145	6261	100	+	.	ID=KQL28216.mrna1.exon12;Name=KQL28216;Parent=KQL28216.mrna1;Target=KQL28216 1348 1464 +
SETIT_016074mg__I_4345801-4364788	Si	exon	6421	6627	100	+	.	ID=KQL28216.mrna1.exon13;Name=KQL28216;Parent=KQL28216.mrna1;Target=KQL28216 1465 1671 +
SETIT_016074mg__I_4345801-4364788	Si	exon	7169	7237	100	+	.	ID=KQL28216.mrna1.exon14;Name=KQL28216;Parent=KQL28216.mrna1;Target=KQL28216 1672 1740 +
SETIT_016074mg__I_4345801-4364788	Si	exon	7344	7475	100	+	.	ID=KQL28216.mrna1.exon15;Name=KQL28216;Parent=KQL28216.mrna1;Target=KQL28216 1741 1872 +
SETIT_016074mg__I_4345801-4364788	Si	exon	8738	8868	100	+	.	ID=KQL28216.mrna1.exon16;Name=KQL28216;Parent=KQL28216.mrna1;Target=KQL28216 1873 2003 +
SETIT_016074mg__I_4345801-4364788	Si	exon	8945	9064	100	+	.	ID=KQL28216.mrna1.exon17;Name=KQL28216;Parent=KQL28216.mrna1;Target=KQL28216 2004 2123 +
SETIT_016074mg__I_4345801-4364788	Si	exon	9247	9352	100	+	.	ID=KQL28216.mrna1.exon18;Name=KQL28216;Parent=KQL28216.mrna1;Target=KQL28216 2124 2229 +
SETIT_016074mg__I_4345801-4364788	Si	exon	10068	10265	100	+	.	ID=KQL28216.mrna1.exon19;Name=KQL28216;Parent=KQL28216.mrna1;Target=KQL28216 2230 2427 +
SETIT_016074mg__I_4345801-4364788	Si	exon	10355	10473	100	+	.	ID=KQL28216.mrna1.exon20;Name=KQL28216;Parent=KQL28216.mrna1;Target=KQL28216 2428 2546 +
SETIT_016074mg__I_4345801-4364788	Si	exon	10554	10704	100	+	.	ID=KQL28216.mrna1.exon21;Name=KQL28216;Parent=KQL28216.mrna1;Target=KQL28216 2547 2697 +
SETIT_016074mg__I_4345801-4364788	Si	exon	10789	10901	100	+	.	ID=KQL28216.mrna1.exon22;Name=KQL28216;Parent=KQL28216.mrna1;Target=KQL28216 2698 2810 +
SETIT_016074mg__I_4345801-4364788	Si	exon	10973	11054	100	+	.	ID=KQL28216.mrna1.exon23;Name=KQL28216;Parent=KQL28216.mrna1;Target=KQL28216 2811 2892 +
SETIT_016074mg__I_4345801-4364788	Si	exon	11147	11233	100	+	.	ID=KQL28216.mrna1.exon24;Name=KQL28216;Parent=KQL28216.mrna1;Target=KQL28216 2893 2979 +
SETIT_016074mg__I_4345801-4364788	Si	exon	11318	11395	100	+	.	ID=KQL28216.mrna1.exon25;Name=KQL28216;Parent=KQL28216.mrna1;Target=KQL28216 2980 3057 +
SETIT_016074mg__I_4345801-4364788	Si	exon	12418	12612	100	+	.	ID=KQL28216.mrna1.exon26;Name=KQL28216;Parent=KQL28216.mrna1;Target=KQL28216 3058 3252 +
SETIT_016074mg__I_4345801-4364788	Si	exon	13107	13199	100	+	.	ID=KQL28216.mrna1.exon27;Name=KQL28216;Parent=KQL28216.mrna1;Target=KQL28216 3253 3345 +
SETIT_016074mg__I_4345801-4364788	Si	exon	13267	13380	100	+	.	ID=KQL28216.mrna1.exon28;Name=KQL28216;Parent=KQL28216.mrna1;Target=KQL28216 3346 3459 +
SETIT_016074mg__I_4345801-4364788	Si	exon	13464	13622	100	+	.	ID=KQL28216.mrna1.exon29;Name=KQL28216;Parent=KQL28216.mrna1;Target=KQL28216 3460 3618 +
SETIT_016074mg__I_4345801-4364788	Si	exon	13710	13765	100	+	.	ID=KQL28216.mrna1.exon30;Name=KQL28216;Parent=KQL28216.mrna1;Target=KQL28216 3619 3674 +
SETIT_016074mg__I_4345801-4364788	Si	exon	13839	13911	100	+	.	ID=KQL28216.mrna1.exon31;Name=KQL28216;Parent=KQL28216.mrna1;Target=KQL28216 3675 3747 +
SETIT_016074mg__I_4345801-4364788	Si	exon	14008	14198	100	+	.	ID=KQL28216.mrna1.exon32;Name=KQL28216;Parent=KQL28216.mrna1;Target=KQL28216 3748 3938 +
SETIT_016074mg__I_4345801-4364788	Si	exon	14303	14435	100	+	.	ID=KQL28216.mrna1.exon33;Name=KQL28216;Parent=KQL28216.mrna1;Target=KQL28216 3939 4071 +
SETIT_016074mg__I_4345801-4364788	Si	exon	14510	14587	100	+	.	ID=KQL28216.mrna1.exon34;Name=KQL28216;Parent=KQL28216.mrna1;Target=KQL28216 4072 4149 +
SETIT_016074mg__I_4345801-4364788	Si	exon	14935	15099	100	+	.	ID=KQL28216.mrna1.exon35;Name=KQL28216;Parent=KQL28216.mrna1;Target=KQL28216 4150 4314 +
SETIT_016074mg__I_4345801-4364788	Si	exon	16146	16316	100	+	.	ID=KQL28216.mrna1.exon36;Name=KQL28216;Parent=KQL28216.mrna1;Target=KQL28216 4315 4485 +
SETIT_016074mg__I_4345801-4364788	Si	exon	16387	16521	100	+	.	ID=KQL28216.mrna1.exon37;Name=KQL28216;Parent=KQL28216.mrna1;Target=KQL28216 4486 4620 +
SETIT_016074mg__I_4345801-4364788	Si	exon	16895	17038	100	+	.	ID=KQL28216.mrna1.exon38;Name=KQL28216;Parent=KQL28216.mrna1;Target=KQL28216 4621 4764 +
SETIT_016074mg__I_4345801-4364788	Si	exon	17117	17239	100	+	.	ID=KQL28216.mrna1.exon39;Name=KQL28216;Parent=KQL28216.mrna1;Target=KQL28216 4765 4887 +
SETIT_016074mg__I_4345801-4364788	Si	exon	17331	17423	100	+	.	ID=KQL28216.mrna1.exon40;Name=KQL28216;Parent=KQL28216.mrna1;Target=KQL28216 4888 4980 +
SETIT_016074mg__I_4345801-4364788	Si	exon	17630	17752	100	+	.	ID=KQL28216.mrna1.exon41;Name=KQL28216;Parent=KQL28216.mrna1;Target=KQL28216 4981 5103 +
SETIT_016074mg__I_4345801-4364788	Si	exon	17944	18044	100	+	.	ID=KQL28216.mrna1.exon42;Name=KQL28216;Parent=KQL28216.mrna1;Target=KQL28216 5104 5204 +
SETIT_016074mg__I_4345801-4364788	Si	exon	18168	18287	100	+	.	ID=KQL28216.mrna1.exon43;Name=KQL28216;Parent=KQL28216.mrna1;Target=KQL28216 5205 5324 +
SETIT_016074mg__I_4345801-4364788	Si	exon	18378	18453	100	+	.	ID=KQL28216.mrna1.exon44;Name=KQL28216;Parent=KQL28216.mrna1;Target=KQL28216 5325 5400 +
SETIT_016074mg__I_4345801-4364788	Si	exon	18729	18815	100	+	.	ID=KQL28216.mrna1.exon45;Name=KQL28216;Parent=KQL28216.mrna1;Target=KQL28216 5401 5487 +
SETIT_016074mg__I_4345801-4364788	Si	CDS	1	147	100	+	0	ID=KQL28216.mrna1.cds1;Name=KQL28216;Parent=KQL28216.mrna1;Target=KQL28216 1 147 +
SETIT_016074mg__I_4345801-4364788	Si	CDS	258	353	100	+	0	ID=KQL28216.mrna1.cds2;Name=KQL28216;Parent=KQL28216.mrna1;Target=KQL28216 148 243 +
SETIT_016074mg__I_4345801-4364788	Si	CDS	1324	1398	100	+	0	ID=KQL28216.mrna1.cds3;Name=KQL28216;Parent=KQL28216.mrna1;Target=KQL28216 244 318 +
SETIT_016074mg__I_4345801-4364788	Si	CDS	1497	1601	100	+	0	ID=KQL28216.mrna1.cds4;Name=KQL28216;Parent=KQL28216.mrna1;Target=KQL28216 319 423 +
SETIT_016074mg__I_4345801-4364788	Si	CDS	1685	1795	100	+	0	ID=KQL28216.mrna1.cds5;Name=KQL28216;Parent=KQL28216.mrna1;Target=KQL28216 424 534 +
SETIT_016074mg__I_4345801-4364788	Si	CDS	2250	2409	100	+	0	ID=KQL28216.mrna1.cds6;Name=KQL28216;Parent=KQL28216.mrna1;Target=KQL28216 535 694 +
SETIT_016074mg__I_4345801-4364788	Si	CDS	2583	2665	100	+	1	ID=KQL28216.mrna1.cds7;Name=KQL28216;Parent=KQL28216.mrna1;Target=KQL28216 695 777 +
SETIT_016074mg__I_4345801-4364788	Si	CDS	2774	2896	100	+	0	ID=KQL28216.mrna1.cds8;Name=KQL28216;Parent=KQL28216.mrna1;Target=KQL28216 778 900 +
SETIT_016074mg__I_4345801-4364788	Si	CDS	2996	3196	100	+	0	ID=KQL28216.mrna1.cds9;Name=KQL28216;Parent=KQL28216.mrna1;Target=KQL28216 901 1101 +
SETIT_016074mg__I_4345801-4364788	Si	CDS	4940	5029	100	+	0	ID=KQL28216.mrna1.cds10;Name=KQL28216;Parent=KQL28216.mrna1;Target=KQL28216 1102 1191 +
SETIT_016074mg__I_4345801-4364788	Si	CDS	5192	5347	100	+	0	ID=KQL28216.mrna1.cds11;Name=KQL28216;Parent=KQL28216.mrna1;Target=KQL28216 1192 1347 +
SETIT_016074mg__I_4345801-4364788	Si	CDS	6145	6261	100	+	0	ID=KQL28216.mrna1.cds12;Name=KQL28216;Parent=KQL28216.mrna1;Target=KQL28216 1348 1464 +
SETIT_016074mg__I_4345801-4364788	Si	CDS	6421	6627	100	+	0	ID=KQL28216.mrna1.cds13;Name=KQL28216;Parent=KQL28216.mrna1;Target=KQL28216 1465 1671 +
SETIT_016074mg__I_4345801-4364788	Si	CDS	7169	7237	100	+	0	ID=KQL28216.mrna1.cds14;Name=KQL28216;Parent=KQL28216.mrna1;Target=KQL28216 1672 1740 +
SETIT_016074mg__I_4345801-4364788	Si	CDS	7344	7475	100	+	0	ID=KQL28216.mrna1.cds15;Name=KQL28216;Parent=KQL28216.mrna1;Target=KQL28216 1741 1872 +
SETIT_016074mg__I_4345801-4364788	Si	CDS	8738	8868	100	+	0	ID=KQL28216.mrna1.cds16;Name=KQL28216;Parent=KQL28216.mrna1;Target=KQL28216 1873 2003 +
SETIT_016074mg__I_4345801-4364788	Si	CDS	8945	9064	100	+	2	ID=KQL28216.mrna1.cds17;Name=KQL28216;Parent=KQL28216.mrna1;Target=KQL28216 2004 2123 +
SETIT_016074mg__I_4345801-4364788	Si	CDS	9247	9352	100	+	2	ID=KQL28216.mrna1.cds18;Name=KQL28216;Parent=KQL28216.mrna1;Target=KQL28216 2124 2229 +
SETIT_016074mg__I_4345801-4364788	Si	CDS	10068	10265	100	+	0	ID=KQL28216.mrna1.cds19;Name=KQL28216;Parent=KQL28216.mrna1;Target=KQL28216 2230 2427 +
SETIT_016074mg__I_4345801-4364788	Si	CDS	10355	10473	100	+	0	ID=KQL28216.mrna1.cds20;Name=KQL28216;Parent=KQL28216.mrna1;Target=KQL28216 2428 2546 +
SETIT_016074mg__I_4345801-4364788	Si	CDS	10554	10704	100	+	2	ID=KQL28216.mrna1.cds21;Name=KQL28216;Parent=KQL28216.mrna1;Target=KQL28216 2547 2697 +
SETIT_016074mg__I_4345801-4364788	Si	CDS	10789	10901	100	+	0	ID=KQL28216.mrna1.cds22;Name=KQL28216;Parent=KQL28216.mrna1;Target=KQL28216 2698 2810 +
SETIT_016074mg__I_4345801-4364788	Si	CDS	10973	11054	100	+	2	ID=KQL28216.mrna1.cds23;Name=KQL28216;Parent=KQL28216.mrna1;Target=KQL28216 2811 2892 +
SETIT_016074mg__I_4345801-4364788	Si	CDS	11147	11233	100	+	0	ID=KQL28216.mrna1.cds24;Name=KQL28216;Parent=KQL28216.mrna1;Target=KQL28216 2893 2979 +
SETIT_016074mg__I_4345801-4364788	Si	CDS	11318	11395	100	+	0	ID=KQL28216.mrna1.cds25;Name=KQL28216;Parent=KQL28216.mrna1;Target=KQL28216 2980 3057 +
SETIT_016074mg__I_4345801-4364788	Si	CDS	12418	12612	100	+	0	ID=KQL28216.mrna1.cds26;Name=KQL28216;Parent=KQL28216.mrna1;Target=KQL28216 3058 3252 +
SETIT_016074mg__I_4345801-4364788	Si	CDS	13107	13199	100	+	0	ID=KQL28216.mrna1.cds27;Name=KQL28216;Parent=KQL28216.mrna1;Target=KQL28216 3253 3345 +
SETIT_016074mg__I_4345801-4364788	Si	CDS	13267	13380	100	+	0	ID=KQL28216.mrna1.cds28;Name=KQL28216;Parent=KQL28216.mrna1;Target=KQL28216 3346 3459 +
SETIT_016074mg__I_4345801-4364788	Si	CDS	13464	13622	100	+	0	ID=KQL28216.mrna1.cds29;Name=KQL28216;Parent=KQL28216.mrna1;Target=KQL28216 3460 3618 +
SETIT_016074mg__I_4345801-4364788	Si	CDS	13710	13765	100	+	0	ID=KQL28216.mrna1.cds30;Name=KQL28216;Parent=KQL28216.mrna1;Target=KQL28216 3619 3674 +
SETIT_016074mg__I_4345801-4364788	Si	CDS	13839	13911	100	+	2	ID=KQL28216.mrna1.cds31;Name=KQL28216;Parent=KQL28216.mrna1;Target=KQL28216 3675 3747 +
SETIT_016074mg__I_4345801-4364788	Si	CDS	14008	14198	100	+	0	ID=KQL28216.mrna1.cds32;Name=KQL28216;Parent=KQL28216.mrna1;Target=KQL28216 3748 3938 +
SETIT_016074mg__I_4345801-4364788	Si	CDS	14303	14435	100	+	2	ID=KQL28216.mrna1.cds33;Name=KQL28216;Parent=KQL28216.mrna1;Target=KQL28216 3939 4071 +
SETIT_016074mg__I_4345801-4364788	Si	CDS	14510	14587	100	+	0	ID=KQL28216.mrna1.cds34;Name=KQL28216;Parent=KQL28216.mrna1;Target=KQL28216 4072 4149 +
SETIT_016074mg__I_4345801-4364788	Si	CDS	14935	15099	100	+	0	ID=KQL28216.mrna1.cds35;Name=KQL28216;Parent=KQL28216.mrna1;Target=KQL28216 4150 4314 +
SETIT_016074mg__I_4345801-4364788	Si	CDS	16146	16316	100	+	0	ID=KQL28216.mrna1.cds36;Name=KQL28216;Parent=KQL28216.mrna1;Target=KQL28216 4315 4485 +
SETIT_016074mg__I_4345801-4364788	Si	CDS	16387	16521	100	+	0	ID=KQL28216.mrna1.cds37;Name=KQL28216;Parent=KQL28216.mrna1;Target=KQL28216 4486 4620 +
SETIT_016074mg__I_4345801-4364788	Si	CDS	16895	17038	100	+	0	ID=KQL28216.mrna1.cds38;Name=KQL28216;Parent=KQL28216.mrna1;Target=KQL28216 4621 4764 +
SETIT_016074mg__I_4345801-4364788	Si	CDS	17117	17239	100	+	0	ID=KQL28216.mrna1.cds39;Name=KQL28216;Parent=KQL28216.mrna1;Target=KQL28216 4765 4887 +
SETIT_016074mg__I_4345801-4364788	Si	CDS	17331	17423	100	+	0	ID=KQL28216.mrna1.cds40;Name=KQL28216;Parent=KQL28216.mrna1;Target=KQL28216 4888 4980 +
SETIT_016074mg__I_4345801-4364788	Si	CDS	17630	17752	100	+	0	ID=KQL28216.mrna1.cds41;Name=KQL28216;Parent=KQL28216.mrna1;Target=KQL28216 4981 5103 +
SETIT_016074mg__I_4345801-4364788	Si	CDS	17944	18044	100	+	0	ID=KQL28216.mrna1.cds42;Name=KQL28216;Parent=KQL28216.mrna1;Target=KQL28216 5104 5204 +
SETIT_016074mg__I_4345801-4364788	Si	CDS	18168	18287	100	+	2	ID=KQL28216.mrna1.cds43;Name=KQL28216;Parent=KQL28216.mrna1;Target=KQL28216 5205 5324 +
SETIT_016074mg__I_4345801-4364788	Si	CDS	18378	18453	100	+	2	ID=KQL28216.mrna1.cds44;Name=KQL28216;Parent=KQL28216.mrna1;Target=KQL28216 5325 5400 +
SETIT_016074mg__I_4345801-4364788	Si	CDS	18729	18815	100	+	0	ID=KQL28216.mrna1.cds45;Name=KQL28216;Parent=KQL28216.mrna1;Target=KQL28216 5401 5487 +
###
SETIT_016274mg__I_39261949-39265382	Si	gene	246	3433	.	-	.	ID=KQL31698.path1;Name=KQL31698
SETIT_016274mg__I_39261949-39265382	Si	mRNA	246	3433	.	-	.	ID=KQL31698.mrna1;Name=KQL31698;Parent=KQL31698.path1;coverage=100.0;identity=100.0;matches=2669;mismatches=0;indels=0;unknowns=0
SETIT_016274mg__I_39261949-39265382	Si	exon	2477	3433	100	-	.	ID=KQL31698.mrna1.exon1;Name=KQL31698;Parent=KQL31698.mrna1;Target=KQL31698 2 958 +
SETIT_016274mg__I_39261949-39265382	Si	exon	2192	2332	100	-	.	ID=KQL31698.mrna1.exon2;Name=KQL31698;Parent=KQL31698.mrna1;Target=KQL31698 959 1099 +
SETIT_016274mg__I_39261949-39265382	Si	exon	1699	1931	100	-	.	ID=KQL31698.mrna1.exon3;Name=KQL31698;Parent=KQL31698.mrna1;Target=KQL31698 1100 1332 +
SETIT_016274mg__I_39261949-39265382	Si	exon	246	1583	100	-	.	ID=KQL31698.mrna1.exon4;Name=KQL31698;Parent=KQL31698.mrna1;Target=KQL31698 1333 2670 +
SETIT_016274mg__I_39261949-39265382	Si	CDS	2477	3431	100	-	0	ID=KQL31698.mrna1.cds1;Name=KQL31698;Parent=KQL31698.mrna1;Target=KQL31698 4 958 +
SETIT_016274mg__I_39261949-39265382	Si	CDS	2192	2332	100	-	1	ID=KQL31698.mrna1.cds2;Name=KQL31698;Parent=KQL31698.mrna1;Target=KQL31698 959 1099 +
SETIT_016274mg__I_39261949-39265382	Si	CDS	1699	1931	100	-	1	ID=KQL31698.mrna1.cds3;Name=KQL31698;Parent=KQL31698.mrna1;Target=KQL31698 1100 1332 +
SETIT_016274mg__I_39261949-39265382	Si	CDS	246	1583	100	-	0	ID=KQL31698.mrna1.cds4;Name=KQL31698;Parent=KQL31698.mrna1;Target=KQL31698 1333 2670 +
###
SETIT_018438mg__I_27449387-27452820	Si	gene	380	2875	.	-	.	ID=KQL30008.path1;Name=KQL30008
SETIT_018438mg__I_27449387-27452820	Si	mRNA	380	2875	.	-	.	ID=KQL30008.mrna1;Name=KQL30008;Parent=KQL30008.path1;coverage=100.0;identity=100.0;matches=564;mismatches=0;indels=0;unknowns=0
SETIT_018438mg__I_27449387-27452820	Si	exon	2770	2875	100	-	.	ID=KQL30008.mrna1.exon1;Name=KQL30008;Parent=KQL30008.mrna1;Target=KQL30008 1 106 +
SETIT_018438mg__I_27449387-27452820	Si	exon	2597	2669	100	-	.	ID=KQL30008.mrna1.exon2;Name=KQL30008;Parent=KQL30008.mrna1;Target=KQL30008 107 179 +
SETIT_018438mg__I_27449387-27452820	Si	exon	1971	2064	100	-	.	ID=KQL30008.mrna1.exon3;Name=KQL30008;Parent=KQL30008.mrna1;Target=KQL30008 180 273 +
SETIT_018438mg__I_27449387-27452820	Si	exon	1514	1606	100	-	.	ID=KQL30008.mrna1.exon4;Name=KQL30008;Parent=KQL30008.mrna1;Target=KQL30008 274 366 +
SETIT_018438mg__I_27449387-27452820	Si	exon	1185	1251	100	-	.	ID=KQL30008.mrna1.exon5;Name=KQL30008;Parent=KQL30008.mrna1;Target=KQL30008 367 433 +
SETIT_018438mg__I_27449387-27452820	Si	exon	380	510	100	-	.	ID=KQL30008.mrna1.exon6;Name=KQL30008;Parent=KQL30008.mrna1;Target=KQL30008 434 564 +
SETIT_018438mg__I_27449387-27452820	Si	CDS	2770	2875	100	-	0	ID=KQL30008.mrna1.cds1;Name=KQL30008;Parent=KQL30008.mrna1;Target=KQL30008 1 106 +
SETIT_018438mg__I_27449387-27452820	Si	CDS	2597	2669	100	-	1	ID=KQL30008.mrna1.cds2;Name=KQL30008;Parent=KQL30008.mrna1;Target=KQL30008 107 179 +
SETIT_018438mg__I_27449387-27452820	Si	CDS	1971	2064	100	-	2	ID=KQL30008.mrna1.cds3;Name=KQL30008;Parent=KQL30008.mrna1;Target=KQL30008 180 273 +
SETIT_018438mg__I_27449387-27452820	Si	CDS	1514	1606	100	-	0	ID=KQL30008.mrna1.cds4;Name=KQL30008;Parent=KQL30008.mrna1;Target=KQL30008 274 366 +
SETIT_018438mg__I_27449387-27452820	Si	CDS	1185	1251	100	-	0	ID=KQL30008.mrna1.cds5;Name=KQL30008;Parent=KQL30008.mrna1;Target=KQL30008 367 433 +
SETIT_018438mg__I_27449387-27452820	Si	CDS	380	510	100	-	1	ID=KQL30008.mrna1.cds6;Name=KQL30008;Parent=KQL30008.mrna1;Target=KQL30008 434 564 +
###
SETIT_017855mg__I_36359505-36361020	Si	gene	1	1515	.	-	.	ID=KQL31227.path1;Name=KQL31227
SETIT_017855mg__I_36359505-36361020	Si	mRNA	1	1515	.	-	.	ID=KQL31227.mrna1;Name=KQL31227;Parent=KQL31227.path1;coverage=99.9;identity=100.0;matches=938;mismatches=0;indels=0;unknowns=0
SETIT_017855mg__I_36359505-36361020	Si	exon	1100	1515	100	-	.	ID=KQL31227.mrna1.exon1;Name=KQL31227;Parent=KQL31227.mrna1;Target=KQL31227 2 417 +
SETIT_017855mg__I_36359505-36361020	Si	exon	1	522	100	-	.	ID=KQL31227.mrna1.exon2;Name=KQL31227;Parent=KQL31227.mrna1;Target=KQL31227 418 939 +
SETIT_017855mg__I_36359505-36361020	Si	CDS	1100	1513	100	-	0	ID=KQL31227.mrna1.cds1;Name=KQL31227;Parent=KQL31227.mrna1;Target=KQL31227 4 417 +
SETIT_017855mg__I_36359505-36361020	Si	CDS	1	522	100	-	0	ID=KQL31227.mrna1.cds2;Name=KQL31227;Parent=KQL31227.mrna1;Target=KQL31227 418 939 +
###
SETIT_019273mg__I_35190108-35193011	Si	gene	1080	1175	.	+	.	ID=KQL31038.path1;Name=KQL31038
SETIT_019273mg__I_35190108-35193011	Si	mRNA	1080	1175	.	+	.	ID=KQL31038.mrna1;Name=KQL31038;Parent=KQL31038.path1;coverage=100.0;identity=100.0;matches=96;mismatches=0;indels=0;unknowns=0
SETIT_019273mg__I_35190108-35193011	Si	exon	1080	1175	100	+	.	ID=KQL31038.mrna1.exon1;Name=KQL31038;Parent=KQL31038.mrna1;Target=KQL31038 1 96 +
SETIT_019273mg__I_35190108-35193011	Si	CDS	1080	1175	100	+	0	ID=KQL31038.mrna1.cds1;Name=KQL31038;Parent=KQL31038.mrna1;Target=KQL31038 1 96 +
###
SETIT_020510mg__I_35191119-35191316	Si	gene	69	164	.	+	.	ID=KQL31038.path2;Name=KQL31038
SETIT_020510mg__I_35191119-35191316	Si	mRNA	69	164	.	+	.	ID=KQL31038.mrna2;Name=KQL31038;Parent=KQL31038.path2;coverage=100.0;identity=100.0;matches=96;mismatches=0;indels=0;unknowns=0
SETIT_020510mg__I_35191119-35191316	Si	exon	69	164	100	+	.	ID=KQL31038.mrna2.exon1;Name=KQL31038;Parent=KQL31038.mrna2;Target=KQL31038 1 96 +
SETIT_020510mg__I_35191119-35191316	Si	CDS	69	164	100	+	0	ID=KQL31038.mrna2.cds1;Name=KQL31038;Parent=KQL31038.mrna2;Target=KQL31038 1 96 +
###
SETIT_019762mg__I_9652691-9654688	Si	gene	1	1997	.	-	.	ID=KQL29005.path1;Name=KQL29005
SETIT_019762mg__I_9652691-9654688	Si	mRNA	1	1997	.	-	.	ID=KQL29005.mrna1;Name=KQL29005;Parent=KQL29005.path1;coverage=99.9;identity=100.0;matches=704;mismatches=0;indels=0;unknowns=0
SETIT_019762mg__I_9652691-9654688	Si	exon	1873	1997	100	-	.	ID=KQL29005.mrna1.exon1;Name=KQL29005;Parent=KQL29005.mrna1;Target=KQL29005 2 126 +
SETIT_019762mg__I_9652691-9654688	Si	exon	1287	1391	100	-	.	ID=KQL29005.mrna1.exon2;Name=KQL29005;Parent=KQL29005.mrna1;Target=KQL29005 127 231 +
SETIT_019762mg__I_9652691-9654688	Si	exon	912	998	100	-	.	ID=KQL29005.mrna1.exon3;Name=KQL29005;Parent=KQL29005.mrna1;Target=KQL29005 232 318 +
SETIT_019762mg__I_9652691-9654688	Si	exon	681	731	100	-	.	ID=KQL29005.mrna1.exon4;Name=KQL29005;Parent=KQL29005.mrna1;Target=KQL29005 319 369 +
SETIT_019762mg__I_9652691-9654688	Si	exon	492	585	100	-	.	ID=KQL29005.mrna1.exon5;Name=KQL29005;Parent=KQL29005.mrna1;Target=KQL29005 370 463 +
SETIT_019762mg__I_9652691-9654688	Si	exon	251	335	100	-	.	ID=KQL29005.mrna1.exon6;Name=KQL29005;Parent=KQL29005.mrna1;Target=KQL29005 464 548 +
SETIT_019762mg__I_9652691-9654688	Si	exon	1	157	100	-	.	ID=KQL29005.mrna1.exon7;Name=KQL29005;Parent=KQL29005.mrna1;Target=KQL29005 549 705 +
SETIT_019762mg__I_9652691-9654688	Si	CDS	1873	1995	100	-	0	ID=KQL29005.mrna1.cds1;Name=KQL29005;Parent=KQL29005.mrna1;Target=KQL29005 4 126 +
SETIT_019762mg__I_9652691-9654688	Si	CDS	1287	1391	100	-	0	ID=KQL29005.mrna1.cds2;Name=KQL29005;Parent=KQL29005.mrna1;Target=KQL29005 127 231 +
SETIT_019762mg__I_9652691-9654688	Si	CDS	912	998	100	-	0	ID=KQL29005.mrna1.cds3;Name=KQL29005;Parent=KQL29005.mrna1;Target=KQL29005 232 318 +
SETIT_019762mg__I_9652691-9654688	Si	CDS	681	731	100	-	0	ID=KQL29005.mrna1.cds4;Name=KQL29005;Parent=KQL29005.mrna1;Target=KQL29005 319 369 +
SETIT_019762mg__I_9652691-9654688	Si	CDS	492	585	100	-	0	ID=KQL29005.mrna1.cds5;Name=KQL29005;Parent=KQL29005.mrna1;Target=KQL29005 370 463 +
SETIT_019762mg__I_9652691-9654688	Si	CDS	251	335	100	-	1	ID=KQL29005.mrna1.cds6;Name=KQL29005;Parent=KQL29005.mrna1;Target=KQL29005 464 548 +
SETIT_019762mg__I_9652691-9654688	Si	CDS	1	157	100	-	2	ID=KQL29005.mrna1.cds7;Name=KQL29005;Parent=KQL29005.mrna1;Target=KQL29005 549 705 +
###
SETIT_016147mg__I_8014440-8021663	Si	gene	229	7223	.	+	.	ID=KQL28772.path1;Name=KQL28772
SETIT_016147mg__I_8014440-8021663	Si	mRNA	229	7223	.	+	.	ID=KQL28772.mrna1;Name=KQL28772;Parent=KQL28772.path1;coverage=100.0;identity=100.0;matches=3401;mismatches=0;indels=0;unknowns=0
SETIT_016147mg__I_8014440-8021663	Si	exon	229	304	100	+	.	ID=KQL28772.mrna1.exon1;Name=KQL28772;Parent=KQL28772.mrna1;Target=KQL28772 1 76 +
SETIT_016147mg__I_8014440-8021663	Si	exon	475	593	100	+	.	ID=KQL28772.mrna1.exon2;Name=KQL28772;Parent=KQL28772.mrna1;Target=KQL28772 77 195 +
SETIT_016147mg__I_8014440-8021663	Si	exon	2028	2126	100	+	.	ID=KQL28772.mrna1.exon3;Name=KQL28772;Parent=KQL28772.mrna1;Target=KQL28772 196 294 +
SETIT_016147mg__I_8014440-8021663	Si	exon	2212	2268	100	+	.	ID=KQL28772.mrna1.exon4;Name=KQL28772;Parent=KQL28772.mrna1;Target=KQL28772 295 351 +
SETIT_016147mg__I_8014440-8021663	Si	exon	2353	2508	100	+	.	ID=KQL28772.mrna1.exon5;Name=KQL28772;Parent=KQL28772.mrna1;Target=KQL28772 352 507 +
SETIT_016147mg__I_8014440-8021663	Si	exon	2614	2698	100	+	.	ID=KQL28772.mrna1.exon6;Name=KQL28772;Parent=KQL28772.mrna1;Target=KQL28772 508 592 +
SETIT_016147mg__I_8014440-8021663	Si	exon	2962	3052	100	+	.	ID=KQL28772.mrna1.exon7;Name=KQL28772;Parent=KQL28772.mrna1;Target=KQL28772 593 683 +
SETIT_016147mg__I_8014440-8021663	Si	exon	3139	3303	100	+	.	ID=KQL28772.mrna1.exon8;Name=KQL28772;Parent=KQL28772.mrna1;Target=KQL28772 684 848 +
SETIT_016147mg__I_8014440-8021663	Si	exon	3411	3533	100	+	.	ID=KQL28772.mrna1.exon9;Name=KQL28772;Parent=KQL28772.mrna1;Target=KQL28772 849 971 +
SETIT_016147mg__I_8014440-8021663	Si	exon	3680	3755	100	+	.	ID=KQL28772.mrna1.exon10;Name=KQL28772;Parent=KQL28772.mrna1;Target=KQL28772 972 1047 +
SETIT_016147mg__I_8014440-8021663	Si	exon	3851	3980	100	+	.	ID=KQL28772.mrna1.exon11;Name=KQL28772;Parent=KQL28772.mrna1;Target=KQL28772 1048 1177 +
SETIT_016147mg__I_8014440-8021663	Si	exon	4095	5929	100	+	.	ID=KQL28772.mrna1.exon12;Name=KQL28772;Parent=KQL28772.mrna1;Target=KQL28772 1178 3012 +
SETIT_016147mg__I_8014440-8021663	Si	exon	6543	6733	100	+	.	ID=KQL28772.mrna1.exon13;Name=KQL28772;Parent=KQL28772.mrna1;Target=KQL28772 3013 3203 +
SETIT_016147mg__I_8014440-8021663	Si	exon	7026	7223	100	+	.	ID=KQL28772.mrna1.exon14;Name=KQL28772;Parent=KQL28772.mrna1;Target=KQL28772 3204 3401 +
SETIT_016147mg__I_8014440-8021663	Si	CDS	229	304	100	+	0	ID=KQL28772.mrna1.cds1;Name=KQL28772;Parent=KQL28772.mrna1;Target=KQL28772 1 76 +
SETIT_016147mg__I_8014440-8021663	Si	CDS	475	593	100	+	1	ID=KQL28772.mrna1.cds2;Name=KQL28772;Parent=KQL28772.mrna1;Target=KQL28772 77 195 +
SETIT_016147mg__I_8014440-8021663	Si	CDS	2028	2126	100	+	0	ID=KQL28772.mrna1.cds3;Name=KQL28772;Parent=KQL28772.mrna1;Target=KQL28772 196 294 +
SETIT_016147mg__I_8014440-8021663	Si	CDS	2212	2268	100	+	0	ID=KQL28772.mrna1.cds4;Name=KQL28772;Parent=KQL28772.mrna1;Target=KQL28772 295 351 +
SETIT_016147mg__I_8014440-8021663	Si	CDS	2353	2508	100	+	0	ID=KQL28772.mrna1.cds5;Name=KQL28772;Parent=KQL28772.mrna1;Target=KQL28772 352 507 +
SETIT_016147mg__I_8014440-8021663	Si	CDS	2614	2698	100	+	0	ID=KQL28772.mrna1.cds6;Name=KQL28772;Parent=KQL28772.mrna1;Target=KQL28772 508 592 +
SETIT_016147mg__I_8014440-8021663	Si	CDS	2962	3052	100	+	1	ID=KQL28772.mrna1.cds7;Name=KQL28772;Parent=KQL28772.mrna1;Target=KQL28772 593 683 +
SETIT_016147mg__I_8014440-8021663	Si	CDS	3139	3303	100	+	2	ID=KQL28772.mrna1.cds8;Name=KQL28772;Parent=KQL28772.mrna1;Target=KQL28772 684 848 +
SETIT_016147mg__I_8014440-8021663	Si	CDS	3411	3533	100	+	2	ID=KQL28772.mrna1.cds9;Name=KQL28772;Parent=KQL28772.mrna1;Target=KQL28772 849 971 +
SETIT_016147mg__I_8014440-8021663	Si	CDS	3680	3755	100	+	2	ID=KQL28772.mrna1.cds10;Name=KQL28772;Parent=KQL28772.mrna1;Target=KQL28772 972 1047 +
SETIT_016147mg__I_8014440-8021663	Si	CDS	3851	3980	100	+	0	ID=KQL28772.mrna1.cds11;Name=KQL28772;Parent=KQL28772.mrna1;Target=KQL28772 1048 1177 +
SETIT_016147mg__I_8014440-8021663	Si	CDS	4095	5929	100	+	1	ID=KQL28772.mrna1.cds12;Name=KQL28772;Parent=KQL28772.mrna1;Target=KQL28772 1178 3012 +
SETIT_016147mg__I_8014440-8021663	Si	CDS	6543	6733	100	+	0	ID=KQL28772.mrna1.cds13;Name=KQL28772;Parent=KQL28772.mrna1;Target=KQL28772 3013 3203 +
SETIT_016147mg__I_8014440-8021663	Si	CDS	7026	7221	100	+	2	ID=KQL28772.mrna1.cds14;Name=KQL28772;Parent=KQL28772.mrna1;Target=KQL28772 3204 3399 +
###
SETIT_016723mg__I_2133530-2139010	Si	gene	596	5347	.	-	.	ID=KQL27966.path1;Name=KQL27966
SETIT_016723mg__I_2133530-2139010	Si	mRNA	596	5347	.	-	.	ID=KQL27966.mrna1;Name=KQL27966;Parent=KQL27966.path1;coverage=100.0;identity=100.0;matches=1683;mismatches=0;indels=0;unknowns=0
SETIT_016723mg__I_2133530-2139010	Si	exon	5282	5347	100	-	.	ID=KQL27966.mrna1.exon1;Name=KQL27966;Parent=KQL27966.mrna1;Target=KQL27966 1 66 +
SETIT_016723mg__I_2133530-2139010	Si	exon	4673	4798	100	-	.	ID=KQL27966.mrna1.exon2;Name=KQL27966;Parent=KQL27966.mrna1;Target=KQL27966 67 192 +
SETIT_016723mg__I_2133530-2139010	Si	exon	4317	4478	100	-	.	ID=KQL27966.mrna1.exon3;Name=KQL27966;Parent=KQL27966.mrna1;Target=KQL27966 193 354 +
SETIT_016723mg__I_2133530-2139010	Si	exon	4157	4207	100	-	.	ID=KQL27966.mrna1.exon4;Name=KQL27966;Parent=KQL27966.mrna1;Target=KQL27966 355 405 +
SETIT_016723mg__I_2133530-2139010	Si	exon	3553	3687	100	-	.	ID=KQL27966.mrna1.exon5;Name=KQL27966;Parent=KQL27966.mrna1;Target=KQL27966 406 540 +
SETIT_016723mg__I_2133530-2139010	Si	exon	3434	3457	100	-	.	ID=KQL27966.mrna1.exon6;Name=KQL27966;Parent=KQL27966.mrna1;Target=KQL27966 541 564 +
SETIT_016723mg__I_2133530-2139010	Si	exon	3209	3320	100	-	.	ID=KQL27966.mrna1.exon7;Name=KQL27966;Parent=KQL27966.mrna1;Target=KQL27966 565 676 +
SETIT_016723mg__I_2133530-2139010	Si	exon	2720	2845	100	-	.	ID=KQL27966.mrna1.exon8;Name=KQL27966;Parent=KQL27966.mrna1;Target=KQL27966 677 802 +
SETIT_016723mg__I_2133530-2139010	Si	exon	2571	2620	100	-	.	ID=KQL27966.mrna1.exon9;Name=KQL27966;Parent=KQL27966.mrna1;Target=KQL27966 803 852 +
SETIT_016723mg__I_2133530-2139010	Si	exon	2147	2305	100	-	.	ID=KQL27966.mrna1.exon10;Name=KQL27966;Parent=KQL27966.mrna1;Target=KQL27966 853 1011 +
SETIT_016723mg__I_2133530-2139010	Si	exon	1944	2039	100	-	.	ID=KQL27966.mrna1.exon11;Name=KQL27966;Parent=KQL27966.mrna1;Target=KQL27966 1012 1107 +
SETIT_016723mg__I_2133530-2139010	Si	exon	1511	1626	100	-	.	ID=KQL27966.mrna1.exon12;Name=KQL27966;Parent=KQL27966.mrna1;Target=KQL27966 1108 1223 +
SETIT_016723mg__I_2133530-2139010	Si	exon	1259	1382	100	-	.	ID=KQL27966.mrna1.exon13;Name=KQL27966;Parent=KQL27966.mrna1;Target=KQL27966 1224 1347 +
SETIT_016723mg__I_2133530-2139010	Si	exon	1000	1113	100	-	.	ID=KQL27966.mrna1.exon14;Name=KQL27966;Parent=KQL27966.mrna1;Target=KQL27966 1348 1461 +
SETIT_016723mg__I_2133530-2139010	Si	exon	830	910	100	-	.	ID=KQL27966.mrna1.exon15;Name=KQL27966;Parent=KQL27966.mrna1;Target=KQL27966 1462 1542 +
SETIT_016723mg__I_2133530-2139010	Si	exon	596	736	100	-	.	ID=KQL27966.mrna1.exon16;Name=KQL27966;Parent=KQL27966.mrna1;Target=KQL27966 1543 1683 +
SETIT_016723mg__I_2133530-2139010	Si	CDS	5282	5347	100	-	0	ID=KQL27966.mrna1.cds1;Name=KQL27966;Parent=KQL27966.mrna1;Target=KQL27966 1 66 +
SETIT_016723mg__I_2133530-2139010	Si	CDS	4673	4798	100	-	0	ID=KQL27966.mrna1.cds2;Name=KQL27966;Parent=KQL27966.mrna1;Target=KQL27966 67 192 +
SETIT_016723mg__I_2133530-2139010	Si	CDS	4317	4478	100	-	0	ID=KQL27966.mrna1.cds3;Name=KQL27966;Parent=KQL27966.mrna1;Target=KQL27966 193 354 +
SETIT_016723mg__I_2133530-2139010	Si	CDS	4157	4207	100	-	0	ID=KQL27966.mrna1.cds4;Name=KQL27966;Parent=KQL27966.mrna1;Target=KQL27966 355 405 +
SETIT_016723mg__I_2133530-2139010	Si	CDS	3553	3687	100	-	0	ID=KQL27966.mrna1.cds5;Name=KQL27966;Parent=KQL27966.mrna1;Target=KQL27966 406 540 +
SETIT_016723mg__I_2133530-2139010	Si	CDS	3434	3457	100	-	0	ID=KQL27966.mrna1.cds6;Name=KQL27966;Parent=KQL27966.mrna1;Target=KQL27966 541 564 +
SETIT_016723mg__I_2133530-2139010	Si	CDS	3209	3320	100	-	0	ID=KQL27966.mrna1.cds7;Name=KQL27966;Parent=KQL27966.mrna1;Target=KQL27966 565 676 +
SETIT_016723mg__I_2133530-2139010	Si	CDS	2720	2845	100	-	1	ID=KQL27966.mrna1.cds8;Name=KQL27966;Parent=KQL27966.mrna1;Target=KQL27966 677 802 +
SETIT_016723mg__I_2133530-2139010	Si	CDS	2571	2620	100	-	1	ID=KQL27966.mrna1.cds9;Name=KQL27966;Parent=KQL27966.mrna1;Target=KQL27966 803 852 +
SETIT_016723mg__I_2133530-2139010	Si	CDS	2147	2305	100	-	0	ID=KQL27966.mrna1.cds10;Name=KQL27966;Parent=KQL27966.mrna1;Target=KQL27966 853 1011 +
SETIT_016723mg__I_2133530-2139010	Si	CDS	1944	2039	100	-	0	ID=KQL27966.mrna1.cds11;Name=KQL27966;Parent=KQL27966.mrna1;Target=KQL27966 1012 1107 +
SETIT_016723mg__I_2133530-2139010	Si	CDS	1511	1626	100	-	0	ID=KQL27966.mrna1.cds12;Name=KQL27966;Parent=KQL27966.mrna1;Target=KQL27966 1108 1223 +
SETIT_016723mg__I_2133530-2139010	Si	CDS	1259	1382	100	-	2	ID=KQL27966.mrna1.cds13;Name=KQL27966;Parent=KQL27966.mrna1;Target=KQL27966 1224 1347 +
SETIT_016723mg__I_2133530-2139010	Si	CDS	1000	1113	100	-	0	ID=KQL27966.mrna1.cds14;Name=KQL27966;Parent=KQL27966.mrna1;Target=KQL27966 1348 1461 +
SETIT_016723mg__I_2133530-2139010	Si	CDS	830	910	100	-	0	ID=KQL27966.mrna1.cds15;Name=KQL27966;Parent=KQL27966.mrna1;Target=KQL27966 1462 1542 +
SETIT_016723mg__I_2133530-2139010	Si	CDS	596	736	100	-	0	ID=KQL27966.mrna1.cds16;Name=KQL27966;Parent=KQL27966.mrna1;Target=KQL27966 1543 1683 +
###
SETIT_019942mg__I_34231249-34231851	Si	gene	1	602	.	-	.	ID=KQL30902.path1;Name=KQL30902
SETIT_019942mg__I_34231249-34231851	Si	mRNA	1	602	.	-	.	ID=KQL30902.mrna1;Name=KQL30902;Parent=KQL30902.path1;coverage=99.8;identity=100.0;matches=602;mismatches=0;indels=0;unknowns=0
SETIT_019942mg__I_34231249-34231851	Si	exon	1	602	100	-	.	ID=KQL30902.mrna1.exon1;Name=KQL30902;Parent=KQL30902.mrna1;Target=KQL30902 2 603 +
SETIT_019942mg__I_34231249-34231851	Si	CDS	1	600	100	-	0	ID=KQL30902.mrna1.cds1;Name=KQL30902;Parent=KQL30902.mrna1;Target=KQL30902 4 603 +
###
SETIT_018310mg__I_9866237-9870453	Si	gene	2951	4178	.	-	.	ID=KQL29038.path1;Name=KQL29038
SETIT_018310mg__I_9866237-9870453	Si	mRNA	2951	4178	.	-	.	ID=KQL29038.mrna1;Name=KQL29038;Parent=KQL29038.path1;coverage=100.0;identity=100.0;matches=660;mismatches=0;indels=0;unknowns=0
SETIT_018310mg__I_9866237-9870453	Si	exon	3950	4178	100	-	.	ID=KQL29038.mrna1.exon1;Name=KQL29038;Parent=KQL29038.mrna1;Target=KQL29038 1 229 +
SETIT_018310mg__I_9866237-9870453	Si	exon	3683	3753	100	-	.	ID=KQL29038.mrna1.exon2;Name=KQL29038;Parent=KQL29038.mrna1;Target=KQL29038 230 300 +
SETIT_018310mg__I_9866237-9870453	Si	exon	3515	3601	100	-	.	ID=KQL29038.mrna1.exon3;Name=KQL29038;Parent=KQL29038.mrna1;Target=KQL29038 301 387 +
SETIT_018310mg__I_9866237-9870453	Si	exon	3269	3418	100	-	.	ID=KQL29038.mrna1.exon4;Name=KQL29038;Parent=KQL29038.mrna1;Target=KQL29038 388 537 +
SETIT_018310mg__I_9866237-9870453	Si	exon	3102	3161	100	-	.	ID=KQL29038.mrna1.exon5;Name=KQL29038;Parent=KQL29038.mrna1;Target=KQL29038 538 597 +
SETIT_018310mg__I_9866237-9870453	Si	exon	2951	3013	100	-	.	ID=KQL29038.mrna1.exon6;Name=KQL29038;Parent=KQL29038.mrna1;Target=KQL29038 598 660 +
SETIT_018310mg__I_9866237-9870453	Si	CDS	3950	4178	100	-	0	ID=KQL29038.mrna1.cds1;Name=KQL29038;Parent=KQL29038.mrna1;Target=KQL29038 1 229 +
SETIT_018310mg__I_9866237-9870453	Si	CDS	3683	3753	100	-	1	ID=KQL29038.mrna1.cds2;Name=KQL29038;Parent=KQL29038.mrna1;Target=KQL29038 230 300 +
SETIT_018310mg__I_9866237-9870453	Si	CDS	3515	3601	100	-	0	ID=KQL29038.mrna1.cds3;Name=KQL29038;Parent=KQL29038.mrna1;Target=KQL29038 301 387 +
SETIT_018310mg__I_9866237-9870453	Si	CDS	3269	3418	100	-	0	ID=KQL29038.mrna1.cds4;Name=KQL29038;Parent=KQL29038.mrna1;Target=KQL29038 388 537 +
SETIT_018310mg__I_9866237-9870453	Si	CDS	3102	3161	100	-	0	ID=KQL29038.mrna1.cds5;Name=KQL29038;Parent=KQL29038.mrna1;Target=KQL29038 538 597 +
SETIT_018310mg__I_9866237-9870453	Si	CDS	2951	3013	100	-	0	ID=KQL29038.mrna1.cds6;Name=KQL29038;Parent=KQL29038.mrna1;Target=KQL29038 598 660 +
###
SETIT_016723mg__I_2133530-2139010	Si	gene	596	5347	.	-	.	ID=KQL27965.path1;Name=KQL27965
SETIT_016723mg__I_2133530-2139010	Si	mRNA	596	5347	.	-	.	ID=KQL27965.mrna1;Name=KQL27965;Parent=KQL27965.path1;coverage=100.0;identity=100.0;matches=1773;mismatches=0;indels=0;unknowns=0
SETIT_016723mg__I_2133530-2139010	Si	exon	5282	5347	100	-	.	ID=KQL27965.mrna1.exon1;Name=KQL27965;Parent=KQL27965.mrna1;Target=KQL27965 1 66 +
SETIT_016723mg__I_2133530-2139010	Si	exon	4583	4798	100	-	.	ID=KQL27965.mrna1.exon2;Name=KQL27965;Parent=KQL27965.mrna1;Target=KQL27965 67 282 +
SETIT_016723mg__I_2133530-2139010	Si	exon	4317	4478	100	-	.	ID=KQL27965.mrna1.exon3;Name=KQL27965;Parent=KQL27965.mrna1;Target=KQL27965 283 444 +
SETIT_016723mg__I_2133530-2139010	Si	exon	4157	4207	100	-	.	ID=KQL27965.mrna1.exon4;Name=KQL27965;Parent=KQL27965.mrna1;Target=KQL27965 445 495 +
SETIT_016723mg__I_2133530-2139010	Si	exon	3553	3687	100	-	.	ID=KQL27965.mrna1.exon5;Name=KQL27965;Parent=KQL27965.mrna1;Target=KQL27965 496 630 +
SETIT_016723mg__I_2133530-2139010	Si	exon	3434	3457	100	-	.	ID=KQL27965.mrna1.exon6;Name=KQL27965;Parent=KQL27965.mrna1;Target=KQL27965 631 654 +
SETIT_016723mg__I_2133530-2139010	Si	exon	3209	3320	100	-	.	ID=KQL27965.mrna1.exon7;Name=KQL27965;Parent=KQL27965.mrna1;Target=KQL27965 655 766 +
SETIT_016723mg__I_2133530-2139010	Si	exon	2720	2845	100	-	.	ID=KQL27965.mrna1.exon8;Name=KQL27965;Parent=KQL27965.mrna1;Target=KQL27965 767 892 +
SETIT_016723mg__I_2133530-2139010	Si	exon	2571	2620	100	-	.	ID=KQL27965.mrna1.exon9;Name=KQL27965;Parent=KQL27965.mrna1;Target=KQL27965 893 942 +
SETIT_016723mg__I_2133530-2139010	Si	exon	2147	2305	100	-	.	ID=KQL27965.mrna1.exon10;Name=KQL27965;Parent=KQL27965.mrna1;Target=KQL27965 943 1101 +
SETIT_016723mg__I_2133530-2139010	Si	exon	1944	2039	100	-	.	ID=KQL27965.mrna1.exon11;Name=KQL27965;Parent=KQL27965.mrna1;Target=KQL27965 1102 1197 +
SETIT_016723mg__I_2133530-2139010	Si	exon	1511	1626	100	-	.	ID=KQL27965.mrna1.exon12;Name=KQL27965;Parent=KQL27965.mrna1;Target=KQL27965 1198 1313 +
SETIT_016723mg__I_2133530-2139010	Si	exon	1259	1382	100	-	.	ID=KQL27965.mrna1.exon13;Name=KQL27965;Parent=KQL27965.mrna1;Target=KQL27965 1314 1437 +
SETIT_016723mg__I_2133530-2139010	Si	exon	1000	1113	100	-	.	ID=KQL27965.mrna1.exon14;Name=KQL27965;Parent=KQL27965.mrna1;Target=KQL27965 1438 1551 +
SETIT_016723mg__I_2133530-2139010	Si	exon	830	910	100	-	.	ID=KQL27965.mrna1.exon15;Name=KQL27965;Parent=KQL27965.mrna1;Target=KQL27965 1552 1632 +
SETIT_016723mg__I_2133530-2139010	Si	exon	596	736	100	-	.	ID=KQL27965.mrna1.exon16;Name=KQL27965;Parent=KQL27965.mrna1;Target=KQL27965 1633 1773 +
SETIT_016723mg__I_2133530-2139010	Si	CDS	5282	5347	100	-	0	ID=KQL27965.mrna1.cds1;Name=KQL27965;Parent=KQL27965.mrna1;Target=KQL27965 1 66 +
SETIT_016723mg__I_2133530-2139010	Si	CDS	4583	4798	100	-	0	ID=KQL27965.mrna1.cds2;Name=KQL27965;Parent=KQL27965.mrna1;Target=KQL27965 67 282 +
SETIT_016723mg__I_2133530-2139010	Si	CDS	4317	4478	100	-	0	ID=KQL27965.mrna1.cds3;Name=KQL27965;Parent=KQL27965.mrna1;Target=KQL27965 283 444 +
SETIT_016723mg__I_2133530-2139010	Si	CDS	4157	4207	100	-	0	ID=KQL27965.mrna1.cds4;Name=KQL27965;Parent=KQL27965.mrna1;Target=KQL27965 445 495 +
SETIT_016723mg__I_2133530-2139010	Si	CDS	3553	3687	100	-	0	ID=KQL27965.mrna1.cds5;Name=KQL27965;Parent=KQL27965.mrna1;Target=KQL27965 496 630 +
SETIT_016723mg__I_2133530-2139010	Si	CDS	3434	3457	100	-	0	ID=KQL27965.mrna1.cds6;Name=KQL27965;Parent=KQL27965.mrna1;Target=KQL27965 631 654 +
SETIT_016723mg__I_2133530-2139010	Si	CDS	3209	3320	100	-	0	ID=KQL27965.mrna1.cds7;Name=KQL27965;Parent=KQL27965.mrna1;Target=KQL27965 655 766 +
SETIT_016723mg__I_2133530-2139010	Si	CDS	2720	2845	100	-	1	ID=KQL27965.mrna1.cds8;Name=KQL27965;Parent=KQL27965.mrna1;Target=KQL27965 767 892 +
SETIT_016723mg__I_2133530-2139010	Si	CDS	2571	2620	100	-	1	ID=KQL27965.mrna1.cds9;Name=KQL27965;Parent=KQL27965.mrna1;Target=KQL27965 893 942 +
SETIT_016723mg__I_2133530-2139010	Si	CDS	2147	2305	100	-	0	ID=KQL27965.mrna1.cds10;Name=KQL27965;Parent=KQL27965.mrna1;Target=KQL27965 943 1101 +
SETIT_016723mg__I_2133530-2139010	Si	CDS	1944	2039	100	-	0	ID=KQL27965.mrna1.cds11;Name=KQL27965;Parent=KQL27965.mrna1;Target=KQL27965 1102 1197 +
SETIT_016723mg__I_2133530-2139010	Si	CDS	1511	1626	100	-	0	ID=KQL27965.mrna1.cds12;Name=KQL27965;Parent=KQL27965.mrna1;Target=KQL27965 1198 1313 +
SETIT_016723mg__I_2133530-2139010	Si	CDS	1259	1382	100	-	2	ID=KQL27965.mrna1.cds13;Name=KQL27965;Parent=KQL27965.mrna1;Target=KQL27965 1314 1437 +
SETIT_016723mg__I_2133530-2139010	Si	CDS	1000	1113	100	-	0	ID=KQL27965.mrna1.cds14;Name=KQL27965;Parent=KQL27965.mrna1;Target=KQL27965 1438 1551 +
SETIT_016723mg__I_2133530-2139010	Si	CDS	830	910	100	-	0	ID=KQL27965.mrna1.cds15;Name=KQL27965;Parent=KQL27965.mrna1;Target=KQL27965 1552 1632 +
SETIT_016723mg__I_2133530-2139010	Si	CDS	596	736	100	-	0	ID=KQL27965.mrna1.cds16;Name=KQL27965;Parent=KQL27965.mrna1;Target=KQL27965 1633 1773 +
###
SETIT_018310mg__I_9866237-9870453	Si	gene	339	4178	.	-	.	ID=KQL29037.path1;Name=KQL29037
SETIT_018310mg__I_9866237-9870453	Si	mRNA	339	4178	.	-	.	ID=KQL29037.mrna1;Name=KQL29037;Parent=KQL29037.path1;coverage=100.0;identity=100.0;matches=627;mismatches=0;indels=0;unknowns=0
SETIT_018310mg__I_9866237-9870453	Si	exon	3950	4178	100	-	.	ID=KQL29037.mrna1.exon1;Name=KQL29037;Parent=KQL29037.mrna1;Target=KQL29037 1 229 +
SETIT_018310mg__I_9866237-9870453	Si	exon	3683	3753	100	-	.	ID=KQL29037.mrna1.exon2;Name=KQL29037;Parent=KQL29037.mrna1;Target=KQL29037 230 300 +
SETIT_018310mg__I_9866237-9870453	Si	exon	3515	3601	100	-	.	ID=KQL29037.mrna1.exon3;Name=KQL29037;Parent=KQL29037.mrna1;Target=KQL29037 301 387 +
SETIT_018310mg__I_9866237-9870453	Si	exon	3269	3418	100	-	.	ID=KQL29037.mrna1.exon4;Name=KQL29037;Parent=KQL29037.mrna1;Target=KQL29037 388 537 +
SETIT_018310mg__I_9866237-9870453	Si	exon	3102	3161	100	-	.	ID=KQL29037.mrna1.exon5;Name=KQL29037;Parent=KQL29037.mrna1;Target=KQL29037 538 597 +
SETIT_018310mg__I_9866237-9870453	Si	exon	339	368	100	-	.	ID=KQL29037.mrna1.exon6;Name=KQL29037;Parent=KQL29037.mrna1;Target=KQL29037 598 627 +
SETIT_018310mg__I_9866237-9870453	Si	CDS	3950	4178	100	-	0	ID=KQL29037.mrna1.cds1;Name=KQL29037;Parent=KQL29037.mrna1;Target=KQL29037 1 229 +
SETIT_018310mg__I_9866237-9870453	Si	CDS	3683	3753	100	-	1	ID=KQL29037.mrna1.cds2;Name=KQL29037;Parent=KQL29037.mrna1;Target=KQL29037 230 300 +
SETIT_018310mg__I_9866237-9870453	Si	CDS	3515	3601	100	-	0	ID=KQL29037.mrna1.cds3;Name=KQL29037;Parent=KQL29037.mrna1;Target=KQL29037 301 387 +
SETIT_018310mg__I_9866237-9870453	Si	CDS	3269	3418	100	-	0	ID=KQL29037.mrna1.cds4;Name=KQL29037;Parent=KQL29037.mrna1;Target=KQL29037 388 537 +
SETIT_018310mg__I_9866237-9870453	Si	CDS	3102	3161	100	-	0	ID=KQL29037.mrna1.cds5;Name=KQL29037;Parent=KQL29037.mrna1;Target=KQL29037 538 597 +
SETIT_018310mg__I_9866237-9870453	Si	CDS	339	368	100	-	0	ID=KQL29037.mrna1.cds6;Name=KQL29037;Parent=KQL29037.mrna1;Target=KQL29037 598 627 +
###
SETIT_016988mg__I_18791896-18797660	Si	gene	1	5443	.	-	.	ID=KQL29507.path1;Name=KQL29507
SETIT_016988mg__I_18791896-18797660	Si	mRNA	1	5443	.	-	.	ID=KQL29507.mrna1;Name=KQL29507;Parent=KQL29507.path1;coverage=100.0;identity=100.0;matches=1503;mismatches=0;indels=0;unknowns=0
SETIT_016988mg__I_18791896-18797660	Si	exon	5333	5443	100	-	.	ID=KQL29507.mrna1.exon1;Name=KQL29507;Parent=KQL29507.mrna1;Target=KQL29507 1 111 +
SETIT_016988mg__I_18791896-18797660	Si	exon	4229	4327	100	-	.	ID=KQL29507.mrna1.exon2;Name=KQL29507;Parent=KQL29507.mrna1;Target=KQL29507 112 210 +
SETIT_016988mg__I_18791896-18797660	Si	exon	4079	4129	100	-	.	ID=KQL29507.mrna1.exon3;Name=KQL29507;Parent=KQL29507.mrna1;Target=KQL29507 211 261 +
SETIT_016988mg__I_18791896-18797660	Si	exon	3864	3987	100	-	.	ID=KQL29507.mrna1.exon4;Name=KQL29507;Parent=KQL29507.mrna1;Target=KQL29507 262 385 +
SETIT_016988mg__I_18791896-18797660	Si	exon	1789	1907	100	-	.	ID=KQL29507.mrna1.exon5;Name=KQL29507;Parent=KQL29507.mrna1;Target=KQL29507 386 504 +
SETIT_016988mg__I_18791896-18797660	Si	exon	1542	1643	100	-	.	ID=KQL29507.mrna1.exon6;Name=KQL29507;Parent=KQL29507.mrna1;Target=KQL29507 505 606 +
SETIT_016988mg__I_18791896-18797660	Si	exon	1390	1464	100	-	.	ID=KQL29507.mrna1.exon7;Name=KQL29507;Parent=KQL29507.mrna1;Target=KQL29507 607 681 +
SETIT_016988mg__I_18791896-18797660	Si	exon	1099	1175	100	-	.	ID=KQL29507.mrna1.exon8;Name=KQL29507;Parent=KQL29507.mrna1;Target=KQL29507 682 758 +
SETIT_016988mg__I_18791896-18797660	Si	exon	756	1002	100	-	.	ID=KQL29507.mrna1.exon9;Name=KQL29507;Parent=KQL29507.mrna1;Target=KQL29507 759 1005 +
SETIT_016988mg__I_18791896-18797660	Si	exon	310	663	100	-	.	ID=KQL29507.mrna1.exon10;Name=KQL29507;Parent=KQL29507.mrna1;Target=KQL29507 1006 1359 +
SETIT_016988mg__I_18791896-18797660	Si	exon	1	144	100	-	.	ID=KQL29507.mrna1.exon11;Name=KQL29507;Parent=KQL29507.mrna1;Target=KQL29507 1360 1503 +
SETIT_016988mg__I_18791896-18797660	Si	CDS	5333	5443	100	-	0	ID=KQL29507.mrna1.cds1;Name=KQL29507;Parent=KQL29507.mrna1;Target=KQL29507 1 111 +
SETIT_016988mg__I_18791896-18797660	Si	CDS	4229	4327	100	-	0	ID=KQL29507.mrna1.cds2;Name=KQL29507;Parent=KQL29507.mrna1;Target=KQL29507 112 210 +
SETIT_016988mg__I_18791896-18797660	Si	CDS	4079	4129	100	-	0	ID=KQL29507.mrna1.cds3;Name=KQL29507;Parent=KQL29507.mrna1;Target=KQL29507 211 261 +
SETIT_016988mg__I_18791896-18797660	Si	CDS	3864	3987	100	-	0	ID=KQL29507.mrna1.cds4;Name=KQL29507;Parent=KQL29507.mrna1;Target=KQL29507 262 385 +
SETIT_016988mg__I_18791896-18797660	Si	CDS	1789	1907	100	-	1	ID=KQL29507.mrna1.cds5;Name=KQL29507;Parent=KQL29507.mrna1;Target=KQL29507 386 504 +
SETIT_016988mg__I_18791896-18797660	Si	CDS	1542	1643	100	-	0	ID=KQL29507.mrna1.cds6;Name=KQL29507;Parent=KQL29507.mrna1;Target=KQL29507 505 606 +
SETIT_016988mg__I_18791896-18797660	Si	CDS	1390	1464	100	-	0	ID=KQL29507.mrna1.cds7;Name=KQL29507;Parent=KQL29507.mrna1;Target=KQL29507 607 681 +
SETIT_016988mg__I_18791896-18797660	Si	CDS	1099	1175	100	-	0	ID=KQL29507.mrna1.cds8;Name=KQL29507;Parent=KQL29507.mrna1;Target=KQL29507 682 758 +
SETIT_016988mg__I_18791896-18797660	Si	CDS	756	1002	100	-	2	ID=KQL29507.mrna1.cds9;Name=KQL29507;Parent=KQL29507.mrna1;Target=KQL29507 759 1005 +
SETIT_016988mg__I_18791896-18797660	Si	CDS	310	663	100	-	0	ID=KQL29507.mrna1.cds10;Name=KQL29507;Parent=KQL29507.mrna1;Target=KQL29507 1006 1359 +
SETIT_016988mg__I_18791896-18797660	Si	CDS	1	144	100	-	0	ID=KQL29507.mrna1.cds11;Name=KQL29507;Parent=KQL29507.mrna1;Target=KQL29507 1360 1503 +
###
SETIT_020625mg__I_23853604-23854122	Si	gene	289	393	.	-	.	ID=KQL29721.path1;Name=KQL29721
SETIT_020625mg__I_23853604-23854122	Si	mRNA	289	393	.	-	.	ID=KQL29721.mrna1;Name=KQL29721;Parent=KQL29721.path1;coverage=100.0;identity=100.0;matches=105;mismatches=0;indels=0;unknowns=0
SETIT_020625mg__I_23853604-23854122	Si	exon	289	393	100	-	.	ID=KQL29721.mrna1.exon1;Name=KQL29721;Parent=KQL29721.mrna1;Target=KQL29721 1 105 +
SETIT_020625mg__I_23853604-23854122	Si	CDS	289	393	100	-	0	ID=KQL29721.mrna1.cds1;Name=KQL29721;Parent=KQL29721.mrna1;Target=KQL29721 1 105 +
###
SETIT_016680mg__I_29550681-29553319	Si	gene	417	2638	.	-	.	ID=KQL30269.path1;Name=KQL30269
SETIT_016680mg__I_29550681-29553319	Si	mRNA	417	2638	.	-	.	ID=KQL30269.mrna1;Name=KQL30269;Parent=KQL30269.path1;coverage=99.9;identity=100.0;matches=1826;mismatches=0;indels=0;unknowns=0
SETIT_016680mg__I_29550681-29553319	Si	exon	1671	2638	100	-	.	ID=KQL30269.mrna1.exon1;Name=KQL30269;Parent=KQL30269.mrna1;Target=KQL30269 2 969 +
SETIT_016680mg__I_29550681-29553319	Si	exon	417	1274	100	-	.	ID=KQL30269.mrna1.exon2;Name=KQL30269;Parent=KQL30269.mrna1;Target=KQL30269 970 1827 +
SETIT_016680mg__I_29550681-29553319	Si	CDS	1671	2636	100	-	0	ID=KQL30269.mrna1.cds1;Name=KQL30269;Parent=KQL30269.mrna1;Target=KQL30269 4 969 +
SETIT_016680mg__I_29550681-29553319	Si	CDS	417	1274	100	-	0	ID=KQL30269.mrna1.cds2;Name=KQL30269;Parent=KQL30269.mrna1;Target=KQL30269 970 1827 +
###
SETIT_026124mg__VIII_3728384-3732725	Si	gene	765	2950	.	-	.	ID=KQL30269.path2;Name=KQL30269
SETIT_026124mg__VIII_3728384-3732725	Si	mRNA	765	2950	.	-	.	ID=KQL30269.mrna2;Name=KQL30269;Parent=KQL30269.path2;coverage=100.0;identity=92.4;matches=1695;mismatches=132;indels=7;unknowns=0
SETIT_026124mg__VIII_3728384-3732725	Si	exon	1982	2950	93	-	.	ID=KQL30269.mrna2.exon1;Name=KQL30269;Parent=KQL30269.mrna2;Target=KQL30269 1 969 +
SETIT_026124mg__VIII_3728384-3732725	Si	exon	765	1629	91	-	.	ID=KQL30269.mrna2.exon2;Name=KQL30269;Parent=KQL30269.mrna2;Target=KQL30269 970 1827 +
SETIT_026124mg__VIII_3728384-3732725	Si	CDS	1982	2950	93	-	0	ID=KQL30269.mrna2.cds1;Name=KQL30269;Parent=KQL30269.mrna2;Target=KQL30269 1 969 +
SETIT_026124mg__VIII_3728384-3732725	Si	CDS	801	1629	92	-	0	ID=KQL30269.mrna2.cds2;Name=KQL30269;Parent=KQL30269.mrna2;Target=KQL30269 970 1798 +
SETIT_026124mg__VIII_3728384-3732725	Si	CDS	765	793	92	-	1	ID=KQL30269.mrna2.cds3;Name=KQL30269;Parent=KQL30269.mrna2;Target=KQL30269 1799 1827 +
###
SETIT_019442mg__I_22520186-22520461	Si	gene	1	275	.	-	.	ID=KQL29646.path1;Name=KQL29646
SETIT_019442mg__I_22520186-22520461	Si	mRNA	1	275	.	-	.	ID=KQL29646.mrna1;Name=KQL29646;Parent=KQL29646.path1;coverage=99.6;identity=100.0;matches=275;mismatches=0;indels=0;unknowns=0
SETIT_019442mg__I_22520186-22520461	Si	exon	1	275	100	-	.	ID=KQL29646.mrna1.exon1;Name=KQL29646;Parent=KQL29646.mrna1;Target=KQL29646 2 276 +
SETIT_019442mg__I_22520186-22520461	Si	CDS	1	273	100	-	0	ID=KQL29646.mrna1.cds1;Name=KQL29646;Parent=KQL29646.mrna1;Target=KQL29646 4 276 +
###
SETIT_017166mg__I_28229104-28231879	Si	gene	1	2445	.	+	.	ID=KQL30119.path1;Name=KQL30119
SETIT_017166mg__I_28229104-28231879	Si	mRNA	1	2445	.	+	.	ID=KQL30119.mrna1;Name=KQL30119;Parent=KQL30119.path1;coverage=100.0;identity=100.0;matches=1371;mismatches=0;indels=0;unknowns=0
SETIT_017166mg__I_28229104-28231879	Si	exon	1	894	100	+	.	ID=KQL30119.mrna1.exon1;Name=KQL30119;Parent=KQL30119.mrna1;Target=KQL30119 1 894 +
SETIT_017166mg__I_28229104-28231879	Si	exon	1881	2220	100	+	.	ID=KQL30119.mrna1.exon2;Name=KQL30119;Parent=KQL30119.mrna1;Target=KQL30119 895 1234 +
SETIT_017166mg__I_28229104-28231879	Si	exon	2309	2445	100	+	.	ID=KQL30119.mrna1.exon3;Name=KQL30119;Parent=KQL30119.mrna1;Target=KQL30119 1235 1371 +
SETIT_017166mg__I_28229104-28231879	Si	CDS	1	894	100	+	0	ID=KQL30119.mrna1.cds1;Name=KQL30119;Parent=KQL30119.mrna1;Target=KQL30119 1 894 +
SETIT_017166mg__I_28229104-28231879	Si	CDS	1881	2220	100	+	0	ID=KQL30119.mrna1.cds2;Name=KQL30119;Parent=KQL30119.mrna1;Target=KQL30119 895 1234 +
SETIT_017166mg__I_28229104-28231879	Si	CDS	2309	2445	100	+	1	ID=KQL30119.mrna1.cds3;Name=KQL30119;Parent=KQL30119.mrna1;Target=KQL30119 1235 1371 +
###
SETIT_017480mg__I_120961-123969	Si	gene	462	2903	.	-	.	ID=KQL27689.path1;Name=KQL27689
SETIT_017480mg__I_120961-123969	Si	mRNA	462	2903	.	-	.	ID=KQL27689.mrna1;Name=KQL27689;Parent=KQL27689.path1;coverage=100.0;identity=100.0;matches=1164;mismatches=0;indels=0;unknowns=0
SETIT_017480mg__I_120961-123969	Si	exon	2778	2903	100	-	.	ID=KQL27689.mrna1.exon1;Name=KQL27689;Parent=KQL27689.mrna1;Target=KQL27689 1 126 +
SETIT_017480mg__I_120961-123969	Si	exon	2479	2703	100	-	.	ID=KQL27689.mrna1.exon2;Name=KQL27689;Parent=KQL27689.mrna1;Target=KQL27689 127 351 +
SETIT_017480mg__I_120961-123969	Si	exon	2245	2366	100	-	.	ID=KQL27689.mrna1.exon3;Name=KQL27689;Parent=KQL27689.mrna1;Target=KQL27689 352 473 +
SETIT_017480mg__I_120961-123969	Si	exon	1996	2150	100	-	.	ID=KQL27689.mrna1.exon4;Name=KQL27689;Parent=KQL27689.mrna1;Target=KQL27689 474 628 +
SETIT_017480mg__I_120961-123969	Si	exon	1791	1882	100	-	.	ID=KQL27689.mrna1.exon5;Name=KQL27689;Parent=KQL27689.mrna1;Target=KQL27689 629 720 +
SETIT_017480mg__I_120961-123969	Si	exon	1499	1681	100	-	.	ID=KQL27689.mrna1.exon6;Name=KQL27689;Parent=KQL27689.mrna1;Target=KQL27689 721 903 +
SETIT_017480mg__I_120961-123969	Si	exon	1308	1385	100	-	.	ID=KQL27689.mrna1.exon7;Name=KQL27689;Parent=KQL27689.mrna1;Target=KQL27689 904 981 +
SETIT_017480mg__I_120961-123969	Si	exon	1145	1189	100	-	.	ID=KQL27689.mrna1.exon8;Name=KQL27689;Parent=KQL27689.mrna1;Target=KQL27689 982 1026 +
SETIT_017480mg__I_120961-123969	Si	exon	949	1063	100	-	.	ID=KQL27689.mrna1.exon9;Name=KQL27689;Parent=KQL27689.mrna1;Target=KQL27689 1027 1141 +
SETIT_017480mg__I_120961-123969	Si	exon	462	484	100	-	.	ID=KQL27689.mrna1.exon10;Name=KQL27689;Parent=KQL27689.mrna1;Target=KQL27689 1142 1164 +
SETIT_017480mg__I_120961-123969	Si	CDS	2778	2903	100	-	0	ID=KQL27689.mrna1.cds1;Name=KQL27689;Parent=KQL27689.mrna1;Target=KQL27689 1 126 +
SETIT_017480mg__I_120961-123969	Si	CDS	2479	2703	100	-	0	ID=KQL27689.mrna1.cds2;Name=KQL27689;Parent=KQL27689.mrna1;Target=KQL27689 127 351 +
SETIT_017480mg__I_120961-123969	Si	CDS	2245	2366	100	-	0	ID=KQL27689.mrna1.cds3;Name=KQL27689;Parent=KQL27689.mrna1;Target=KQL27689 352 473 +
SETIT_017480mg__I_120961-123969	Si	CDS	1996	2150	100	-	2	ID=KQL27689.mrna1.cds4;Name=KQL27689;Parent=KQL27689.mrna1;Target=KQL27689 474 628 +
SETIT_017480mg__I_120961-123969	Si	CDS	1791	1882	100	-	1	ID=KQL27689.mrna1.cds5;Name=KQL27689;Parent=KQL27689.mrna1;Target=KQL27689 629 720 +
SETIT_017480mg__I_120961-123969	Si	CDS	1499	1681	100	-	0	ID=KQL27689.mrna1.cds6;Name=KQL27689;Parent=KQL27689.mrna1;Target=KQL27689 721 903 +
SETIT_017480mg__I_120961-123969	Si	CDS	1308	1385	100	-	0	ID=KQL27689.mrna1.cds7;Name=KQL27689;Parent=KQL27689.mrna1;Target=KQL27689 904 981 +
SETIT_017480mg__I_120961-123969	Si	CDS	1145	1189	100	-	0	ID=KQL27689.mrna1.cds8;Name=KQL27689;Parent=KQL27689.mrna1;Target=KQL27689 982 1026 +
SETIT_017480mg__I_120961-123969	Si	CDS	949	1063	100	-	0	ID=KQL27689.mrna1.cds9;Name=KQL27689;Parent=KQL27689.mrna1;Target=KQL27689 1027 1141 +
SETIT_017480mg__I_120961-123969	Si	CDS	462	484	100	-	1	ID=KQL27689.mrna1.cds10;Name=KQL27689;Parent=KQL27689.mrna1;Target=KQL27689 1142 1164 +
###
SETIT_019588mg__I_14086448-14086977	Si	gene	1	529	.	+	.	ID=KQL29346.path1;Name=KQL29346
SETIT_019588mg__I_14086448-14086977	Si	mRNA	1	529	.	+	.	ID=KQL29346.mrna1;Name=KQL29346;Parent=KQL29346.path1;coverage=99.7;identity=100.0;matches=398;mismatches=0;indels=0;unknowns=0
SETIT_019588mg__I_14086448-14086977	Si	exon	1	120	100	+	.	ID=KQL29346.mrna1.exon1;Name=KQL29346;Parent=KQL29346.mrna1;Target=KQL29346 1 120 +
SETIT_019588mg__I_14086448-14086977	Si	exon	252	529	100	+	.	ID=KQL29346.mrna1.exon2;Name=KQL29346;Parent=KQL29346.mrna1;Target=KQL29346 121 398 +
SETIT_019588mg__I_14086448-14086977	Si	CDS	1	120	100	+	0	ID=KQL29346.mrna1.cds1;Name=KQL29346;Parent=KQL29346.mrna1;Target=KQL29346 1 120 +
SETIT_019588mg__I_14086448-14086977	Si	CDS	252	527	100	+	0	ID=KQL29346.mrna1.cds2;Name=KQL29346;Parent=KQL29346.mrna1;Target=KQL29346 121 396 +
###
SETIT_037967mg__IX_55618051-55618945	Si	gene	256	804	.	-	.	ID=KQL29346.path2;Name=KQL29346
SETIT_037967mg__IX_55618051-55618945	Si	mRNA	256	804	.	-	.	ID=KQL29346.mrna2;Name=KQL29346;Parent=KQL29346.path2;coverage=100.0;identity=94.2;matches=393;mismatches=6;indels=18;unknowns=0
SETIT_037967mg__IX_55618051-55618945	Si	exon	685	804	99	-	.	ID=KQL29346.mrna2.exon1;Name=KQL29346;Parent=KQL29346.mrna2;Target=KQL29346 1 120 +
SETIT_037967mg__IX_55618051-55618945	Si	exon	256	552	92	-	.	ID=KQL29346.mrna2.exon2;Name=KQL29346;Parent=KQL29346.mrna2;Target=KQL29346 121 399 +
SETIT_037967mg__IX_55618051-55618945	Si	CDS	685	804	99	-	0	ID=KQL29346.mrna2.cds1;Name=KQL29346;Parent=KQL29346.mrna2;Target=KQL29346 1 120 +
SETIT_037967mg__IX_55618051-55618945	Si	CDS	382	552	97	-	0	ID=KQL29346.mrna2.cds2;Name=KQL29346;Parent=KQL29346.mrna2;Target=KQL29346 121 291 +
SETIT_037967mg__IX_55618051-55618945	Si	CDS	346	380	100	-	0	ID=KQL29346.mrna2.cds3;Name=KQL29346;Parent=KQL29346.mrna2;Target=KQL29346 292 326 +
SETIT_037967mg__IX_55618051-55618945	Si	CDS	256	328	98	-	2	ID=KQL29346.mrna2.cds4;Name=KQL29346;Parent=KQL29346.mrna2;Target=KQL29346 327 399 +
###
SETIT_016115mg__I_7951139-7955997	Si	gene	1023	4858	.	-	.	ID=KQL28763.path1;Name=KQL28763
SETIT_016115mg__I_7951139-7955997	Si	mRNA	1023	4858	.	-	.	ID=KQL28763.mrna1;Name=KQL28763;Parent=KQL28763.path1;coverage=100.0;identity=100.0;matches=3836;mismatches=0;indels=0;unknowns=0
SETIT_016115mg__I_7951139-7955997	Si	exon	1023	4858	100	-	.	ID=KQL28763.mrna1.exon1;Name=KQL28763;Parent=KQL28763.mrna1;Target=KQL28763 2 3837 +
SETIT_016115mg__I_7951139-7955997	Si	CDS	1023	4856	100	-	0	ID=KQL28763.mrna1.cds1;Name=KQL28763;Parent=KQL28763.mrna1;Target=KQL28763 4 3837 +
###
SETIT_016115mg__I_7951139-7955997	Si	gene	1023	4858	.	-	.	ID=KQL28764.path1;Name=KQL28764
SETIT_016115mg__I_7951139-7955997	Si	mRNA	1023	4858	.	-	.	ID=KQL28764.mrna1;Name=KQL28764;Parent=KQL28764.path1;coverage=100.0;identity=100.0;matches=3836;mismatches=0;indels=0;unknowns=0
SETIT_016115mg__I_7951139-7955997	Si	exon	1023	4858	100	-	.	ID=KQL28764.mrna1.exon1;Name=KQL28764;Parent=KQL28764.mrna1;Target=KQL28764 2 3837 +
SETIT_016115mg__I_7951139-7955997	Si	CDS	1023	4856	100	-	0	ID=KQL28764.mrna1.cds1;Name=KQL28764;Parent=KQL28764.mrna1;Target=KQL28764 4 3837 +
###
SETIT_016115mg__I_7951139-7955997	Si	gene	1023	4858	.	-	.	ID=KQL28762.path1;Name=KQL28762
SETIT_016115mg__I_7951139-7955997	Si	mRNA	1023	4858	.	-	.	ID=KQL28762.mrna1;Name=KQL28762;Parent=KQL28762.path1;coverage=100.0;identity=100.0;matches=3836;mismatches=0;indels=0;unknowns=0
SETIT_016115mg__I_7951139-7955997	Si	exon	1023	4858	100	-	.	ID=KQL28762.mrna1.exon1;Name=KQL28762;Parent=KQL28762.mrna1;Target=KQL28762 2 3837 +
SETIT_016115mg__I_7951139-7955997	Si	CDS	1023	4856	100	-	0	ID=KQL28762.mrna1.cds1;Name=KQL28762;Parent=KQL28762.mrna1;Target=KQL28762 4 3837 +
###
SETIT_016696mg__I_29811839-29821878	Si	gene	357	9895	.	-	.	ID=KQL30308.path1;Name=KQL30308
SETIT_016696mg__I_29811839-29821878	Si	mRNA	357	9895	.	-	.	ID=KQL30308.mrna1;Name=KQL30308;Parent=KQL30308.path1;coverage=99.9;identity=100.0;matches=1804;mismatches=0;indels=0;unknowns=0
SETIT_016696mg__I_29811839-29821878	Si	exon	9749	9895	100	-	.	ID=KQL30308.mrna1.exon1;Name=KQL30308;Parent=KQL30308.mrna1;Target=KQL30308 3 149 +
SETIT_016696mg__I_29811839-29821878	Si	exon	9502	9651	100	-	.	ID=KQL30308.mrna1.exon2;Name=KQL30308;Parent=KQL30308.mrna1;Target=KQL30308 150 299 +
SETIT_016696mg__I_29811839-29821878	Si	exon	9145	9259	100	-	.	ID=KQL30308.mrna1.exon3;Name=KQL30308;Parent=KQL30308.mrna1;Target=KQL30308 300 414 +
SETIT_016696mg__I_29811839-29821878	Si	exon	8254	8402	100	-	.	ID=KQL30308.mrna1.exon4;Name=KQL30308;Parent=KQL30308.mrna1;Target=KQL30308 415 563 +
SETIT_016696mg__I_29811839-29821878	Si	exon	6390	6561	100	-	.	ID=KQL30308.mrna1.exon5;Name=KQL30308;Parent=KQL30308.mrna1;Target=KQL30308 564 735 +
SETIT_016696mg__I_29811839-29821878	Si	exon	5928	6093	100	-	.	ID=KQL30308.mrna1.exon6;Name=KQL30308;Parent=KQL30308.mrna1;Target=KQL30308 736 901 +
SETIT_016696mg__I_29811839-29821878	Si	exon	5015	5112	100	-	.	ID=KQL30308.mrna1.exon7;Name=KQL30308;Parent=KQL30308.mrna1;Target=KQL30308 902 999 +
SETIT_016696mg__I_29811839-29821878	Si	exon	4779	4849	100	-	.	ID=KQL30308.mrna1.exon8;Name=KQL30308;Parent=KQL30308.mrna1;Target=KQL30308 1000 1070 +
SETIT_016696mg__I_29811839-29821878	Si	exon	3664	3745	100	-	.	ID=KQL30308.mrna1.exon9;Name=KQL30308;Parent=KQL30308.mrna1;Target=KQL30308 1071 1152 +
SETIT_016696mg__I_29811839-29821878	Si	exon	2802	2897	100	-	.	ID=KQL30308.mrna1.exon10;Name=KQL30308;Parent=KQL30308.mrna1;Target=KQL30308 1153 1248 +
SETIT_016696mg__I_29811839-29821878	Si	exon	1269	1352	100	-	.	ID=KQL30308.mrna1.exon11;Name=KQL30308;Parent=KQL30308.mrna1;Target=KQL30308 1249 1332 +
SETIT_016696mg__I_29811839-29821878	Si	exon	921	1049	100	-	.	ID=KQL30308.mrna1.exon12;Name=KQL30308;Parent=KQL30308.mrna1;Target=KQL30308 1333 1461 +
SETIT_016696mg__I_29811839-29821878	Si	exon	648	770	100	-	.	ID=KQL30308.mrna1.exon13;Name=KQL30308;Parent=KQL30308.mrna1;Target=KQL30308 1462 1584 +
SETIT_016696mg__I_29811839-29821878	Si	exon	357	578	100	-	.	ID=KQL30308.mrna1.exon14;Name=KQL30308;Parent=KQL30308.mrna1;Target=KQL30308 1585 1806 +
SETIT_016696mg__I_29811839-29821878	Si	CDS	9749	9894	100	-	0	ID=KQL30308.mrna1.cds1;Name=KQL30308;Parent=KQL30308.mrna1;Target=KQL30308 4 149 +
SETIT_016696mg__I_29811839-29821878	Si	CDS	9502	9651	100	-	2	ID=KQL30308.mrna1.cds2;Name=KQL30308;Parent=KQL30308.mrna1;Target=KQL30308 150 299 +
SETIT_016696mg__I_29811839-29821878	Si	CDS	9145	9259	100	-	2	ID=KQL30308.mrna1.cds3;Name=KQL30308;Parent=KQL30308.mrna1;Target=KQL30308 300 414 +
SETIT_016696mg__I_29811839-29821878	Si	CDS	8254	8402	100	-	0	ID=KQL30308.mrna1.cds4;Name=KQL30308;Parent=KQL30308.mrna1;Target=KQL30308 415 563 +
SETIT_016696mg__I_29811839-29821878	Si	CDS	6390	6561	100	-	2	ID=KQL30308.mrna1.cds5;Name=KQL30308;Parent=KQL30308.mrna1;Target=KQL30308 564 735 +
SETIT_016696mg__I_29811839-29821878	Si	CDS	5928	6093	100	-	0	ID=KQL30308.mrna1.cds6;Name=KQL30308;Parent=KQL30308.mrna1;Target=KQL30308 736 901 +
SETIT_016696mg__I_29811839-29821878	Si	CDS	5015	5112	100	-	1	ID=KQL30308.mrna1.cds7;Name=KQL30308;Parent=KQL30308.mrna1;Target=KQL30308 902 999 +
SETIT_016696mg__I_29811839-29821878	Si	CDS	4779	4849	100	-	0	ID=KQL30308.mrna1.cds8;Name=KQL30308;Parent=KQL30308.mrna1;Target=KQL30308 1000 1070 +
SETIT_016696mg__I_29811839-29821878	Si	CDS	3664	3745	100	-	2	ID=KQL30308.mrna1.cds9;Name=KQL30308;Parent=KQL30308.mrna1;Target=KQL30308 1071 1152 +
SETIT_016696mg__I_29811839-29821878	Si	CDS	2802	2897	100	-	0	ID=KQL30308.mrna1.cds10;Name=KQL30308;Parent=KQL30308.mrna1;Target=KQL30308 1153 1248 +
SETIT_016696mg__I_29811839-29821878	Si	CDS	1269	1352	100	-	0	ID=KQL30308.mrna1.cds11;Name=KQL30308;Parent=KQL30308.mrna1;Target=KQL30308 1249 1332 +
SETIT_016696mg__I_29811839-29821878	Si	CDS	921	1049	100	-	0	ID=KQL30308.mrna1.cds12;Name=KQL30308;Parent=KQL30308.mrna1;Target=KQL30308 1333 1461 +
SETIT_016696mg__I_29811839-29821878	Si	CDS	648	770	100	-	0	ID=KQL30308.mrna1.cds13;Name=KQL30308;Parent=KQL30308.mrna1;Target=KQL30308 1462 1584 +
SETIT_016696mg__I_29811839-29821878	Si	CDS	357	578	100	-	0	ID=KQL30308.mrna1.cds14;Name=KQL30308;Parent=KQL30308.mrna1;Target=KQL30308 1585 1806 +
###
SETIT_016696mg__I_29811839-29821878	Si	gene	3649	9895	.	-	.	ID=KQL30309.path1;Name=KQL30309
SETIT_016696mg__I_29811839-29821878	Si	mRNA	3649	9895	.	-	.	ID=KQL30309.mrna1;Name=KQL30309;Parent=KQL30309.path1;coverage=99.8;identity=100.0;matches=1165;mismatches=0;indels=0;unknowns=0
SETIT_016696mg__I_29811839-29821878	Si	exon	9749	9895	100	-	.	ID=KQL30309.mrna1.exon1;Name=KQL30309;Parent=KQL30309.mrna1;Target=KQL30309 3 149 +
SETIT_016696mg__I_29811839-29821878	Si	exon	9502	9651	100	-	.	ID=KQL30309.mrna1.exon2;Name=KQL30309;Parent=KQL30309.mrna1;Target=KQL30309 150 299 +
SETIT_016696mg__I_29811839-29821878	Si	exon	9145	9259	100	-	.	ID=KQL30309.mrna1.exon3;Name=KQL30309;Parent=KQL30309.mrna1;Target=KQL30309 300 414 +
SETIT_016696mg__I_29811839-29821878	Si	exon	8254	8402	100	-	.	ID=KQL30309.mrna1.exon4;Name=KQL30309;Parent=KQL30309.mrna1;Target=KQL30309 415 563 +
SETIT_016696mg__I_29811839-29821878	Si	exon	6390	6561	100	-	.	ID=KQL30309.mrna1.exon5;Name=KQL30309;Parent=KQL30309.mrna1;Target=KQL30309 564 735 +
SETIT_016696mg__I_29811839-29821878	Si	exon	5928	6093	100	-	.	ID=KQL30309.mrna1.exon6;Name=KQL30309;Parent=KQL30309.mrna1;Target=KQL30309 736 901 +
SETIT_016696mg__I_29811839-29821878	Si	exon	5015	5112	100	-	.	ID=KQL30309.mrna1.exon7;Name=KQL30309;Parent=KQL30309.mrna1;Target=KQL30309 902 999 +
SETIT_016696mg__I_29811839-29821878	Si	exon	4779	4849	100	-	.	ID=KQL30309.mrna1.exon8;Name=KQL30309;Parent=KQL30309.mrna1;Target=KQL30309 1000 1070 +
SETIT_016696mg__I_29811839-29821878	Si	exon	3649	3745	100	-	.	ID=KQL30309.mrna1.exon9;Name=KQL30309;Parent=KQL30309.mrna1;Target=KQL30309 1071 1167 +
SETIT_016696mg__I_29811839-29821878	Si	CDS	9749	9894	100	-	0	ID=KQL30309.mrna1.cds1;Name=KQL30309;Parent=KQL30309.mrna1;Target=KQL30309 4 149 +
SETIT_016696mg__I_29811839-29821878	Si	CDS	9502	9651	100	-	2	ID=KQL30309.mrna1.cds2;Name=KQL30309;Parent=KQL30309.mrna1;Target=KQL30309 150 299 +
SETIT_016696mg__I_29811839-29821878	Si	CDS	9145	9259	100	-	2	ID=KQL30309.mrna1.cds3;Name=KQL30309;Parent=KQL30309.mrna1;Target=KQL30309 300 414 +
SETIT_016696mg__I_29811839-29821878	Si	CDS	8254	8402	100	-	0	ID=KQL30309.mrna1.cds4;Name=KQL30309;Parent=KQL30309.mrna1;Target=KQL30309 415 563 +
SETIT_016696mg__I_29811839-29821878	Si	CDS	6390	6561	100	-	2	ID=KQL30309.mrna1.cds5;Name=KQL30309;Parent=KQL30309.mrna1;Target=KQL30309 564 735 +
SETIT_016696mg__I_29811839-29821878	Si	CDS	5928	6093	100	-	0	ID=KQL30309.mrna1.cds6;Name=KQL30309;Parent=KQL30309.mrna1;Target=KQL30309 736 901 +
SETIT_016696mg__I_29811839-29821878	Si	CDS	5015	5112	100	-	1	ID=KQL30309.mrna1.cds7;Name=KQL30309;Parent=KQL30309.mrna1;Target=KQL30309 902 999 +
SETIT_016696mg__I_29811839-29821878	Si	CDS	4779	4849	100	-	0	ID=KQL30309.mrna1.cds8;Name=KQL30309;Parent=KQL30309.mrna1;Target=KQL30309 1000 1070 +
SETIT_016696mg__I_29811839-29821878	Si	CDS	3649	3745	100	-	2	ID=KQL30309.mrna1.cds9;Name=KQL30309;Parent=KQL30309.mrna1;Target=KQL30309 1071 1167 +
###
SETIT_018362mg__I_17627788-17629645	Si	gene	1	1564	.	+	.	ID=KQL29489.path1;Name=KQL29489
SETIT_018362mg__I_17627788-17629645	Si	mRNA	1	1564	.	+	.	ID=KQL29489.mrna1;Name=KQL29489;Parent=KQL29489.path1;coverage=100.0;identity=100.0;matches=621;mismatches=0;indels=0;unknowns=0
SETIT_018362mg__I_17627788-17629645	Si	exon	1	431	100	+	.	ID=KQL29489.mrna1.exon1;Name=KQL29489;Parent=KQL29489.mrna1;Target=KQL29489 1 431 +
SETIT_018362mg__I_17627788-17629645	Si	exon	1375	1564	100	+	.	ID=KQL29489.mrna1.exon2;Name=KQL29489;Parent=KQL29489.mrna1;Target=KQL29489 432 621 +
SETIT_018362mg__I_17627788-17629645	Si	CDS	1	431	100	+	0	ID=KQL29489.mrna1.cds1;Name=KQL29489;Parent=KQL29489.mrna1;Target=KQL29489 1 431 +
SETIT_018362mg__I_17627788-17629645	Si	CDS	1375	1564	100	+	2	ID=KQL29489.mrna1.cds2;Name=KQL29489;Parent=KQL29489.mrna1;Target=KQL29489 432 621 +
###
SETIT_018083mg__I_12689395-12690389	Si	gene	49	858	.	+	.	ID=KQL29279.path1;Name=KQL29279
SETIT_018083mg__I_12689395-12690389	Si	mRNA	49	858	.	+	.	ID=KQL29279.mrna1;Name=KQL29279;Parent=KQL29279.path1;coverage=100.0;identity=100.0;matches=810;mismatches=0;indels=0;unknowns=0
SETIT_018083mg__I_12689395-12690389	Si	exon	49	858	100	+	.	ID=KQL29279.mrna1.exon1;Name=KQL29279;Parent=KQL29279.mrna1;Target=KQL29279 1 810 +
SETIT_018083mg__I_12689395-12690389	Si	CDS	49	858	100	+	0	ID=KQL29279.mrna1.cds1;Name=KQL29279;Parent=KQL29279.mrna1;Target=KQL29279 1 810 +
###
SETIT_018268mg__I_8419166-8419893	Si	gene	2	727	.	+	.	ID=KQL29279.path2;Name=KQL29279
SETIT_018268mg__I_8419166-8419893	Si	mRNA	2	727	.	+	.	ID=KQL29279.mrna2;Name=KQL29279;Parent=KQL29279.path2;coverage=89.6;identity=99.0;matches=719;mismatches=7;indels=0;unknowns=0
SETIT_018268mg__I_8419166-8419893	Si	exon	2	727	99	+	.	ID=KQL29279.mrna2.exon1;Name=KQL29279;Parent=KQL29279.mrna2;Target=KQL29279 84 809 +
SETIT_018268mg__I_8419166-8419893	Si	CDS	3	725	99	+	0	ID=KQL29279.mrna2.cds1;Name=KQL29279;Parent=KQL29279.mrna2;Target=KQL29279 85 807 +
###
SETIT_020413mg__I_32200058-32200362	Si	gene	116	220	.	-	.	ID=KQL30611.path1;Name=KQL30611
SETIT_020413mg__I_32200058-32200362	Si	mRNA	116	220	.	-	.	ID=KQL30611.mrna1;Name=KQL30611;Parent=KQL30611.path1;coverage=100.0;identity=100.0;matches=105;mismatches=0;indels=0;unknowns=0
SETIT_020413mg__I_32200058-32200362	Si	exon	116	220	100	-	.	ID=KQL30611.mrna1.exon1;Name=KQL30611;Parent=KQL30611.mrna1;Target=KQL30611 1 105 +
SETIT_020413mg__I_32200058-32200362	Si	CDS	116	220	100	-	0	ID=KQL30611.mrna1.cds1;Name=KQL30611;Parent=KQL30611.mrna1;Target=KQL30611 1 105 +
###
SETIT_016948mg__I_36380095-36384310	Si	gene	665	4089	.	-	.	ID=KQL31231.path1;Name=KQL31231
SETIT_016948mg__I_36380095-36384310	Si	mRNA	665	4089	.	-	.	ID=KQL31231.mrna1;Name=KQL31231;Parent=KQL31231.path1;coverage=100.0;identity=100.0;matches=1530;mismatches=0;indels=0;unknowns=0
SETIT_016948mg__I_36380095-36384310	Si	exon	3561	4089	100	-	.	ID=KQL31231.mrna1.exon1;Name=KQL31231;Parent=KQL31231.mrna1;Target=KQL31231 1 529 +
SETIT_016948mg__I_36380095-36384310	Si	exon	1604	1887	100	-	.	ID=KQL31231.mrna1.exon2;Name=KQL31231;Parent=KQL31231.mrna1;Target=KQL31231 530 813 +
SETIT_016948mg__I_36380095-36384310	Si	exon	1288	1515	100	-	.	ID=KQL31231.mrna1.exon3;Name=KQL31231;Parent=KQL31231.mrna1;Target=KQL31231 814 1041 +
SETIT_016948mg__I_36380095-36384310	Si	exon	665	1153	100	-	.	ID=KQL31231.mrna1.exon4;Name=KQL31231;Parent=KQL31231.mrna1;Target=KQL31231 1042 1530 +
SETIT_016948mg__I_36380095-36384310	Si	CDS	3561	4089	100	-	0	ID=KQL31231.mrna1.cds1;Name=KQL31231;Parent=KQL31231.mrna1;Target=KQL31231 1 529 +
SETIT_016948mg__I_36380095-36384310	Si	CDS	1604	1887	100	-	1	ID=KQL31231.mrna1.cds2;Name=KQL31231;Parent=KQL31231.mrna1;Target=KQL31231 530 813 +
SETIT_016948mg__I_36380095-36384310	Si	CDS	1288	1515	100	-	0	ID=KQL31231.mrna1.cds3;Name=KQL31231;Parent=KQL31231.mrna1;Target=KQL31231 814 1041 +
SETIT_016948mg__I_36380095-36384310	Si	CDS	665	1153	100	-	0	ID=KQL31231.mrna1.cds4;Name=KQL31231;Parent=KQL31231.mrna1;Target=KQL31231 1042 1530 +
###
SETIT_0167771mg__I_16853123-16853611	Si	gene	1	180	.	-	.	ID=KQL29469.path1;Name=KQL29469
SETIT_0167771mg__I_16853123-16853611	Si	mRNA	1	180	.	-	.	ID=KQL29469.mrna1;Name=KQL29469;Parent=KQL29469.path1;coverage=100.0;identity=100.0;matches=180;mismatches=0;indels=0;unknowns=0
SETIT_0167771mg__I_16853123-16853611	Si	exon	1	180	100	-	.	ID=KQL29469.mrna1.exon1;Name=KQL29469;Parent=KQL29469.mrna1;Target=KQL29469 1 180 +
SETIT_0167771mg__I_16853123-16853611	Si	CDS	1	180	100	-	0	ID=KQL29469.mrna1.cds1;Name=KQL29469;Parent=KQL29469.mrna1;Target=KQL29469 1 180 +
###
SETIT_0167771mg__I_16853123-16853611	Si	gene	1	180	.	-	.	ID=KQL29470.path1;Name=KQL29470
SETIT_0167771mg__I_16853123-16853611	Si	mRNA	1	180	.	-	.	ID=KQL29470.mrna1;Name=KQL29470;Parent=KQL29470.path1;coverage=100.0;identity=100.0;matches=180;mismatches=0;indels=0;unknowns=0
SETIT_0167771mg__I_16853123-16853611	Si	exon	1	180	100	-	.	ID=KQL29470.mrna1.exon1;Name=KQL29470;Parent=KQL29470.mrna1;Target=KQL29470 1 180 +
SETIT_0167771mg__I_16853123-16853611	Si	CDS	1	180	100	-	0	ID=KQL29470.mrna1.cds1;Name=KQL29470;Parent=KQL29470.mrna1;Target=KQL29470 1 180 +
###
SETIT_019334mg__I_28684958-28688289	Si	gene	1	3331	.	-	.	ID=KQL30182.path1;Name=KQL30182
SETIT_019334mg__I_28684958-28688289	Si	mRNA	1	3331	.	-	.	ID=KQL30182.mrna1;Name=KQL30182;Parent=KQL30182.path1;coverage=100.0;identity=100.0;matches=2669;mismatches=0;indels=0;unknowns=0
SETIT_019334mg__I_28684958-28688289	Si	exon	2850	3331	100	-	.	ID=KQL30182.mrna1.exon1;Name=KQL30182;Parent=KQL30182.mrna1;Target=KQL30182 2 483 +
SETIT_019334mg__I_28684958-28688289	Si	exon	2001	2798	100	-	.	ID=KQL30182.mrna1.exon2;Name=KQL30182;Parent=KQL30182.mrna1;Target=KQL30182 484 1281 +
SETIT_019334mg__I_28684958-28688289	Si	exon	1550	1971	100	-	.	ID=KQL30182.mrna1.exon3;Name=KQL30182;Parent=KQL30182.mrna1;Target=KQL30182 1282 1703 +
SETIT_019334mg__I_28684958-28688289	Si	exon	1308	1376	100	-	.	ID=KQL30182.mrna1.exon4;Name=KQL30182;Parent=KQL30182.mrna1;Target=KQL30182 1704 1772 +
SETIT_019334mg__I_28684958-28688289	Si	exon	289	973	100	-	.	ID=KQL30182.mrna1.exon5;Name=KQL30182;Parent=KQL30182.mrna1;Target=KQL30182 1773 2457 +
SETIT_019334mg__I_28684958-28688289	Si	exon	1	213	100	-	.	ID=KQL30182.mrna1.exon6;Name=KQL30182;Parent=KQL30182.mrna1;Target=KQL30182 2458 2670 +
SETIT_019334mg__I_28684958-28688289	Si	CDS	2850	3329	100	-	0	ID=KQL30182.mrna1.cds1;Name=KQL30182;Parent=KQL30182.mrna1;Target=KQL30182 4 483 +
SETIT_019334mg__I_28684958-28688289	Si	CDS	2001	2798	100	-	0	ID=KQL30182.mrna1.cds2;Name=KQL30182;Parent=KQL30182.mrna1;Target=KQL30182 484 1281 +
SETIT_019334mg__I_28684958-28688289	Si	CDS	1550	1971	100	-	0	ID=KQL30182.mrna1.cds3;Name=KQL30182;Parent=KQL30182.mrna1;Target=KQL30182 1282 1703 +
SETIT_019334mg__I_28684958-28688289	Si	CDS	1308	1376	100	-	2	ID=KQL30182.mrna1.cds4;Name=KQL30182;Parent=KQL30182.mrna1;Target=KQL30182 1704 1772 +
SETIT_019334mg__I_28684958-28688289	Si	CDS	289	973	100	-	2	ID=KQL30182.mrna1.cds5;Name=KQL30182;Parent=KQL30182.mrna1;Target=KQL30182 1773 2457 +
SETIT_019334mg__I_28684958-28688289	Si	CDS	1	213	100	-	0	ID=KQL30182.mrna1.cds6;Name=KQL30182;Parent=KQL30182.mrna1;Target=KQL30182 2458 2670 +
###
SETIT_032638mg__II_34744738-34748210	Si	gene	154	3472	.	+	.	ID=KQL30182.path2;Name=KQL30182
SETIT_032638mg__II_34744738-34748210	Si	mRNA	154	3472	.	+	.	ID=KQL30182.mrna2;Name=KQL30182;Parent=KQL30182.path2;coverage=100.0;identity=94.6;matches=2526;mismatches=132;indels=12;unknowns=0
SETIT_032638mg__II_34744738-34748210	Si	exon	154	636	96	+	.	ID=KQL30182.mrna2.exon1;Name=KQL30182;Parent=KQL30182.mrna2;Target=KQL30182 1 483 +
SETIT_032638mg__II_34744738-34748210	Si	exon	688	1479	95	+	.	ID=KQL30182.mrna2.exon2;Name=KQL30182;Parent=KQL30182.mrna2;Target=KQL30182 484 1281 +
SETIT_032638mg__II_34744738-34748210	Si	exon	1509	1930	95	+	.	ID=KQL30182.mrna2.exon3;Name=KQL30182;Parent=KQL30182.mrna2;Target=KQL30182 1282 1703 +
SETIT_032638mg__II_34744738-34748210	Si	exon	2103	2171	95	+	.	ID=KQL30182.mrna2.exon4;Name=KQL30182;Parent=KQL30182.mrna2;Target=KQL30182 1704 1772 +
SETIT_032638mg__II_34744738-34748210	Si	exon	2505	3185	92	+	.	ID=KQL30182.mrna2.exon5;Name=KQL30182;Parent=KQL30182.mrna2;Target=KQL30182 1773 2457 +
SETIT_032638mg__II_34744738-34748210	Si	exon	3261	3472	91	+	.	ID=KQL30182.mrna2.exon6;Name=KQL30182;Parent=KQL30182.mrna2;Target=KQL30182 2458 2669 +
SETIT_032638mg__II_34744738-34748210	Si	CDS	1330	1437	99	+	0	ID=KQL30182.mrna2.cds1;Name=KQL30182;Parent=KQL30182.mrna2;Target=KQL30182 1133 1240 +
SETIT_032638mg__II_34744738-34748210	Si	CDS	1439	1453	92	+	0	ID=KQL30182.mrna2.cds2;Name=KQL30182;Parent=KQL30182.mrna2;Target=KQL30182 1241 1255 +
###
SETIT_016532mg__I_5162857-5165482	Si	gene	548	2611	.	-	.	ID=KQL28334.path1;Name=KQL28334
SETIT_016532mg__I_5162857-5165482	Si	mRNA	548	2611	.	-	.	ID=KQL28334.mrna1;Name=KQL28334;Parent=KQL28334.path1;coverage=100.0;identity=100.0;matches=2064;mismatches=0;indels=0;unknowns=0
SETIT_016532mg__I_5162857-5165482	Si	exon	548	2611	100	-	.	ID=KQL28334.mrna1.exon1;Name=KQL28334;Parent=KQL28334.mrna1;Target=KQL28334 1 2064 +
SETIT_016532mg__I_5162857-5165482	Si	CDS	548	2611	100	-	0	ID=KQL28334.mrna1.cds1;Name=KQL28334;Parent=KQL28334.mrna1;Target=KQL28334 1 2064 +
###
SETIT_018440mg__I_39435451-39437342	Si	gene	103	1288	.	+	.	ID=KQL31732.path1;Name=KQL31732
SETIT_018440mg__I_39435451-39437342	Si	mRNA	103	1288	.	+	.	ID=KQL31732.mrna1;Name=KQL31732;Parent=KQL31732.path1;coverage=100.0;identity=100.0;matches=564;mismatches=0;indels=0;unknowns=0
SETIT_018440mg__I_39435451-39437342	Si	exon	103	410	100	+	.	ID=KQL31732.mrna1.exon1;Name=KQL31732;Parent=KQL31732.mrna1;Target=KQL31732 1 308 +
SETIT_018440mg__I_39435451-39437342	Si	exon	619	690	100	+	.	ID=KQL31732.mrna1.exon2;Name=KQL31732;Parent=KQL31732.mrna1;Target=KQL31732 309 380 +
SETIT_018440mg__I_39435451-39437342	Si	exon	857	923	100	+	.	ID=KQL31732.mrna1.exon3;Name=KQL31732;Parent=KQL31732.mrna1;Target=KQL31732 381 447 +
SETIT_018440mg__I_39435451-39437342	Si	exon	1083	1100	100	+	.	ID=KQL31732.mrna1.exon4;Name=KQL31732;Parent=KQL31732.mrna1;Target=KQL31732 448 465 +
SETIT_018440mg__I_39435451-39437342	Si	exon	1190	1288	100	+	.	ID=KQL31732.mrna1.exon5;Name=KQL31732;Parent=KQL31732.mrna1;Target=KQL31732 466 564 +
SETIT_018440mg__I_39435451-39437342	Si	CDS	103	410	100	+	0	ID=KQL31732.mrna1.cds1;Name=KQL31732;Parent=KQL31732.mrna1;Target=KQL31732 1 308 +
SETIT_018440mg__I_39435451-39437342	Si	CDS	619	690	100	+	2	ID=KQL31732.mrna1.cds2;Name=KQL31732;Parent=KQL31732.mrna1;Target=KQL31732 309 380 +
SETIT_018440mg__I_39435451-39437342	Si	CDS	857	923	100	+	2	ID=KQL31732.mrna1.cds3;Name=KQL31732;Parent=KQL31732.mrna1;Target=KQL31732 381 447 +
SETIT_018440mg__I_39435451-39437342	Si	CDS	1083	1100	100	+	0	ID=KQL31732.mrna1.cds4;Name=KQL31732;Parent=KQL31732.mrna1;Target=KQL31732 448 465 +
SETIT_018440mg__I_39435451-39437342	Si	CDS	1190	1288	100	+	0	ID=KQL31732.mrna1.cds5;Name=KQL31732;Parent=KQL31732.mrna1;Target=KQL31732 466 564 +
###
SETIT_018649mg__I_5447078-5448640	Si	gene	136	1396	.	+	.	ID=KQL28372.path1;Name=KQL28372
SETIT_018649mg__I_5447078-5448640	Si	mRNA	136	1396	.	+	.	ID=KQL28372.mrna1;Name=KQL28372;Parent=KQL28372.path1;coverage=100.0;identity=100.0;matches=417;mismatches=0;indels=0;unknowns=0
SETIT_018649mg__I_5447078-5448640	Si	exon	136	452	100	+	.	ID=KQL28372.mrna1.exon1;Name=KQL28372;Parent=KQL28372.mrna1;Target=KQL28372 1 317 +
SETIT_018649mg__I_5447078-5448640	Si	exon	1297	1396	100	+	.	ID=KQL28372.mrna1.exon2;Name=KQL28372;Parent=KQL28372.mrna1;Target=KQL28372 318 417 +
SETIT_018649mg__I_5447078-5448640	Si	CDS	136	452	100	+	0	ID=KQL28372.mrna1.cds1;Name=KQL28372;Parent=KQL28372.mrna1;Target=KQL28372 1 317 +
SETIT_018649mg__I_5447078-5448640	Si	CDS	1297	1396	100	+	2	ID=KQL28372.mrna1.cds2;Name=KQL28372;Parent=KQL28372.mrna1;Target=KQL28372 318 417 +
###
SETIT_018228mg__I_42054980-42057303	Si	gene	1456	2264	.	-	.	ID=KQL32284.path1;Name=KQL32284
SETIT_018228mg__I_42054980-42057303	Si	mRNA	1456	2264	.	-	.	ID=KQL32284.mrna1;Name=KQL32284;Parent=KQL32284.path1;coverage=100.0;identity=100.0;matches=717;mismatches=0;indels=0;unknowns=0
SETIT_018228mg__I_42054980-42057303	Si	exon	2186	2264	100	-	.	ID=KQL32284.mrna1.exon1;Name=KQL32284;Parent=KQL32284.mrna1;Target=KQL32284 1 79 +
SETIT_018228mg__I_42054980-42057303	Si	exon	1456	2093	100	-	.	ID=KQL32284.mrna1.exon2;Name=KQL32284;Parent=KQL32284.mrna1;Target=KQL32284 80 717 +
SETIT_018228mg__I_42054980-42057303	Si	CDS	2186	2264	100	-	0	ID=KQL32284.mrna1.cds1;Name=KQL32284;Parent=KQL32284.mrna1;Target=KQL32284 1 79 +
SETIT_018228mg__I_42054980-42057303	Si	CDS	1456	2093	100	-	1	ID=KQL32284.mrna1.cds2;Name=KQL32284;Parent=KQL32284.mrna1;Target=KQL32284 80 717 +
###
SETIT_019802mg__I_42057733-42060492	Si	gene	1	2759	.	+	.	ID=KQL32285.path1;Name=KQL32285
SETIT_019802mg__I_42057733-42060492	Si	mRNA	1	2759	.	+	.	ID=KQL32285.mrna1;Name=KQL32285;Parent=KQL32285.path1;coverage=99.9;identity=100.0;matches=1067;mismatches=0;indels=0;unknowns=0
SETIT_019802mg__I_42057733-42060492	Si	exon	1	141	100	+	.	ID=KQL32285.mrna1.exon1;Name=KQL32285;Parent=KQL32285.mrna1;Target=KQL32285 1 141 +
SETIT_019802mg__I_42057733-42060492	Si	exon	255	327	100	+	.	ID=KQL32285.mrna1.exon2;Name=KQL32285;Parent=KQL32285.mrna1;Target=KQL32285 142 214 +
SETIT_019802mg__I_42057733-42060492	Si	exon	438	497	100	+	.	ID=KQL32285.mrna1.exon3;Name=KQL32285;Parent=KQL32285.mrna1;Target=KQL32285 215 274 +
SETIT_019802mg__I_42057733-42060492	Si	exon	577	695	100	+	.	ID=KQL32285.mrna1.exon4;Name=KQL32285;Parent=KQL32285.mrna1;Target=KQL32285 275 393 +
SETIT_019802mg__I_42057733-42060492	Si	exon	766	810	100	+	.	ID=KQL32285.mrna1.exon5;Name=KQL32285;Parent=KQL32285.mrna1;Target=KQL32285 394 438 +
SETIT_019802mg__I_42057733-42060492	Si	exon	911	992	100	+	.	ID=KQL32285.mrna1.exon6;Name=KQL32285;Parent=KQL32285.mrna1;Target=KQL32285 439 520 +
SETIT_019802mg__I_42057733-42060492	Si	exon	1138	1199	100	+	.	ID=KQL32285.mrna1.exon7;Name=KQL32285;Parent=KQL32285.mrna1;Target=KQL32285 521 582 +
SETIT_019802mg__I_42057733-42060492	Si	exon	1362	1467	100	+	.	ID=KQL32285.mrna1.exon8;Name=KQL32285;Parent=KQL32285.mrna1;Target=KQL32285 583 688 +
SETIT_019802mg__I_42057733-42060492	Si	exon	1588	1648	100	+	.	ID=KQL32285.mrna1.exon9;Name=KQL32285;Parent=KQL32285.mrna1;Target=KQL32285 689 749 +
SETIT_019802mg__I_42057733-42060492	Si	exon	1818	1888	100	+	.	ID=KQL32285.mrna1.exon10;Name=KQL32285;Parent=KQL32285.mrna1;Target=KQL32285 750 820 +
SETIT_019802mg__I_42057733-42060492	Si	exon	2403	2542	100	+	.	ID=KQL32285.mrna1.exon11;Name=KQL32285;Parent=KQL32285.mrna1;Target=KQL32285 821 960 +
SETIT_019802mg__I_42057733-42060492	Si	exon	2653	2759	100	+	.	ID=KQL32285.mrna1.exon12;Name=KQL32285;Parent=KQL32285.mrna1;Target=KQL32285 961 1067 +
SETIT_019802mg__I_42057733-42060492	Si	CDS	1	141	100	+	0	ID=KQL32285.mrna1.cds1;Name=KQL32285;Parent=KQL32285.mrna1;Target=KQL32285 1 141 +
SETIT_019802mg__I_42057733-42060492	Si	CDS	255	327	100	+	0	ID=KQL32285.mrna1.cds2;Name=KQL32285;Parent=KQL32285.mrna1;Target=KQL32285 142 214 +
SETIT_019802mg__I_42057733-42060492	Si	CDS	438	497	100	+	1	ID=KQL32285.mrna1.cds3;Name=KQL32285;Parent=KQL32285.mrna1;Target=KQL32285 215 274 +
SETIT_019802mg__I_42057733-42060492	Si	CDS	577	695	100	+	1	ID=KQL32285.mrna1.cds4;Name=KQL32285;Parent=KQL32285.mrna1;Target=KQL32285 275 393 +
SETIT_019802mg__I_42057733-42060492	Si	CDS	766	810	100	+	0	ID=KQL32285.mrna1.cds5;Name=KQL32285;Parent=KQL32285.mrna1;Target=KQL32285 394 438 +
SETIT_019802mg__I_42057733-42060492	Si	CDS	911	992	100	+	0	ID=KQL32285.mrna1.cds6;Name=KQL32285;Parent=KQL32285.mrna1;Target=KQL32285 439 520 +
SETIT_019802mg__I_42057733-42060492	Si	CDS	1138	1199	100	+	1	ID=KQL32285.mrna1.cds7;Name=KQL32285;Parent=KQL32285.mrna1;Target=KQL32285 521 582 +
SETIT_019802mg__I_42057733-42060492	Si	CDS	1362	1467	100	+	0	ID=KQL32285.mrna1.cds8;Name=KQL32285;Parent=KQL32285.mrna1;Target=KQL32285 583 688 +
SETIT_019802mg__I_42057733-42060492	Si	CDS	1588	1648	100	+	1	ID=KQL32285.mrna1.cds9;Name=KQL32285;Parent=KQL32285.mrna1;Target=KQL32285 689 749 +
SETIT_019802mg__I_42057733-42060492	Si	CDS	1818	1888	100	+	2	ID=KQL32285.mrna1.cds10;Name=KQL32285;Parent=KQL32285.mrna1;Target=KQL32285 750 820 +
SETIT_019802mg__I_42057733-42060492	Si	CDS	2403	2542	100	+	1	ID=KQL32285.mrna1.cds11;Name=KQL32285;Parent=KQL32285.mrna1;Target=KQL32285 821 960 +
SETIT_019802mg__I_42057733-42060492	Si	CDS	2653	2757	100	+	0	ID=KQL32285.mrna1.cds12;Name=KQL32285;Parent=KQL32285.mrna1;Target=KQL32285 961 1065 +
###
SETIT_018067mg__I_36188442-36190218	Si	gene	403	1654	.	-	.	ID=KQL31194.path1;Name=KQL31194
SETIT_018067mg__I_36188442-36190218	Si	mRNA	403	1654	.	-	.	ID=KQL31194.mrna1;Name=KQL31194;Parent=KQL31194.path1;coverage=100.0;identity=100.0;matches=822;mismatches=0;indels=0;unknowns=0
SETIT_018067mg__I_36188442-36190218	Si	exon	1597	1654	100	-	.	ID=KQL31194.mrna1.exon1;Name=KQL31194;Parent=KQL31194.mrna1;Target=KQL31194 1 58 +
SETIT_018067mg__I_36188442-36190218	Si	exon	403	1166	100	-	.	ID=KQL31194.mrna1.exon2;Name=KQL31194;Parent=KQL31194.mrna1;Target=KQL31194 59 822 +
SETIT_018067mg__I_36188442-36190218	Si	CDS	1597	1654	100	-	0	ID=KQL31194.mrna1.cds1;Name=KQL31194;Parent=KQL31194.mrna1;Target=KQL31194 1 58 +
SETIT_018067mg__I_36188442-36190218	Si	CDS	403	1166	100	-	1	ID=KQL31194.mrna1.cds2;Name=KQL31194;Parent=KQL31194.mrna1;Target=KQL31194 59 822 +
###
SETIT_018722mg__I_42061162-42061794	Si	gene	1	366	.	+	.	ID=KQL32286.path1;Name=KQL32286
SETIT_018722mg__I_42061162-42061794	Si	mRNA	1	366	.	+	.	ID=KQL32286.mrna1;Name=KQL32286;Parent=KQL32286.path1;coverage=100.0;identity=100.0;matches=366;mismatches=0;indels=0;unknowns=0
SETIT_018722mg__I_42061162-42061794	Si	exon	1	366	100	+	.	ID=KQL32286.mrna1.exon1;Name=KQL32286;Parent=KQL32286.mrna1;Target=KQL32286 1 366 +
SETIT_018722mg__I_42061162-42061794	Si	CDS	1	366	100	+	0	ID=KQL32286.mrna1.cds1;Name=KQL32286;Parent=KQL32286.mrna1;Target=KQL32286 1 366 +
###
SETIT_019791mg__I_29054771-29055489	Si	gene	1	611	.	-	.	ID=KQL30225.path1;Name=KQL30225
SETIT_019791mg__I_29054771-29055489	Si	mRNA	1	611	.	-	.	ID=KQL30225.mrna1;Name=KQL30225;Parent=KQL30225.path1;coverage=99.0;identity=100.0;matches=514;mismatches=0;indels=0;unknowns=0
SETIT_019791mg__I_29054771-29055489	Si	exon	532	611	100	-	.	ID=KQL30225.mrna1.exon1;Name=KQL30225;Parent=KQL30225.mrna1;Target=KQL30225 6 85 +
SETIT_019791mg__I_29054771-29055489	Si	exon	1	434	100	-	.	ID=KQL30225.mrna1.exon2;Name=KQL30225;Parent=KQL30225.mrna1;Target=KQL30225 86 519 +
SETIT_019791mg__I_29054771-29055489	Si	CDS	532	610	100	-	0	ID=KQL30225.mrna1.cds1;Name=KQL30225;Parent=KQL30225.mrna1;Target=KQL30225 7 85 +
SETIT_019791mg__I_29054771-29055489	Si	CDS	1	434	100	-	1	ID=KQL30225.mrna1.cds2;Name=KQL30225;Parent=KQL30225.mrna1;Target=KQL30225 86 519 +
###
SETIT_018231mg__I_29049276-29052347	Si	gene	294	2971	.	-	.	ID=KQL30224.path1;Name=KQL30224
SETIT_018231mg__I_29049276-29052347	Si	mRNA	294	2971	.	-	.	ID=KQL30224.mrna1;Name=KQL30224;Parent=KQL30224.path1;coverage=100.0;identity=100.0;matches=717;mismatches=0;indels=0;unknowns=0
SETIT_018231mg__I_29049276-29052347	Si	exon	2874	2971	100	-	.	ID=KQL30224.mrna1.exon1;Name=KQL30224;Parent=KQL30224.mrna1;Target=KQL30224 1 98 +
SETIT_018231mg__I_29049276-29052347	Si	exon	2674	2776	100	-	.	ID=KQL30224.mrna1.exon2;Name=KQL30224;Parent=KQL30224.mrna1;Target=KQL30224 99 201 +
SETIT_018231mg__I_29049276-29052347	Si	exon	1078	1464	100	-	.	ID=KQL30224.mrna1.exon3;Name=KQL30224;Parent=KQL30224.mrna1;Target=KQL30224 202 588 +
SETIT_018231mg__I_29049276-29052347	Si	exon	294	422	100	-	.	ID=KQL30224.mrna1.exon4;Name=KQL30224;Parent=KQL30224.mrna1;Target=KQL30224 589 717 +
SETIT_018231mg__I_29049276-29052347	Si	CDS	2874	2971	100	-	0	ID=KQL30224.mrna1.cds1;Name=KQL30224;Parent=KQL30224.mrna1;Target=KQL30224 1 98 +
SETIT_018231mg__I_29049276-29052347	Si	CDS	2674	2776	100	-	2	ID=KQL30224.mrna1.cds2;Name=KQL30224;Parent=KQL30224.mrna1;Target=KQL30224 99 201 +
SETIT_018231mg__I_29049276-29052347	Si	CDS	1078	1464	100	-	0	ID=KQL30224.mrna1.cds3;Name=KQL30224;Parent=KQL30224.mrna1;Target=KQL30224 202 588 +
SETIT_018231mg__I_29049276-29052347	Si	CDS	294	422	100	-	0	ID=KQL30224.mrna1.cds4;Name=KQL30224;Parent=KQL30224.mrna1;Target=KQL30224 589 717 +
###
SETIT_020369mg__I_2260881-2261390	Si	gene	301	504	.	+	.	ID=KQL27979.path1;Name=KQL27979
SETIT_020369mg__I_2260881-2261390	Si	mRNA	301	504	.	+	.	ID=KQL27979.mrna1;Name=KQL27979;Parent=KQL27979.path1;coverage=100.0;identity=100.0;matches=204;mismatches=0;indels=0;unknowns=0
SETIT_020369mg__I_2260881-2261390	Si	exon	301	504	100	+	.	ID=KQL27979.mrna1.exon1;Name=KQL27979;Parent=KQL27979.mrna1;Target=KQL27979 1 204 +
SETIT_020369mg__I_2260881-2261390	Si	CDS	301	504	100	+	0	ID=KQL27979.mrna1.cds1;Name=KQL27979;Parent=KQL27979.mrna1;Target=KQL27979 1 204 +
###
SETIT_033298mg__II_26940103-26942154	Si	gene	227	428	.	-	.	ID=KQL27979.path2;Name=KQL27979
SETIT_033298mg__II_26940103-26942154	Si	mRNA	227	428	.	-	.	ID=KQL27979.mrna2;Name=KQL27979;Parent=KQL27979.path2;coverage=99.0;identity=99.5;matches=201;mismatches=1;indels=0;unknowns=0
SETIT_033298mg__II_26940103-26942154	Si	exon	227	428	99	-	.	ID=KQL27979.mrna2.exon1;Name=KQL27979;Parent=KQL27979.mrna2;Target=KQL27979 3 204 +
SETIT_033298mg__II_26940103-26942154	Si	CDS	227	427	99	-	0	ID=KQL27979.mrna2.cds1;Name=KQL27979;Parent=KQL27979.mrna2;Target=KQL27979 4 204 +
###
SETIT_020292mg__I_7426778-7427645	Si	gene	265	751	.	-	.	ID=KQL28680.path1;Name=KQL28680
SETIT_020292mg__I_7426778-7427645	Si	mRNA	265	751	.	-	.	ID=KQL28680.mrna1;Name=KQL28680;Parent=KQL28680.path1;coverage=100.0;identity=100.0;matches=150;mismatches=0;indels=0;unknowns=0
SETIT_020292mg__I_7426778-7427645	Si	exon	642	751	100	-	.	ID=KQL28680.mrna1.exon1;Name=KQL28680;Parent=KQL28680.mrna1;Target=KQL28680 1 110 +
SETIT_020292mg__I_7426778-7427645	Si	exon	265	304	100	-	.	ID=KQL28680.mrna1.exon2;Name=KQL28680;Parent=KQL28680.mrna1;Target=KQL28680 111 150 +
SETIT_020292mg__I_7426778-7427645	Si	CDS	642	751	100	-	0	ID=KQL28680.mrna1.cds1;Name=KQL28680;Parent=KQL28680.mrna1;Target=KQL28680 1 110 +
SETIT_020292mg__I_7426778-7427645	Si	CDS	265	304	100	-	2	ID=KQL28680.mrna1.cds2;Name=KQL28680;Parent=KQL28680.mrna1;Target=KQL28680 111 150 +
###
SETIT_013897mg__VI_27608091-27612210	Si	gene	2061	2563	.	-	.	ID=KQL28680.path2;Name=KQL28680
SETIT_013897mg__VI_27608091-27612210	Si	mRNA	2061	2563	.	-	.	ID=KQL28680.mrna2;Name=KQL28680;Parent=KQL28680.path2;coverage=100.0;identity=98.7;matches=148;mismatches=2;indels=0;unknowns=0
SETIT_013897mg__VI_27608091-27612210	Si	exon	2454	2563	98	-	.	ID=KQL28680.mrna2.exon1;Name=KQL28680;Parent=KQL28680.mrna2;Target=KQL28680 1 110 +
SETIT_013897mg__VI_27608091-27612210	Si	exon	2061	2100	100	-	.	ID=KQL28680.mrna2.exon2;Name=KQL28680;Parent=KQL28680.mrna2;Target=KQL28680 111 150 +
SETIT_013897mg__VI_27608091-27612210	Si	CDS	2454	2563	98	-	0	ID=KQL28680.mrna2.cds1;Name=KQL28680;Parent=KQL28680.mrna2;Target=KQL28680 1 110 +
SETIT_013897mg__VI_27608091-27612210	Si	CDS	2061	2100	100	-	2	ID=KQL28680.mrna2.cds2;Name=KQL28680;Parent=KQL28680.mrna2;Target=KQL28680 111 150 +
###
SETIT_020067mg__I_39369688-39372381	Si	gene	1	2693	.	-	.	ID=KQL31721.path1;Name=KQL31721
SETIT_020067mg__I_39369688-39372381	Si	mRNA	1	2693	.	-	.	ID=KQL31721.mrna1;Name=KQL31721;Parent=KQL31721.path1;coverage=99.9;identity=100.0;matches=1052;mismatches=0;indels=0;unknowns=0
SETIT_020067mg__I_39369688-39372381	Si	exon	2538	2693	100	-	.	ID=KQL31721.mrna1.exon1;Name=KQL31721;Parent=KQL31721.mrna1;Target=KQL31721 2 157 +
SETIT_020067mg__I_39369688-39372381	Si	exon	2256	2422	100	-	.	ID=KQL31721.mrna1.exon2;Name=KQL31721;Parent=KQL31721.mrna1;Target=KQL31721 158 324 +
SETIT_020067mg__I_39369688-39372381	Si	exon	1640	1757	100	-	.	ID=KQL31721.mrna1.exon3;Name=KQL31721;Parent=KQL31721.mrna1;Target=KQL31721 325 442 +
SETIT_020067mg__I_39369688-39372381	Si	exon	621	956	100	-	.	ID=KQL31721.mrna1.exon4;Name=KQL31721;Parent=KQL31721.mrna1;Target=KQL31721 443 778 +
SETIT_020067mg__I_39369688-39372381	Si	exon	1	275	100	-	.	ID=KQL31721.mrna1.exon5;Name=KQL31721;Parent=KQL31721.mrna1;Target=KQL31721 779 1053 +
SETIT_020067mg__I_39369688-39372381	Si	CDS	2538	2691	100	-	0	ID=KQL31721.mrna1.cds1;Name=KQL31721;Parent=KQL31721.mrna1;Target=KQL31721 4 157 +
SETIT_020067mg__I_39369688-39372381	Si	CDS	2256	2422	100	-	1	ID=KQL31721.mrna1.cds2;Name=KQL31721;Parent=KQL31721.mrna1;Target=KQL31721 158 324 +
SETIT_020067mg__I_39369688-39372381	Si	CDS	1640	1757	100	-	0	ID=KQL31721.mrna1.cds3;Name=KQL31721;Parent=KQL31721.mrna1;Target=KQL31721 325 442 +
SETIT_020067mg__I_39369688-39372381	Si	CDS	621	956	100	-	1	ID=KQL31721.mrna1.cds4;Name=KQL31721;Parent=KQL31721.mrna1;Target=KQL31721 443 778 +
SETIT_020067mg__I_39369688-39372381	Si	CDS	1	275	100	-	1	ID=KQL31721.mrna1.cds5;Name=KQL31721;Parent=KQL31721.mrna1;Target=KQL31721 779 1053 +
###
SETIT_020561mg__I_3509483-3510034	Si	gene	108	371	.	+	.	ID=KQL28126.path1;Name=KQL28126
SETIT_020561mg__I_3509483-3510034	Si	mRNA	108	371	.	+	.	ID=KQL28126.mrna1;Name=KQL28126;Parent=KQL28126.path1;coverage=100.0;identity=100.0;matches=138;mismatches=0;indels=0;unknowns=0
SETIT_020561mg__I_3509483-3510034	Si	exon	108	149	100	+	.	ID=KQL28126.mrna1.exon1;Name=KQL28126;Parent=KQL28126.mrna1;Target=KQL28126 1 42 +
SETIT_020561mg__I_3509483-3510034	Si	exon	276	371	100	+	.	ID=KQL28126.mrna1.exon2;Name=KQL28126;Parent=KQL28126.mrna1;Target=KQL28126 43 138 +
SETIT_020561mg__I_3509483-3510034	Si	CDS	108	149	100	+	0	ID=KQL28126.mrna1.cds1;Name=KQL28126;Parent=KQL28126.mrna1;Target=KQL28126 1 42 +
SETIT_020561mg__I_3509483-3510034	Si	CDS	276	371	100	+	0	ID=KQL28126.mrna1.cds2;Name=KQL28126;Parent=KQL28126.mrna1;Target=KQL28126 43 138 +
###
SETIT_020285mg__I_36212339-36212615	Si	gene	18	261	.	-	.	ID=KQL31197.path1;Name=KQL31197
SETIT_020285mg__I_36212339-36212615	Si	mRNA	18	261	.	-	.	ID=KQL31197.mrna1;Name=KQL31197;Parent=KQL31197.path1;coverage=100.0;identity=100.0;matches=138;mismatches=0;indels=0;unknowns=0
SETIT_020285mg__I_36212339-36212615	Si	exon	233	261	100	-	.	ID=KQL31197.mrna1.exon1;Name=KQL31197;Parent=KQL31197.mrna1;Target=KQL31197 1 29 +
SETIT_020285mg__I_36212339-36212615	Si	exon	18	126	100	-	.	ID=KQL31197.mrna1.exon2;Name=KQL31197;Parent=KQL31197.mrna1;Target=KQL31197 30 138 +
SETIT_020285mg__I_36212339-36212615	Si	CDS	233	261	100	-	0	ID=KQL31197.mrna1.cds1;Name=KQL31197;Parent=KQL31197.mrna1;Target=KQL31197 1 29 +
SETIT_020285mg__I_36212339-36212615	Si	CDS	18	126	100	-	2	ID=KQL31197.mrna1.cds2;Name=KQL31197;Parent=KQL31197.mrna1;Target=KQL31197 30 138 +
###
SETIT_016067mg__I_42017702-42033494	Si	gene	270	15193	.	+	.	ID=KQL32274.path1;Name=KQL32274
SETIT_016067mg__I_42017702-42033494	Si	mRNA	270	15193	.	+	.	ID=KQL32274.mrna1;Name=KQL32274;Parent=KQL32274.path1;coverage=100.0;identity=100.0;matches=5871;mismatches=0;indels=0;unknowns=0
SETIT_016067mg__I_42017702-42033494	Si	exon	270	507	100	+	.	ID=KQL32274.mrna1.exon1;Name=KQL32274;Parent=KQL32274.mrna1;Target=KQL32274 1 238 +
SETIT_016067mg__I_42017702-42033494	Si	exon	587	812	100	+	.	ID=KQL32274.mrna1.exon2;Name=KQL32274;Parent=KQL32274.mrna1;Target=KQL32274 239 464 +
SETIT_016067mg__I_42017702-42033494	Si	exon	906	999	100	+	.	ID=KQL32274.mrna1.exon3;Name=KQL32274;Parent=KQL32274.mrna1;Target=KQL32274 465 558 +
SETIT_016067mg__I_42017702-42033494	Si	exon	1102	1212	100	+	.	ID=KQL32274.mrna1.exon4;Name=KQL32274;Parent=KQL32274.mrna1;Target=KQL32274 559 669 +
SETIT_016067mg__I_42017702-42033494	Si	exon	1291	1407	100	+	.	ID=KQL32274.mrna1.exon5;Name=KQL32274;Parent=KQL32274.mrna1;Target=KQL32274 670 786 +
SETIT_016067mg__I_42017702-42033494	Si	exon	1530	1622	100	+	.	ID=KQL32274.mrna1.exon6;Name=KQL32274;Parent=KQL32274.mrna1;Target=KQL32274 787 879 +
SETIT_016067mg__I_42017702-42033494	Si	exon	1718	1809	100	+	.	ID=KQL32274.mrna1.exon7;Name=KQL32274;Parent=KQL32274.mrna1;Target=KQL32274 880 971 +
SETIT_016067mg__I_42017702-42033494	Si	exon	1899	2025	100	+	.	ID=KQL32274.mrna1.exon8;Name=KQL32274;Parent=KQL32274.mrna1;Target=KQL32274 972 1098 +
SETIT_016067mg__I_42017702-42033494	Si	exon	2839	2976	100	+	.	ID=KQL32274.mrna1.exon9;Name=KQL32274;Parent=KQL32274.mrna1;Target=KQL32274 1099 1236 +
SETIT_016067mg__I_42017702-42033494	Si	exon	3051	3127	100	+	.	ID=KQL32274.mrna1.exon10;Name=KQL32274;Parent=KQL32274.mrna1;Target=KQL32274 1237 1313 +
SETIT_016067mg__I_42017702-42033494	Si	exon	3216	3309	100	+	.	ID=KQL32274.mrna1.exon11;Name=KQL32274;Parent=KQL32274.mrna1;Target=KQL32274 1314 1407 +
SETIT_016067mg__I_42017702-42033494	Si	exon	3908	4030	100	+	.	ID=KQL32274.mrna1.exon12;Name=KQL32274;Parent=KQL32274.mrna1;Target=KQL32274 1408 1530 +
SETIT_016067mg__I_42017702-42033494	Si	exon	4144	4258	100	+	.	ID=KQL32274.mrna1.exon13;Name=KQL32274;Parent=KQL32274.mrna1;Target=KQL32274 1531 1645 +
SETIT_016067mg__I_42017702-42033494	Si	exon	4955	5289	100	+	.	ID=KQL32274.mrna1.exon14;Name=KQL32274;Parent=KQL32274.mrna1;Target=KQL32274 1646 1980 +
SETIT_016067mg__I_42017702-42033494	Si	exon	5370	5422	100	+	.	ID=KQL32274.mrna1.exon15;Name=KQL32274;Parent=KQL32274.mrna1;Target=KQL32274 1981 2033 +
SETIT_016067mg__I_42017702-42033494	Si	exon	5501	5561	100	+	.	ID=KQL32274.mrna1.exon16;Name=KQL32274;Parent=KQL32274.mrna1;Target=KQL32274 2034 2094 +
SETIT_016067mg__I_42017702-42033494	Si	exon	6188	6269	100	+	.	ID=KQL32274.mrna1.exon17;Name=KQL32274;Parent=KQL32274.mrna1;Target=KQL32274 2095 2176 +
SETIT_016067mg__I_42017702-42033494	Si	exon	6339	6388	100	+	.	ID=KQL32274.mrna1.exon18;Name=KQL32274;Parent=KQL32274.mrna1;Target=KQL32274 2177 2226 +
SETIT_016067mg__I_42017702-42033494	Si	exon	6471	6557	100	+	.	ID=KQL32274.mrna1.exon19;Name=KQL32274;Parent=KQL32274.mrna1;Target=KQL32274 2227 2313 +
SETIT_016067mg__I_42017702-42033494	Si	exon	7344	7472	100	+	.	ID=KQL32274.mrna1.exon20;Name=KQL32274;Parent=KQL32274.mrna1;Target=KQL32274 2314 2442 +
SETIT_016067mg__I_42017702-42033494	Si	exon	7584	7687	100	+	.	ID=KQL32274.mrna1.exon21;Name=KQL32274;Parent=KQL32274.mrna1;Target=KQL32274 2443 2546 +
SETIT_016067mg__I_42017702-42033494	Si	exon	7794	7878	100	+	.	ID=KQL32274.mrna1.exon22;Name=KQL32274;Parent=KQL32274.mrna1;Target=KQL32274 2547 2631 +
SETIT_016067mg__I_42017702-42033494	Si	exon	7978	8138	100	+	.	ID=KQL32274.mrna1.exon23;Name=KQL32274;Parent=KQL32274.mrna1;Target=KQL32274 2632 2792 +
SETIT_016067mg__I_42017702-42033494	Si	exon	8223	8346	100	+	.	ID=KQL32274.mrna1.exon24;Name=KQL32274;Parent=KQL32274.mrna1;Target=KQL32274 2793 2916 +
SETIT_016067mg__I_42017702-42033494	Si	exon	8420	8517	100	+	.	ID=KQL32274.mrna1.exon25;Name=KQL32274;Parent=KQL32274.mrna1;Target=KQL32274 2917 3014 +
SETIT_016067mg__I_42017702-42033494	Si	exon	8994	9123	100	+	.	ID=KQL32274.mrna1.exon26;Name=KQL32274;Parent=KQL32274.mrna1;Target=KQL32274 3015 3144 +
SETIT_016067mg__I_42017702-42033494	Si	exon	9236	9387	100	+	.	ID=KQL32274.mrna1.exon27;Name=KQL32274;Parent=KQL32274.mrna1;Target=KQL32274 3145 3296 +
SETIT_016067mg__I_42017702-42033494	Si	exon	9676	9785	100	+	.	ID=KQL32274.mrna1.exon28;Name=KQL32274;Parent=KQL32274.mrna1;Target=KQL32274 3297 3406 +
SETIT_016067mg__I_42017702-42033494	Si	exon	9882	10007	100	+	.	ID=KQL32274.mrna1.exon29;Name=KQL32274;Parent=KQL32274.mrna1;Target=KQL32274 3407 3532 +
SETIT_016067mg__I_42017702-42033494	Si	exon	10093	10161	100	+	.	ID=KQL32274.mrna1.exon30;Name=KQL32274;Parent=KQL32274.mrna1;Target=KQL32274 3533 3601 +
SETIT_016067mg__I_42017702-42033494	Si	exon	10354	10528	100	+	.	ID=KQL32274.mrna1.exon31;Name=KQL32274;Parent=KQL32274.mrna1;Target=KQL32274 3602 3776 +
SETIT_016067mg__I_42017702-42033494	Si	exon	11243	11387	100	+	.	ID=KQL32274.mrna1.exon32;Name=KQL32274;Parent=KQL32274.mrna1;Target=KQL32274 3777 3921 +
SETIT_016067mg__I_42017702-42033494	Si	exon	11975	12094	100	+	.	ID=KQL32274.mrna1.exon33;Name=KQL32274;Parent=KQL32274.mrna1;Target=KQL32274 3922 4041 +
SETIT_016067mg__I_42017702-42033494	Si	exon	12179	12297	100	+	.	ID=KQL32274.mrna1.exon34;Name=KQL32274;Parent=KQL32274.mrna1;Target=KQL32274 4042 4160 +
SETIT_016067mg__I_42017702-42033494	Si	exon	12389	12472	100	+	.	ID=KQL32274.mrna1.exon35;Name=KQL32274;Parent=KQL32274.mrna1;Target=KQL32274 4161 4244 +
SETIT_016067mg__I_42017702-42033494	Si	exon	12752	12864	100	+	.	ID=KQL32274.mrna1.exon36;Name=KQL32274;Parent=KQL32274.mrna1;Target=KQL32274 4245 4357 +
SETIT_016067mg__I_42017702-42033494	Si	exon	12956	13185	100	+	.	ID=KQL32274.mrna1.exon37;Name=KQL32274;Parent=KQL32274.mrna1;Target=KQL32274 4358 4587 +
SETIT_016067mg__I_42017702-42033494	Si	exon	13267	14064	100	+	.	ID=KQL32274.mrna1.exon38;Name=KQL32274;Parent=KQL32274.mrna1;Target=KQL32274 4588 5385 +
SETIT_016067mg__I_42017702-42033494	Si	exon	14168	14218	100	+	.	ID=KQL32274.mrna1.exon39;Name=KQL32274;Parent=KQL32274.mrna1;Target=KQL32274 5386 5436 +
SETIT_016067mg__I_42017702-42033494	Si	exon	14677	14862	100	+	.	ID=KQL32274.mrna1.exon40;Name=KQL32274;Parent=KQL32274.mrna1;Target=KQL32274 5437 5622 +
SETIT_016067mg__I_42017702-42033494	Si	exon	14945	15193	100	+	.	ID=KQL32274.mrna1.exon41;Name=KQL32274;Parent=KQL32274.mrna1;Target=KQL32274 5623 5871 +
SETIT_016067mg__I_42017702-42033494	Si	CDS	270	507	100	+	0	ID=KQL32274.mrna1.cds1;Name=KQL32274;Parent=KQL32274.mrna1;Target=KQL32274 1 238 +
SETIT_016067mg__I_42017702-42033494	Si	CDS	587	812	100	+	1	ID=KQL32274.mrna1.cds2;Name=KQL32274;Parent=KQL32274.mrna1;Target=KQL32274 239 464 +
SETIT_016067mg__I_42017702-42033494	Si	CDS	906	999	100	+	2	ID=KQL32274.mrna1.cds3;Name=KQL32274;Parent=KQL32274.mrna1;Target=KQL32274 465 558 +
SETIT_016067mg__I_42017702-42033494	Si	CDS	1102	1212	100	+	0	ID=KQL32274.mrna1.cds4;Name=KQL32274;Parent=KQL32274.mrna1;Target=KQL32274 559 669 +
SETIT_016067mg__I_42017702-42033494	Si	CDS	1291	1407	100	+	0	ID=KQL32274.mrna1.cds5;Name=KQL32274;Parent=KQL32274.mrna1;Target=KQL32274 670 786 +
SETIT_016067mg__I_42017702-42033494	Si	CDS	1530	1622	100	+	0	ID=KQL32274.mrna1.cds6;Name=KQL32274;Parent=KQL32274.mrna1;Target=KQL32274 787 879 +
SETIT_016067mg__I_42017702-42033494	Si	CDS	1718	1809	100	+	0	ID=KQL32274.mrna1.cds7;Name=KQL32274;Parent=KQL32274.mrna1;Target=KQL32274 880 971 +
SETIT_016067mg__I_42017702-42033494	Si	CDS	1899	2025	100	+	2	ID=KQL32274.mrna1.cds8;Name=KQL32274;Parent=KQL32274.mrna1;Target=KQL32274 972 1098 +
SETIT_016067mg__I_42017702-42033494	Si	CDS	2839	2976	100	+	0	ID=KQL32274.mrna1.cds9;Name=KQL32274;Parent=KQL32274.mrna1;Target=KQL32274 1099 1236 +
SETIT_016067mg__I_42017702-42033494	Si	CDS	3051	3127	100	+	0	ID=KQL32274.mrna1.cds10;Name=KQL32274;Parent=KQL32274.mrna1;Target=KQL32274 1237 1313 +
SETIT_016067mg__I_42017702-42033494	Si	CDS	3216	3309	100	+	2	ID=KQL32274.mrna1.cds11;Name=KQL32274;Parent=KQL32274.mrna1;Target=KQL32274 1314 1407 +
SETIT_016067mg__I_42017702-42033494	Si	CDS	3908	4030	100	+	0	ID=KQL32274.mrna1.cds12;Name=KQL32274;Parent=KQL32274.mrna1;Target=KQL32274 1408 1530 +
SETIT_016067mg__I_42017702-42033494	Si	CDS	4144	4258	100	+	0	ID=KQL32274.mrna1.cds13;Name=KQL32274;Parent=KQL32274.mrna1;Target=KQL32274 1531 1645 +
SETIT_016067mg__I_42017702-42033494	Si	CDS	4955	5289	100	+	1	ID=KQL32274.mrna1.cds14;Name=KQL32274;Parent=KQL32274.mrna1;Target=KQL32274 1646 1980 +
SETIT_016067mg__I_42017702-42033494	Si	CDS	5370	5422	100	+	0	ID=KQL32274.mrna1.cds15;Name=KQL32274;Parent=KQL32274.mrna1;Target=KQL32274 1981 2033 +
SETIT_016067mg__I_42017702-42033494	Si	CDS	5501	5561	100	+	2	ID=KQL32274.mrna1.cds16;Name=KQL32274;Parent=KQL32274.mrna1;Target=KQL32274 2034 2094 +
SETIT_016067mg__I_42017702-42033494	Si	CDS	6188	6269	100	+	0	ID=KQL32274.mrna1.cds17;Name=KQL32274;Parent=KQL32274.mrna1;Target=KQL32274 2095 2176 +
SETIT_016067mg__I_42017702-42033494	Si	CDS	6339	6388	100	+	1	ID=KQL32274.mrna1.cds18;Name=KQL32274;Parent=KQL32274.mrna1;Target=KQL32274 2177 2226 +
SETIT_016067mg__I_42017702-42033494	Si	CDS	6471	6557	100	+	0	ID=KQL32274.mrna1.cds19;Name=KQL32274;Parent=KQL32274.mrna1;Target=KQL32274 2227 2313 +
SETIT_016067mg__I_42017702-42033494	Si	CDS	7344	7472	100	+	0	ID=KQL32274.mrna1.cds20;Name=KQL32274;Parent=KQL32274.mrna1;Target=KQL32274 2314 2442 +
SETIT_016067mg__I_42017702-42033494	Si	CDS	7584	7687	100	+	0	ID=KQL32274.mrna1.cds21;Name=KQL32274;Parent=KQL32274.mrna1;Target=KQL32274 2443 2546 +
SETIT_016067mg__I_42017702-42033494	Si	CDS	7794	7878	100	+	2	ID=KQL32274.mrna1.cds22;Name=KQL32274;Parent=KQL32274.mrna1;Target=KQL32274 2547 2631 +
SETIT_016067mg__I_42017702-42033494	Si	CDS	7978	8138	100	+	0	ID=KQL32274.mrna1.cds23;Name=KQL32274;Parent=KQL32274.mrna1;Target=KQL32274 2632 2792 +
SETIT_016067mg__I_42017702-42033494	Si	CDS	8223	8346	100	+	2	ID=KQL32274.mrna1.cds24;Name=KQL32274;Parent=KQL32274.mrna1;Target=KQL32274 2793 2916 +
SETIT_016067mg__I_42017702-42033494	Si	CDS	8420	8517	100	+	0	ID=KQL32274.mrna1.cds25;Name=KQL32274;Parent=KQL32274.mrna1;Target=KQL32274 2917 3014 +
SETIT_016067mg__I_42017702-42033494	Si	CDS	8994	9123	100	+	2	ID=KQL32274.mrna1.cds26;Name=KQL32274;Parent=KQL32274.mrna1;Target=KQL32274 3015 3144 +
SETIT_016067mg__I_42017702-42033494	Si	CDS	9236	9387	100	+	0	ID=KQL32274.mrna1.cds27;Name=KQL32274;Parent=KQL32274.mrna1;Target=KQL32274 3145 3296 +
SETIT_016067mg__I_42017702-42033494	Si	CDS	9676	9785	100	+	2	ID=KQL32274.mrna1.cds28;Name=KQL32274;Parent=KQL32274.mrna1;Target=KQL32274 3297 3406 +
SETIT_016067mg__I_42017702-42033494	Si	CDS	9882	10007	100	+	1	ID=KQL32274.mrna1.cds29;Name=KQL32274;Parent=KQL32274.mrna1;Target=KQL32274 3407 3532 +
SETIT_016067mg__I_42017702-42033494	Si	CDS	10093	10161	100	+	1	ID=KQL32274.mrna1.cds30;Name=KQL32274;Parent=KQL32274.mrna1;Target=KQL32274 3533 3601 +
SETIT_016067mg__I_42017702-42033494	Si	CDS	10354	10528	100	+	1	ID=KQL32274.mrna1.cds31;Name=KQL32274;Parent=KQL32274.mrna1;Target=KQL32274 3602 3776 +
SETIT_016067mg__I_42017702-42033494	Si	CDS	11243	11387	100	+	2	ID=KQL32274.mrna1.cds32;Name=KQL32274;Parent=KQL32274.mrna1;Target=KQL32274 3777 3921 +
SETIT_016067mg__I_42017702-42033494	Si	CDS	11975	12094	100	+	0	ID=KQL32274.mrna1.cds33;Name=KQL32274;Parent=KQL32274.mrna1;Target=KQL32274 3922 4041 +
SETIT_016067mg__I_42017702-42033494	Si	CDS	12179	12297	100	+	0	ID=KQL32274.mrna1.cds34;Name=KQL32274;Parent=KQL32274.mrna1;Target=KQL32274 4042 4160 +
SETIT_016067mg__I_42017702-42033494	Si	CDS	12389	12472	100	+	2	ID=KQL32274.mrna1.cds35;Name=KQL32274;Parent=KQL32274.mrna1;Target=KQL32274 4161 4244 +
SETIT_016067mg__I_42017702-42033494	Si	CDS	12752	12864	100	+	2	ID=KQL32274.mrna1.cds36;Name=KQL32274;Parent=KQL32274.mrna1;Target=KQL32274 4245 4357 +
SETIT_016067mg__I_42017702-42033494	Si	CDS	12956	13185	100	+	1	ID=KQL32274.mrna1.cds37;Name=KQL32274;Parent=KQL32274.mrna1;Target=KQL32274 4358 4587 +
SETIT_016067mg__I_42017702-42033494	Si	CDS	13267	14064	100	+	0	ID=KQL32274.mrna1.cds38;Name=KQL32274;Parent=KQL32274.mrna1;Target=KQL32274 4588 5385 +
SETIT_016067mg__I_42017702-42033494	Si	CDS	14168	14218	100	+	0	ID=KQL32274.mrna1.cds39;Name=KQL32274;Parent=KQL32274.mrna1;Target=KQL32274 5386 5436 +
SETIT_016067mg__I_42017702-42033494	Si	CDS	14677	14862	100	+	0	ID=KQL32274.mrna1.cds40;Name=KQL32274;Parent=KQL32274.mrna1;Target=KQL32274 5437 5622 +
SETIT_016067mg__I_42017702-42033494	Si	CDS	14945	15193	100	+	0	ID=KQL32274.mrna1.cds41;Name=KQL32274;Parent=KQL32274.mrna1;Target=KQL32274 5623 5871 +
###
SETIT_016067mg__I_42017702-42033494	Si	gene	270	15193	.	+	.	ID=KQL32273.path1;Name=KQL32273
SETIT_016067mg__I_42017702-42033494	Si	mRNA	270	15193	.	+	.	ID=KQL32273.mrna1;Name=KQL32273;Parent=KQL32273.path1;coverage=100.0;identity=100.0;matches=5865;mismatches=0;indels=0;unknowns=0
SETIT_016067mg__I_42017702-42033494	Si	exon	270	507	100	+	.	ID=KQL32273.mrna1.exon1;Name=KQL32273;Parent=KQL32273.mrna1;Target=KQL32273 1 238 +
SETIT_016067mg__I_42017702-42033494	Si	exon	587	812	100	+	.	ID=KQL32273.mrna1.exon2;Name=KQL32273;Parent=KQL32273.mrna1;Target=KQL32273 239 464 +
SETIT_016067mg__I_42017702-42033494	Si	exon	906	999	100	+	.	ID=KQL32273.mrna1.exon3;Name=KQL32273;Parent=KQL32273.mrna1;Target=KQL32273 465 558 +
SETIT_016067mg__I_42017702-42033494	Si	exon	1102	1212	100	+	.	ID=KQL32273.mrna1.exon4;Name=KQL32273;Parent=KQL32273.mrna1;Target=KQL32273 559 669 +
SETIT_016067mg__I_42017702-42033494	Si	exon	1291	1407	100	+	.	ID=KQL32273.mrna1.exon5;Name=KQL32273;Parent=KQL32273.mrna1;Target=KQL32273 670 786 +
SETIT_016067mg__I_42017702-42033494	Si	exon	1530	1622	100	+	.	ID=KQL32273.mrna1.exon6;Name=KQL32273;Parent=KQL32273.mrna1;Target=KQL32273 787 879 +
SETIT_016067mg__I_42017702-42033494	Si	exon	1718	1809	100	+	.	ID=KQL32273.mrna1.exon7;Name=KQL32273;Parent=KQL32273.mrna1;Target=KQL32273 880 971 +
SETIT_016067mg__I_42017702-42033494	Si	exon	1899	2025	100	+	.	ID=KQL32273.mrna1.exon8;Name=KQL32273;Parent=KQL32273.mrna1;Target=KQL32273 972 1098 +
SETIT_016067mg__I_42017702-42033494	Si	exon	2839	2976	100	+	.	ID=KQL32273.mrna1.exon9;Name=KQL32273;Parent=KQL32273.mrna1;Target=KQL32273 1099 1236 +
SETIT_016067mg__I_42017702-42033494	Si	exon	3051	3127	100	+	.	ID=KQL32273.mrna1.exon10;Name=KQL32273;Parent=KQL32273.mrna1;Target=KQL32273 1237 1313 +
SETIT_016067mg__I_42017702-42033494	Si	exon	3216	3309	100	+	.	ID=KQL32273.mrna1.exon11;Name=KQL32273;Parent=KQL32273.mrna1;Target=KQL32273 1314 1407 +
SETIT_016067mg__I_42017702-42033494	Si	exon	3908	4030	100	+	.	ID=KQL32273.mrna1.exon12;Name=KQL32273;Parent=KQL32273.mrna1;Target=KQL32273 1408 1530 +
SETIT_016067mg__I_42017702-42033494	Si	exon	4144	4258	100	+	.	ID=KQL32273.mrna1.exon13;Name=KQL32273;Parent=KQL32273.mrna1;Target=KQL32273 1531 1645 +
SETIT_016067mg__I_42017702-42033494	Si	exon	4955	5289	100	+	.	ID=KQL32273.mrna1.exon14;Name=KQL32273;Parent=KQL32273.mrna1;Target=KQL32273 1646 1980 +
SETIT_016067mg__I_42017702-42033494	Si	exon	5370	5422	100	+	.	ID=KQL32273.mrna1.exon15;Name=KQL32273;Parent=KQL32273.mrna1;Target=KQL32273 1981 2033 +
SETIT_016067mg__I_42017702-42033494	Si	exon	5501	5561	100	+	.	ID=KQL32273.mrna1.exon16;Name=KQL32273;Parent=KQL32273.mrna1;Target=KQL32273 2034 2094 +
SETIT_016067mg__I_42017702-42033494	Si	exon	6188	6269	100	+	.	ID=KQL32273.mrna1.exon17;Name=KQL32273;Parent=KQL32273.mrna1;Target=KQL32273 2095 2176 +
SETIT_016067mg__I_42017702-42033494	Si	exon	6339	6388	100	+	.	ID=KQL32273.mrna1.exon18;Name=KQL32273;Parent=KQL32273.mrna1;Target=KQL32273 2177 2226 +
SETIT_016067mg__I_42017702-42033494	Si	exon	6471	6557	100	+	.	ID=KQL32273.mrna1.exon19;Name=KQL32273;Parent=KQL32273.mrna1;Target=KQL32273 2227 2313 +
SETIT_016067mg__I_42017702-42033494	Si	exon	7344	7472	100	+	.	ID=KQL32273.mrna1.exon20;Name=KQL32273;Parent=KQL32273.mrna1;Target=KQL32273 2314 2442 +
SETIT_016067mg__I_42017702-42033494	Si	exon	7584	7687	100	+	.	ID=KQL32273.mrna1.exon21;Name=KQL32273;Parent=KQL32273.mrna1;Target=KQL32273 2443 2546 +
SETIT_016067mg__I_42017702-42033494	Si	exon	7794	7878	100	+	.	ID=KQL32273.mrna1.exon22;Name=KQL32273;Parent=KQL32273.mrna1;Target=KQL32273 2547 2631 +
SETIT_016067mg__I_42017702-42033494	Si	exon	7978	8138	100	+	.	ID=KQL32273.mrna1.exon23;Name=KQL32273;Parent=KQL32273.mrna1;Target=KQL32273 2632 2792 +
SETIT_016067mg__I_42017702-42033494	Si	exon	8223	8346	100	+	.	ID=KQL32273.mrna1.exon24;Name=KQL32273;Parent=KQL32273.mrna1;Target=KQL32273 2793 2916 +
SETIT_016067mg__I_42017702-42033494	Si	exon	8426	8517	100	+	.	ID=KQL32273.mrna1.exon25;Name=KQL32273;Parent=KQL32273.mrna1;Target=KQL32273 2917 3008 +
SETIT_016067mg__I_42017702-42033494	Si	exon	8994	9123	100	+	.	ID=KQL32273.mrna1.exon26;Name=KQL32273;Parent=KQL32273.mrna1;Target=KQL32273 3009 3138 +
SETIT_016067mg__I_42017702-42033494	Si	exon	9236	9387	100	+	.	ID=KQL32273.mrna1.exon27;Name=KQL32273;Parent=KQL32273.mrna1;Target=KQL32273 3139 3290 +
SETIT_016067mg__I_42017702-42033494	Si	exon	9676	9785	100	+	.	ID=KQL32273.mrna1.exon28;Name=KQL32273;Parent=KQL32273.mrna1;Target=KQL32273 3291 3400 +
SETIT_016067mg__I_42017702-42033494	Si	exon	9882	10007	100	+	.	ID=KQL32273.mrna1.exon29;Name=KQL32273;Parent=KQL32273.mrna1;Target=KQL32273 3401 3526 +
SETIT_016067mg__I_42017702-42033494	Si	exon	10093	10161	100	+	.	ID=KQL32273.mrna1.exon30;Name=KQL32273;Parent=KQL32273.mrna1;Target=KQL32273 3527 3595 +
SETIT_016067mg__I_42017702-42033494	Si	exon	10354	10528	100	+	.	ID=KQL32273.mrna1.exon31;Name=KQL32273;Parent=KQL32273.mrna1;Target=KQL32273 3596 3770 +
SETIT_016067mg__I_42017702-42033494	Si	exon	11243	11387	100	+	.	ID=KQL32273.mrna1.exon32;Name=KQL32273;Parent=KQL32273.mrna1;Target=KQL32273 3771 3915 +
SETIT_016067mg__I_42017702-42033494	Si	exon	11975	12094	100	+	.	ID=KQL32273.mrna1.exon33;Name=KQL32273;Parent=KQL32273.mrna1;Target=KQL32273 3916 4035 +
SETIT_016067mg__I_42017702-42033494	Si	exon	12179	12297	100	+	.	ID=KQL32273.mrna1.exon34;Name=KQL32273;Parent=KQL32273.mrna1;Target=KQL32273 4036 4154 +
SETIT_016067mg__I_42017702-42033494	Si	exon	12389	12472	100	+	.	ID=KQL32273.mrna1.exon35;Name=KQL32273;Parent=KQL32273.mrna1;Target=KQL32273 4155 4238 +
SETIT_016067mg__I_42017702-42033494	Si	exon	12752	12864	100	+	.	ID=KQL32273.mrna1.exon36;Name=KQL32273;Parent=KQL32273.mrna1;Target=KQL32273 4239 4351 +
SETIT_016067mg__I_42017702-42033494	Si	exon	12956	13185	100	+	.	ID=KQL32273.mrna1.exon37;Name=KQL32273;Parent=KQL32273.mrna1;Target=KQL32273 4352 4581 +
SETIT_016067mg__I_42017702-42033494	Si	exon	13267	14064	100	+	.	ID=KQL32273.mrna1.exon38;Name=KQL32273;Parent=KQL32273.mrna1;Target=KQL32273 4582 5379 +
SETIT_016067mg__I_42017702-42033494	Si	exon	14168	14218	100	+	.	ID=KQL32273.mrna1.exon39;Name=KQL32273;Parent=KQL32273.mrna1;Target=KQL32273 5380 5430 +
SETIT_016067mg__I_42017702-42033494	Si	exon	14677	14862	100	+	.	ID=KQL32273.mrna1.exon40;Name=KQL32273;Parent=KQL32273.mrna1;Target=KQL32273 5431 5616 +
SETIT_016067mg__I_42017702-42033494	Si	exon	14945	15193	100	+	.	ID=KQL32273.mrna1.exon41;Name=KQL32273;Parent=KQL32273.mrna1;Target=KQL32273 5617 5865 +
SETIT_016067mg__I_42017702-42033494	Si	CDS	270	507	100	+	0	ID=KQL32273.mrna1.cds1;Name=KQL32273;Parent=KQL32273.mrna1;Target=KQL32273 1 238 +
SETIT_016067mg__I_42017702-42033494	Si	CDS	587	812	100	+	1	ID=KQL32273.mrna1.cds2;Name=KQL32273;Parent=KQL32273.mrna1;Target=KQL32273 239 464 +
[truncated: 553,292+ more rows]
