# Supplementary material for: Trends in the evolution of intronless genes in Poaceae
Source: Front Plant Sci. 2023 Feb 16;14:1065631. doi: 10.3389/fpls.2023.1065631 (PMC9978806; doi:10.3389/fpls.2023.1065631)
Supplement: Supplementary file 2 [file DataSheet_2.zip]

Archive with 3 entries (2 files):
- Supplementary_Table_S2.xlsx
- __MACOSX/
- __MACOSX/._Supplementary_Table_S2.xlsx
