# Supplementary material for: Trends in the evolution of intronless genes in Poaceae
Source: Front Plant Sci. 2023 Feb 16;14:1065631. doi: 10.3389/fpls.2023.1065631 (PMC9978806; doi:10.3389/fpls.2023.1065631)
Supplement: Supplementary file 2 [file DataSheet_2.zip › Supplementary_Table_S2.xlsx]

## Sheet: Caption
Supplementary Table S2
The transposable element (TE) within the flanking sequences of genes.
For each species, each row represents a TE

## Sheet: TE within 6 kb upsream 
Brachypodium distachyon				Eragrostis curvula				Oryza sativa.L				Panicum hallii				Sorghum bicolor				Setaria italica				Zea mays
Gene ID	Distance from TE to Gene	Type		Gene ID	Distance from TE to Gene	Type		Gene ID	Distance from TE to Gene	Type		Gene ID	Distance from TE to Gene	Type		Gene ID	Distance from TE to Gene	Type		Gene ID	Distance from TE to Gene	Type		Gene ID	Distance from TE to Gene	Type
Bradi1g00341	4483	MEGs		TVU07495	5326	MEGs		Os01g0102850	5441	MEGs		GQ55_1G019200	4269	IGs		Sobic.001G000300	5316	MEGs		SETIT_000098mg	5393	MEGs		Zm00001eb000120	5534	IGs
Bradi1g00341	3538	MEGs		TVU07538	5056	MEGs		Os01g0109000	4842	MEGs		GQ55_1G019200	3177	IGs		Sobic.001G000501	3296	MEGs		SETIT_000122mg	2862	MEGs		Zm00001eb000290	335	MEGs
Bradi1g00345	4223	MEGs		TVU07689	4884	MEGs		Os01g0115500	2704	IGs		GQ55_1G019200	2465	IGs		Sobic.001G000501	4411	MEGs		SETIT_000130mg	4891	MEGs		Zm00001eb000320	4424	MEGs
Bradi1g00345	4934	MEGs		TVU07689	3750	MEGs		Os01g0115500	758	IGs		GQ55_1G020900	5193	MEGs		Sobic.001G008900	5598	IGs		SETIT_000165mg	5343	MEGs		Zm00001eb000320	3042	MEGs
Bradi1g02480	890	MEGs		TVU07736	2293	MEGs		Os01g0115533	2774	MEGs		GQ55_1G032000	4634	MEGs		Sobic.001G025201	4883	MEGs		SETIT_000188mg	3055	MEGs		Zm00001eb000370	3714	MEGs
Bradi1g02480	999	MEGs		TVU07744	4154	MEGs		Os01g0115533	828	MEGs		GQ55_1G032000	3548	MEGs		Sobic.001G025300	651	MEGs		SETIT_000215mg	5320	MEGs		Zm00001eb000590	5325	MEGs
Bradi1g02483	5506	IGs		TVU07880	4998	MEGs		Os01g0115566	4897	IGs		GQ55_1G038600	4358	MEGs		Sobic.001G025300	1326	MEGs		SETIT_000257mg	5039	MEGs		Zm00001eb000590	3356	MEGs
Bradi1g02483	4304	IGs		TVU07880	1685	MEGs		Os01g0115566	2951	IGs		GQ55_1G038600	3016	MEGs		Sobic.001G025300	2564	MEGs		SETIT_000260mg	5334	MEGs		Zm00001eb000710	3578	MEGs
Bradi1g03431	3720	MEGs		TVU07880	681	MEGs		Os01g0115600	4479	MEGs		GQ55_1G038700	5241	IGs		Sobic.001G032900	4030	IGs		SETIT_000260mg	4568	MEGs		Zm00001eb000710	2826	MEGs
Bradi1g03431	1481	MEGs		TVU07880	760	MEGs		Os01g0116200	3354	MEGs		GQ55_1G041300	5044	MEGs		Sobic.001G037600	4997	MEGs		SETIT_000269mg	3820	MEGs		Zm00001eb000710	1885	MEGs
Bradi1g03555	1318	IGs		TVU07946	5685	MEGs		Os01g0116200	3461	MEGs		GQ55_1G041800	3814	MEGs		Sobic.001G039200	2783	IGs		SETIT_000389mg	4346	MEGs		Zm00001eb000850	4090	IGs
Bradi1g03555	79	IGs		TVU07946	4381	MEGs		Os01g0116200	1627	MEGs		GQ55_1G041800	2560	MEGs		Sobic.001G039200	4286	IGs		SETIT_000465mg	4522	MEGs		Zm00001eb000850	4367	IGs
Bradi1g05208	211	IGs		TVU07967	4293	MEGs		Os01g0116250	3597	MEGs		GQ55_1G044100	3550	MEGs		Sobic.001G041300	4950	IGs		SETIT_000508mg	5088	MEGs		Zm00001eb000920	4635	MEGs
Bradi1g05210	1515	MEGs		TVU07988	3247	MEGs		Os01g0116250	3704	MEGs		GQ55_1G044100	2382	MEGs		Sobic.001G049900	33	MEGs		SETIT_000508mg	4291	MEGs		Zm00001eb000960	4492	IGs
Bradi1g05217	5598	MEGs		TVU07988	1282	MEGs		Os01g0116250	1870	MEGs		GQ55_1G044100	2035	MEGs		Sobic.001G049900	2295	MEGs		SETIT_000599mg	4221	MEGs		Zm00001eb001100	4072	IGs
Bradi1g05500	3164	MEGs		TVU08077	983	MEGs		Os01g0116300	5497	IGs		GQ55_1G063800	2824	MEGs		Sobic.001G062300	1511	MEGs		SETIT_000658mg	5001	MEGs		Zm00001eb001100	3137	IGs
Bradi1g05707	5438	IGs		TVU08092	2471	MEGs		Os01g0122534	4204	IGs		GQ55_1G063800	831	MEGs		Sobic.001G078300	3529	MEGs		SETIT_000693mg	4158	MEGs		Zm00001eb001100	2376	IGs
Bradi1g06861	3281	MEGs		TVU08193	4348	MEGs		Os01g0122701	4841	IGs		GQ55_1G067200	2506	IGs		Sobic.001G078300	4840	MEGs		SETIT_000693mg	2745	MEGs		Zm00001eb001340	1402	MEGs
Bradi1g07027	5171	IGs		TVU08193	2136	MEGs		Os01g0146801	5659	MEGs		GQ55_1G067300	5372	IGs		Sobic.001G085900	3868	MEGs		SETIT_000710mg	4152	MEGs		Zm00001eb001410	4447	IGs
Bradi1g08357	4937	MEGs		TVU08198	4924	MEGs		Os01g0146801	4728	MEGs		GQ55_1G071200	3044	MEGs		Sobic.001G085900	5781	MEGs		SETIT_000748mg	4137	MEGs		Zm00001eb001410	2550	IGs
Bradi1g08380	3250	MEGs		TVU08198	2929	MEGs		Os01g0186900	5260	IGs		GQ55_1G071200	1942	MEGs		Sobic.001G094800	3144	MEGs		SETIT_000748mg	2887	MEGs		Zm00001eb001440	4953	IGs
Bradi1g08380	964	MEGs		TVU08248	4178	MEGs		Os01g0186950	5670	IGs		GQ55_1G073100	2825	MEGs		Sobic.001G094800	4060	MEGs		SETIT_000748mg	3153	MEGs		Zm00001eb001660	5526	MEGs
Bradi1g08390	3970	MEGs		TVU08248	4067	MEGs		Os01g0209300	4872	MEGs		GQ55_1G074900	3595	MEGs		Sobic.001G101500	5299	MEGs		SETIT_000758mg	3627	MEGs		Zm00001eb001770	5205	MEGs
Bradi1g08860	5528	MEGs		TVU08248	2073	MEGs		Os01g0209300	3807	MEGs		GQ55_1G074900	2351	MEGs		Sobic.001G118300	1180	MEGs		SETIT_000758mg	2555	MEGs		Zm00001eb001770	3311	MEGs
Bradi1g08860	4194	MEGs		TVU08251	3846	MEGs		Os01g0209700	5193	MEGs		GQ55_1G088800	3898	IGs		Sobic.001G118300	3334	MEGs		SETIT_000836mg	3349	MEGs		Zm00001eb001780	5447	IGs
Bradi1g08870	4769	MEGs		TVU08312	4299	MEGs		Os01g0209700	2887	MEGs		GQ55_1G088800	3908	IGs		Sobic.001G124800	5436	MEGs		SETIT_000836mg	2554	MEGs		Zm00001eb001810	2723	IGs
Bradi1g08870	2950	MEGs		TVU08368	5363	IGs		Os01g0209750	3858	MEGs		GQ55_1G088800	3032	IGs		Sobic.001G124900	2094	MEGs		SETIT_000918mg	3423	MEGs		Zm00001eb001810	2749	IGs
Bradi1g09700	821	MEGs		TVU08369	3461	IGs		Os01g0266800	5762	MEGs		GQ55_1G097500	1572	IGs		Sobic.001G124900	3404	MEGs		SETIT_000928mg	4841	MEGs		Zm00001eb001810	1665	IGs
Bradi1g10040	519	MEGs		TVU08369	1090	IGs		Os01g0266800	4662	MEGs		GQ55_1G103700	5299	MEGs		Sobic.001G130400	2636	MEGs		SETIT_000928mg	4296	MEGs		Zm00001eb002000	5655	MEGs
Bradi1g10353	2535	MEGs		TVU08390	4645	IGs		Os01g0266800	4342	MEGs		GQ55_1G105400	3983	MEGs		Sobic.001G133400	5480	IGs		SETIT_000935mg	4715	MEGs		Zm00001eb002110	236	MEGs
Bradi1g10353	931	MEGs		TVU08414	2603	IGs		Os01g0275300	4232	MEGs		GQ55_1G105400	2619	MEGs		Sobic.001G133466	1547	MEGs		SETIT_000973mg	1733	MEGs		Zm00001eb002120	2429	MEGs
Bradi1g10360	4643	MEGs		TVU08414	638	IGs		Os01g0275300	4374	MEGs		GQ55_1G108000	5096	MEGs		Sobic.001G133466	2528	MEGs		SETIT_000985mg	3672	MEGs		Zm00001eb002130	2869	MEGs
Bradi1g10975	2362	MEGs		TVU08416	4953	MEGs		Os01g0275300	3109	MEGs		GQ55_1G108000	3266	MEGs		Sobic.001G133466	3733	MEGs		SETIT_000985mg	1315	MEGs		Zm00001eb002170	2941	MEGs
Bradi1g10975	1529	MEGs		TVU08416	2988	MEGs		Os01g0275500	4808	MEGs		GQ55_1G113800	4805	MEGs		Sobic.001G133532	384	IGs		SETIT_001047mg	334	MEGs		Zm00001eb002270	5257	MEGs
Bradi1g11420	5117	MEGs		TVU08526	4283	IGs		Os01g0282251	1496	IGs		GQ55_1G113800	3565	MEGs		Sobic.001G133532	1365	IGs		SETIT_001109mg	5206	MEGs		Zm00001eb002290	4815	MEGs
Bradi1g11420	4080	MEGs		TVU08528	3782	MEGs		Os01g0282251	384	IGs		GQ55_1G114800	4925	MEGs		Sobic.001G133532	2570	IGs		SETIT_001295mg	4077	MEGs		Zm00001eb002290	3546	MEGs
Bradi1g11440	3822	MEGs		TVU08627	5647	IGs		Os01g0299100	4527	MEGs		GQ55_1G114800	3822	MEGs		Sobic.001G138500	3405	IGs		SETIT_001309mg	3263	IGs		Zm00001eb002530	4539	MEGs
Bradi1g11440	2731	MEGs		TVU08631	4200	IGs		Os01g0302500	3124	MEGs		GQ55_1G117400	864	IGs		Sobic.001G138500	5280	IGs		SETIT_001309mg	1282	IGs		Zm00001eb002570	1932	MEGs
Bradi1g11940	3039	MEGs		TVU08631	1969	IGs		Os01g0316001	4133	IGs		GQ55_1G117500	3377	IGs		Sobic.001G143800	4057	MEGs		SETIT_001314mg	4325	MEGs		Zm00001eb002570	1025	MEGs
Bradi1g12240	4285	MEGs		TVU08633	4713	IGs		Os01g0316001	3331	IGs		GQ55_1G117600	4334	MEGs		Sobic.001G150300	1948	MEGs		SETIT_001422mg	5425	MEGs		Zm00001eb002720	2307	MEGs
Bradi1g12240	2432	MEGs		TVU08638	5569	MEGs		Os01g0332100	4925	MEGs		GQ55_1G119300	4906	MEGs		Sobic.001G150300	4148	MEGs		SETIT_001422mg	4347	MEGs		Zm00001eb002730	2307	IGs
Bradi1g12390	5273	MEGs		TVU08638	3338	MEGs		Os01g0332150	5384	MEGs		GQ55_1G119300	2508	MEGs		Sobic.001G157900	3329	IGs		SETIT_001520mg	3234	MEGs		Zm00001eb002780	5046	MEGs
Bradi1g12390	1710	MEGs		TVU08677	3571	MEGs		Os01g0332700	3167	IGs		GQ55_1G122400	2778	MEGs		Sobic.001G157900	4043	IGs		SETIT_001539mg	5299	MEGs		Zm00001eb002780	3094	MEGs
Bradi1g12397	2763	MEGs		TVU08677	1609	MEGs		Os01g0332700	1815	IGs		GQ55_1G122500	5686	MEGs		Sobic.001G157900	5095	IGs		SETIT_001539mg	4630	MEGs		Zm00001eb002830	4179	MEGs
Bradi1g12476	914	MEGs		TVU08771	5340	MEGs		Os01g0332800	2230	MEGs		GQ55_1G123500	1106	MEGs		Sobic.001G159700	3373	MEGs		SETIT_001549mg	4211	MEGs		Zm00001eb002970	3889	MEGs
Bradi1g12910	5340	MEGs		TVU08814	5116	MEGs		Os01g0343100	5566	MEGs		GQ55_1G123700	5420	MEGs		Sobic.001G160400	5247	MEGs		SETIT_001570mg	3261	MEGs		Zm00001eb003580	3505	MEGs
Bradi1g12910	5334	MEGs		TVU08842	3394	MEGs		Os01g0343100	4074	MEGs		GQ55_1G125600	2899	MEGs		Sobic.001G184300	5823	MEGs		SETIT_001570mg	1274	MEGs		Zm00001eb003590	3586	IGs
Bradi1g13330	4892	MEGs		TVU08842	2002	MEGs		Os01g0361500	4836	MEGs		GQ55_1G125600	1091	MEGs		Sobic.001G184400	766	IGs		SETIT_001570mg	2222	MEGs		Zm00001eb003600	2108	MEGs
Bradi1g13330	3967	MEGs		TVU08906	2368	MEGs		Os01g0364450	5321	IGs		GQ55_1G125600	1799	MEGs		Sobic.001G184400	2614	IGs		SETIT_001575mg	2457	MEGs		Zm00001eb003600	1420	MEGs
Bradi1g13490	4212	MEGs		TVU08906	458	MEGs		Os01g0391600	5442	MEGs		GQ55_1G125700	5449	MEGs		Sobic.001G186401	2532	MEGs		SETIT_001575mg	1304	MEGs		Zm00001eb003680	1513	MEGs
Bradi1g13660	4180	MEGs		TVU08920	5223	MEGs		Os01g0391800	3087	MEGs		GQ55_1G125700	3641	MEGs		Sobic.001G188400	2685	MEGs		SETIT_001575mg	538	MEGs		Zm00001eb003970	3776	MEGs
Bradi1g13660	2312	MEGs		TVU08932	4072	MEGs		Os01g0500400	3287	IGs		GQ55_1G125700	4349	MEGs		Sobic.001G188400	5109	MEGs		SETIT_001607mg	4333	IGs		Zm00001eb004000	3375	IGs
Bradi1g14070	3913	MEGs		TVU08934	2406	MEGs		Os01g0509800	3559	IGs		GQ55_1G126100	3383	IGs		Sobic.001G201300	4560	MEGs		SETIT_001607mg	2417	IGs		Zm00001eb004010	3873	MEGs
Bradi1g14070	3871	MEGs		TVU08934	289	MEGs		Os01g0509800	2470	IGs		GQ55_1G126100	2240	IGs		Sobic.001G203500	1487	MEGs		SETIT_001625mg	4154	MEGs		Zm00001eb004120	5795	MEGs
Bradi1g14070	2933	MEGs		TVU09103	4743	MEGs		Os01g0509900	4792	MEGs		GQ55_1G126400	1234	MEGs		Sobic.001G203500	2464	MEGs		SETIT_001625mg	3025	MEGs		Zm00001eb004320	4264	MEGs
Bradi1g14181	3488	MEGs		TVU09103	3192	MEGs		Os01g0513400	5632	MEGs		GQ55_1G134200	4526	MEGs		Sobic.001G203500	3536	MEGs		SETIT_001676mg	4682	MEGs		Zm00001eb004320	3173	MEGs
Bradi1g14181	1208	MEGs		TVU09129	1975	MEGs		Os01g0513400	3841	MEGs		GQ55_1G134200	3144	MEGs		Sobic.001G204700	643	MEGs		SETIT_001676mg	3208	MEGs		Zm00001eb004330	5289	IGs
Bradi1g14186	4728	MEGs		TVU09177	4480	MEGs		Os01g0513400	4185	MEGs		GQ55_1G141900	1339	IGs		Sobic.001G204700	2972	MEGs		SETIT_001693mg	4779	MEGs		Zm00001eb004610	4933	MEGs
Bradi1g14186	2448	MEGs		TVU09177	2108	MEGs		Os01g0517800	3396	MEGs		GQ55_1G149500	5292	MEGs		Sobic.001G207400	1012	MEGs		SETIT_001693mg	2706	MEGs		Zm00001eb004710	5256	MEGs
Bradi1g14497	4166	MEGs		TVU09230	2776	IGs		Os01g0517800	1966	MEGs		GQ55_1G155900	4798	MEGs		Sobic.001G207400	1337	MEGs		SETIT_001746mg	5555	MEGs		Zm00001eb004710	5258	MEGs
Bradi1g14497	4218	MEGs		TVU09230	713	IGs		Os01g0519050	5070	IGs		GQ55_1G163700	4275	MEGs		Sobic.001G207400	3341	MEGs		SETIT_001746mg	3581	MEGs		Zm00001eb004760	2996	MEGs
Bradi1g14497	3202	MEGs		TVU09234	4803	MEGs		Os01g0519050	5092	IGs		GQ55_1G163700	3061	MEGs		Sobic.001G215700	1811	MEGs		SETIT_001945mg	715	MEGs		Zm00001eb004960	4391	MEGs
Bradi1g14500	5617	MEGs		TVU09234	2740	MEGs		Os01g0527600	4943	MEGs		GQ55_1G165500	4175	MEGs		Sobic.001G215700	3032	MEGs		SETIT_002053mg	4178	MEGs		Zm00001eb004960	2723	MEGs
Bradi1g15581	2079	MEGs		TVU09251	4859	MEGs		Os01g0532600	4357	MEGs		GQ55_1G165600	5517	IGs		Sobic.001G215700	3970	MEGs		SETIT_002076mg	5131	MEGs		Zm00001eb005090	1078	MEGs
Bradi1g16920	3797	MEGs		TVU09252	5091	MEGs		Os01g0532600	3461	MEGs		GQ55_1G171800	4509	IGs		Sobic.001G216001	5731	IGs		SETIT_002076mg	4402	MEGs		Zm00001eb005270	1901	MEGs
Bradi1g17300	4259	MEGs		TVU09252	3532	MEGs		Os01g0536950	2123	IGs		GQ55_1G177900	307	IGs		Sobic.001G216300	4394	MEGs		SETIT_002150mg	2809	MEGs		Zm00001eb005340	5200	MEGs
Bradi1g17300	2161	MEGs		TVU09277	5298	MEGs		Os01g0536950	247	IGs		GQ55_1G179100	5189	MEGs		Sobic.001G216300	5710	MEGs		SETIT_002150mg	1100	MEGs		Zm00001eb005480	5745	MEGs
Bradi1g17350	5339	MEGs		TVU09282	2481	MEGs		Os01g0540800	4275	MEGs		GQ55_1G179500	5676	IGs		Sobic.001G225300	4571	IGs		SETIT_002187mg	4465	MEGs		Zm00001eb005480	4592	MEGs
Bradi1g17350	4126	MEGs		TVU09350	4928	MEGs		Os01g0557100	4780	MEGs		GQ55_1G183400	3224	IGs		Sobic.001G225300	5134	IGs		SETIT_002250mg	3313	MEGs		Zm00001eb005560	3963	MEGs
Bradi1g17350	3478	MEGs		TVU09363	4880	MEGs		Os01g0562400	3428	MEGs		GQ55_1G184100	313	IGs		Sobic.001G233100	2672	IGs		SETIT_002250mg	4093	MEGs		Zm00001eb005570	3785	MEGs
Bradi1g17400	4320	MEGs		TVU09427	3567	MEGs		Os01g0571700	3081	MEGs		GQ55_1G187500	3836	IGs		Sobic.001G233100	3737	IGs		SETIT_002282mg	4230	MEGs		Zm00001eb005770	4427	MEGs
Bradi1g17710	3891	MEGs		TVU09427	2282	MEGs		Os01g0593500	3707	MEGs		GQ55_1G188200	4898	MEGs		Sobic.001G241401	2555	IGs		SETIT_002451mg	678	MEGs		Zm00001eb005800	5306	MEGs
Bradi1g17755	3133	IGs		TVU09514	4411	MEGs		Os01g0598400	4699	MEGs		GQ55_1G194600	5331	IGs		Sobic.001G241401	3492	IGs		SETIT_002496mg	5058	IGs		Zm00001eb005810	5111	IGs
Bradi1g17755	2043	IGs		TVU09573	5001	MEGs		Os01g0598400	3803	MEGs		GQ55_1G196200	3081	IGs		Sobic.001G242500	4707	MEGs		SETIT_002505mg	2670	MEGs		Zm00001eb005850	4571	MEGs
Bradi1g17755	1054	IGs		TVU09582	3853	MEGs		Os01g0619800	4956	MEGs		GQ55_1G196200	1926	IGs		Sobic.001G242600	2454	IGs		SETIT_002505mg	659	MEGs		Zm00001eb005870	5429	MEGs
Bradi1g17770	4961	IGs		TVU09598	83	MEGs		Os01g0621600	5312	MEGs		GQ55_1G203800	3325	IGs		Sobic.001G245400	1499	MEGs		SETIT_002538mg	3544	MEGs		Zm00001eb005870	3485	MEGs
Bradi1g17780	5355	IGs		TVU09599	1786	MEGs		Os01g0635800	792	IGs		GQ55_1G220900	2297	IGs		Sobic.001G245400	2942	MEGs		SETIT_002616mg	3972	MEGs		Zm00001eb005970	5511	MEGs
Bradi1g18531	4656	MEGs		TVU09674	1896	MEGs		Os01g0635800	356	IGs		GQ55_1G226800	975	MEGs		Sobic.001G247000	1179	MEGs		SETIT_002616mg	2875	MEGs		Zm00001eb006080	4973	MEGs
Bradi1g18531	2789	MEGs		TVU09788	5351	MEGs		Os01g0678500	4334	MEGs		GQ55_1G229000	2934	IGs		Sobic.001G247600	4462	MEGs		SETIT_002629mg	5496	MEGs		Zm00001eb006100	2976	MEGs
Bradi1g18871	5562	MEGs		TVU09788	2984	MEGs		Os01g0678500	3437	MEGs		GQ55_1G229000	2880	IGs		Sobic.001G247800	2847	MEGs		SETIT_002635mg	1274	MEGs		Zm00001eb006170	2255	MEGs
Bradi1g19411	631	IGs		TVU09798	2962	MEGs		Os01g0687150	2401	IGs		GQ55_1G229000	1513	IGs		Sobic.001G248200	1219	MEGs		SETIT_002757mg	3801	MEGs		Zm00001eb006170	131	MEGs
Bradi1g19420	3657	MEGs		TVU09798	595	MEGs		Os01g0687150	505	IGs		GQ55_1G229300	4442	MEGs		Sobic.001G248200	2153	MEGs		SETIT_002836mg	4571	MEGs		Zm00001eb006180	4656	MEGs
Bradi1g19470	3560	IGs		TVU09801	5421	MEGs		Os01g0687300	5328	MEGs		GQ55_1G229300	3473	MEGs		Sobic.001G249300	1979	MEGs		SETIT_002836mg	3272	MEGs		Zm00001eb006180	2532	MEGs
Bradi1g19480	4195	MEGs		TVU09801	3163	MEGs		Os01g0687300	3432	MEGs		GQ55_1G229300	2362	MEGs		Sobic.001G249300	3399	MEGs		SETIT_003126mg	4601	MEGs		Zm00001eb006390	4437	MEGs
Bradi1g19725	2731	MEGs		TVU09807	2673	IGs		Os01g0697100	4916	IGs		GQ55_1G230900	4846	MEGs		Sobic.001G254400	3724	MEGs		SETIT_003171mg	2401	MEGs		Zm00001eb006390	4482	MEGs
Bradi1g19790	4307	MEGs		TVU09807	415	IGs		Os01g0697100	3410	IGs		GQ55_1G231600	3680	IGs		Sobic.001G254400	5100	MEGs		SETIT_003270mg	2163	MEGs		Zm00001eb006390	3394	MEGs
Bradi1g20010	3899	MEGs		TVU09837	5008	MEGs		Os01g0717301	4565	IGs		GQ55_1G231600	2950	IGs		Sobic.001G254400	5303	MEGs		SETIT_003311mg	5049	MEGs		Zm00001eb006420	2965	IGs
Bradi1g20010	2022	MEGs		TVU09844	4808	MEGs		Os01g0717301	2555	IGs		GQ55_1G231800	5053	IGs		Sobic.001G255500	5140	MEGs		SETIT_003382mg	3221	IGs		Zm00001eb006430	5424	MEGs
Bradi1g20020	5019	MEGs		TVU09844	2437	MEGs		Os01g0717650	3548	IGs		GQ55_1G232800	3817	IGs		Sobic.001G255600	5278	MEGs		SETIT_003382mg	985	IGs		Zm00001eb006430	3523	MEGs
Bradi1g20560	2009	MEGs		TVU09848	3424	IGs		Os01g0717650	2459	IGs		GQ55_1G237600	5250	IGs		Sobic.001G257600	1675	MEGs		SETIT_003422mg	4836	IGs		Zm00001eb006590	3406	MEGs
Bradi1g20570	4594	IGs		TVU09848	1053	IGs		Os01g0762300	3746	MEGs		GQ55_1G237600	3271	IGs		Sobic.001G257600	2824	MEGs		SETIT_003422mg	4835	IGs		Zm00001eb006600	1673	MEGs
Bradi1g20840	3675	MEGs		TVU09849	5292	MEGs		Os01g0762300	2850	MEGs		GQ55_1G242700	3435	IGs		Sobic.001G259400	2565	IGs		SETIT_003521mg	4882	MEGs		Zm00001eb006760	3825	MEGs
Bradi1g20840	2343	MEGs		TVU09892	5403	MEGs		Os01g0762400	5672	MEGs		GQ55_1G242900	4615	MEGs		Sobic.001G259400	4056	IGs		SETIT_003521mg	4371	MEGs		Zm00001eb006760	2600	MEGs
Bradi1g21305	2903	MEGs		TVU09892	3031	MEGs		Os01g0762400	4773	MEGs		GQ55_1G244700	4514	IGs		Sobic.001G261412	2780	MEGs		SETIT_003521mg	3473	MEGs		Zm00001eb006830	4541	MEGs
Bradi1g21305	1597	MEGs		TVU09899	1766	MEGs		Os01g0768100	3772	IGs		GQ55_1G244700	3615	IGs		Sobic.001G261412	4328	MEGs		SETIT_003699mg	3967	IGs		Zm00001eb006830	2589	MEGs
Bradi1g21308	4781	MEGs		TVU09948	5367	MEGs		Os01g0768200	5336	MEGs		GQ55_1G247400	2612	IGs		Sobic.001G261432	4289	MEGs		SETIT_003699mg	2870	IGs		Zm00001eb006920	4013	MEGs
Bradi1g21380	4704	MEGs		TVU09949	3596	MEGs		Os01g0794500	4541	MEGs		GQ55_1G249200	2953	MEGs		Sobic.001G261432	5265	MEGs		SETIT_003767mg	4563	MEGs		Zm00001eb006960	1690	MEGs
Bradi1g21416	2966	IGs		TVU09949	2224	MEGs		Os01g0794500	3750	MEGs		GQ55_1G249200	2013	MEGs		Sobic.001G261452	2532	IGs		SETIT_003784mg	5045	IGs		Zm00001eb006970	4303	IGs
Bradi1g21416	1712	IGs		TVU09953	4799	MEGs		Os01g0802400	3380	IGs		GQ55_1G249300	5612	MEGs		Sobic.001G261452	3695	IGs		SETIT_003784mg	3148	IGs		Zm00001eb006980	4707	MEGs
Bradi1g22221	3776	IGs		TVU09984	4631	MEGs		Os01g0806600	3901	IGs		GQ55_1G249300	4672	MEGs		Sobic.001G265400	4595	MEGs		SETIT_003813mg	1841	IGs		Zm00001eb007080	4428	MEGs
Bradi1g22460	2496	MEGs		TVU09984	3753	MEGs		Os01g0806600	1885	IGs		GQ55_1G254700	3372	MEGs		Sobic.001G266600	2225	MEGs		SETIT_003814mg	4314	MEGs		Zm00001eb007080	2365	MEGs
Bradi1g22470	5284	MEGs		TVU09985	4622	MEGs		Os01g0825332	2721	IGs		GQ55_1G254700	2298	MEGs		Sobic.001G267800	3750	MEGs		SETIT_003814mg	5262	MEGs		Zm00001eb007170	3924	IGs
Bradi1g22470	5076	MEGs		TVU09985	3745	MEGs		Os01g0858900	3284	IGs		GQ55_1G254800	5696	MEGs		Sobic.001G267800	5287	MEGs		SETIT_003966mg	3765	MEGs		Zm00001eb007170	2717	IGs
Bradi1g22671	5663	MEGs		TVU10134	5264	MEGs		Os01g0858900	982	IGs		GQ55_1G254800	4622	MEGs		Sobic.001G271000	4748	MEGs		SETIT_003966mg	1853	MEGs		Zm00001eb007510	5441	MEGs
Bradi1g22671	4738	MEGs		TVU10134	2893	MEGs		Os01g0873700	2525	MEGs		GQ55_1G265800	3015	MEGs		Sobic.001G275950	4153	IGs		SETIT_003972mg	5025	IGs		Zm00001eb007550	1939	MEGs
Bradi1g22671	2916	MEGs		TVU10215	3118	MEGs		Os01g0873800	5621	MEGs		GQ55_1G267000	4714	MEGs		Sobic.001G275950	4567	IGs		SETIT_003985mg	3946	IGs		Zm00001eb007570	4278	MEGs
Bradi1g23160	3204	MEGs		TVU10215	2043	MEGs		Os01g0903800	3293	MEGs		GQ55_1G268500	4811	MEGs		Sobic.001G275950	5560	IGs		SETIT_003985mg	2732	IGs		Zm00001eb007620	5528	MEGs
Bradi1g23160	1168	MEGs		TVU10215	1144	MEGs		Os01g0903800	1982	MEGs		GQ55_1G276900	4339	MEGs		Sobic.001G276300	2711	MEGs		SETIT_003994mg	4516	MEGs		Zm00001eb007640	5379	MEGs
Bradi1g23301	5220	MEGs		TVU10219	5141	MEGs		Os01g0903900	5207	IGs		GQ55_1G277000	5521	MEGs		Sobic.001G276300	3604	MEGs		SETIT_004030mg	3175	MEGs		Zm00001eb007640	3047	MEGs
Bradi1g23301	3410	MEGs		TVU10261	2498	MEGs		Os01g0904000	5327	IGs		GQ55_1G278200	5279	MEGs		Sobic.001G276300	3660	MEGs		SETIT_004030mg	3219	MEGs		Zm00001eb007660	5008	MEGs
Bradi1g23400	5043	MEGs		TVU10261	520	MEGs		Os01g0905200	2496	MEGs		GQ55_1G285300	2129	MEGs		Sobic.001G276300	3800	MEGs		SETIT_004030mg	1402	MEGs		Zm00001eb007830	4840	MEGs
Bradi1g23400	3902	MEGs		TVU10270	4268	MEGs		Os01g0905300	5235	IGs		GQ55_1G300900	2449	MEGs		Sobic.001G276550	4225	MEGs		SETIT_004089mg	4791	MEGs		Zm00001eb007830	2940	MEGs
Bradi1g23410	4811	MEGs		TVU10270	2290	MEGs		Os01g0931100	2570	MEGs		GQ55_1G301000	2842	IGs		Sobic.001G277900	1612	MEGs		SETIT_004089mg	2819	MEGs		Zm00001eb007890	4960	IGs
Bradi1g23640	2716	MEGs		TVU10287	5483	MEGs		Os01g0931100	683	MEGs		GQ55_1G301100	2449	MEGs		Sobic.001G285800	4842	MEGs		SETIT_004098mg	773	MEGs		Zm00001eb007890	4779	IGs
Bradi1g23640	1539	MEGs		TVU10301	5713	MEGs		Os01g0931200	5043	MEGs		GQ55_1G306000	5652	MEGs		Sobic.001G286050	4224	MEGs		SETIT_004104mg	4129	MEGs		Zm00001eb007890	3551	IGs
Bradi1g23640	864	MEGs		TVU10323	3859	IGs		Os01g0943100	771	MEGs		GQ55_1G306000	3786	MEGs		Sobic.001G286300	4860	MEGs		SETIT_004128mg	4397	MEGs		Zm00001eb008270	5425	MEGs
Bradi1g23691	3061	IGs		TVU10323	2761	IGs		Os01g0943400	2568	MEGs		GQ55_1G307800	4647	MEGs		Sobic.001G286400	902	MEGs		SETIT_004128mg	2463	MEGs		Zm00001eb008270	3513	MEGs
Bradi1g24781	3378	MEGs		TVU10323	2233	IGs		Os01g0943950	750	MEGs		GQ55_1G307800	3723	MEGs		Sobic.001G286400	3312	MEGs		SETIT_004212mg	3061	MEGs		Zm00001eb008470	1354	MEGs
Bradi1g24781	2454	MEGs		TVU10323	1580	IGs		Os01g0944000	2257	MEGs		GQ55_1G348200	5677	IGs		Sobic.001G294600	5569	MEGs		SETIT_0042231mg	3333	IGs		Zm00001eb008470	834	MEGs
Bradi1g24786	4773	MEGs		TVU10324	5641	MEGs		Os01g0946800	3845	MEGs		GQ55_1G348200	4568	IGs		Sobic.001G294800	4624	MEGs		SETIT_0042232mg	2786	IGs		Zm00001eb008530	5367	MEGs
Bradi1g25053	4538	MEGs		TVU10324	5113	MEGs		Os01g0953400	3506	MEGs		GQ55_1G352100	4990	MEGs		Sobic.001G294900	800	MEGs		SETIT_004240mg	1834	MEGs		Zm00001eb008610	4910	MEGs
Bradi1g25053	4588	MEGs		TVU10324	4460	MEGs		Os01g0953400	2319	MEGs		GQ55_1G370800	3256	IGs		Sobic.001G295600	2694	MEGs		SETIT_004250mg	2380	MEGs		Zm00001eb008930	4448	MEGs
Bradi1g25053	3628	MEGs		TVU10330	5432	MEGs		Os01g0953400	2478	MEGs		GQ55_1G370800	1474	IGs		Sobic.001G295600	4543	MEGs		SETIT_004272mg	4919	IGs		Zm00001eb009050	3008	MEGs
Bradi1g25293	2484	MEGs		TVU10330	4334	MEGs		Os01g0953500	5356	MEGs		GQ55_1G370800	1380	IGs		Sobic.001G301800	4968	MEGs		SETIT_004365mg	909	IGs		Zm00001eb009520	2291	IGs
Bradi1g25350	740	MEGs		TVU10330	3806	MEGs		Os02g0100600	3630	IGs		GQ55_1G379200	3434	IGs		Sobic.001G323701	3260	MEGs		SETIT_004397mg	3504	MEGs		Zm00001eb009530	2690	IGs
Bradi1g26215	4010	MEGs		TVU10330	3153	MEGs		Os02g0100600	1255	IGs		GQ55_1G379200	2328	IGs		Sobic.001G323701	4730	MEGs		SETIT_004397mg	2050	MEGs		Zm00001eb009580	5700	MEGs
Bradi1g26260	4288	IGs		TVU10338	5154	MEGs		Os02g0100700	4860	MEGs		GQ55_1G381100	2624	MEGs		Sobic.001G328650	1976	MEGs		SETIT_004477mg	5529	MEGs		Zm00001eb009590	2744	IGs
Bradi1g26260	2497	IGs		TVU10340	3135	MEGs		Os02g0100700	2485	MEGs		GQ55_1G381100	620	MEGs		Sobic.001G330925	5288	MEGs		SETIT_004477mg	3548	MEGs		Zm00001eb009590	2767	IGs
Bradi1g26880	3391	MEGs		TVU10340	1169	MEGs		Os02g0102800	4973	MEGs		GQ55_1G381200	5548	IGs		Sobic.001G341200	2108	MEGs		SETIT_004605mg	3058	MEGs		Zm00001eb009670	4956	MEGs
Bradi1g26880	1059	MEGs		TVU10482	3056	IGs		Os02g0102800	4077	MEGs		GQ55_1G384200	4659	IGs		Sobic.001G341200	4384	MEGs		SETIT_004634mg	5141	MEGs		Zm00001eb009870	4869	MEGs
Bradi1g26890	5021	MEGs		TVU10482	939	IGs		Os02g0105000	2490	MEGs		GQ55_1G384200	3103	IGs		Sobic.001G342400	4539	IGs		SETIT_004662mg	5762	MEGs		Zm00001eb010170	5441	MEGs
Bradi1g26890	2689	MEGs		TVU10584	4557	MEGs		Os02g0111500	4028	MEGs		GQ55_1G386700	1111	MEGs		Sobic.001G344800	2897	MEGs		SETIT_004702mg	4930	IGs		Zm00001eb010180	5463	IGs
Bradi1g26920	5308	MEGs		TVU10623	5056	MEGs		Os02g0111600	5386	MEGs		GQ55_1G386800	2279	MEGs		Sobic.001G344800	4143	MEGs		SETIT_004702mg	2694	IGs		Zm00001eb010250	1732	MEGs
Bradi1g26920	4074	MEGs		TVU10623	3461	MEGs		Os02g0142250	745	MEGs		GQ55_1G403200	5084	MEGs		Sobic.001G346401	5140	MEGs		SETIT_004798mg	5011	MEGs		Zm00001eb010290	618	MEGs
Bradi1g27820	3726	MEGs		TVU10759	2070	MEGs		Os02g0142250	617	MEGs		GQ55_1G404200	3150	IGs		Sobic.001G350300	4877	MEGs		SETIT_004802mg	5217	MEGs		Zm00001eb010330	5357	MEGs
Bradi1g27820	2265	MEGs		TVU10761	4518	MEGs		Os02g0164000	5474	MEGs		GQ55_1G404300	4692	IGs		Sobic.001G371600	4304	MEGs		SETIT_004802mg	3467	MEGs		Zm00001eb010350	2633	MEGs
Bradi1g27830	5157	MEGs		TVU10773	3878	MEGs		Os02g0164000	4391	MEGs		GQ55_1G407500	3827	MEGs		Sobic.001G375800	3714	IGs		SETIT_004822mg	2088	MEGs		Zm00001eb010360	5116	MEGs
Bradi1g27830	3696	MEGs		TVU10773	2558	MEGs		Os02g0164600	308	MEGs		GQ55_1G407500	2790	MEGs		Sobic.001G376200	4466	MEGs		SETIT_004822mg	1162	MEGs		Zm00001eb010410	3375	MEGs
Bradi1g27920	3115	MEGs		TVU10773	1566	MEGs		Os02g0169275	2860	MEGs		GQ55_1G407600	4806	MEGs		Sobic.001G381500	947	MEGs		SETIT_004840mg	3891	IGs		Zm00001eb010590	5371	MEGs
Bradi1g28167	5271	MEGs		TVU10929	1766	MEGs		Os02g0247500	2719	IGs		GQ55_1G409600	1671	MEGs		Sobic.001G381500	2784	MEGs		SETIT_004920mg	3347	MEGs		Zm00001eb010610	5528	MEGs
Bradi1g28317	2201	IGs		TVU10977	3995	MEGs		Os02g0247500	1725	IGs		GQ55_1G409700	5288	MEGs		Sobic.001G390800	1166	MEGs		SETIT_004920mg	2016	MEGs		Zm00001eb010610	3577	MEGs
Bradi1g28317	298	IGs		TVU10987	5345	MEGs		Os02g0247600	2958	IGs		GQ55_1G409700	5397	MEGs		Sobic.001G415750	3040	IGs		SETIT_004921mg	4090	MEGs		Zm00001eb010650	2766	MEGs
Bradi1g28320	3991	MEGs		TVU10987	4450	MEGs		Os02g0247600	1964	IGs		GQ55_1G409700	4692	MEGs		Sobic.001G417301	3980	MEGs		SETIT_004921mg	2936	MEGs		Zm00001eb010870	3620	IGs
Bradi1g28410	5545	MEGs		TVU10987	3105	MEGs		Os02g0253150	2425	MEGs		GQ55_1G428600	599	MEGs		Sobic.001G419100	3349	MEGs		SETIT_004950mg	2838	MEGs		Zm00001eb010870	2836	IGs
Bradi1g28484	2884	MEGs		TVU11108	2720	MEGs		Os02g0253150	1666	MEGs		GQ55_1G428700	5280	MEGs		Sobic.001G419100	3605	MEGs		SETIT_004950mg	1380	MEGs		Zm00001eb010870	1737	IGs
Bradi1g28484	3580	MEGs		TVU11132	3300	MEGs		Os02g0260700	5155	MEGs		GQ55_2G000100	3284	IGs		Sobic.001G419100	5271	MEGs		SETIT_004950mg	2067	MEGs		Zm00001eb010880	3664	MEGs
Bradi1g28580	4058	MEGs		TVU11132	2343	MEGs		Os02g0260700	3625	MEGs		GQ55_2G000100	2531	IGs		Sobic.001G442500	3494	MEGs		SETIT_004950mg	1885	MEGs		Zm00001eb010880	2880	MEGs
Bradi1g28580	2819	MEGs		TVU11160	2392	MEGs		Os02g0261800	4704	MEGs		GQ55_2G000600	2043	MEGs		Sobic.001G442500	4361	MEGs		SETIT_004962mg	5122	MEGs		Zm00001eb010880	1781	MEGs
Bradi1g28729	2231	MEGs		TVU11234	5071	MEGs		Os02g0261800	2414	MEGs		GQ55_2G005200	3734	MEGs		Sobic.001G442500	4388	MEGs		SETIT_005054mg	1843	IGs		Zm00001eb010990	3927	MEGs
Bradi1g28950	3006	MEGs		TVU11279	5082	MEGs		Os02g0264700	5427	MEGs		GQ55_2G005200	2035	MEGs		Sobic.001G459500	4555	MEGs		SETIT_005084mg	3532	MEGs		Zm00001eb011030	5641	MEGs
Bradi1g28950	1138	MEGs		TVU11318	2831	MEGs		Os02g0269400	5090	MEGs		GQ55_2G005300	4770	MEGs		Sobic.001G459600	1072	IGs		SETIT_005084mg	1648	MEGs		Zm00001eb011030	4491	MEGs
Bradi1g29272	5370	MEGs		TVU11319	5604	MEGs		Os02g0269600	5105	MEGs		GQ55_2G012800	3822	MEGs		Sobic.001G469600	2433	MEGs		SETIT_005112mg	3193	MEGs		Zm00001eb011180	5143	MEGs
Bradi1g29443	2158	MEGs		TVU11324	4422	MEGs		Os02g0282500	4662	MEGs		GQ55_2G012800	2532	MEGs		Sobic.001G469600	3892	MEGs		SETIT_005122mg	2780	MEGs		Zm00001eb011200	4077	IGs
Bradi1g29446	3324	MEGs		TVU11328	4502	IGs		Os02g0282500	4822	MEGs		GQ55_2G012900	5160	IGs		Sobic.001G480100	2645	MEGs		SETIT_005122mg	675	MEGs		Zm00001eb011200	4075	IGs
Bradi1g29960	4207	MEGs		TVU11341	3686	MEGs		Os02g0297550	5104	IGs		GQ55_2G012900	3870	IGs		Sobic.001G480100	4187	MEGs		SETIT_005131mg	3110	MEGs		Zm00001eb011200	3124	IGs
Bradi1g30230	1996	MEGs		TVU11341	1730	MEGs		Os02g0307700	5013	IGs		GQ55_2G013000	2787	MEGs		Sobic.001G493600	3029	MEGs		SETIT_005131mg	1123	MEGs		Zm00001eb011210	4870	MEGs
Bradi1g30230	1063	MEGs		TVU11367	5352	MEGs		Os02g0307700	3773	IGs		GQ55_2G013000	867	MEGs		Sobic.001G493600	4904	MEGs		SETIT_005235mg	3680	IGs		Zm00001eb011490	3262	MEGs
Bradi1g30230	1057	MEGs		TVU11367	4990	MEGs		Os02g0307700	3209	IGs		GQ55_2G013100	5658	IGs		Sobic.001G495148	5175	MEGs		SETIT_005268mg	5019	IGs		Zm00001eb011490	1141	MEGs
Bradi1g30240	5347	IGs		TVU11374	2687	IGs		Os02g0309200	4880	IGs		GQ55_2G013100	3738	IGs		Sobic.001G495164	1356	IGs		SETIT_005268mg	2914	IGs		Zm00001eb011620	5068	MEGs
Bradi1g30300	4005	MEGs		TVU11378	3439	MEGs		Os02g0312500	1808	MEGs		GQ55_2G015800	2564	IGs		Sobic.001G495164	2293	IGs		SETIT_005385mg	5097	MEGs		Zm00001eb011740	4262	MEGs
Bradi1g30300	2846	MEGs		TVU11378	2532	MEGs		Os02g0312550	2025	MEGs		GQ55_2G015800	1670	IGs		Sobic.001G495164	3469	IGs		SETIT_005390mg	2893	IGs		Zm00001eb011740	3137	MEGs
Bradi1g30310	3430	MEGs		TVU11445	5671	MEGs		Os02g0454700	4291	IGs		GQ55_2G015900	4709	MEGs		Sobic.001G498100	3531	MEGs		SETIT_005390mg	2729	IGs		Zm00001eb011740	2962	MEGs
Bradi1g30310	1585	MEGs		TVU11486	3403	MEGs		Os02g0462800	5281	MEGs		GQ55_2G015900	3816	MEGs		Sobic.001G503100	4540	MEGs		SETIT_005390mg	2122	IGs		Zm00001eb012090	5651	MEGs
Bradi1g30799	752	MEGs		TVU11592	4016	MEGs		Os02g0465900	4439	MEGs		GQ55_2G021300	4150	MEGs		Sobic.001G506600	3677	MEGs		SETIT_005416mg	5135	IGs		Zm00001eb012090	4798	MEGs
Bradi1g30805	3147	MEGs		TVU11592	2056	MEGs		Os02g0465900	2956	MEGs		GQ55_2G021300	1902	MEGs		Sobic.001G506600	5603	MEGs		SETIT_005416mg	4187	IGs		Zm00001eb012260	5319	MEGs
Bradi1g30805	1674	MEGs		TVU11592	2677	MEGs		Os02g0468500	3653	IGs		GQ55_2G022100	4583	MEGs		Sobic.001G512666	4787	MEGs		SETIT_005416mg	2766	IGs		Zm00001eb012260	3368	MEGs
Bradi1g30830	4585	MEGs		TVU11602	2176	MEGs		Os02g0468500	2332	IGs		GQ55_2G022100	4040	MEGs		Sobic.001G512666	4910	MEGs		SETIT_005503mg	5346	IGs		Zm00001eb012260	1821	MEGs
Bradi1g30830	3087	MEGs		TVU11602	800	MEGs		Os02g0473000	4479	MEGs		GQ55_2G022800	3165	IGs		Sobic.001G526600	5335	MEGs		SETIT_005610mg	5346	MEGs		Zm00001eb012260	873	MEGs
Bradi1g30835	2280	MEGs		TVU11641	3819	MEGs		Os02g0473000	2950	MEGs		GQ55_2G022800	1124	IGs		Sobic.001G527300	2023	MEGs		SETIT_005644mg	2383	MEGs		Zm00001eb012300	1440	MEGs
Bradi1g31196	2256	MEGs		TVU11641	1449	MEGs		Os02g0478450	3308	IGs		GQ55_2G022900	4032	MEGs		Sobic.001G527300	2482	MEGs		SETIT_005644mg	409	MEGs		Zm00001eb012370	5360	MEGs
Bradi1g31196	368	MEGs		TVU11644	3357	IGs		Os02g0478500	4164	MEGs		GQ55_2G022900	1991	MEGs		Sobic.001G527300	3704	MEGs		SETIT_005682mg	5665	MEGs		Zm00001eb012370	5124	MEGs
Bradi1g31494	3900	IGs		TVU11644	987	IGs		Os02g0483800	3063	IGs		GQ55_2G042800	4959	MEGs		Sobic.001G528200	4409	IGs		SETIT_005682mg	4453	MEGs		Zm00001eb012410	4706	MEGs
Bradi1g31494	2404	IGs		TVU11716	494	MEGs		Os02g0483800	1955	IGs		GQ55_2G042800	3692	MEGs		Sobic.001G530400	3171	MEGs		SETIT_005740mg	4547	MEGs		Zm00001eb012420	4799	IGs
Bradi1g31971	3146	IGs		TVU11717	4929	MEGs		Os02g0491900	4039	MEGs		GQ55_2G042800	3028	MEGs		Sobic.001G530400	4988	MEGs		SETIT_005740mg	4542	MEGs		Zm00001eb012560	2738	MEGs
Bradi1g31971	2348	IGs		TVU11744	2967	MEGs		Os02g0491900	4039	MEGs		GQ55_2G049200	5068	IGs		Sobic.001G535000	1187	MEGs		SETIT_005740mg	3635	MEGs		Zm00001eb012570	1052	MEGs
Bradi1g31971	567	IGs		TVU11845	4500	IGs		Os02g0491900	2955	MEGs		GQ55_2G077700	2736	IGs		Sobic.002G014800	2691	MEGs		SETIT_005767mg	5409	MEGs		Zm00001eb012610	4091	MEGs
Bradi1g31980	4319	MEGs		TVU11932	5204	MEGs		Os02g0519401	2357	IGs		GQ55_2G077700	1600	IGs		Sobic.002G014800	4400	MEGs		SETIT_005806mg	4599	MEGs		Zm00001eb012850	3652	IGs
Bradi1g32219	1697	MEGs		TVU11945	5545	MEGs		Os02g0522100	889	MEGs		GQ55_2G077800	4178	MEGs		Sobic.002G018100	3448	MEGs		SETIT_005874mg	3864	IGs		Zm00001eb012850	3742	IGs
Bradi1g32247	2534	IGs		TVU11945	4605	MEGs		Os02g0538400	3061	MEGs		GQ55_2G077800	3042	MEGs		Sobic.002G018100	4678	MEGs		SETIT_005959mg	2591	MEGs		Zm00001eb012850	2689	IGs
Bradi1g32247	673	IGs		TVU11988	4601	MEGs		Os02g0549533	2663	MEGs		GQ55_2G083600	5478	IGs		Sobic.002G018133	1933	MEGs		SETIT_005999mg	3958	MEGs		Zm00001eb012860	3912	MEGs
Bradi1g32260	4890	IGs		TVU11989	5184	MEGs		Os02g0551900	4077	MEGs		GQ55_2G083600	4340	IGs		Sobic.002G018133	3163	MEGs		SETIT_005999mg	2090	MEGs		Zm00001eb012860	4002	MEGs
Bradi1g32260	3029	IGs		TVU12011	4855	MEGs		Os02g0565000	3003	IGs		GQ55_2G083600	3581	IGs		Sobic.002G022800	1924	MEGs		SETIT_006032mg	4394	MEGs		Zm00001eb012860	2949	MEGs
Bradi1g32330	4740	MEGs		TVU12082	4907	MEGs		Os02g0577600	4935	MEGs		GQ55_2G085000	3549	IGs		Sobic.002G024800	4006	MEGs		SETIT_006032mg	3296	MEGs		Zm00001eb012880	4732	IGs
Bradi1g32821	4932	MEGs		TVU12107	5273	MEGs		Os02g0577600	3434	MEGs		GQ55_2G086000	5137	MEGs		Sobic.002G024800	5665	MEGs		SETIT_0061252mg	5349	MEGs		Zm00001eb012970	5089	IGs
Bradi1g32821	4128	MEGs		TVU12107	4204	MEGs		Os02g0577700	4865	MEGs		GQ55_2G087200	5093	MEGs		Sobic.002G031600	647	MEGs		SETIT_006141mg	4439	MEGs		Zm00001eb012970	5323	IGs
Bradi1g33420	4148	IGs		TVU12295	2865	MEGs		Os02g0577700	3364	MEGs		GQ55_2G090700	3186	IGs		Sobic.002G057500	1686	MEGs		SETIT_006213mg	2490	MEGs		Zm00001eb013030	3592	MEGs
Bradi1g33420	2466	IGs		TVU12295	636	MEGs		Os02g0598200	4431	MEGs		GQ55_2G090700	1254	IGs		Sobic.002G057500	3948	MEGs		SETIT_006294mg	2395	MEGs		Zm00001eb013110	5134	MEGs
Bradi1g33430	4449	MEGs		TVU12329	2561	MEGs		Os02g0616100	5490	IGs		GQ55_2G090800	4585	MEGs		Sobic.002G062600	2828	MEGs		SETIT_006294mg	1432	MEGs		Zm00001eb013110	3185	MEGs
Bradi1g33503	5232	IGs		TVU12329	581	MEGs		Os02g0616100	3227	IGs		GQ55_2G097500	1633	MEGs		Sobic.002G062800	3381	MEGs		SETIT_006294mg	428	MEGs		Zm00001eb013140	3863	MEGs
Bradi1g33503	3744	IGs		TVU12332	4029	MEGs		Os02g0616800	3339	MEGs		GQ55_2G097500	566	MEGs		Sobic.002G062800	4685	MEGs		SETIT_006295mg	4132	MEGs		Zm00001eb013150	4639	MEGs
Bradi1g33503	4148	IGs		TVU12332	2049	MEGs		Os02g0633066	4795	MEGs		GQ55_2G105000	1577	MEGs		Sobic.002G064650	2585	MEGs		SETIT_006295mg	2208	MEGs		Zm00001eb013780	2092	IGs
Bradi1g33507	5216	IGs		TVU12337	2282	MEGs		Os02g0644600	4757	MEGs		GQ55_2G105000	94	MEGs		Sobic.002G064650	2902	MEGs		SETIT_006344mg	5063	IGs		Zm00001eb013790	980	MEGs
Bradi1g33507	3728	IGs		TVU12339	2445	MEGs		Os02g0659500	3474	IGs		GQ55_2G105700	5110	MEGs		Sobic.002G064650	3729	MEGs		SETIT_006344mg	851	IGs		Zm00001eb013960	3028	MEGs
Bradi1g33507	4132	IGs		TVU12393	4929	MEGs		Os02g0671800	1705	IGs		GQ55_2G105700	3144	MEGs		Sobic.002G076300	1401	MEGs		SETIT_006383mg	5384	MEGs		Zm00001eb013970	3416	MEGs
Bradi1g33508	5230	MEGs		TVU12422	4657	MEGs		Os02g0671800	23	IGs		GQ55_2G109100	4412	MEGs		Sobic.002G076300	2922	MEGs		SETIT_0064412mg	3991	MEGs		Zm00001eb014020	5680	MEGs
Bradi1g34190	3647	MEGs		TVU12422	3177	MEGs		Os02g0735100	926	MEGs		GQ55_2G109100	3808	MEGs		Sobic.002G080900	3138	MEGs		SETIT_006495mg	2998	MEGs		Zm00001eb014120	1922	IGs
Bradi1g34190	2394	MEGs		TVU12461	4563	IGs		Os02g0735150	2100	IGs		GQ55_2G116400	1282	MEGs		Sobic.002G080900	3143	MEGs		SETIT_006515mg	5340	MEGs		Zm00001eb014260	5320	MEGs
Bradi1g34413	4603	MEGs		TVU12624	2080	MEGs		Os02g0738900	5469	MEGs		GQ55_2G128900	2483	MEGs		Sobic.002G081000	604	MEGs		SETIT_006515mg	4441	MEGs		Zm00001eb014720	5171	MEGs
Bradi1g34900	3858	MEGs		TVU12638	5135	MEGs		Os02g0738950	5789	MEGs		GQ55_2G128900	1409	MEGs		Sobic.002G081000	609	MEGs		SETIT_006528mg	3505	MEGs		Zm00001eb014760	5420	MEGs
Bradi1g35300	4985	IGs		TVU12649	2598	MEGs		Os02g0756200	4117	IGs		GQ55_2G129200	2261	IGs		Sobic.002G081000	2514	MEGs		SETIT_006528mg	1178	MEGs		Zm00001eb014840	2198	MEGs
Bradi1g35300	3185	IGs		TVU12666	1732	IGs		Os02g0756600	5158	IGs		GQ55_2G129200	965	IGs		Sobic.002G081850	2811	MEGs		SETIT_006674mg	4071	MEGs		Zm00001eb014860	5205	IGs
Bradi1g35300	3172	IGs		TVU12678	4006	MEGs		Os02g0757100	4519	IGs		GQ55_2G136400	3969	MEGs		Sobic.002G085800	480	MEGs		SETIT_006674mg	2436	MEGs		Zm00001eb015040	5235	MEGs
Bradi1g35300	3052	IGs		TVU12835	5289	MEGs		Os02g0761700	5033	MEGs		GQ55_2G144200	5666	MEGs		Sobic.002G085800	2809	MEGs		SETIT_006706mg	2768	MEGs		Zm00001eb015040	4230	MEGs
Bradi1g35300	1794	IGs		TVU12841	5725	MEGs		Os02g0776400	2652	MEGs		GQ55_2G145900	1631	IGs		Sobic.002G090200	4776	MEGs		SETIT_006717mg	5230	MEGs		Zm00001eb015050	4794	IGs
Bradi1g35310	3660	IGs		TVU12841	4237	MEGs		Os02g0776400	1485	MEGs		GQ55_2G146300	3200	IGs		Sobic.002G097601	5395	MEGs		SETIT_0067612mg	4118	IGs		Zm00001eb015050	3588	IGs
Bradi1g35310	3648	IGs		TVU12917	5466	MEGs		Os02g0776400	1643	MEGs		GQ55_2G150900	4868	MEGs		Sobic.002G099500	4403	MEGs		SETIT_0067612mg	3252	IGs		Zm00001eb015260	4874	MEGs
Bradi1g35310	3527	IGs		TVU12919	5070	MEGs		Os02g0797600	3471	IGs		GQ55_2G150900	4798	MEGs		Sobic.002G099500	5362	MEGs		SETIT_006775mg	3221	MEGs		Zm00001eb015330	3757	MEGs
Bradi1g35310	2270	IGs		TVU12924	2267	IGs		Os02g0797600	1512	IGs		GQ55_2G150900	3916	MEGs		Sobic.002G101700	1355	IGs		SETIT_006775mg	1365	MEGs		Zm00001eb015350	4209	MEGs
Bradi1g35940	4950	MEGs		TVU12924	136	IGs		Os02g0797700	5538	IGs		GQ55_2G151500	1991	MEGs		Sobic.002G101700	2605	IGs		SETIT_006800mg	4267	MEGs		Zm00001eb015360	5384	MEGs
Bradi1g36497	1162	IGs		TVU16911	3166	MEGs		Os02g0798900	3599	MEGs		GQ55_2G154200	1384	IGs		Sobic.002G102600	902	MEGs		SETIT_006846mg	3567	MEGs		Zm00001eb015410	1276	MEGs
Bradi1g36630	2907	IGs		TVU16911	2173	MEGs		Os02g0798900	3600	MEGs		GQ55_2G154200	1393	IGs		Sobic.002G102600	2807	MEGs		SETIT_006846mg	2731	MEGs		Zm00001eb015410	403	MEGs
Bradi1g36840	5381	MEGs		TVU16949	1216	IGs		Os02g0798900	2519	MEGs		GQ55_2G155600	737	IGs		Sobic.002G103900	5657	MEGs		SETIT_006887mg	3272	MEGs		Zm00001eb015440	4561	MEGs
Bradi1g36920	5364	MEGs		TVU17200	3619	IGs		Os03g0116300	3813	MEGs		GQ55_2G159100	2912	MEGs		Sobic.002G104000	3454	IGs		SETIT_006958mg	3872	MEGs		Zm00001eb015460	4614	MEGs
Bradi1g37183	4113	MEGs		TVU17200	1247	IGs		Os03g0116300	2918	MEGs		GQ55_2G159100	1874	MEGs		Sobic.002G104600	1107	MEGs		SETIT_006958mg	2115	MEGs		Zm00001eb015460	2661	MEGs
Bradi1g37183	1829	MEGs		TVU17263	5547	MEGs		Os03g0131800	4876	MEGs		GQ55_2G159900	3326	MEGs		Sobic.002G111300	4929	IGs		SETIT_006958mg	2844	MEGs		Zm00001eb015650	3531	IGs
Bradi1g37300	3014	MEGs		TVU17291	3639	MEGs		Os03g0131800	5211	MEGs		GQ55_2G159900	1926	MEGs		Sobic.002G111400	2030	MEGs		SETIT_0069841mg	5565	MEGs		Zm00001eb015670	2639	MEGs
Bradi1g37300	1119	MEGs		TVU17291	2389	MEGs		Os03g0131825	4914	MEGs		GQ55_2G159900	1397	MEGs		Sobic.002G111400	3435	MEGs		SETIT_0069841mg	5542	MEGs		Zm00001eb015670	1644	MEGs
Bradi1g37565	1381	MEGs		TVU17291	2749	MEGs		Os03g0131825	5249	MEGs		GQ55_2G160000	1561	IGs		Sobic.002G111900	4174	MEGs		SETIT_0069842mg	4502	IGs		Zm00001eb015700	3952	MEGs
Bradi1g37565	279	MEGs		TVU17291	1683	MEGs		Os03g0166600	2640	MEGs		GQ55_2G160900	3372	MEGs		Sobic.002G111900	5271	MEGs		SETIT_007007mg	2997	MEGs		Zm00001eb015700	1484	MEGs
Bradi1g37626	5635	MEGs		TVU17351	1406	MEGs		Os03g0218100	3239	IGs		GQ55_2G160900	3451	MEGs		Sobic.002G114200	2346	MEGs		SETIT_007007mg	635	MEGs		Zm00001eb015700	1330	MEGs
Bradi1g37629	5641	MEGs		TVU17385	4622	MEGs		Os03g0218100	1709	IGs		GQ55_2G160900	2523	MEGs		Sobic.002G114200	4325	MEGs		SETIT_007049mg	4562	IGs		Zm00001eb015710	5141	MEGs
Bradi1g37629	4637	MEGs		TVU17385	3899	MEGs		Os03g0235900	4937	MEGs		GQ55_2G161000	5563	MEGs		Sobic.002G116300	2177	MEGs		SETIT_007049mg	3119	IGs		Zm00001eb015810	2469	MEGs
Bradi1g37876	2462	MEGs		TVU17413	3279	MEGs		Os03g0235900	4374	MEGs		GQ55_2G161600	4775	MEGs		Sobic.002G116300	3779	MEGs		SETIT_007067mg	3236	MEGs		Zm00001eb015820	4073	MEGs
Bradi1g37876	521	MEGs		TVU17494	4160	MEGs		Os03g0236800	4463	IGs		GQ55_2G161900	3447	MEGs		Sobic.002G117800	5359	MEGs		SETIT_007067mg	2254	MEGs		Zm00001eb016320	3838	MEGs
Bradi1g38113	2935	MEGs		TVU17506	3780	MEGs		Os03g0248300	4219	IGs		GQ55_2G161900	1508	MEGs		Sobic.002G117800	5390	MEGs		SETIT_007096mg	1755	MEGs		Zm00001eb016390	4519	MEGs
Bradi1g38190	4825	MEGs		TVU17514	2445	MEGs		Os03g0248300	2024	IGs		GQ55_2G164900	4586	MEGs		Sobic.002G118000	4666	IGs		SETIT_007117mg	2263	MEGs		Zm00001eb016390	2565	MEGs
Bradi1g38270	3958	IGs		TVU17549	5552	MEGs		Os03g0248400	4396	IGs		GQ55_2G164900	3645	MEGs		Sobic.002G120900	4854	MEGs		SETIT_007313mg	5255	MEGs		Zm00001eb016410	4188	MEGs
Bradi1g38270	3130	IGs		TVU17549	4408	MEGs		Os03g0248400	2201	IGs		GQ55_2G166400	1864	MEGs		Sobic.002G121600	1574	MEGs		SETIT_007366mg	2468	MEGs		Zm00001eb016560	5299	MEGs
Bradi1g38705	2717	MEGs		TVU17549	4391	MEGs		Os03g0323100	4258	IGs		GQ55_2G168800	4320	IGs		Sobic.002G121600	2288	MEGs		SETIT_007431mg	5298	MEGs		Zm00001eb016560	3343	MEGs
Bradi1g38859	3844	IGs		TVU17549	4030	MEGs		Os03g0325900	4924	MEGs		GQ55_2G170900	2830	IGs		Sobic.002G122600	4309	MEGs		SETIT_007440mg	4520	IGs		Zm00001eb016700	4795	MEGs
Bradi1g39180	2433	MEGs		TVU17560	4846	MEGs		Os03g0327800	5074	MEGs		GQ55_2G173900	3667	IGs		Sobic.002G122600	4914	MEGs		SETIT_007440mg	3371	IGs		Zm00001eb016740	4228	MEGs
Bradi1g39190	5100	MEGs		TVU17560	2475	MEGs		Os03g0332201	4452	IGs		GQ55_2G173900	2759	IGs		Sobic.002G124100	4715	IGs		SETIT_007592mg	3440	MEGs		Zm00001eb016740	2382	MEGs
Bradi1g39276	3795	IGs		TVU17570	5542	MEGs		Os03g0332201	4315	IGs		GQ55_2G174000	5650	MEGs		Sobic.002G126000	5419	MEGs		SETIT_007592mg	1683	MEGs		Zm00001eb016780	4151	MEGs
Bradi1g39282	5503	MEGs		TVU17592	321	MEGs		Os03g0332201	3508	IGs		GQ55_2G174000	4742	MEGs		Sobic.002G128200	1888	MEGs		SETIT_007592mg	2412	MEGs		Zm00001eb016790	2261	MEGs
Bradi1g40150	5227	MEGs		TVU17610	4356	MEGs		Os03g0340300	5106	IGs		GQ55_2G182800	153	MEGs		Sobic.002G128200	3649	MEGs		SETIT_007676mg	4183	MEGs		Zm00001eb016810	176	MEGs
Bradi1g40150	4293	MEGs		TVU17611	4206	MEGs		Os03g0340300	3445	IGs		GQ55_2G183300	2034	IGs		Sobic.002G128300	4980	MEGs		SETIT_007708mg	5271	MEGs		Zm00001eb016820	1356	MEGs
Bradi1g40150	5002	MEGs		TVU17611	2238	MEGs		Os03g0343225	5526	MEGs		GQ55_2G187900	1601	IGs		Sobic.002G129200	5021	MEGs		SETIT_007708mg	5529	MEGs		Zm00001eb016830	2806	IGs
Bradi1g41684	3765	MEGs		TVU17647	2919	IGs		Os03g0353300	2792	MEGs		GQ55_2G188000	2569	IGs		Sobic.002G129300	4198	MEGs		SETIT_007708mg	4817	MEGs		Zm00001eb016840	3011	MEGs
Bradi1g41712	5509	MEGs		TVU17715	3309	MEGs		Os03g0357200	2747	MEGs		GQ55_2G189000	5724	IGs		Sobic.002G129600	4429	MEGs		SETIT_007720mg	5151	IGs		Zm00001eb017020	3112	MEGs
Bradi1g41712	4380	MEGs		TVU17715	2193	MEGs		Os03g0357200	785	MEGs		GQ55_2G189000	4428	IGs		Sobic.002G131000	5390	MEGs		SETIT_007720mg	5409	IGs		Zm00001eb017020	1715	MEGs
Bradi1g41712	3658	MEGs		TVU17746	4267	MEGs		Os03g0366525	3791	MEGs		GQ55_2G196500	5765	IGs		Sobic.002G138300	2170	MEGs		SETIT_007720mg	4697	IGs		Zm00001eb017020	1879	MEGs
Bradi1g41790	5507	MEGs		TVU17746	3178	MEGs		Os03g0366525	1479	MEGs		GQ55_2G196500	1661	IGs		Sobic.002G138300	2506	MEGs		SETIT_007760mg	5457	IGs		Zm00001eb017030	2236	MEGs
Bradi1g42250	3197	MEGs		TVU17762	3917	MEGs		Os03g0366700	3821	MEGs		GQ55_2G196600	2017	MEGs		Sobic.002G138800	2658	MEGs		SETIT_007804mg	2529	IGs		Zm00001eb017040	5605	MEGs
Bradi1g42257	3897	MEGs		TVU17762	2801	MEGs		Os03g0366700	1509	MEGs		GQ55_2G197000	5120	MEGs		Sobic.002G138800	3556	MEGs		SETIT_007804mg	957	IGs		Zm00001eb017070	5007	MEGs
Bradi1g42312	4685	MEGs		TVU17790	4625	MEGs		Os03g0404650	4775	MEGs		GQ55_2G200700	4969	MEGs		Sobic.002G139800	2789	MEGs		SETIT_007825mg	916	MEGs		Zm00001eb017170	3366	MEGs
Bradi1g42458	2864	MEGs		TVU17790	3754	MEGs		Os03g0404650	3245	MEGs		GQ55_2G200700	3663	MEGs		Sobic.002G139800	3243	MEGs		SETIT_007857mg	4236	MEGs		Zm00001eb017200	5365	IGs
Bradi1g42458	3310	MEGs		TVU17833	4516	MEGs		Os03g0404800	4420	MEGs		GQ55_2G202500	2283	MEGs		Sobic.002G141450	1201	MEGs		SETIT_007979mg	4058	MEGs		Zm00001eb017200	3413	IGs
Bradi1g42930	4040	MEGs		TVU17833	3974	MEGs		Os03g0411900	4074	IGs		GQ55_2G202500	1125	MEGs		Sobic.002G142600	825	MEGs		SETIT_007979mg	4199	MEGs		Zm00001eb017420	5135	IGs
Bradi1g43066	5367	IGs		TVU17834	2691	MEGs		Os03g0412800	3124	MEGs		GQ55_2G205900	5148	MEGs		Sobic.002G144025	5324	MEGs		SETIT_007979mg	4033	MEGs		Zm00001eb017630	5025	IGs
Bradi1g43196	4288	MEGs		TVU17834	2149	MEGs		Os03g0412850	3416	MEGs		GQ55_2G206400	529	IGs		Sobic.002G144275	2530	MEGs		SETIT_007979mg	3102	MEGs		Zm00001eb017680	5423	MEGs
Bradi1g43280	4221	IGs		TVU17853	4399	MEGs		Os03g0421800	5383	MEGs		GQ55_2G206900	4495	IGs		Sobic.002G144275	3993	MEGs		SETIT_007988mg	5091	MEGs		Zm00001eb017680	5417	MEGs
Bradi1g43280	3223	IGs		TVU17853	2186	MEGs		Os03g0422600	2614	IGs		GQ55_2G206900	2999	IGs		Sobic.002G145200	3042	MEGs		SETIT_007998mg	4787	MEGs		Zm00001eb017990	4824	IGs
Bradi1g43502	5128	MEGs		TVU17862	2029	MEGs		Os03g0422600	448	IGs		GQ55_2G210100	3360	IGs		Sobic.002G145200	5001	MEGs		SETIT_008037mg	4986	MEGs		Zm00001eb018120	5155	MEGs
Bradi1g43510	2614	IGs		TVU17874	4062	MEGs		Os03g0425000	5057	MEGs		GQ55_2G217100	2699	MEGs		Sobic.002G146900	5319	MEGs		SETIT_008037mg	2669	MEGs		Zm00001eb018120	5151	MEGs
Bradi1g43510	734	IGs		TVU17906	4632	MEGs		Os03g0425000	3533	MEGs		GQ55_2G218400	275	MEGs		Sobic.002G147100	3621	MEGs		SETIT_008082mg	4178	MEGs		Zm00001eb018230	3857	MEGs
Bradi1g43520	4762	MEGs		TVU17906	3529	MEGs		Os03g0430500	4552	MEGs		GQ55_2G220500	1429	MEGs		Sobic.002G147550	4495	IGs		SETIT_008089mg	2683	MEGs		Zm00001eb018440	2706	MEGs
Bradi1g43551	2984	MEGs		TVU17906	2764	MEGs		Os03g0430500	2895	MEGs		GQ55_2G220500	1752	MEGs		Sobic.002G148900	4163	MEGs		SETIT_008089mg	265	MEGs		Zm00001eb018440	1417	MEGs
Bradi1g43551	1884	MEGs		TVU17907	2000	MEGs		Os03g0430575	4727	IGs		GQ55_2G223700	4197	MEGs		Sobic.002G148900	5062	MEGs		SETIT_008128mg	5295	MEGs		Zm00001eb018440	1563	MEGs
Bradi1g43931	5088	MEGs		TVU17907	897	MEGs		Os03g0430575	3070	IGs		GQ55_2G223700	2639	MEGs		Sobic.002G148900	5110	MEGs		SETIT_008128mg	3581	MEGs		Zm00001eb018450	5524	IGs
Bradi1g44387	5194	IGs		TVU17907	132	MEGs		Os03g0435800	1587	IGs		GQ55_2G223800	4231	IGs		Sobic.002G148900	5202	MEGs		SETIT_008148mg	5437	IGs		Zm00001eb018590	4306	MEGs
Bradi1g44935	4032	MEGs		TVU17932	3758	MEGs		Os03g0435900	3847	MEGs		GQ55_2G223800	2275	IGs		Sobic.002G149200	16	MEGs		SETIT_008148mg	4022	IGs		Zm00001eb018590	2418	MEGs
Bradi1g44935	2946	MEGs		TVU17932	1388	MEGs		Os03g0439250	588	IGs		GQ55_2G228700	3456	MEGs		Sobic.002G149200	1874	MEGs		SETIT_008150mg	2635	MEGs		Zm00001eb018700	3324	MEGs
Bradi1g45010	3159	MEGs		TVU17966	3409	MEGs		Os03g0439700	889	MEGs		GQ55_2G228700	1650	MEGs		Sobic.002G149900	4733	MEGs		SETIT_008188mg	4467	MEGs		Zm00001eb019030	2720	MEGs
Bradi1g45010	608	MEGs		TVU17966	1057	MEGs		Os03g0439800	5174	MEGs		GQ55_2G228700	2365	MEGs		Sobic.002G149966	3869	IGs		SETIT_008238mg	2177	MEGs		Zm00001eb019030	2727	MEGs
Bradi1g45011	4042	MEGs		TVU17967	5521	MEGs		Os03g0556200	3845	MEGs		GQ55_2G233700	5274	MEGs		Sobic.002G153700	5476	MEGs		SETIT_008250mg	5710	MEGs		Zm00001eb019040	3096	IGs
Bradi1g45011	1491	MEGs		TVU18037	2444	MEGs		Os03g0556200	2093	MEGs		GQ55_2G240100	4878	MEGs		Sobic.002G154750	1676	MEGs		SETIT_008250mg	4251	MEGs		Zm00001eb019040	3103	IGs
Bradi1g45113	4316	MEGs		TVU18037	1564	MEGs		Os03g0573001	3434	IGs		GQ55_2G241700	5323	IGs		Sobic.002G155000	5616	MEGs		SETIT_008295mg	2387	MEGs		Zm00001eb019050	371	MEGs
Bradi1g45647	3367	MEGs		TVU18037	538	MEGs		Os03g0591000	4862	MEGs		GQ55_2G241700	3317	IGs		Sobic.002G156200	4402	MEGs		SETIT_008404mg	4898	IGs		Zm00001eb019070	4562	MEGs
Bradi1g46340	2751	IGs		TVU18067	3184	MEGs		Os03g0604401	2884	IGs		GQ55_2G244000	2850	MEGs		Sobic.002G156800	2526	IGs		SETIT_008425mg	4735	MEGs		Zm00001eb019080	5286	MEGs
Bradi1g46743	1454	IGs		TVU18067	857	MEGs		Os03g0618800	4491	IGs		GQ55_2G244800	1256	MEGs		Sobic.002G160500	3454	MEGs		SETIT_008462mg	3409	MEGs		Zm00001eb019180	4623	MEGs
Bradi1g46747	2716	IGs		TVU18152	5121	MEGs		Os03g0618900	5337	MEGs		GQ55_2G244900	1983	MEGs		Sobic.002G164833	1254	MEGs		SETIT_008462mg	1932	MEGs		Zm00001eb019210	5308	MEGs
Bradi1g46750	4990	MEGs		TVU18152	4161	MEGs		Os03g0627900	805	IGs		GQ55_2G247900	5651	MEGs		Sobic.002G166700	3517	MEGs		SETIT_008464mg	5449	MEGs		Zm00001eb019230	4935	MEGs
Bradi1g47210	3415	IGs		TVU18154	4252	MEGs		Os03g0644600	5573	IGs		GQ55_2G248200	4685	IGs		Sobic.002G166700	4622	MEGs		SETIT_008464mg	4550	MEGs		Zm00001eb019230	3016	MEGs
Bradi1g47210	2349	IGs		TVU18190	5535	MEGs		Os03g0644600	4238	IGs		GQ55_2G248200	3128	IGs		Sobic.002G167100	4347	MEGs		SETIT_008502mg	282	MEGs		Zm00001eb019240	1497	MEGs
Bradi1g47210	1634	IGs		TVU18190	4376	MEGs		Os03g0652600	2349	MEGs		GQ55_2G253500	2832	MEGs		Sobic.002G167250	3807	MEGs		SETIT_008506mg	4460	MEGs		Zm00001eb019240	631	MEGs
Bradi1g47290	3462	MEGs		TVU18216	4966	MEGs		Os03g0652600	516	MEGs		GQ55_2G261600	4776	IGs		Sobic.002G167250	3951	MEGs		SETIT_008506mg	2693	MEGs		Zm00001eb019300	4573	IGs
Bradi1g47290	2236	MEGs		TVU18224	765	MEGs		Os03g0667300	2844	MEGs		GQ55_2G276600	2772	MEGs		Sobic.002G167250	4044	MEGs		SETIT_008517mg	4029	MEGs		Zm00001eb019310	4679	MEGs
Bradi1g47830	1633	MEGs		TVU18234	766	MEGs		Os03g0667300	1815	MEGs		GQ55_2G276600	878	MEGs		Sobic.002G167250	5008	MEGs		SETIT_008517mg	2178	MEGs		Zm00001eb019520	3733	MEGs
Bradi1g47890	1129	MEGs		TVU18265	5545	MEGs		Os03g0669100	4247	MEGs		GQ55_2G289300	1529	MEGs		Sobic.002G168000	2803	MEGs		SETIT_0085481mg	4013	MEGs		Zm00001eb019550	3344	MEGs
Bradi1g47900	4507	IGs		TVU18339	5638	MEGs		Os03g0669100	3330	MEGs		GQ55_2G294500	5023	IGs		Sobic.002G168000	4690	MEGs		SETIT_0085481mg	2883	MEGs		Zm00001eb019740	5786	IGs
Bradi1g48090	3787	MEGs		TVU18456	3893	MEGs		Os03g0669200	5586	MEGs		GQ55_2G294500	3173	IGs		Sobic.002G168300	637	MEGs		SETIT_0085482mg	3241	IGs		Zm00001eb019770	5439	MEGs
Bradi1g48090	2092	MEGs		TVU18489	2614	MEGs		Os03g0680600	4114	MEGs		GQ55_2G304000	3577	MEGs		Sobic.002G168300	2867	MEGs		SETIT_0085482mg	2111	IGs		Zm00001eb019770	3486	MEGs
Bradi1g48173	2528	MEGs		TVU18492	4495	MEGs		Os03g0767900	4001	MEGs		GQ55_2G304000	2784	MEGs		Sobic.002G169200	4909	MEGs		SETIT_008571mg	2672	MEGs		Zm00001eb019790	4138	MEGs
Bradi1g48173	273	MEGs		TVU18492	3538	MEGs		Os03g0767900	2037	MEGs		GQ55_2G311400	1709	IGs		Sobic.002G171300	3078	IGs		SETIT_008571mg	737	MEGs		Zm00001eb019790	4082	MEGs
Bradi1g48635	5141	MEGs		TVU18494	3755	MEGs		Os03g0776900	4736	MEGs		GQ55_2G313300	4947	MEGs		Sobic.002G171400	2054	IGs		SETIT_008581mg	4759	MEGs		Zm00001eb019790	3240	MEGs
Bradi1g48982	5617	MEGs		TVU18494	2215	MEGs		Os03g0776900	4081	MEGs		GQ55_2G318100	1117	MEGs		Sobic.002G173900	3239	IGs		SETIT_008581mg	3191	MEGs		Zm00001eb019830	2067	IGs
Bradi1g49090	2282	MEGs		TVU18516	5435	MEGs		Os03g0776900	2470	MEGs		GQ55_2G318100	6	MEGs		Sobic.002G173900	3435	IGs		SETIT_008586mg	2561	MEGs		Zm00001eb019930	3278	IGs
Bradi1g49090	1304	MEGs		TVU18516	3062	MEGs		Os03g0806700	4399	IGs		GQ55_2G318300	4606	MEGs		Sobic.002G173900	4534	IGs		SETIT_008586mg	1384	MEGs		Zm00001eb019930	2222	IGs
Bradi1g49090	1304	MEGs		TVU18554	2767	MEGs		Os03g0827500	3735	MEGs		GQ55_2G318300	4928	MEGs		Sobic.002G178000	4412	MEGs		SETIT_008606mg	3277	MEGs		Zm00001eb019930	1512	IGs
Bradi1g49270	1314	MEGs		TVU18621	4290	MEGs		Os03g0832200	1982	MEGs		GQ55_2G322900	2304	MEGs		Sobic.002G178000	4443	MEGs		SETIT_008606mg	1596	MEGs		Zm00001eb019940	3503	MEGs
Bradi1g49276	4702	MEGs		TVU18621	244	MEGs		Os03g0832200	187	MEGs		GQ55_2G328800	4766	MEGs		Sobic.002G179800	3079	IGs		SETIT_008618mg	4726	MEGs		Zm00001eb019940	2447	MEGs
Bradi1g49380	3754	MEGs		TVU18691	2799	MEGs		Os03g0832300	5011	MEGs		GQ55_2G328800	4612	MEGs		Sobic.002G182000	1725	MEGs		SETIT_008626mg	5247	MEGs		Zm00001eb019940	1737	MEGs
Bradi1g49380	1856	MEGs		TVU18692	3192	MEGs		Os03g0835300	4296	IGs		GQ55_2G328800	3721	MEGs		Sobic.002G188000	2376	MEGs		SETIT_008655mg	4231	MEGs		Zm00001eb020070	4774	MEGs
Bradi1g49520	2891	MEGs		TVU18693	2370	IGs		Os03g0835300	2905	IGs		GQ55_2G328900	5124	IGs		Sobic.002G188000	4708	MEGs		SETIT_008676mg	2902	MEGs		Zm00001eb020170	4829	MEGs
Bradi1g49520	1099	MEGs		TVU18716	5455	IGs		Os03g0835400	4560	MEGs		GQ55_2G368300	5574	MEGs		Sobic.002G190000	2286	MEGs		SETIT_008676mg	1858	MEGs		Zm00001eb020430	5114	MEGs
Bradi1g49527	4358	MEGs		TVU18743	5026	MEGs		Os03g0835400	3169	MEGs		GQ55_2G378500	4915	MEGs		Sobic.002G190000	3491	MEGs		SETIT_008691mg	1523	MEGs		Zm00001eb020530	600	IGs
Bradi1g49527	2566	MEGs		TVU18748	4502	MEGs		Os03g0851600	4564	MEGs		GQ55_2G379300	2234	MEGs		Sobic.002G196000	2887	MEGs		SETIT_008750mg	4328	MEGs		Zm00001eb020620	3008	MEGs
Bradi1g49770	4705	MEGs		TVU18748	3079	MEGs		Os03g0858100	3732	MEGs		GQ55_2G379300	428	MEGs		Sobic.002G196000	4675	MEGs		SETIT_008750mg	4327	MEGs		Zm00001eb020680	5670	MEGs
Bradi1g49770	3856	MEGs		TVU18760	1805	MEGs		Os03g0858100	2443	MEGs		GQ55_2G379400	5632	MEGs		Sobic.002G197600	2525	MEGs		SETIT_008750mg	2991	MEGs		Zm00001eb020690	3880	MEGs
Bradi1g49920	3593	MEGs		TVU18760	571	MEGs		Os04g0120100	5532	MEGs		GQ55_2G380300	5679	MEGs		Sobic.002G197600	3697	MEGs		SETIT_008757mg	3231	MEGs		Zm00001eb020900	477	IGs
Bradi1g49920	1714	MEGs		TVU18776	2013	IGs		Os04g0126500	2867	MEGs		GQ55_2G380300	3752	MEGs		Sobic.002G197600	3756	MEGs		SETIT_008783mg	4288	MEGs		Zm00001eb020910	2916	MEGs
Bradi1g49935	3096	MEGs		TVU18862	4535	MEGs		Os04g0126500	1544	MEGs		GQ55_2G387000	3995	MEGs		Sobic.002G197600	4704	MEGs		SETIT_008783mg	3207	MEGs		Zm00001eb020940	3042	IGs
Bradi1g49935	1180	MEGs		TVU18862	2936	MEGs		Os04g0126600	4962	MEGs		GQ55_2G387000	2031	MEGs		Sobic.002G197650	4380	IGs		SETIT_008787mg	3901	MEGs		Zm00001eb021010	4533	MEGs
Bradi1g49940	4571	MEGs		TVU18864	4638	MEGs		Os04g0126600	3638	MEGs		GQ55_2G404800	4817	MEGs		Sobic.002G197650	5552	IGs		SETIT_008789mg	2634	IGs		Zm00001eb021010	2585	MEGs
Bradi1g49940	2655	MEGs		TVU18895	2954	IGs		Os04g0173800	3360	IGs		GQ55_2G404800	3480	MEGs		Sobic.002G206900	4084	MEGs		SETIT_008789mg	893	IGs		Zm00001eb021050	4177	IGs
Bradi1g50040	5202	IGs		TVU19017	1517	MEGs		Os04g0173800	1575	IGs		GQ55_2G405900	3913	MEGs		Sobic.002G215800	4655	MEGs		SETIT_008999mg	4777	MEGs		Zm00001eb021070	4895	MEGs
Bradi1g50040	4097	IGs		TVU19051	4555	IGs		Os04g0189800	5580	MEGs		GQ55_2G406000	5359	MEGs		Sobic.002G245800	2828	MEGs		SETIT_008999mg	3740	MEGs		Zm00001eb021070	4987	MEGs
Bradi1g50045	5363	IGs		TVU19080	4420	MEGs		Os04g0189800	617	MEGs		GQ55_2G409900	5191	IGs		Sobic.002G282300	4432	IGs		SETIT_009149mg	4777	MEGs		Zm00001eb021070	3945	MEGs
Bradi1g50450	3192	MEGs		TVU19174	2284	MEGs		Os04g0191000	3069	IGs		GQ55_2G424900	1666	IGs		Sobic.002G282300	5175	IGs		SETIT_009149mg	3740	MEGs		Zm00001eb021180	3303	MEGs
Bradi1g50990	553	MEGs		TVU19196	4859	MEGs		Os04g0196600	4735	MEGs		GQ55_2G425000	5690	MEGs		Sobic.002G288800	1731	MEGs		SETIT_009211mg	4745	MEGs		Zm00001eb021180	1135	MEGs
Bradi1g50990	2550	MEGs		TVU19196	3742	MEGs		Os04g0196600	3659	MEGs		GQ55_2G425000	3197	MEGs		Sobic.002G288800	3787	MEGs		SETIT_009211mg	2966	MEGs		Zm00001eb021230	4539	MEGs
Bradi1g50995	840	IGs		TVU19219	5584	MEGs		Os04g0196850	4754	IGs		GQ55_2G425100	3994	IGs		Sobic.002G302300	3017	MEGs		SETIT_009211mg	3678	MEGs		Zm00001eb021430	5319	IGs
Bradi1g50995	2837	IGs		TVU19219	4040	MEGs		Os04g0196850	3678	IGs		GQ55_2G425200	5556	IGs		Sobic.002G303200	1798	MEGs		SETIT_009235mg	2949	MEGs		Zm00001eb021470	4879	IGs
Bradi1g51108	4470	IGs		TVU19243	3163	MEGs		Os04g0210250	3892	MEGs		GQ55_2G425200	821	IGs		Sobic.002G322700	2128	MEGs		SETIT_009235mg	1669	MEGs		Zm00001eb021480	4882	MEGs
Bradi1g51120	4214	MEGs		TVU19243	1602	MEGs		Os04g0210250	2870	MEGs		GQ55_2G425200	985	IGs		Sobic.002G323300	3133	MEGs		SETIT_009371mg	5614	MEGs		Zm00001eb021550	4418	MEGs
Bradi1g51158	4273	MEGs		TVU19276	2665	MEGs		Os04g0218701	1879	MEGs		GQ55_2G425300	3643	IGs		Sobic.002G332900	3738	MEGs		SETIT_009381mg	4891	MEGs		Zm00001eb021550	2516	MEGs
Bradi1g51158	3011	MEGs		TVU19276	1801	MEGs		Os04g0220501	4950	MEGs		GQ55_2G425300	3806	IGs		Sobic.002G332900	5651	MEGs		SETIT_009381mg	2390	MEGs		Zm00001eb021620	5533	MEGs
Bradi1g51480	4853	MEGs		TVU19317	5444	IGs		Os04g0223300	691	MEGs		GQ55_2G425400	4482	IGs		Sobic.002G344800	4038	MEGs		SETIT_009437mg	1892	IGs		Zm00001eb021870	5036	MEGs
Bradi1g51480	1948	MEGs		TVU19359	3699	MEGs		Os04g0223500	5153	MEGs		GQ55_2G425400	4369	IGs		Sobic.002G354000	4580	MEGs		SETIT_009501mg	4231	MEGs		Zm00001eb021880	5153	IGs
Bradi1g51730	4879	MEGs		TVU19386	4204	MEGs		Os04g0225250	2338	IGs		GQ55_2G426400	4836	IGs		Sobic.002G365400	5133	IGs		SETIT_009501mg	2755	MEGs		Zm00001eb021910	3919	MEGs
Bradi1g52490	2102	IGs		TVU19436	3575	MEGs		Os04g0226400	4389	MEGs		GQ55_2G430700	5361	MEGs		Sobic.002G365400	5239	IGs		SETIT_009530mg	5395	MEGs		Zm00001eb021930	4200	MEGs
Bradi1g52557	4470	MEGs		TVU19448	4955	MEGs		Os04g0226400	3778	MEGs		GQ55_2G430700	4470	MEGs		Sobic.002G365500	12	MEGs		SETIT_009573mg	5253	MEGs		Zm00001eb021930	2245	MEGs
Bradi1g52557	4469	MEGs		TVU19477	4393	MEGs		Os04g0226400	2914	MEGs		GQ55_2G431800	2917	IGs		Sobic.002G365500	3093	MEGs		SETIT_009609mg	5316	MEGs		Zm00001eb022290	5472	MEGs
Bradi1g52557	3530	MEGs		TVU19525	4703	MEGs		Os04g0226600	5716	MEGs		GQ55_2G431800	2081	IGs		Sobic.002G365500	5547	MEGs		SETIT_009623mg	3594	MEGs		Zm00001eb022290	2115	MEGs
Bradi1g52620	1669	MEGs		TVU19525	3385	MEGs		Os04g0226600	4012	MEGs		GQ55_2G431900	5008	MEGs		Sobic.002G365550	1838	IGs		SETIT_009623mg	1591	MEGs		Zm00001eb022290	2349	MEGs
Bradi1g52620	2518	MEGs		TVU19641	4655	MEGs		Os04g0226633	4150	MEGs		GQ55_2G434000	5624	MEGs		Sobic.002G365550	5266	IGs		SETIT_009661mg	5558	MEGs		Zm00001eb022300	4747	IGs
Bradi1g53000	5112	MEGs		TVU19678	5539	MEGs		Os04g0227833	5515	MEGs		GQ55_2G434000	3778	MEGs		Sobic.002G365600	2779	MEGs		SETIT_009673mg	4461	MEGs		Zm00001eb022300	4981	IGs
Bradi1g53012	5723	MEGs		TVU19792	1781	MEGs		Os04g0227833	2060	MEGs		GQ55_2G439400	2369	IGs		Sobic.002G389900	4972	MEGs		SETIT_009720mg	2573	MEGs		Zm00001eb022350	4706	IGs
Bradi1g53012	902	MEGs		TVU19847	3941	MEGs		Os04g0249500	2284	MEGs		GQ55_2G439500	4733	IGs		Sobic.002G393950	4511	MEGs		SETIT_009736mg	3988	MEGs		Zm00001eb022590	2963	MEGs
Bradi1g53020	1755	MEGs		TVU19847	2011	MEGs		Os04g0249500	384	MEGs		GQ55_2G441400	5385	MEGs		Sobic.002G410850	4536	MEGs		SETIT_009743mg	3235	MEGs		Zm00001eb022590	1345	MEGs
Bradi1g53282	789	MEGs		TVU19932	2383	MEGs		Os04g0249550	3226	MEGs		GQ55_2G441400	3417	MEGs		Sobic.003G000200	5370	MEGs		SETIT_009787mg	3106	MEGs		Zm00001eb022610	5357	IGs
Bradi1g53747	5514	MEGs		TVU19936	2758	MEGs		Os04g0249550	1326	MEGs		GQ55_2G444000	3932	MEGs		Sobic.003G001200	3723	MEGs		SETIT_009810mg	5773	MEGs		Zm00001eb022610	5357	IGs
Bradi1g53747	3730	MEGs		TVU20073	4413	MEGs		Os04g0268700	4695	IGs		GQ55_2G444000	2745	MEGs		Sobic.003G003450	5501	MEGs		SETIT_009820mg	5790	MEGs		Zm00001eb022610	4004	IGs
Bradi1g55216	5238	MEGs		TVU20126	4218	MEGs		Os04g0283800	3450	IGs		GQ55_2G444100	4812	MEGs		Sobic.003G009400	4218	MEGs		SETIT_009839mg	4574	MEGs		Zm00001eb022610	4245	IGs
Bradi1g55216	4522	MEGs		TVU20128	4139	MEGs		Os04g0283900	5261	MEGs		GQ55_2G444100	3625	MEGs		Sobic.003G029150	2982	IGs		SETIT_009924mg	1622	MEGs		Zm00001eb022690	5709	IGs
Bradi1g55400	2558	MEGs		TVU20141	2403	MEGs		Os04g0307466	4187	MEGs		GQ55_2G453800	4734	MEGs		Sobic.003G040100	4087	MEGs		SETIT_009924mg	834	MEGs		Zm00001eb022690	3234	IGs
Bradi1g55400	1582	MEGs		TVU20141	724	MEGs		Os04g0307500	4616	MEGs		GQ55_2G454300	5331	MEGs		Sobic.003G040100	5650	MEGs		SETIT_009941mg	5203	IGs		Zm00001eb022690	3076	IGs
Bradi1g55405	5558	IGs		TVU20205	5587	MEGs		Os04g0316800	3090	MEGs		GQ55_2G454300	4985	MEGs		Sobic.003G043600	2455	IGs		SETIT_009941mg	4000	IGs		Zm00001eb022690	2192	IGs
Bradi1g56250	4205	MEGs		TVU20400	5428	MEGs		Os04g0331600	3660	MEGs		GQ55_2G467200	3525	IGs		Sobic.003G043600	3159	IGs		SETIT_009941mg	2580	IGs		Zm00001eb022800	3272	MEGs
Bradi1g56620	4857	MEGs		TVU20447	3133	MEGs		Os04g0331600	2136	MEGs		GQ55_2G472700	5459	IGs		Sobic.003G043600	4218	IGs		SETIT_010040mg	2185	IGs		Zm00001eb022840	3922	MEGs
Bradi1g56626	3931	MEGs		TVU20559	5533	MEGs		Os04g0344100	782	MEGs		GQ55_2G472700	4573	IGs		Sobic.003G047600	5501	MEGs		SETIT_010040mg	660	IGs		Zm00001eb022870	4394	MEGs
Bradi1g56626	2894	MEGs		TVU20559	3250	MEGs		Os04g0350100	4333	IGs		GQ55_2G477500	3101	MEGs		Sobic.003G047900	3615	MEGs		SETIT_010053mg	3571	MEGs		Zm00001eb022870	2482	MEGs
Bradi1g56627	5514	IGs		TVU20625	5318	MEGs		Os04g0372201	3281	IGs		GQ55_2G477500	1206	MEGs		Sobic.003G047900	5528	MEGs		SETIT_010053mg	1361	MEGs		Zm00001eb022880	4771	MEGs
Bradi1g56627	4477	IGs		TVU20625	4184	MEGs		Os04g0372201	1584	IGs		GQ55_2G479200	1472	MEGs		Sobic.003G059200	5393	MEGs		SETIT_010132mg	3628	MEGs		Zm00001eb022950	4064	MEGs
Bradi1g57081	1409	MEGs		TVU20631	4036	MEGs		Os04g0381400	5713	MEGs		GQ55_2G479200	1472	MEGs		Sobic.003G073166	1157	MEGs		SETIT_010242mg	4924	MEGs		Zm00001eb022950	2752	MEGs
Bradi1g57082	5059	MEGs		TVU20631	2184	MEGs		Os04g0381400	5580	MEGs		GQ55_2G485100	5272	MEGs		Sobic.003G073166	3496	MEGs		SETIT_010274mg	2877	MEGs		Zm00001eb023080	3850	MEGs
Bradi1g57082	3647	MEGs		TVU23240	4630	MEGs		Os04g0381400	4684	MEGs		GQ55_2G485100	4416	MEGs		Sobic.003G076001	5054	MEGs		SETIT_010325mg	5590	MEGs		Zm00001eb023090	4081	MEGs
Bradi1g57120	4327	IGs		TVU23271	4124	IGs		Os04g0389600	3109	MEGs		GQ55_3G001300	2893	MEGs		Sobic.003G081800	3821	MEGs		SETIT_010325mg	4493	MEGs		Zm00001eb023100	1032	IGs
Bradi1g57260	3900	MEGs		TVU23278	4123	MEGs		Os04g0401700	2088	MEGs		GQ55_3G003900	3963	MEGs		Sobic.003G081900	988	IGs		SETIT_010349mg	1205	MEGs		Zm00001eb023110	3041	MEGs
Bradi1g57505	4805	MEGs		TVU23278	2160	MEGs		Os04g0401751	5787	MEGs		GQ55_3G017500	5479	IGs		Sobic.003G084501	4244	MEGs		SETIT_010435mg	3534	MEGs		Zm00001eb023120	5581	MEGs
Bradi1g57860	2134	MEGs		TVU23293	4380	MEGs		Os04g0407300	5240	MEGs		GQ55_3G019900	2020	MEGs		Sobic.003G096500	2595	MEGs		SETIT_010435mg	2239	MEGs		Zm00001eb023250	5103	MEGs
Bradi1g57860	889	MEGs		TVU23300	3900	MEGs		Os04g0407300	5242	MEGs		GQ55_3G024700	3242	MEGs		Sobic.003G098300	1242	IGs		SETIT_010435mg	1462	MEGs		Zm00001eb023320	4409	MEGs
Bradi1g57950	1786	MEGs		TVU23321	3914	MEGs		Os04g0407300	4015	MEGs		GQ55_3G024700	1431	MEGs		Sobic.003G099000	2170	MEGs		SETIT_010473mg	5196	MEGs		Zm00001eb023360	5081	MEGs
Bradi1g58171	4115	IGs		TVU23321	2704	MEGs		Os04g0417750	3878	MEGs		GQ55_3G024800	5736	MEGs		Sobic.003G099000	4222	MEGs		SETIT_010473mg	3945	MEGs		Zm00001eb023610	4206	MEGs
Bradi1g58171	2792	IGs		TVU23321	2246	MEGs		Os04g0417750	2982	MEGs		GQ55_3G024800	4752	MEGs		Sobic.003G101200	1950	MEGs		SETIT_010522mg	4497	MEGs		Zm00001eb024000	2189	MEGs
Bradi1g58340	5436	MEGs		TVU23324	3625	MEGs		Os04g0419200	3897	MEGs		GQ55_3G029800	2923	IGs		Sobic.003G101200	4020	MEGs		SETIT_010579mg	3233	MEGs		Zm00001eb024120	2498	IGs
Bradi1g58680	125	MEGs		TVU23324	3931	MEGs		Os04g0419800	5065	MEGs		GQ55_3G029800	1819	IGs		Sobic.003G104900	3544	MEGs		SETIT_010666mg	4248	MEGs		Zm00001eb024160	2436	MEGs
Bradi1g58731	2672	MEGs		TVU23329	5054	MEGs		Os04g0429050	4243	IGs		GQ55_3G029900	5448	MEGs		Sobic.003G104900	4412	MEGs		SETIT_010666mg	707	MEGs		Zm00001eb024170	4753	MEGs
Bradi1g59040	3060	MEGs		TVU23329	3843	MEGs		Os04g0429050	3347	IGs		GQ55_3G029900	5570	MEGs		Sobic.003G104900	4438	MEGs		SETIT_010703mg	3641	IGs		Zm00001eb024230	3907	MEGs
Bradi1g59040	1846	MEGs		TVU23329	3385	MEGs		Os04g0439400	2953	MEGs		GQ55_3G029900	4344	MEGs		Sobic.003G121100	570	MEGs		SETIT_010740mg	4140	MEGs		Zm00001eb024250	4227	MEGs
Bradi1g59042	5479	MEGs		TVU23353	5128	MEGs		Os04g0439400	1726	MEGs		GQ55_3G031100	3519	MEGs		Sobic.003G121100	2637	MEGs		SETIT_010740mg	1966	MEGs		Zm00001eb024410	5328	MEGs
Bradi1g59042	4263	MEGs		TVU23353	4741	MEGs		Os04g0439400	2061	MEGs		GQ55_3G031100	1523	MEGs		Sobic.003G123900	4491	IGs		SETIT_010745mg	2858	MEGs		Zm00001eb024420	4244	MEGs
Bradi1g59056	4748	MEGs		TVU23415	4399	MEGs		Os04g0480600	4887	IGs		GQ55_3G031200	4782	MEGs		Sobic.003G133450	3020	MEGs		SETIT_010745mg	1835	MEGs		Zm00001eb024420	2294	MEGs
Bradi1g59056	3656	MEGs		TVU23415	2547	MEGs		Os04g0494800	5386	MEGs		GQ55_3G031200	2786	MEGs		Sobic.003G133450	5037	MEGs		SETIT_010751mg	5071	MEGs		Zm00001eb024430	4261	MEGs
Bradi1g59110	3567	MEGs		TVU23466	3576	MEGs		Os04g0494800	4493	MEGs		GQ55_3G042700	5181	MEGs		Sobic.003G141050	5448	MEGs		SETIT_010752mg	4787	MEGs		Zm00001eb024450	4601	IGs
Bradi1g59110	1349	MEGs		TVU23466	2310	MEGs		Os04g0506500	3854	IGs		GQ55_3G043500	2732	IGs		Sobic.003G141550	2571	MEGs		SETIT_010752mg	4046	MEGs		Zm00001eb024450	2713	IGs
Bradi1g59587	4130	MEGs		TVU23487	3560	MEGs		Os04g0506700	3862	IGs		GQ55_3G044900	5337	MEGs		Sobic.003G141550	3613	MEGs		SETIT_010760mg	2658	MEGs		Zm00001eb024900	5732	MEGs
Bradi1g59890	1130	MEGs		TVU23487	1247	MEGs		Os04g0523000	5318	MEGs		GQ55_3G048300	5090	IGs		Sobic.003G141550	4318	MEGs		SETIT_010762mg	4524	MEGs		Zm00001eb024940	3920	MEGs
Bradi1g59961	4672	MEGs		TVU23528	5216	MEGs		Os04g0523000	3167	MEGs		GQ55_3G048300	4199	IGs		Sobic.003G143500	5335	MEGs		SETIT_010780mg	2981	MEGs		Zm00001eb024940	2821	MEGs
Bradi1g59961	4438	MEGs		TVU23538	3782	MEGs		Os04g0523100	3935	MEGs		GQ55_3G084100	2046	MEGs		Sobic.003G144300	3855	MEGs		SETIT_010962mg	4391	MEGs		Zm00001eb025250	5233	MEGs
Bradi1g59961	3378	MEGs		TVU23538	2229	MEGs		Os04g0569900	5637	MEGs		GQ55_3G084100	1141	MEGs		Sobic.003G144400	3057	MEGs		SETIT_010962mg	4133	MEGs		Zm00001eb025300	5337	MEGs
Bradi1g60140	4426	IGs		TVU23561	4277	MEGs		Os04g0569900	5336	MEGs		GQ55_3G084200	5017	MEGs		Sobic.003G144900	1166	MEGs		SETIT_011047mg	1293	MEGs		Zm00001eb025320	1262	MEGs
Bradi1g60680	3036	MEGs		TVU23561	4311	MEGs		Os04g0569900	4286	MEGs		GQ55_3G084200	4112	MEGs		Sobic.003G144900	2096	MEGs		SETIT_011051mg	2875	MEGs		Zm00001eb025360	4738	MEGs
Bradi1g60680	755	MEGs		TVU23561	3354	MEGs		Os04g0580300	4712	IGs		GQ55_3G084600	2316	MEGs		Sobic.003G147900	4470	MEGs		SETIT_011051mg	3752	MEGs		Zm00001eb025360	3742	MEGs
Bradi1g60750	3984	MEGs		TVU23584	2738	MEGs		Os04g0580300	2638	IGs		GQ55_3G084600	1410	MEGs		Sobic.003G148550	3217	IGs		SETIT_011051mg	2844	MEGs		Zm00001eb025430	2701	MEGs
Bradi1g60750	3984	MEGs		TVU23593	2737	MEGs		Os04g0580350	3694	MEGs		GQ55_3G087400	4763	IGs		Sobic.003G148550	5369	IGs		SETIT_011154mg	2839	IGs		Zm00001eb025430	1876	MEGs
Bradi1g60750	3404	MEGs		TVU23606	3026	MEGs		Os04g0603800	1107	IGs		GQ55_3G087400	3870	IGs		Sobic.003G153100	2767	MEGs		SETIT_011232mg	4766	IGs		Zm00001eb025470	5654	MEGs
Bradi1g61235	948	MEGs		TVU23640	2445	MEGs		Os04g0603900	2064	MEGs		GQ55_3G105800	3156	MEGs		Sobic.003G157000	5332	IGs		SETIT_011232mg	3252	IGs		Zm00001eb025470	4739	MEGs
Bradi1g61240	4640	MEGs		TVU23689	5411	MEGs		Os04g0604000	2387	MEGs		GQ55_3G105900	5319	IGs		Sobic.003G157100	22	MEGs		SETIT_011264mg	4700	IGs		Zm00001eb025480	5176	MEGs
Bradi1g61305	3396	MEGs		TVU23689	3198	MEGs		Os04g0608100	4953	MEGs		GQ55_3G110300	4476	IGs		Sobic.003G157100	2130	MEGs		SETIT_011264mg	2312	IGs		Zm00001eb025520	5020	IGs
Bradi1g61305	2344	MEGs		TVU23711	4244	MEGs		Os04g0608100	3552	MEGs		GQ55_3G110300	3090	IGs		Sobic.003G161400	2632	MEGs		SETIT_011286mg	2227	MEGs		Zm00001eb025680	5689	IGs
Bradi1g61880	1186	MEGs		TVU23711	2279	MEGs		Os04g0609100	5278	MEGs		GQ55_3G110400	4801	IGs		Sobic.003G161400	4535	MEGs		SETIT_011305mg	5650	MEGs		Zm00001eb025760	480	MEGs
Bradi1g61880	211	MEGs		TVU23727	476	MEGs		Os04g0615100	4669	MEGs		GQ55_3G118800	4923	IGs		Sobic.003G162500	5172	MEGs		SETIT_011305mg	4136	MEGs		Zm00001eb025820	4954	IGs
Bradi1g61885	5284	IGs		TVU23814	4678	MEGs		Os04g0615100	5004	MEGs		GQ55_3G121800	5377	MEGs		Sobic.003G163801	2168	IGs		SETIT_011342mg	4151	MEGs		Zm00001eb025840	5651	MEGs
Bradi1g62063	3527	MEGs		TVU23872	2377	MEGs		Os04g0621650	4591	IGs		GQ55_3G125100	3873	MEGs		Sobic.003G166625	5328	MEGs		SETIT_011387mg	3813	IGs		Zm00001eb025880	5103	MEGs
Bradi1g62063	2005	MEGs		TVU23872	187	MEGs		Os04g0629700	4570	MEGs		GQ55_3G125100	2426	MEGs		Sobic.003G166750	4173	MEGs		SETIT_011387mg	2386	IGs		Zm00001eb025910	3739	MEGs
Bradi1g62330	3516	MEGs		TVU23907	4888	MEGs		Os04g0629700	2608	MEGs		GQ55_3G125200	4911	MEGs		Sobic.003G167900	4654	MEGs		SETIT_011396mg	3836	IGs		Zm00001eb025940	3113	MEGs
Bradi1g62507	3234	MEGs		TVU23920	2565	IGs		Os04g0629850	4919	MEGs		GQ55_3G125200	3464	MEGs		Sobic.003G169400	1566	IGs		SETIT_011494mg	4447	MEGs		Zm00001eb026120	5314	MEGs
Bradi1g62507	3369	MEGs		TVU23920	508	IGs		Os04g0629850	2956	MEGs		GQ55_3G130600	4432	MEGs		Sobic.003G170032	5108	MEGs		SETIT_011494mg	3651	MEGs		Zm00001eb026120	3361	MEGs
Bradi1g62900	4419	MEGs		TVU23922	4744	IGs		Os04g0630300	5654	MEGs		GQ55_3G148500	3042	MEGs		Sobic.003G173200	4855	IGs		SETIT_011564mg	5055	MEGs		Zm00001eb026130	3158	IGs
Bradi1g62945	3533	IGs		TVU23922	2687	IGs		Os04g0630300	3950	MEGs		GQ55_3G169600	3189	MEGs		Sobic.003G173266	2167	MEGs		SETIT_011608mg	4823	IGs		Zm00001eb026410	3207	MEGs
Bradi1g62945	2556	IGs		TVU23926	4043	MEGs		Os04g0635350	2665	MEGs		GQ55_3G180800	2390	MEGs		Sobic.003G175000	4539	MEGs		SETIT_011692mg	2936	IGs		Zm00001eb026440	4014	MEGs
Bradi1g62950	5509	MEGs		TVU23941	4795	MEGs		Os04g0637000	4314	MEGs		GQ55_3G192000	3360	MEGs		Sobic.003G175050	316	IGs		SETIT_011692mg	1350	IGs		Zm00001eb026440	2252	MEGs
Bradi1g62950	4418	MEGs		TVU23961	5502	MEGs		Os04g0655100	847	MEGs		GQ55_3G192000	2013	MEGs		Sobic.003G175050	362	IGs		SETIT_011708mg	2667	MEGs		Zm00001eb026450	4042	IGs
Bradi1g63180	3147	MEGs		TVU23961	3262	MEGs		Os04g0655300	4168	IGs		GQ55_3G193500	5126	MEGs		Sobic.003G175050	2259	IGs		SETIT_011754mg	5803	MEGs		Zm00001eb026450	2280	IGs
Bradi1g63180	2021	MEGs		TVU23994	2928	MEGs		Os04g0679600	4398	MEGs		GQ55_3G201500	5146	MEGs		Sobic.003G175950	2578	MEGs		SETIT_011754mg	4379	MEGs		Zm00001eb026490	5438	MEGs
Bradi1g63190	5568	MEGs		TVU24009	3639	MEGs		Os04g0679600	3512	MEGs		GQ55_3G219900	333	MEGs		Sobic.003G176100	3340	MEGs		SETIT_011754mg	1750	MEGs		Zm00001eb026700	5648	MEGs
Bradi1g63700	5130	MEGs		TVU24046	5091	MEGs		Os04g0682800	3917	MEGs		GQ55_3G226700	2635	MEGs		Sobic.003G179300	3708	MEGs		SETIT_011775mg	3910	MEGs		Zm00001eb026840	4218	MEGs
Bradi1g63700	3938	MEGs		TVU24046	2786	MEGs		Os05g0101800	4373	MEGs		GQ55_3G226700	476	MEGs		Sobic.003G179950	4056	MEGs		SETIT_011815mg	2065	MEGs		Zm00001eb026900	5619	IGs
Bradi1g63780	5504	MEGs		TVU24047	4743	MEGs		Os05g0114800	2841	MEGs		GQ55_3G226800	4223	MEGs		Sobic.003G179950	5375	MEGs		SETIT_011815mg	5704	MEGs		Zm00001eb026900	3662	IGs
Bradi1g63780	3644	MEGs		TVU24047	2438	MEGs		Os05g0147100	4474	MEGs		GQ55_3G234500	4223	MEGs		Sobic.003G180600	4631	MEGs		SETIT_011815mg	5570	MEGs		Zm00001eb026990	3065	MEGs
Bradi1g63840	5131	MEGs		TVU24049	5506	MEGs		Os05g0147116	5371	IGs		GQ55_3G234500	2900	MEGs		Sobic.003G181900	3488	MEGs		SETIT_011815mg	4636	MEGs		Zm00001eb026990	779	MEGs
Bradi1g63840	4264	MEGs		TVU24049	2692	MEGs		Os05g0149000	3745	IGs		GQ55_3G234500	2440	MEGs		Sobic.003G181900	4722	MEGs		SETIT_011837mg	4853	MEGs		Zm00001eb027500	3197	IGs
Bradi1g63840	4258	MEGs		TVU24050	2852	MEGs		Os05g0149000	2849	IGs		GQ55_3G234500	3237	MEGs		Sobic.003G182400	3184	IGs		SETIT_011908mg	4021	IGs		Zm00001eb027530	5547	MEGs
Bradi1g64030	5343	MEGs		TVU24050	665	MEGs		Os05g0149100	5597	IGs		GQ55_3G234600	5392	MEGs		Sobic.003G185200	3990	MEGs		SETIT_011919mg	3932	MEGs		Zm00001eb027590	2177	MEGs
Bradi1g64030	4214	MEGs		TVU24176	4682	IGs		Os05g0149100	4701	IGs		GQ55_3G239900	2399	MEGs		Sobic.003G185200	4936	MEGs		SETIT_011919mg	2894	MEGs		Zm00001eb027600	4665	MEGs
Bradi1g64030	3499	MEGs		TVU24176	2764	IGs		Os05g0167600	3998	MEGs		GQ55_3G243500	4529	MEGs		Sobic.003G185200	4940	MEGs		SETIT_011919mg	1652	MEGs		Zm00001eb027610	1867	IGs
Bradi1g64560	3660	IGs		TVU24179	3172	IGs		Os05g0202500	2281	MEGs		GQ55_3G243500	2853	MEGs		Sobic.003G186200	3777	MEGs		SETIT_011934mg	2915	MEGs		Zm00001eb027650	267	MEGs
Bradi1g64560	1769	IGs		TVU24183	2750	MEGs		Os05g0203800	2350	MEGs		GQ55_3G244300	5505	MEGs		Sobic.003G188100	4365	MEGs		SETIT_012034mg	4761	IGs		Zm00001eb027940	3120	MEGs
Bradi1g65348	4810	MEGs		TVU24183	832	MEGs		Os05g0213100	1431	MEGs		GQ55_3G245300	4717	MEGs		Sobic.003G190600	5319	MEGs		SETIT_012065mg	4429	MEGs		Zm00001eb027940	2725	MEGs
Bradi1g66561	5206	MEGs		TVU24193	3791	IGs		Os05g0213150	1617	IGs		GQ55_3G246100	3734	MEGs		Sobic.003G191700	3431	MEGs		SETIT_012074mg	2692	MEGs		Zm00001eb028220	3932	MEGs
Bradi1g66561	4986	MEGs		TVU24193	2717	IGs		Os05g0214100	4348	IGs		GQ55_3G246100	1924	MEGs		Sobic.003G192000	4105	MEGs		SETIT_012074mg	341	MEGs		Zm00001eb028280	2377	MEGs
Bradi1g66561	4234	MEGs		TVU24215	3767	MEGs		Os05g0214100	2060	IGs		GQ55_3G246100	2639	MEGs		Sobic.003G192000	4113	MEGs		SETIT_012082mg	4308	MEGs		Zm00001eb028400	5748	MEGs
Bradi1g66918	4317	IGs		TVU24324	2674	IGs		Os05g0214800	3103	MEGs		GQ55_3G246400	3911	IGs		Sobic.003G192000	4951	MEGs		SETIT_0121472mg	4984	MEGs		Zm00001eb028570	5092	MEGs
Bradi1g66918	3677	IGs		TVU24413	5166	MEGs		Os05g0222200	3918	MEGs		GQ55_3G252900	5090	IGs		Sobic.003G192900	3309	MEGs		SETIT_012221mg	4986	MEGs		Zm00001eb028810	3759	MEGs
Bradi1g66918	3296	IGs		TVU24413	3201	MEGs		Os05g0222200	1845	MEGs		GQ55_3G254800	3213	MEGs		Sobic.003G192900	5581	MEGs		SETIT_012221mg	4327	MEGs		Zm00001eb028820	5155	MEGs
Bradi1g66920	5255	MEGs		TVU24439	2696	MEGs		Os05g0223000	2203	IGs		GQ55_3G255700	1460	IGs		Sobic.003G197500	4397	MEGs		SETIT_012221mg	1576	MEGs		Zm00001eb028820	3903	MEGs
Bradi1g66920	4615	MEGs		TVU24439	663	MEGs		Os05g0242000	4546	IGs		GQ55_3G267000	2905	IGs		Sobic.003G197500	4855	MEGs		SETIT_012273mg	4836	MEGs		Zm00001eb028830	5174	MEGs
Bradi1g66920	4234	MEGs		TVU24455	4820	MEGs		Os05g0267850	3097	MEGs		GQ55_3G267700	1915	IGs		Sobic.003G201600	661	MEGs		SETIT_012273mg	2646	MEGs		Zm00001eb028830	3720	MEGs
Bradi1g68106	2491	MEGs		TVU24469	337	MEGs		Os05g0270200	4345	MEGs		GQ55_3G271300	3874	MEGs		Sobic.003G201600	2529	MEGs		SETIT_012299mg	2288	MEGs		Zm00001eb028840	4461	MEGs
Bradi1g68375	2649	MEGs		TVU24471	361	MEGs		Os05g0274200	3885	MEGs		GQ55_3G271300	2541	MEGs		Sobic.003G202100	2382	MEGs		SETIT_012299mg	409	MEGs		Zm00001eb028870	5507	MEGs
Bradi1g68375	1225	MEGs		TVU24473	4387	MEGs		Os05g0274200	3084	MEGs		GQ55_3G282600	2063	MEGs		Sobic.003G202100	4644	MEGs		SETIT_012427mg	2289	MEGs		Zm00001eb028880	5658	MEGs
Bradi1g68380	4797	MEGs		TVU24511	4919	MEGs		Os05g0274200	2375	MEGs		GQ55_3G289600	3003	MEGs		Sobic.003G206100	4308	MEGs		SETIT_012427mg	3490	MEGs		Zm00001eb028950	881	IGs
Bradi1g70523	3288	MEGs		TVU24587	4650	MEGs		Os05g0277000	2776	MEGs		GQ55_3G290000	3503	IGs		Sobic.003G206200	625	MEGs		SETIT_012427mg	2292	MEGs		Zm00001eb028960	1268	MEGs
Bradi1g70523	2226	MEGs		TVU24600	4209	MEGs		Os05g0277100	2781	MEGs		GQ55_3G290000	1644	IGs		Sobic.003G208500	5474	MEGs		SETIT_012438mg	4992	MEGs		Zm00001eb029000	2753	MEGs
Bradi1g71340	4119	MEGs		TVU24738	4551	MEGs		Os05g0293600	1234	IGs		GQ55_3G298100	716	IGs		Sobic.003G211100	4711	MEGs		SETIT_012494mg	3282	IGs		Zm00001eb029000	2780	MEGs
Bradi1g72030	3774	IGs		TVU24744	5695	MEGs		Os05g0295200	3663	MEGs		GQ55_3G298200	3690	IGs		Sobic.003G213100	3862	MEGs		SETIT_012494mg	2217	IGs		Zm00001eb029000	1739	MEGs
Bradi1g72230	3881	MEGs		TVU24792	5533	MEGs		Os05g0295200	1838	MEGs		GQ55_3G300300	3129	MEGs		Sobic.003G215200	1700	MEGs		SETIT_012554mg	3375	MEGs		Zm00001eb029060	2914	MEGs
Bradi1g72230	2589	MEGs		TVU24806	3943	MEGs		Os05g0313900	2287	MEGs		GQ55_3G300300	2173	MEGs		Sobic.003G215200	3001	MEGs		SETIT_012554mg	2472	MEGs		Zm00001eb029600	5258	MEGs
Bradi1g73016	5523	MEGs		TVU24806	2592	MEGs		Os05g0313900	353	MEGs		GQ55_3G306100	4078	MEGs		Sobic.003G215300	3310	MEGs		SETIT_012568mg	5536	MEGs		Zm00001eb029820	2232	MEGs
Bradi1g73056	3876	MEGs		TVU24807	4883	MEGs		Os05g0317550	4846	MEGs		GQ55_3G308400	3525	MEGs		Sobic.003G215350	2795	MEGs		SETIT_012576mg	4243	MEGs		Zm00001eb029920	2941	MEGs
Bradi1g73056	2664	MEGs		TVU24807	3533	MEGs		Os05g0317550	2428	MEGs		GQ55_3G310500	3908	MEGs		Sobic.003G228400	4992	MEGs		SETIT_012611mg	1143	MEGs		Zm00001eb029920	1992	MEGs
Bradi1g73058	4841	IGs		TVU24824	4790	MEGs		Os05g0317700	4579	MEGs		GQ55_3G310500	2432	MEGs		Sobic.003G231100	4608	MEGs		SETIT_012613mg	5120	MEGs		Zm00001eb029920	1661	MEGs
Bradi1g73445	5553	MEGs		TVU24824	3342	MEGs		Os05g0332250	4868	MEGs		GQ55_3G310500	2706	MEGs		Sobic.003G231100	5506	MEGs		SETIT_012618mg	5157	MEGs		Zm00001eb029920	1263	MEGs
Bradi1g74055	2294	MEGs		TVU24846	2984	MEGs		Os05g0344200	4113	IGs		GQ55_3G310800	3338	MEGs		Sobic.003G231200	2747	IGs		SETIT_012708mg	3196	MEGs		Zm00001eb029930	5175	MEGs
Bradi1g74827	726	MEGs		TVU24846	1545	MEGs		Os05g0344200	2583	IGs		GQ55_3G310800	2382	MEGs		Sobic.003G231200	3641	IGs		SETIT_012708mg	2085	MEGs		Zm00001eb029930	4777	MEGs
Bradi1g77150	5177	IGs		TVU24855	5684	MEGs		Os05g0374932	4040	IGs		GQ55_3G312000	2813	IGs		Sobic.003G231200	3681	IGs		SETIT_012708mg	1414	MEGs		Zm00001eb030050	4403	MEGs
Bradi1g77150	4266	IGs		TVU24855	4568	MEGs		Os05g0376200	5591	MEGs		GQ55_3G312100	3907	MEGs		Sobic.003G240400	665	MEGs		SETIT_012764mg	4244	MEGs		Zm00001eb030190	5585	IGs
Bradi1g78778	5179	MEGs		TVU24895	3679	MEGs		Os05g0376200	4363	MEGs		GQ55_3G313000	5079	MEGs		Sobic.003G249600	3086	MEGs		SETIT_012764mg	3552	MEGs		Zm00001eb030230	1186	MEGs
Bradi2g01290	4910	IGs		TVU24895	2740	MEGs		Os05g0376200	4698	MEGs		GQ55_3G315600	5371	IGs		Sobic.003G255500	5260	MEGs		SETIT_012764mg	2563	MEGs		Zm00001eb030260	4768	MEGs
Bradi2g01290	2891	IGs		TVU24934	4881	MEGs		Os05g0393700	3790	IGs		GQ55_3G315600	4472	IGs		Sobic.003G255500	5291	MEGs		SETIT_012773mg	4798	MEGs		Zm00001eb030270	4906	MEGs
Bradi2g01301	5659	MEGs		TVU24947	2339	MEGs		Os05g0393700	2260	IGs		GQ55_3G315700	5532	MEGs		Sobic.003G258500	1715	MEGs		SETIT_012773mg	4065	MEGs		Zm00001eb030410	4312	MEGs
Bradi2g01301	3645	MEGs		TVU24947	1545	MEGs		Os05g0399300	5598	MEGs		GQ55_3G316900	2266	MEGs		Sobic.003G258500	3380	MEGs		SETIT_012781mg	5314	MEGs		Zm00001eb030410	3562	MEGs
Bradi2g01643	3301	MEGs		TVU25024	1054	MEGs		Os05g0420500	3541	MEGs		GQ55_3G316900	1089	MEGs		Sobic.003G265500	3729	MEGs		SETIT_012782mg	2126	MEGs		Zm00001eb030410	2897	MEGs
Bradi2g01643	2201	MEGs		TVU25054	2631	MEGs		Os05g0420500	2039	MEGs		GQ55_3G319900	4137	MEGs		Sobic.003G265500	5642	MEGs		SETIT_012786mg	1644	MEGs		Zm00001eb030500	2035	MEGs
Bradi2g01666	3457	MEGs		TVU25078	3082	MEGs		Os05g0442700	4983	MEGs		GQ55_3G328200	2255	IGs		Sobic.003G265600	506	IGs		SETIT_012811mg	5303	IGs		Zm00001eb030510	3268	MEGs
Bradi2g01666	2831	MEGs		TVU25078	715	MEGs		Os05g0442700	4087	MEGs		GQ55_3G330300	3732	IGs		Sobic.003G287600	2147	IGs		SETIT_013005mg	4890	IGs		Zm00001eb030530	2927	MEGs
Bradi2g01666	1361	MEGs		TVU25135	3253	MEGs		Os05g0442750	4933	MEGs		GQ55_3G330500	5052	IGs		Sobic.003G287600	3356	IGs		SETIT_013030mg	3823	IGs		Zm00001eb030540	490	MEGs
Bradi2g01698	2113	MEGs		TVU25135	1288	MEGs		Os05g0454800	3401	MEGs		GQ55_3G339100	4538	MEGs		Sobic.003G287600	3497	IGs		SETIT_013030mg	2572	IGs		Zm00001eb030600	2664	MEGs
Bradi2g01702	4434	MEGs		TVU25137	5065	IGs		Os05g0454800	2459	MEGs		GQ55_3G343700	5366	IGs		Sobic.003G302800	776	MEGs		SETIT_013032mg	5185	MEGs		Zm00001eb030680	3908	MEGs
Bradi2g01720	1589	MEGs		TVU25178	1437	MEGs		Os05g0456800	2932	IGs		GQ55_3G345200	5048	IGs		Sobic.003G317800	1878	IGs		SETIT_013130mg	4473	MEGs		Zm00001eb030680	3042	MEGs
Bradi2g01724	4282	MEGs		TVU25178	486	MEGs		Os05g0456900	3574	IGs		GQ55_3G345400	5147	IGs		Sobic.003G317800	2812	IGs		SETIT_013130mg	3340	MEGs		Zm00001eb030770	5212	IGs
Bradi2g02150	2995	IGs		TVU25218	5342	MEGs		Os05g0527333	5107	MEGs		GQ55_3G346400	4	IGs		Sobic.003G317800	2829	IGs		SETIT_013271mg	4382	MEGs		Zm00001eb030780	5502	IGs
Bradi2g02150	1155	IGs		TVU25252	4192	MEGs		Os05g0527333	2943	MEGs		GQ55_3G346600	5631	MEGs		Sobic.003G318300	5129	MEGs		SETIT_013359mg	4959	IGs		Zm00001eb030990	3126	MEGs
Bradi2g02160	4495	MEGs		TVU25252	2586	MEGs		Os05g0527700	2115	IGs		GQ55_3G346600	4713	MEGs		Sobic.003G357100	3097	MEGs		SETIT_013366mg	4750	MEGs		Zm00001eb030990	2070	MEGs
Bradi2g02995	4562	MEGs		TVU25268	5276	MEGs		Os05g0527800	4358	IGs		GQ55_3G348000	4768	MEGs		Sobic.003G357100	5426	MEGs		SETIT_013413mg	2914	IGs		Zm00001eb030990	1360	MEGs
Bradi2g03850	1304	MEGs		TVU25268	3806	MEGs		Os05g0546300	5082	IGs		GQ55_3G348800	4946	MEGs		Sobic.003G357166	965	MEGs		SETIT_013442mg	4040	MEGs		Zm00001eb031040	5014	IGs
Bradi2g04317	3136	MEGs		TVU25273	5276	MEGs		Os05g0552500	4869	MEGs		GQ55_3G348800	4792	MEGs		Sobic.003G366700	4196	IGs		SETIT_013442mg	3077	MEGs		Zm00001eb031120	4078	MEGs
Bradi2g04317	2032	MEGs		TVU25273	3806	MEGs		Os05g0552500	3818	MEGs		GQ55_3G348800	3901	MEGs		Sobic.003G366700	5450	IGs		SETIT_013442mg	1810	MEGs		Zm00001eb031120	2141	MEGs
Bradi2g04317	1352	MEGs		TVU25290	2771	MEGs		Os05g0552500	3967	MEGs		GQ55_3G352400	4326	MEGs		Sobic.003G388601	4960	MEGs		SETIT_013465mg	2760	MEGs		Zm00001eb031220	5510	MEGs
Bradi2g04336	4215	MEGs		TVU25290	1587	MEGs		Os05g0555450	2713	IGs		GQ55_3G352400	2573	MEGs		Sobic.003G390000	2993	MEGs		SETIT_013466mg	4258	MEGs		Zm00001eb031280	5303	MEGs
Bradi2g04628	4137	MEGs		TVU25291	5181	MEGs		Os05g0555450	877	IGs		GQ55_3G353600	5066	MEGs		Sobic.003G409800	3264	MEGs		SETIT_013549mg	2473	IGs		Zm00001eb031320	4854	IGs
Bradi2g04935	4676	MEGs		TVU25291	3997	MEGs		Os05g0571100	4508	IGs		GQ55_3G362300	2267	IGs		Sobic.003G409800	3869	MEGs		SETIT_013549mg	544	IGs		Zm00001eb031540	4179	MEGs
Bradi2g04935	2634	MEGs		TVU25333	1677	MEGs		Os05g0571100	3082	IGs		GQ55_3G366600	338	IGs		Sobic.003G425100	877	MEGs		SETIT_013565mg	2895	IGs		Zm00001eb031540	2229	MEGs
Bradi2g04935	1088	MEGs		TVU25335	4626	MEGs		Os05g0574300	4099	IGs		GQ55_3G367100	855	IGs		Sobic.003G425100	3255	MEGs		SETIT_013650mg	2864	MEGs		Zm00001eb031550	5279	IGs
Bradi2g04940	4890	IGs		TVU25335	2580	MEGs		Os05g0574300	1837	IGs		GQ55_3G367100	318	IGs		Sobic.003G431400	206	MEGs		SETIT_013650mg	1397	MEGs		Zm00001eb031550	3329	IGs
Bradi2g06010	3135	MEGs		TVU25380	2557	MEGs		Os05g0587600	3490	IGs		GQ55_3G367200	2012	IGs		Sobic.003G431400	1229	MEGs		SETIT_013690mg	4226	IGs		Zm00001eb031780	4394	MEGs
Bradi2g06010	750	MEGs		TVU25380	1094	MEGs		Os05g0587600	2594	IGs		GQ55_3G367200	1475	IGs		Sobic.004G021900	2250	IGs		SETIT_013690mg	3093	IGs		Zm00001eb031780	3395	MEGs
Bradi2g06120	2841	MEGs		TVU25402	3935	MEGs		Os05g0587700	5538	MEGs		GQ55_3G367300	5060	IGs		Sobic.004G022500	5413	IGs		SETIT_013690mg	1997	IGs		Zm00001eb031780	3430	MEGs
Bradi2g06120	2891	MEGs		TVU25402	2272	MEGs		Os05g0589600	4110	MEGs		GQ55_3G367300	3918	IGs		Sobic.004G022600	2323	IGs		SETIT_013709mg	4389	MEGs		Zm00001eb031840	5749	MEGs
Bradi2g06120	1025	MEGs		TVU25434	725	MEGs		Os05g0589600	3214	MEGs		GQ55_3G367300	3964	IGs		Sobic.004G022600	3832	IGs		SETIT_013741mg	5068	MEGs		Zm00001eb031840	3848	MEGs
Bradi2g06306	3917	MEGs		TVU25443	4690	MEGs		Os06g0118301	3694	MEGs		GQ55_3G367300	2559	IGs		Sobic.004G022700	5599	IGs		SETIT_013837mg	2155	MEGs		Zm00001eb032000	4838	MEGs
Bradi2g06306	2747	MEGs		TVU25512	4272	MEGs		Os06g0147275	5639	IGs		GQ55_3G370600	338	IGs		Sobic.004G022800	3197	IGs		SETIT_013868mg	4468	MEGs		Zm00001eb032020	4149	IGs
Bradi2g06410	2678	MEGs		TVU25545	1196	IGs		Os06g0147300	5534	IGs		GQ55_3G377300	2279	IGs		Sobic.004G022800	4499	IGs		SETIT_013868mg	3092	MEGs		Zm00001eb032030	4058	MEGs
Bradi2g06590	5149	IGs		TVU25564	4876	MEGs		Os06g0149700	2873	MEGs		GQ55_3G380000	5090	IGs		Sobic.004G026400	1291	MEGs		SETIT_014047mg	3871	MEGs		Zm00001eb032030	2728	MEGs
Bradi2g06590	3867	IGs		TVU25669	4187	MEGs		Os06g0149700	1649	MEGs		GQ55_3G387800	1125	IGs		Sobic.004G026400	3207	MEGs		SETIT_014047mg	2600	MEGs		Zm00001eb032030	2277	MEGs
Bradi2g06690	3908	MEGs		TVU25669	3366	MEGs		Os06g0149700	1984	MEGs		GQ55_3G394200	3415	MEGs		Sobic.004G027300	916	MEGs		SETIT_014063mg	1251	MEGs		Zm00001eb032270	3287	MEGs
Bradi2g06800	5491	MEGs		TVU25707	5497	MEGs		Os06g0149801	2926	MEGs		GQ55_3G394400	5221	MEGs		Sobic.004G035400	1769	MEGs		SETIT_014139mg	4690	MEGs		Zm00001eb032270	2048	MEGs
Bradi2g06800	3645	MEGs		TVU25707	4172	MEGs		Os06g0149801	1702	MEGs		GQ55_3G394400	1660	MEGs		Sobic.004G057300	217	MEGs		SETIT_014150mg	5218	MEGs		Zm00001eb032280	4513	MEGs
Bradi2g06910	1764	MEGs		TVU25707	3290	MEGs		Os06g0149801	2037	MEGs		GQ55_3G394500	2080	MEGs		Sobic.004G057300	1265	MEGs		SETIT_014188mg	5082	MEGs		Zm00001eb032600	5481	MEGs
Bradi2g06910	825	MEGs		TVU25707	3291	MEGs		Os06g0163500	3246	MEGs		GQ55_3G394500	1238	MEGs		Sobic.004G059600	4808	MEGs		SETIT_014197mg	4308	MEGs		Zm00001eb032640	4075	MEGs
Bradi2g08225	5134	MEGs		TVU25729	3222	MEGs		Os06g0163500	2022	MEGs		GQ55_3G398500	1843	IGs		Sobic.004G068800	2751	MEGs		SETIT_014217mg	5031	MEGs		Zm00001eb032650	3702	MEGs
Bradi2g08225	4041	MEGs		TVU25773	3980	MEGs		Os06g0163500	2357	MEGs		GQ55_3G402000	3353	MEGs		Sobic.004G082101	4974	MEGs		SETIT_0142532mg	4472	MEGs		Zm00001eb032650	2050	MEGs
Bradi2g10617	4150	MEGs		TVU25773	3137	MEGs		Os06g0238600	4583	MEGs		GQ55_3G402000	1469	MEGs		Sobic.004G084100	4523	MEGs		SETIT_014261mg	4690	MEGs		Zm00001eb032660	5389	MEGs
Bradi2g10710	2568	MEGs		TVU25773	2876	MEGs		Os06g0243900	5088	MEGs		GQ55_3G402700	3079	MEGs		Sobic.004G091900	487	IGs		SETIT_014261mg	3734	MEGs		Zm00001eb032720	5477	MEGs
Bradi2g10723	3270	IGs		TVU25781	3933	MEGs		Os06g0266133	3062	MEGs		GQ55_3G402700	2081	MEGs		Sobic.004G091900	1490	IGs		SETIT_014385mg	3720	MEGs		Zm00001eb032720	3801	MEGs
Bradi2g10727	5069	MEGs		TVU25781	3090	MEGs		Os06g0266266	4847	MEGs		GQ55_3G404300	2959	IGs		Sobic.004G093100	4497	MEGs		SETIT_014385mg	2780	MEGs		Zm00001eb033010	5338	MEGs
Bradi2g10745	3608	MEGs		TVU25781	2829	MEGs		Os06g0294400	3655	MEGs		GQ55_3G404300	1454	IGs		Sobic.004G093100	5308	MEGs		SETIT_014412mg	3297	MEGs		Zm00001eb033210	5249	MEGs
Bradi2g10745	2259	MEGs		TVU25792	2639	MEGs		Os06g0294400	2125	MEGs		GQ55_3G404900	3179	IGs		Sobic.004G102301	4371	MEGs		SETIT_014412mg	2438	MEGs		Zm00001eb033210	3296	MEGs
Bradi2g10950	4601	MEGs		TVU25792	1478	MEGs		Os06g0296450	3086	MEGs		GQ55_3G408000	3916	MEGs		Sobic.004G102301	5651	MEGs		SETIT_014510mg	4398	MEGs		Zm00001eb033240	4682	MEGs
Bradi2g10950	2720	MEGs		TVU25792	731	MEGs		Os06g0299300	4775	MEGs		GQ55_3G408000	2828	MEGs		Sobic.004G102900	5016	MEGs		SETIT_014529mg	5398	IGs		Zm00001eb033280	2046	MEGs
Bradi2g11135	5532	MEGs		TVU25890	4781	MEGs		Os06g0316800	1364	MEGs		GQ55_3G408800	3982	IGs		Sobic.004G102950	2252	MEGs		SETIT_014596mg	3939	IGs		Zm00001eb033290	4361	MEGs
Bradi2g11135	5429	MEGs		TVU25896	2244	IGs		Os06g0317600	3165	MEGs		GQ55_3G408800	2102	IGs		Sobic.004G102950	4140	MEGs		SETIT_014641mg	2043	MEGs		Zm00001eb033360	4887	IGs
Bradi2g11135	3826	MEGs		TVU25897	5364	IGs		Os06g0342000	823	MEGs		GQ55_3G411800	5239	IGs		Sobic.004G103800	1779	MEGs		SETIT_014641mg	1140	MEGs		Zm00001eb033360	3777	IGs
Bradi2g11140	5084	MEGs		TVU25977	3641	MEGs		Os06g0342100	4277	MEGs		GQ55_3G411800	4156	IGs		Sobic.004G103800	3645	MEGs		SETIT_014695mg	5406	MEGs		Zm00001eb033360	2323	IGs
Bradi2g11140	3020	MEGs		TVU25977	1060	MEGs		Os06g0347100	5795	MEGs		GQ55_3G411800	3234	IGs		Sobic.004G103800	3701	MEGs		SETIT_014695mg	3889	MEGs		Zm00001eb033840	1407	MEGs
Bradi2g11295	3955	MEGs		TVU25994	3589	MEGs		Os06g0347700	1877	MEGs		GQ55_3G411800	3028	IGs		Sobic.004G108001	3303	MEGs		SETIT_014737mg	4545	IGs		Zm00001eb033940	3968	MEGs
Bradi2g11420	5275	MEGs		TVU25994	1998	MEGs		Os06g0475500	4339	IGs		GQ55_3G412500	3854	MEGs		Sobic.004G109300	5064	IGs		SETIT_014737mg	253	IGs		Zm00001eb033940	3216	MEGs
Bradi2g11940	518	MEGs		TVU26004	2295	MEGs		Os06g0475500	3180	IGs		GQ55_3G412500	2341	MEGs		Sobic.004G109500	804	MEGs		SETIT_014738mg	4182	IGs		Zm00001eb033940	2275	MEGs
Bradi2g11942	1538	MEGs		TVU26031	4177	MEGs		Os06g0477600	2943	MEGs		GQ55_3G422700	4702	IGs		Sobic.004G110500	4080	IGs		SETIT_014782mg	2746	MEGs		Zm00001eb034120	5290	MEGs
Bradi2g12228	1038	MEGs		TVU26031	2853	MEGs		Os06g0477600	1801	MEGs		GQ55_3G425900	3833	MEGs		Sobic.004G111000	3955	MEGs		SETIT_014782mg	811	MEGs		Zm00001eb034140	1858	MEGs
Bradi2g12240	4465	MEGs		TVU26031	508	MEGs		Os06g0477600	1413	MEGs		GQ55_3G425900	2743	MEGs		Sobic.004G116300	3041	MEGs		SETIT_014870mg	5075	IGs		Zm00001eb034140	1904	MEGs
Bradi2g12671	3861	MEGs		TVU26053	5293	MEGs		Os06g0477600	1040	MEGs		GQ55_3G426000	5071	MEGs		Sobic.004G116300	5205	MEGs		SETIT_014980mg	4789	MEGs		Zm00001eb034150	4813	MEGs
Bradi2g13010	5813	MEGs		TVU26053	3142	MEGs		Os06g0493100	4121	MEGs		GQ55_3G432400	2991	MEGs		Sobic.004G118900	1434	MEGs		SETIT_015011mg	5420	MEGs		Zm00001eb034150	4859	MEGs
Bradi2g13426	5063	MEGs		TVU26067	3570	MEGs		Os06g0493800	2295	MEGs		GQ55_3G432400	1464	MEGs		Sobic.004G118900	1686	MEGs		SETIT_015011mg	3946	MEGs		Zm00001eb034370	5316	MEGs
Bradi2g13600	4147	IGs		TVU26067	3182	MEGs		Os06g0493800	1298	MEGs		GQ55_3G439800	5365	MEGs		Sobic.004G118900	3232	MEGs		SETIT_015057mg	2325	MEGs		Zm00001eb034600	4789	MEGs
Bradi2g13600	3018	IGs		TVU26067	2254	MEGs		Os06g0493801	4771	IGs		GQ55_3G439800	4417	MEGs		Sobic.004G119100	1632	MEGs		SETIT_015057mg	741	MEGs		Zm00001eb034600	2883	MEGs
Bradi2g13600	3179	IGs		TVU26081	5589	MEGs		Os06g0493801	3774	IGs		GQ55_3G439800	3439	MEGs		Sobic.004G119400	2573	MEGs		SETIT_015076mg	4598	MEGs		Zm00001eb034610	5843	MEGs
Bradi2g13610	5694	MEGs		TVU26105	4362	MEGs		Os06g0497200	5522	IGs		GQ55_3G444500	5009	IGs		Sobic.004G119400	3496	MEGs		SETIT_015076mg	3592	MEGs		Zm00001eb034680	5339	MEGs
Bradi2g13740	3812	MEGs		TVU26107	2448	MEGs		Os06g0497275	5592	MEGs		GQ55_3G444500	3079	IGs		Sobic.004G120100	4918	MEGs		SETIT_015091mg	5320	IGs		Zm00001eb034680	4186	MEGs
Bradi2g13740	3854	MEGs		TVU26107	227	MEGs		Os06g0516432	4973	MEGs		GQ55_3G444600	3885	MEGs		Sobic.004G120150	3147	IGs		SETIT_015091mg	3965	IGs		Zm00001eb035020	5448	MEGs
Bradi2g13740	2859	MEGs		TVU26111	3275	MEGs		Os06g0551800	3661	IGs		GQ55_3G459500	4458	IGs		Sobic.004G120150	3943	IGs		SETIT_015106mg	4780	MEGs		Zm00001eb035050	2487	MEGs
Bradi2g15440	5401	IGs		TVU26111	2256	MEGs		Os06g0551800	2715	IGs		GQ55_3G459500	3326	IGs		Sobic.004G120150	4165	IGs		SETIT_015106mg	2777	MEGs		Zm00001eb035140	5406	MEGs
Bradi2g15440	3605	IGs		TVU26119	2299	MEGs		Os06g0554100	2986	IGs		GQ55_3G460300	3921	MEGs		Sobic.004G120150	4938	IGs		SETIT_015109mg	4977	MEGs		Zm00001eb035230	4516	MEGs
Bradi2g15440	4314	IGs		TVU26119	447	MEGs		Os06g0554200	3147	MEGs		GQ55_3G460300	2537	MEGs		Sobic.004G121000	1821	MEGs		SETIT_015110mg	4644	MEGs		Zm00001eb035430	4150	MEGs
Bradi2g15700	2320	MEGs		TVU26140	5540	MEGs		Os06g0570100	3897	MEGs		GQ55_3G464000	5665	MEGs		Sobic.004G121000	3395	MEGs		SETIT_015110mg	2428	MEGs		Zm00001eb035440	3850	MEGs
Bradi2g15700	1071	MEGs		TVU26171	1655	MEGs		Os06g0583600	5540	MEGs		GQ55_3G464000	4772	MEGs		Sobic.004G121400	3351	MEGs		SETIT_015129mg	1702	MEGs		Zm00001eb035510	4532	MEGs
Bradi2g15710	5498	MEGs		TVU26171	761	MEGs		Os06g0583600	4604	MEGs		GQ55_3G466600	5259	IGs		Sobic.004G121400	4639	MEGs		SETIT_015133mg	5479	MEGs		Zm00001eb035520	4532	MEGs
Bradi2g15983	2647	MEGs		TVU26202	4793	MEGs		Os06g0583600	3659	MEGs		GQ55_3G469800	5389	MEGs		Sobic.004G121500	1910	MEGs		SETIT_015146mg	3415	MEGs		Zm00001eb035530	5580	MEGs
Bradi2g15986	4123	MEGs		TVU26202	2422	MEGs		Os06g0587900	3382	MEGs		GQ55_3G469800	3296	MEGs		Sobic.004G121500	3335	MEGs		SETIT_015149mg	5347	IGs		Zm00001eb035610	4545	MEGs
Bradi2g16320	4363	IGs		TVU26208	5418	MEGs		Os06g0587900	1858	MEGs		GQ55_3G469800	3311	MEGs		Sobic.004G123400	2083	MEGs		SETIT_015151mg	2041	MEGs		Zm00001eb035610	1325	MEGs
Bradi2g16320	656	IGs		TVU26208	3448	MEGs		Os06g0595433	4321	MEGs		GQ55_3G469900	4269	MEGs		Sobic.004G125700	4821	MEGs		SETIT_015176mg	3823	MEGs		Zm00001eb035640	2375	MEGs
Bradi2g16330	3106	MEGs		TVU26211	5389	MEGs		Os06g0602500	1798	IGs		GQ55_3G469900	4284	MEGs		Sobic.004G127350	2850	MEGs		SETIT_015176mg	1888	MEGs		Zm00001eb035640	1924	MEGs
Bradi2g16900	3997	MEGs		TVU26211	4277	MEGs		Os06g0614000	5100	IGs		GQ55_3G473000	5126	MEGs		Sobic.004G127700	4830	MEGs		SETIT_015185mg	4858	MEGs		Zm00001eb035750	4378	MEGs
Bradi2g17040	3435	MEGs		TVU26212	5369	MEGs		Os06g0614050	5251	IGs		GQ55_3G473000	4031	MEGs		Sobic.004G127700	5287	MEGs		SETIT_015191mg	2460	IGs		Zm00001eb035760	2865	IGs
Bradi2g17040	1663	MEGs		TVU26212	4205	MEGs		Os06g0621800	4301	MEGs		GQ55_3G480100	1576	IGs		Sobic.004G127733	1256	MEGs		SETIT_015228mg	4517	IGs		Zm00001eb035810	327	MEGs
Bradi2g17063	5381	MEGs		TVU26296	3745	MEGs		Os06g0621800	4302	MEGs		GQ55_3G480100	653	IGs		Sobic.004G127733	3283	MEGs		SETIT_015236mg	2531	MEGs		Zm00001eb035860	4885	MEGs
Bradi2g17063	4322	MEGs		TVU26319	4730	MEGs		Os06g0621800	3032	MEGs		GQ55_3G480700	3455	MEGs		Sobic.004G131200	4487	MEGs		SETIT_015236mg	1403	MEGs		Zm00001eb035940	244	IGs
Bradi2g17095	2736	MEGs		TVU26319	4525	MEGs		Os06g0628500	4294	MEGs		GQ55_3G480700	2095	MEGs		Sobic.004G131501	2883	IGs		SETIT_015236mg	657	MEGs		Zm00001eb035950	2560	MEGs
Bradi2g17095	890	MEGs		TVU26319	3521	MEGs		Os06g0628500	3395	MEGs		GQ55_3G488300	4473	MEGs		Sobic.004G131501	3787	IGs		SETIT_015256mg	1758	MEGs		Zm00001eb036050	3303	MEGs
Bradi2g17095	1356	MEGs		TVU26319	3430	MEGs		Os06g0638300	1847	MEGs		GQ55_3G488600	3165	MEGs		Sobic.004G131501	3832	IGs		SETIT_015256mg	590	MEGs		Zm00001eb036050	2226	MEGs
Bradi2g18232	4085	IGs		TVU26319	2605	MEGs		Os06g0639700	5597	MEGs		GQ55_3G488600	1234	MEGs		Sobic.004G132900	3777	MEGs		SETIT_015322mg	3855	IGs		Zm00001eb036050	1516	MEGs
Bradi2g18232	4116	IGs		TVU26328	3558	MEGs		Os06g0639800	5601	MEGs		GQ55_4G004000	557	MEGs		Sobic.004G134700	2009	MEGs		SETIT_015324mg	1065	IGs		Zm00001eb036230	1999	MEGs
Bradi2g18232	3176	IGs		TVU26333	2777	MEGs		Os06g0642900	4823	MEGs		GQ55_4G004100	1807	MEGs		Sobic.004G136300	3745	MEGs		SETIT_015383mg	5637	MEGs		Zm00001eb036250	5240	MEGs
Bradi2g18237	5320	IGs		TVU26335	5648	MEGs		Os06g0642900	2896	MEGs		GQ55_4G006100	1223	MEGs		Sobic.004G136333	4072	IGs		SETIT_015384mg	4438	MEGs		Zm00001eb036250	5234	MEGs
Bradi2g18237	4379	IGs		TVU26335	4599	MEGs		Os06g0642950	5192	MEGs		GQ55_4G006800	3197	MEGs		Sobic.004G136333	5510	IGs		SETIT_015384mg	3479	MEGs		Zm00001eb036400	4537	IGs
Bradi2g18347	1886	MEGs		TVU26345	3296	MEGs		Os06g0642950	3265	MEGs		GQ55_4G023100	2933	IGs		Sobic.004G136500	3782	MEGs		SETIT_015465mg	4472	MEGs		Zm00001eb036400	2554	IGs
Bradi2g18600	4747	MEGs		TVU26345	2227	MEGs		Os06g0653000	4743	MEGs		GQ55_4G023200	3421	IGs		Sobic.004G136500	4571	MEGs		SETIT_015468mg	3094	MEGs		Zm00001eb036410	5377	MEGs
Bradi2g19130	2770	MEGs		TVU26358	5245	MEGs		Os06g0662500	4912	IGs		GQ55_4G023300	5038	MEGs		Sobic.004G136500	5250	MEGs		SETIT_015468mg	1917	MEGs		Zm00001eb036410	3392	MEGs
Bradi2g19130	689	MEGs		TVU26401	1992	MEGs		Os06g0670300	3341	MEGs		GQ55_4G026500	343	MEGs		Sobic.004G136600	4473	MEGs		SETIT_015490mg	4451	IGs		Zm00001eb036490	5096	MEGs
Bradi2g19188	1279	MEGs		TVU26432	5739	MEGs		Os06g0692500	4265	IGs		GQ55_4G038300	3790	IGs		Sobic.004G136600	5208	MEGs		SETIT_015490mg	2386	IGs		Zm00001eb036490	3133	MEGs
Bradi2g19200	3539	IGs		TVU26499	4602	MEGs		Os06g0692500	2015	IGs		GQ55_4G038400	4543	MEGs		Sobic.004G136600	5318	MEGs		SETIT_015507mg	5726	MEGs		Zm00001eb036640	3976	MEGs
Bradi2g19260	4388	MEGs		TVU26508	4578	MEGs		Os06g0693200	4553	MEGs		GQ55_4G057600	2351	IGs		Sobic.004G136600	5446	MEGs		SETIT_015507mg	3618	MEGs		Zm00001eb036750	5423	MEGs
Bradi2g19820	4985	MEGs		TVU26512	4124	MEGs		Os06g0693200	3609	MEGs		GQ55_4G079000	2257	IGs		Sobic.004G140800	5594	MEGs		SETIT_015512mg	1052	MEGs		Zm00001eb036750	3523	MEGs
Bradi2g19820	3243	MEGs		TVU26512	1610	MEGs		Os06g0699400	5464	MEGs		GQ55_4G099900	3181	IGs		Sobic.004G141800	1161	MEGs		SETIT_015515mg	4628	MEGs		Zm00001eb036880	2448	MEGs
Bradi2g20165	4526	MEGs		TVU26517	5403	MEGs		Os06g0699400	3502	MEGs		GQ55_4G101400	3534	MEGs		Sobic.004G143000	4510	MEGs		SETIT_015537mg	4717	IGs		Zm00001eb036930	2745	MEGs
Bradi2g20375	5830	IGs		TVU26519	1866	IGs		Os06g0707400	4088	MEGs		GQ55_4G101400	2591	MEGs		Sobic.004G143625	2388	IGs		SETIT_015646mg	3783	MEGs		Zm00001eb036990	4736	MEGs
Bradi2g20620	1077	IGs		TVU26574	4311	MEGs		Os06g0707400	2671	MEGs		GQ55_4G101400	458	MEGs		Sobic.004G143625	3503	IGs		SETIT_015653mg	3496	MEGs		Zm00001eb036990	2787	MEGs
Bradi2g20630	5084	IGs		TVU26586	4536	MEGs		Os07g0117200	4087	IGs		GQ55_4G101500	4978	IGs		Sobic.004G145600	1184	MEGs		SETIT_015653mg	1970	MEGs		Zm00001eb037000	5606	MEGs
Bradi2g20871	4871	MEGs		TVU26615	4076	MEGs		Os07g0117200	3056	IGs		GQ55_4G109800	4036	MEGs		Sobic.004G145600	3124	MEGs		SETIT_015653mg	2140	MEGs		Zm00001eb037040	5609	IGs
Bradi2g20871	3133	MEGs		TVU26617	3139	MEGs		Os07g0129300	4037	MEGs		GQ55_4G124400	5532	IGs		Sobic.004G146200	1812	MEGs		SETIT_015675mg	4176	MEGs		Zm00001eb037040	3654	IGs
Bradi2g20871	1811	MEGs		TVU26617	2178	MEGs		Os07g0129300	2531	MEGs		GQ55_4G136200	4175	MEGs		Sobic.004G146200	3657	MEGs		SETIT_015675mg	1834	MEGs		Zm00001eb037050	3771	MEGs
Bradi2g20881	4877	MEGs		TVU26617	2183	MEGs		Os07g0131500	4457	IGs		GQ55_4G136700	3220	IGs		Sobic.004G146700	2878	MEGs		SETIT_015715mg	2289	MEGs		Zm00001eb037050	3751	MEGs
Bradi2g20881	4956	MEGs		TVU26617	1429	MEGs		Os07g0146700	4896	MEGs		GQ55_4G136700	1303	IGs		Sobic.004G146700	4065	MEGs		SETIT_015733mg	4996	MEGs		Zm00001eb037050	2874	MEGs
Bradi2g20881	3634	MEGs		TVU26618	2515	MEGs		Os07g0146700	3120	MEGs		GQ55_4G141600	3092	MEGs		Sobic.004G146900	66	MEGs		SETIT_015734mg	4438	MEGs		Zm00001eb037130	4239	MEGs
Bradi2g21170	3560	MEGs		TVU26619	2515	MEGs		Os07g0150500	3738	MEGs		GQ55_4G141700	2301	IGs		Sobic.004G146900	1735	MEGs		SETIT_015734mg	3306	MEGs		Zm00001eb037130	2287	MEGs
Bradi2g21951	5489	MEGs		TVU26673	3292	MEGs		Os07g0150500	1793	MEGs		GQ55_4G141800	3542	IGs		Sobic.004G148200	611	MEGs		SETIT_015748mg	4814	MEGs		Zm00001eb037140	3872	MEGs
Bradi2g22060	3166	MEGs		TVU26730	4362	IGs		Os07g0150600	5177	MEGs		GQ55_4G143100	3950	MEGs		Sobic.004G148200	1498	MEGs		SETIT_015748mg	3446	MEGs		Zm00001eb037150	5151	MEGs
Bradi2g22060	808	MEGs		TVU26774	2009	MEGs		Os07g0150600	3232	MEGs		GQ55_4G143100	1848	MEGs		Sobic.004G148400	3666	MEGs		SETIT_015836mg	4858	IGs		Zm00001eb037150	5145	MEGs
Bradi2g22070	3585	MEGs		TVU26790	4163	MEGs		Os07g0163500	5603	MEGs		GQ55_4G143200	4048	MEGs		Sobic.004G148400	4125	MEGs		SETIT_015885mg	5088	IGs		Zm00001eb037340	5498	MEGs
Bradi2g22520	5294	MEGs		TVU26790	1983	MEGs		Os07g0212200	4501	MEGs		GQ55_4G143300	4942	MEGs		Sobic.004G148400	4685	MEGs		SETIT_015885mg	4128	IGs		Zm00001eb037560	4879	MEGs
Bradi2g22520	4182	MEGs		TVU26804	1989	MEGs		Os07g0216700	2694	IGs		GQ55_4G151900	4717	MEGs		Sobic.004G148400	5348	MEGs		SETIT_015954mg	3400	IGs		Zm00001eb037570	5321	MEGs
Bradi2g22535	4244	MEGs		TVU26847	1872	MEGs		Os07g0223400	5751	MEGs		GQ55_4G155300	5071	IGs		Sobic.004G151500	5084	MEGs		SETIT_015996mg	3935	IGs		Zm00001eb037680	4967	MEGs
Bradi2g22592	4157	MEGs		TVU26848	1834	MEGs		Os07g0240600	5315	MEGs		GQ55_4G180600	3993	IGs		Sobic.004G151900	3044	MEGs		SETIT_016034mg	4744	MEGs		Zm00001eb037680	4741	MEGs
Bradi2g22592	2204	MEGs		TVU26860	2836	IGs		Os07g0240600	4419	MEGs		GQ55_4G180900	4144	MEGs		Sobic.004G152501	3462	MEGs		SETIT_016034mg	4806	MEGs		Zm00001eb037680	4016	MEGs
Bradi2g22594	5353	IGs		TVU26860	454	IGs		Os07g0248100	43	IGs		GQ55_4G185600	2193	MEGs		Sobic.004G152601	469	MEGs		SETIT_016034mg	3860	MEGs		Zm00001eb037690	5639	MEGs
Bradi2g22594	3400	IGs		TVU26936	4800	MEGs		Os07g0251900	4298	MEGs		GQ55_4G185600	231	MEGs		Sobic.004G154300	4169	MEGs		SETIT_016055mg	3451	MEGs		Zm00001eb037710	4958	MEGs
Bradi2g22596	4735	MEGs		TVU26936	3670	MEGs		Os07g0251900	2336	MEGs		GQ55_4G188400	60	IGs		Sobic.004G154300	5686	MEGs		SETIT_016055mg	1279	MEGs		Zm00001eb037710	3005	MEGs
Bradi2g22750	5124	MEGs		TVU26962	4970	MEGs		Os07g0256200	990	MEGs		GQ55_4G188500	2261	MEGs		Sobic.004G154532	5342	IGs		SETIT_016171mg	4520	MEGs		Zm00001eb037870	5619	MEGs
Bradi2g23240	2408	MEGs		TVU27003	192	MEGs		Os07g0259400	3785	IGs		GQ55_4G200900	733	MEGs		Sobic.004G156100	114	MEGs		SETIT_016171mg	2571	MEGs		Zm00001eb037970	5466	MEGs
Bradi2g23705	3631	MEGs		TVU27037	3375	MEGs		Os07g0259450	3801	MEGs		GQ55_4G209100	1944	IGs		Sobic.004G156100	1749	MEGs		SETIT_016178mg	3462	MEGs		Zm00001eb037970	3481	MEGs
Bradi2g23705	3020	MEGs		TVU27037	1380	MEGs		Os07g0271600	4846	MEGs		GQ55_4G209100	1941	IGs		Sobic.004G156500	4423	MEGs		SETIT_016220mg	4474	MEGs		Zm00001eb037980	5302	MEGs
Bradi2g23705	1978	MEGs		TVU27142	4912	MEGs		Os07g0271600	3310	MEGs		GQ55_4G209100	730	IGs		Sobic.004G156500	5600	MEGs		SETIT_016253mg	3841	MEGs		Zm00001eb037980	3385	MEGs
Bradi2g23820	1727	MEGs		TVU27194	5153	MEGs		Os07g0271650	5468	MEGs		GQ55_4G209400	3182	IGs		Sobic.004G161301	1320	MEGs		SETIT_016330mg	3961	MEGs		Zm00001eb038160	5105	MEGs
Bradi2g23830	4705	MEGs		TVU27251	4911	MEGs		Os07g0271650	3914	MEGs		GQ55_4G209500	4145	MEGs		Sobic.004G168150	3957	IGs		SETIT_016335mg	2961	MEGs		Zm00001eb038170	4917	MEGs
Bradi2g23842	3665	MEGs		TVU27251	3793	MEGs		Os07g0273700	3149	MEGs		GQ55_4G210200	5611	MEGs		Sobic.004G168150	5738	IGs		SETIT_016405mg	5312	MEGs		Zm00001eb038170	4113	MEGs
Bradi2g23842	2470	MEGs		TVU27255	4862	MEGs		Os07g0275901	3157	MEGs		GQ55_4G210600	5274	IGs		Sobic.004G171000	1260	MEGs		SETIT_016405mg	3356	MEGs		Zm00001eb038170	3172	MEGs
Bradi2g23842	2641	MEGs		TVU27261	3550	MEGs		Os07g0275901	1443	MEGs		GQ55_4G210600	4321	IGs		Sobic.004G171000	1964	MEGs		SETIT_016432mg	5667	MEGs		Zm00001eb038350	4671	MEGs
Bradi2g23990	4536	MEGs		TVU27261	1457	MEGs		Os07g0287800	1371	IGs		GQ55_4G210600	3302	IGs		Sobic.004G171000	3023	MEGs		SETIT_016468mg	4985	IGs		Zm00001eb038350	4496	MEGs
Bradi2g24193	5343	MEGs		TVU27311	5414	MEGs		Os07g0415200	5756	MEGs		GQ55_4G210700	4749	IGs		Sobic.004G182500	4027	MEGs		SETIT_016488mg	3236	IGs		Zm00001eb038360	5521	IGs
Bradi2g25120	5247	MEGs		TVU27311	4084	MEGs		Os07g0423700	5557	MEGs		GQ55_4G210700	3730	IGs		Sobic.004G192700	3368	MEGs		SETIT_016488mg	2019	IGs		Zm00001eb038360	5346	IGs
Bradi2g25120	2858	MEGs		TVU27313	3213	MEGs		Os07g0423700	4712	MEGs		GQ55_4G211200	715	MEGs		Sobic.004G192700	5055	MEGs		SETIT_016645mg	3484	MEGs		Zm00001eb038520	1790	MEGs
Bradi2g25150	4515	MEGs		TVU27313	1027	MEGs		Os07g0434300	5109	IGs		GQ55_4G214000	4202	MEGs		Sobic.004G192900	764	MEGs		SETIT_016645mg	1489	MEGs		Zm00001eb038700	4593	MEGs
Bradi2g25150	2650	MEGs		TVU27315	4048	MEGs		Os07g0434300	3306	IGs		GQ55_4G219400	2266	MEGs		Sobic.004G192900	3067	MEGs		SETIT_016685mg	3932	IGs		Zm00001eb038700	2693	MEGs
Bradi2g25370	2059	MEGs		TVU27364	4322	MEGs		Os07g0440700	4985	IGs		GQ55_4G223300	4777	MEGs		Sobic.004G240400	1271	MEGs		SETIT_016685mg	2867	IGs		Zm00001eb039070	5006	MEGs
Bradi2g25610	5204	MEGs		TVU27380	2389	MEGs		Os07g0452950	2610	MEGs		GQ55_4G225000	2333	IGs		Sobic.004G240400	1946	MEGs		SETIT_016772mg	4628	MEGs		Zm00001eb039070	4254	MEGs
Bradi2g25857	5575	MEGs		TVU27522	2471	MEGs		Os07g0467800	4845	MEGs		GQ55_4G226500	2306	IGs		Sobic.004G240400	2296	MEGs		SETIT_016772mg	4688	MEGs		Zm00001eb039070	3313	MEGs
Bradi2g25875	2737	MEGs		TVU27770	3169	MEGs		Os07g0467800	2813	MEGs		GQ55_4G229300	2026	IGs		Sobic.004G240400	3220	MEGs		SETIT_016772mg	2845	MEGs		Zm00001eb039280	2623	MEGs
Bradi2g25879	3956	MEGs		TVU27786	5482	MEGs		Os07g0499300	4833	IGs		GQ55_4G233800	1311	MEGs		Sobic.004G240600	2706	MEGs		SETIT_016931mg	2765	MEGs		Zm00001eb039460	5368	MEGs
Bradi2g26556	2949	MEGs		TVU27786	4499	MEGs		Os07g0499300	3964	IGs		GQ55_4G233800	609	MEGs		Sobic.004G240600	3937	MEGs		SETIT_016977mg	3361	MEGs		Zm00001eb039460	3413	MEGs
Bradi2g26560	4528	MEGs		TVU27792	4926	MEGs		Os07g0535600	4870	IGs		GQ55_4G235400	3053	IGs		Sobic.004G263100	5038	MEGs		SETIT_016977mg	1819	MEGs		Zm00001eb039500	3908	MEGs
Bradi2g27190	1227	MEGs		TVU27814	5143	MEGs		Os07g0556000	4801	MEGs		GQ55_4G235400	2687	IGs		Sobic.004G267200	5184	MEGs		SETIT_016983mg	5036	MEGs		Zm00001eb039530	3837	MEGs
Bradi2g27670	2522	IGs		TVU28297	2636	MEGs		Os07g0556066	4810	MEGs		GQ55_4G235400	925	IGs		Sobic.004G295100	2785	MEGs		SETIT_017028mg	5247	IGs		Zm00001eb039760	3672	MEGs
Bradi2g27670	283	IGs		TVU28297	671	MEGs		Os07g0564000	5076	MEGs		GQ55_4G235500	5150	IGs		Sobic.004G351400	4946	MEGs		SETIT_017028mg	3699	IGs		Zm00001eb039790	4938	MEGs
Bradi2g27962	5538	IGs		TVU28304	4937	MEGs		Os07g0571000	4338	IGs		GQ55_4G235500	4784	IGs		Sobic.004G351500	2565	MEGs		SETIT_017041mg	5646	MEGs		Zm00001eb039790	4444	MEGs
Bradi2g28153	5107	MEGs		TVU28307	5731	MEGs		Os07g0580700	3323	IGs		GQ55_4G235500	3022	IGs		Sobic.004G354600	3255	MEGs		SETIT_017148mg	3305	MEGs		Zm00001eb039830	4349	MEGs
Bradi2g28170	5534	MEGs		TVU28307	4193	MEGs		Os07g0580700	1248	IGs		GQ55_4G236500	66	IGs		Sobic.005G003700	940	MEGs		SETIT_017148mg	2239	MEGs		Zm00001eb039830	2480	MEGs
Bradi2g28170	4636	MEGs		TVU28312	770	MEGs		Os07g0582700	3326	IGs		GQ55_4G236600	1598	MEGs		Sobic.005G004700	3839	MEGs		SETIT_017148mg	1968	MEGs		Zm00001eb039930	5609	IGs
Bradi2g30370	4301	MEGs		TVU28413	3067	MEGs		Os07g0582700	1796	IGs		GQ55_4G238100	3543	MEGs		Sobic.005G013400	4981	IGs		SETIT_017171mg	5031	MEGs		Zm00001eb039930	5028	IGs
Bradi2g30423	1319	IGs		TVU28413	1145	MEGs		Os07g0582800	3771	IGs		GQ55_4G240600	172	IGs		Sobic.005G019600	2378	MEGs		SETIT_017209mg	5253	MEGs		Zm00001eb039930	5033	IGs
Bradi2g30460	2688	IGs		TVU28646	1540	MEGs		Os07g0582800	2241	IGs		GQ55_4G241900	3435	IGs		Sobic.005G019750	2018	MEGs		SETIT_017209mg	3976	MEGs		Zm00001eb039940	5641	IGs
Bradi2g30465	4470	MEGs		TVU28779	3624	IGs		Os07g0582850	5671	MEGs		GQ55_4G242100	4665	MEGs		Sobic.005G019750	4145	MEGs		SETIT_017331mg	5343	IGs		Zm00001eb039940	5060	IGs
Bradi2g30530	5508	IGs		TVU28781	4939	MEGs		Os07g0582850	4148	MEGs		GQ55_4G244600	2870	MEGs		Sobic.005G019750	4230	MEGs		SETIT_017339mg	3683	MEGs		Zm00001eb039940	5065	IGs
Bradi2g30530	4570	IGs		TVU28781	2567	MEGs		Os07g0582900	4278	MEGs		GQ55_4G244600	1903	MEGs		Sobic.005G028200	1709	MEGs		SETIT_017386mg	2956	IGs		Zm00001eb040200	5601	MEGs
Bradi2g31075	3751	MEGs		TVU28788	5380	MEGs		Os07g0585500	5042	MEGs		GQ55_4G245900	5513	MEGs		Sobic.005G028200	3814	MEGs		SETIT_017386mg	2092	IGs		Zm00001eb040260	3919	MEGs
Bradi2g31075	3706	MEGs		TVU28788	4067	MEGs		Os07g0585500	3510	MEGs		GQ55_4G245900	3580	MEGs		Sobic.005G035600	2932	MEGs		SETIT_017392mg	4664	MEGs		Zm00001eb040320	5127	MEGs
Bradi2g31075	2763	MEGs		TVU28791	2322	MEGs		Os07g0599500	2923	IGs		GQ55_4G247600	1169	MEGs		Sobic.005G036600	2296	MEGs		SETIT_017701mg	4716	MEGs		Zm00001eb040320	5121	MEGs
Bradi2g31220	4762	MEGs		TVU28836	5505	MEGs		Os07g0599600	5322	IGs		GQ55_4G250700	538	MEGs		Sobic.005G045300	3636	MEGs		SETIT_017701mg	2165	MEGs		Zm00001eb040360	5159	MEGs
Bradi2g31611	5601	IGs		TVU28836	5590	MEGs		Os07g0599600	1591	IGs		GQ55_4G250800	2541	MEGs		Sobic.005G047500	4589	MEGs		SETIT_017701mg	2569	MEGs		Zm00001eb040380	887	MEGs
Bradi2g31611	5701	IGs		TVU28837	3912	MEGs		Os07g0599700	4105	IGs		GQ55_4G252000	3782	IGs		Sobic.005G056000	4054	MEGs		SETIT_017708mg	5620	MEGs		Zm00001eb040400	4759	MEGs
Bradi2g31611	4458	IGs		TVU28838	3171	MEGs		Os07g0600000	1754	IGs		GQ55_4G257700	4949	MEGs		Sobic.005G056100	4788	MEGs		SETIT_017803mg	5259	MEGs		Zm00001eb040600	5169	IGs
Bradi2g31640	5175	MEGs		TVU28838	1206	MEGs		Os07g0602600	3117	MEGs		GQ55_4G257700	3978	MEGs		Sobic.005G058000	4296	IGs		SETIT_017803mg	3367	MEGs		Zm00001eb040840	3118	MEGs
Bradi2g31730	4706	MEGs		TVU28897	2890	IGs		Os07g0602600	1328	MEGs		GQ55_4G257700	3498	MEGs		Sobic.005G058000	5729	IGs		SETIT_017865mg	4673	MEGs		Zm00001eb040850	5518	IGs
Bradi2g31730	587	MEGs		TVU28908	733	IGs		Os07g0605275	3798	IGs		GQ55_4G258600	3126	MEGs		Sobic.005G060766	3594	IGs		SETIT_017902mg	3366	MEGs		Zm00001eb040900	3269	IGs
Bradi2g31806	3030	IGs		TVU28925	4538	MEGs		Os07g0605275	2463	IGs		GQ55_4G259700	4111	MEGs		Sobic.005G060766	5522	IGs		SETIT_017902mg	2176	MEGs		Zm00001eb040920	3826	MEGs
Bradi2g31810	5316	MEGs		TVU28928	4546	MEGs		Os07g0606000	2350	MEGs		GQ55_4G265500	4618	MEGs		Sobic.005G061033	5445	MEGs		SETIT_017907mg	2118	MEGs		Zm00001eb040920	1882	MEGs
Bradi2g31953	2398	MEGs		TVU28928	2233	MEGs		Os07g0606000	1454	MEGs		GQ55_4G267300	5404	MEGs		Sobic.005G062300	4221	IGs		SETIT_017913mg	3065	MEGs		Zm00001eb041140	1977	IGs
Bradi2g31953	2005	MEGs		TVU29004	5087	MEGs		Os07g0638000	5121	MEGs		GQ55_4G271600	3752	MEGs		Sobic.005G063900	391	MEGs		SETIT_017979mg	4036	MEGs		Zm00001eb041170	3785	MEGs
Bradi2g31953	935	MEGs		TVU29046	4265	MEGs		Os07g0638000	4006	MEGs		GQ55_4G271600	3673	MEGs		Sobic.005G064500	5106	IGs		SETIT_017979mg	4045	MEGs		Zm00001eb041170	2082	MEGs
Bradi2g31957	5718	MEGs		TVU29079	4000	MEGs		Os07g0641600	4059	MEGs		GQ55_4G271600	2769	MEGs		Sobic.005G066000	4072	IGs		SETIT_018008mg	3454	MEGs		Zm00001eb041480	4025	MEGs
Bradi2g31957	4650	MEGs		TVU29146	5566	MEGs		Os07g0641600	3079	MEGs		GQ55_4G271700	5265	IGs		Sobic.005G066000	5327	IGs		SETIT_018008mg	1891	MEGs		Zm00001eb041610	4325	MEGs
Bradi2g31967	5034	MEGs		TVU29164	4371	MEGs		Os07g0641600	2097	MEGs		GQ55_4G274400	4530	MEGs		Sobic.005G070000	3780	MEGs		SETIT_018065mg	5571	MEGs		Zm00001eb041680	2989	MEGs
Bradi2g32520	5595	MEGs		TVU29223	2695	MEGs		Os07g0644550	1765	MEGs		GQ55_4G274500	5772	IGs		Sobic.005G070101	5162	MEGs		SETIT_018065mg	3601	MEGs		Zm00001eb041720	3302	MEGs
Bradi2g32520	3779	MEGs		TVU29232	2844	MEGs		Os07g0644600	1852	MEGs		GQ55_4G276800	185	IGs		Sobic.005G070700	4067	IGs		SETIT_018109mg	3299	MEGs		Zm00001eb041920	3878	MEGs
Bradi2g33266	2134	IGs		TVU29237	4907	MEGs		Os07g0677100	3639	MEGs		GQ55_4G276900	3216	IGs		Sobic.005G070700	4965	IGs		SETIT_018109mg	2157	MEGs		Zm00001eb042120	5729	MEGs
Bradi2g33270	3638	MEGs		TVU29297	2065	MEGs		Os08g0124000	4185	MEGs		GQ55_4G277000	4524	MEGs		Sobic.005G071500	2668	MEGs		SETIT_018169mg	4810	MEGs		Zm00001eb042130	3173	MEGs
Bradi2g33317	1219	MEGs		TVU29312	4422	MEGs		Os08g0124050	4372	MEGs		GQ55_4G280400	2796	MEGs		Sobic.005G071500	3537	MEGs		SETIT_018186mg	5138	MEGs		Zm00001eb042280	3431	MEGs
Bradi2g33323	3381	IGs		TVU29343	5001	MEGs		Os08g0124566	4054	MEGs		GQ55_4G293000	5719	IGs		Sobic.005G071500	3587	MEGs		SETIT_018186mg	5206	MEGs		Zm00001eb042280	2282	MEGs
Bradi2g33600	2905	MEGs		TVU29592	3539	MEGs		Os08g0124566	3158	MEGs		GQ55_4G293000	4682	IGs		Sobic.005G071500	3730	MEGs		SETIT_018244mg	5238	MEGs		Zm00001eb042360	4143	MEGs
Bradi2g33600	1851	MEGs		TVU29729	4286	MEGs		Os08g0124600	4071	MEGs		GQ55_4G294900	3422	IGs		Sobic.005G072850	1934	MEGs		SETIT_018252mg	3539	MEGs		Zm00001eb042360	2197	MEGs
Bradi2g34560	3792	MEGs		TVU29729	3249	MEGs		Os08g0124600	3175	MEGs		GQ55_4G294900	1498	IGs		Sobic.005G072850	2163	MEGs		SETIT_018270mg	3968	MEGs		Zm00001eb042530	4132	MEGs
Bradi2g34560	1817	MEGs		TVU29734	5306	MEGs		Os08g0125450	4789	MEGs		GQ55_4G295000	4745	MEGs		Sobic.005G072850	2920	MEGs		SETIT_018270mg	3167	MEGs		Zm00001eb042540	5666	MEGs
Bradi2g35300	5523	MEGs		TVU29734	3312	MEGs		Os08g0133200	4259	MEGs		GQ55_4G295000	2821	MEGs		Sobic.005G073700	4063	MEGs		SETIT_018345mg	5172	MEGs		Zm00001eb042610	5557	MEGs
Bradi2g35350	4663	MEGs		TVU29735	2356	MEGs		Os08g0133200	2403	MEGs		GQ55_4G295100	5094	IGs		Sobic.005G073800	4325	MEGs		SETIT_018345mg	4059	MEGs		Zm00001eb042700	5224	MEGs
Bradi2g35350	4323	MEGs		TVU29782	4386	MEGs		Os08g0166400	4699	IGs		GQ55_4G299000	5109	MEGs		Sobic.005G074300	224	MEGs		SETIT_018352mg	5030	MEGs		Zm00001eb042700	5250	MEGs
Bradi2g35384	5401	MEGs		TVU29827	5600	MEGs		Os08g0194350	5228	MEGs		GQ55_4G299000	4769	MEGs		Sobic.005G074300	2398	MEGs		SETIT_018387mg	3802	MEGs		Zm00001eb042960	4969	MEGs
Bradi2g35384	3872	MEGs		TVU29831	3329	MEGs		Os08g0208200	5100	IGs		GQ55_4G299500	4930	IGs		Sobic.005G075400	1588	MEGs		SETIT_018387mg	2045	MEGs		Zm00001eb042960	3018	MEGs
Bradi2g36150	2258	MEGs		TVU29831	3218	MEGs		Os08g0208200	3913	IGs		GQ55_4G300900	3801	MEGs		Sobic.005G077532	4273	MEGs		SETIT_018391mg	3268	MEGs		Zm00001eb043050	5233	MEGs
Bradi2g36740	2629	MEGs		TVU29831	1244	MEGs		Os08g0208200	4072	IGs		GQ55_4G301600	5332	IGs		Sobic.005G079025	4278	MEGs		SETIT_018403mg	4319	IGs		Zm00001eb043060	4916	IGs
Bradi2g36740	2410	MEGs		TVU29842	3364	MEGs		Os08g0208700	1928	MEGs		GQ55_4G301600	4440	IGs		Sobic.005G079025	5593	MEGs		SETIT_018403mg	2371	IGs		Zm00001eb043060	2965	IGs
Bradi2g36740	1776	MEGs		TVU29976	5493	MEGs		Os08g0223900	1043	MEGs		GQ55_4G311500	4402	MEGs		Sobic.005G079201	4650	MEGs		SETIT_018440mg	4670	MEGs		Zm00001eb043260	5138	MEGs
Bradi2g37589	4666	IGs		TVU29976	3133	MEGs		Os08g0227400	5023	IGs		GQ55_4G311900	4481	MEGs		Sobic.005G083280	4708	MEGs		SETIT_018463mg	4609	MEGs		Zm00001eb043340	1379	MEGs
Bradi2g37592	1036	MEGs		TVU30105	2430	IGs		Os08g0236400	5732	MEGs		GQ55_4G311900	2737	MEGs		Sobic.005G084100	5046	MEGs		SETIT_018536mg	2316	MEGs		Zm00001eb043430	3918	MEGs
Bradi2g38183	4184	MEGs		TVU30137	4234	MEGs		Os08g0239900	3441	MEGs		GQ55_4G312000	3987	MEGs		Sobic.005G087200	2276	IGs		SETIT_018568mg	3275	MEGs		Zm00001eb043550	2847	MEGs
Bradi2g38420	2954	MEGs		TVU30155	4167	IGs		Os08g0239900	2497	MEGs		GQ55_4G315600	5699	MEGs		Sobic.005G087200	3491	IGs		SETIT_018568mg	887	MEGs		Zm00001eb043560	4651	IGs
Bradi2g38426	5294	MEGs		TVU30183	2245	MEGs		Os08g0258200	5683	MEGs		GQ55_4G315600	4565	MEGs		Sobic.005G092200	2852	MEGs		SETIT_018771mg	4379	IGs		Zm00001eb043570	4656	IGs
Bradi2g38695	5818	MEGs		TVU30197	1914	MEGs		Os08g0258200	3776	MEGs		GQ55_4G315700	2854	MEGs		Sobic.005G092200	4623	MEGs		SETIT_018771mg	3476	IGs		Zm00001eb043620	5275	IGs
Bradi2g38695	4347	MEGs		TVU30271	4702	IGs		Os08g0263000	5526	IGs		GQ55_4G315700	888	MEGs		Sobic.005G093101	4493	MEGs		SETIT_018774mg	4635	MEGs		Zm00001eb043620	3771	IGs
Bradi2g38839	2223	MEGs		TVU30479	5643	MEGs		Os08g0271400	4553	MEGs		GQ55_4G315800	4441	IGs		Sobic.005G096700	2445	MEGs		SETIT_018774mg	3546	MEGs		Zm00001eb043630	5374	IGs
Bradi2g38981	2306	IGs		TVU30504	4292	IGs		Os08g0271400	2998	MEGs		GQ55_4G315800	2475	IGs		Sobic.005G096800	3486	MEGs		SETIT_018774mg	3557	MEGs		Zm00001eb043780	5294	MEGs
Bradi2g38982	4359	MEGs		TVU30507	4428	MEGs		Os08g0281500	2725	MEGs		GQ55_4G326200	4036	MEGs		Sobic.005G097900	392	MEGs		SETIT_019005mg	3383	IGs		Zm00001eb043780	3339	MEGs
Bradi2g39010	773	MEGs		TVU30579	5474	MEGs		Os08g0281500	391	MEGs		GQ55_4G330900	915	IGs		Sobic.005G098900	2275	MEGs		SETIT_019020mg	2679	MEGs		Zm00001eb043960	5505	MEGs
Bradi2g39143	4681	MEGs		TVU30579	3944	MEGs		Os08g0282500	5093	MEGs		GQ55_4G330900	1	IGs		Sobic.005G099150	3928	IGs		SETIT_019020mg	1776	MEGs		Zm00001eb043960	3599	MEGs
Bradi2g39143	2769	MEGs		TVU30583	4232	MEGs		Os08g0298800	4778	IGs		GQ55_4G338000	5570	MEGs		Sobic.005G100000	4657	MEGs		SETIT_019138mg	5631	MEGs		Zm00001eb043970	4355	MEGs
Bradi2g39150	3951	MEGs		TVU30635	3963	IGs		Os08g0324600	2237	IGs		GQ55_4G363500	450	MEGs		Sobic.005G100200	4331	MEGs		SETIT_019268mg	5376	MEGs		Zm00001eb044040	5254	MEGs
Bradi2g39300	4735	MEGs		TVU30635	1990	IGs		Os08g0333701	4088	MEGs		GQ55_5G009200	4059	IGs		Sobic.005G100200	5264	MEGs		SETIT_019359mg	4647	MEGs		Zm00001eb044040	3353	MEGs
Bradi2g39300	3192	MEGs		TVU30638	4561	MEGs		Os08g0340601	1747	MEGs		GQ55_5G009600	5644	MEGs		Sobic.005G101800	1596	IGs		SETIT_019359mg	3609	MEGs		Zm00001eb044210	4583	MEGs
Bradi2g39489	4997	MEGs		TVU30644	4509	IGs		Os08g0344700	3447	MEGs		GQ55_5G016000	1123	MEGs		Sobic.005G101900	3066	MEGs		SETIT_019471mg	4407	MEGs		Zm00001eb044210	3830	MEGs
Bradi2g39489	3293	MEGs		TVU30644	3456	IGs		Os08g0351700	2670	MEGs		GQ55_5G036500	3886	IGs		Sobic.005G101900	4518	MEGs		SETIT_019476mg	5328	MEGs		Zm00001eb044210	3169	MEGs
Bradi2g39491	5659	IGs		TVU30659	5177	MEGs		Os08g0351700	2007	MEGs		GQ55_5G064000	3907	MEGs		Sobic.005G102900	1720	MEGs		SETIT_019477mg	5178	MEGs		Zm00001eb044240	4591	MEGs
Bradi2g39493	995	MEGs		TVU30788	5263	MEGs		Os08g0353700	5309	MEGs		GQ55_5G064000	3015	MEGs		Sobic.005G103650	3451	IGs		SETIT_019525mg	3969	MEGs		Zm00001eb044250	5200	MEGs
Bradi2g39511	1129	MEGs		TVU30788	3389	MEGs		Os08g0353700	2204	MEGs		GQ55_5G076400	674	MEGs		Sobic.005G103650	3610	IGs		SETIT_019669mg	1501	IGs		Zm00001eb044270	4943	IGs
Bradi2g39511	4372	MEGs		TVU30804	2144	MEGs		Os08g0355400	2981	MEGs		GQ55_5G086400	1417	MEGs		Sobic.005G103650	4655	IGs		SETIT_019673mg	4380	MEGs		Zm00001eb044360	3470	MEGs
Bradi2g39533	3917	IGs		TVU30804	1215	MEGs		Os08g0355500	4807	MEGs		GQ55_5G089300	2392	IGs		Sobic.005G103800	1556	MEGs		SETIT_019760mg	1925	MEGs		Zm00001eb044470	5296	MEGs
Bradi2g39533	2213	IGs		TVU30812	2116	MEGs		Os08g0363800	5322	MEGs		GQ55_5G089300	1065	IGs		Sobic.005G103800	2984	MEGs		SETIT_019879mg	5279	MEGs		Zm00001eb044470	3337	MEGs
Bradi2g39537	5241	MEGs		TVU30820	4167	IGs		Os08g0363800	5137	MEGs		GQ55_5G089300	199	IGs		Sobic.005G108300	1696	IGs		SETIT_019882mg	486	MEGs		Zm00001eb044500	4710	MEGs
Bradi2g39622	2728	MEGs		TVU30826	2642	MEGs		Os08g0367625	813	MEGs		GQ55_5G089400	4294	MEGs		Sobic.005G108300	2939	IGs		SETIT_020015mg	5163	MEGs		Zm00001eb044520	4133	IGs
Bradi2g39622	1114	MEGs		TVU30847	3546	MEGs		Os08g0372401	4672	MEGs		GQ55_5G089400	2967	MEGs		Sobic.005G109800	3707	MEGs		SETIT_020096mg	906	MEGs		Zm00001eb044620	1345	MEGs
Bradi2g40410	4392	IGs		TVU30847	1173	MEGs		Os08g0372700	2866	MEGs		GQ55_5G089400	2101	MEGs		Sobic.005G109800	5658	MEGs		SETIT_020096mg	939	MEGs		Zm00001eb044770	2593	MEGs
Bradi2g40410	3424	IGs		TVU30880	2493	MEGs		Os08g0372700	992	MEGs		GQ55_5G089500	5717	MEGs		Sobic.005G110350	4922	MEGs		SETIT_020107mg	3586	MEGs		Zm00001eb044790	5751	MEGs
Bradi2g40432	3433	IGs		TVU30881	5812	MEGs		Os08g0384500	3245	MEGs		GQ55_5G094700	4668	IGs		Sobic.005G110406	2593	MEGs		SETIT_020115mg	4934	IGs		Zm00001eb044790	4085	MEGs
Bradi2g40441	5101	MEGs		TVU30892	4893	MEGs		Os08g0384500	1282	MEGs		GQ55_5G095600	3152	MEGs		Sobic.005G110475	2351	MEGs		SETIT_020121mg	4551	IGs		Zm00001eb044860	3569	MEGs
Bradi2g40522	4779	MEGs		TVU30892	3886	MEGs		Os08g0388300	5705	MEGs		GQ55_5G095600	2003	MEGs		Sobic.005G110505	3601	MEGs		SETIT_020121mg	3608	IGs		Zm00001eb044960	3472	MEGs
Bradi2g40530	2516	MEGs		TVU30899	3311	MEGs		Os08g0388300	3689	MEGs		GQ55_5G095700	3748	MEGs		Sobic.005G110505	4866	MEGs		SETIT_020155mg	5120	MEGs		Zm00001eb044960	1779	MEGs
Bradi2g40556	2387	MEGs		TVU30914	5252	MEGs		Os08g0426900	5471	IGs		GQ55_5G095700	1785	MEGs		Sobic.005G110547	1992	MEGs		SETIT_020207mg	4072	MEGs		Zm00001eb044960	2055	MEGs
Bradi2g40558	4652	MEGs		TVU30914	3401	MEGs		Os08g0439600	4356	IGs		GQ55_5G107700	5281	MEGs		Sobic.005G111200	4981	MEGs		SETIT_020226mg	4665	IGs		Zm00001eb044980	3953	MEGs
Bradi2g41150	4172	MEGs		TVU30931	3994	MEGs		Os08g0439600	3327	IGs		GQ55_5G109600	417	MEGs		Sobic.005G111500	3360	MEGs		SETIT_020271mg	719	IGs		Zm00001eb045020	5566	IGs
Bradi2g41150	2230	MEGs		TVU30931	1988	MEGs		Os08g0441900	2007	MEGs		GQ55_5G114200	1242	MEGs		Sobic.005G111500	4770	MEGs		SETIT_020393mg	1701	IGs		Zm00001eb045020	3261	IGs
Bradi2g41610	5568	MEGs		TVU30938	4345	MEGs		Os08g0441900	706	MEGs		GQ55_5G134900	3555	IGs		Sobic.005G114201	313	MEGs		SETIT_020393mg	900	IGs		Zm00001eb045260	3496	MEGs
Bradi2g41610	3655	MEGs		TVU30938	2196	MEGs		Os08g0441900	255	MEGs		GQ55_5G134900	1630	IGs		Sobic.005G114201	2177	MEGs		SETIT_020533mg	3559	MEGs		Zm00001eb045260	2421	MEGs
Bradi2g41864	5146	MEGs		TVU30964	5290	MEGs		Os08g0443800	5159	IGs		GQ55_5G136600	4907	MEGs		Sobic.005G114600	644	MEGs		SETIT_020581mg	3026	IGs		Zm00001eb045270	5371	IGs
Bradi2g42060	4271	MEGs		TVU31025	5058	MEGs		Os08g0444440	5296	MEGs		GQ55_5G136700	5025	MEGs		Sobic.005G114800	1553	MEGs		SETIT_020616mg	5580	IGs		Zm00001eb045390	594	MEGs
Bradi2g42137	5339	MEGs		TVU31093	5162	IGs		Os08g0466600	3941	MEGs		GQ55_5G136800	5106	MEGs		Sobic.005G115400	4927	MEGs		SETIT_020616mg	4018	IGs		Zm00001eb045390	888	MEGs
Bradi2g42137	3482	MEGs		TVU31095	4958	MEGs		Os08g0466600	3107	MEGs		GQ55_5G136800	5100	MEGs		Sobic.005G117001	1057	MEGs		SETIT_020636mg	3872	MEGs		Zm00001eb045470	2730	IGs
Bradi2g42300	4223	MEGs		TVU31096	4709	IGs		Os08g0501088	4532	IGs		GQ55_5G146900	3378	IGs		Sobic.005G117001	2044	MEGs		SETIT_020636mg	2344	MEGs		Zm00001eb045470	1096	IGs
Bradi2g42300	3157	MEGs		TVU31096	2407	IGs		Os08g0501088	2821	IGs		GQ55_5G146900	2117	IGs		Sobic.005G117300	5203	MEGs		SETIT_020955mg	5132	MEGs		Zm00001eb045480	2817	IGs
Bradi2g42310	4914	MEGs		TVU31127	4855	MEGs		Os08g0501132	5089	MEGs		GQ55_5G147000	4563	MEGs		Sobic.005G118400	1772	MEGs		SETIT_020955mg	3591	MEGs		Zm00001eb045480	1183	IGs
Bradi2g42820	4023	MEGs		TVU31153	4894	MEGs		Os08g0501132	3421	MEGs		GQ55_5G147000	3302	MEGs		Sobic.005G118400	3044	MEGs		SETIT_021041mg	4120	MEGs		Zm00001eb045500	4501	MEGs
Bradi2g42820	2142	MEGs		TVU31156	3925	MEGs		Os08g0501200	5029	MEGs		GQ55_5G160500	3059	MEGs		Sobic.005G119100	1531	MEGs		SETIT_021041mg	2314	MEGs		Zm00001eb045560	3135	MEGs
Bradi2g42897	5622	MEGs		TVU31194	1985	MEGs		Os08g0514300	4856	MEGs		GQ55_5G160500	1091	MEGs		Sobic.005G120400	3570	MEGs		SETIT_021302mg	4055	MEGs		Zm00001eb045560	1903	MEGs
Bradi2g42897	4373	MEGs		TVU31227	5406	MEGs		Os08g0517300	5518	MEGs		GQ55_5G160600	4720	MEGs		Sobic.005G123700	670	IGs		SETIT_021302mg	2212	MEGs		Zm00001eb045590	4793	MEGs
Bradi2g43420	4866	MEGs		TVU31228	4420	MEGs		Os08g0518350	5002	IGs		GQ55_5G160600	2752	MEGs		Sobic.005G127100	1109	MEGs		SETIT_0213641mg	1480	MEGs		Zm00001eb045760	3396	MEGs
Bradi2g43550	2231	MEGs		TVU31228	4309	MEGs		Os08g0518350	5159	IGs		GQ55_5G160700	3843	MEGs		Sobic.005G130400	1922	MEGs		SETIT_0213642mg	728	IGs		Zm00001eb045760	1703	MEGs
Bradi2g43660	5278	MEGs		TVU31228	2314	MEGs		Os08g0518600	2882	IGs		GQ55_5G163800	5490	IGs		Sobic.005G130400	2372	MEGs		SETIT_021384mg	4860	MEGs		Zm00001eb046020	2005	MEGs
Bradi2g43660	4418	MEGs		TVU31231	4425	MEGs		Os08g0518600	1732	IGs		GQ55_5G163800	3990	IGs		Sobic.005G130400	3419	MEGs		SETIT_021384mg	3962	MEGs		Zm00001eb046030	5415	IGs
Bradi2g43910	4673	MEGs		TVU31290	2477	MEGs		Os08g0519100	2069	IGs		GQ55_5G163900	4677	IGs		Sobic.005G130500	2091	MEGs		SETIT_021387mg	5112	MEGs		Zm00001eb046250	4770	MEGs
Bradi2g44700	1135	IGs		TVU31290	586	MEGs		Os08g0521600	4960	IGs		GQ55_5G163900	3546	IGs		Sobic.005G130500	3212	MEGs		SETIT_021387mg	4248	MEGs		Zm00001eb046290	5150	IGs
Bradi2g44957	5436	IGs		TVU31337	2298	IGs		Os08g0521600	3581	IGs		GQ55_5G164000	3188	MEGs		Sobic.005G130500	3350	MEGs		SETIT_021390mg	5220	MEGs		Zm00001eb046310	2953	MEGs
Bradi2g45041	4140	MEGs		TVU31340	3535	MEGs		Os08g0548900	5646	MEGs		GQ55_5G164000	2131	MEGs		Sobic.005G131301	115	MEGs		SETIT_021390mg	3566	MEGs		Zm00001eb046380	339	MEGs
Bradi2g45041	2229	MEGs		TVU31345	1252	MEGs		Os09g0103100	5627	MEGs		GQ55_5G173800	4100	MEGs		Sobic.005G131301	1800	MEGs		SETIT_021409mg	5644	MEGs		Zm00001eb046400	5620	MEGs
Bradi2g45143	3798	MEGs		TVU31346	620	MEGs		Os09g0103100	3895	MEGs		GQ55_5G173800	3095	MEGs		Sobic.005G132300	4000	MEGs		SETIT_021409mg	5499	MEGs		Zm00001eb046400	3684	MEGs
Bradi2g45660	3761	IGs		TVU31418	5369	MEGs		Os09g0103150	5676	MEGs		GQ55_5G177900	3715	IGs		Sobic.005G132300	5645	MEGs		SETIT_021409mg	4437	MEGs		Zm00001eb046500	4523	MEGs
Bradi2g45985	5537	MEGs		TVU31418	4188	MEGs		Os09g0103150	3944	MEGs		GQ55_5G177900	2186	IGs		Sobic.005G133100	2931	MEGs		SETIT_021426mg	5416	MEGs		Zm00001eb046500	3647	MEGs
Bradi2g46160	4755	MEGs		TVU31418	3825	MEGs		Os09g0115900	5152	MEGs		GQ55_5G198900	18	IGs		Sobic.005G133100	5180	MEGs		SETIT_021426mg	3706	MEGs		Zm00001eb046560	5376	MEGs
Bradi2g46160	3708	MEGs		TVU31463	1253	MEGs		Os09g0115900	3628	MEGs		GQ55_5G199000	4275	IGs		Sobic.005G133900	517	MEGs		SETIT_021536mg	4727	MEGs		Zm00001eb046790	5084	MEGs
Bradi2g46320	745	MEGs		TVU31495	5369	MEGs		Os09g0121000	3514	MEGs		GQ55_5G199100	5495	MEGs		Sobic.005G133900	1716	MEGs		SETIT_021596mg	5297	MEGs		Zm00001eb046900	5441	IGs
Bradi2g46800	1147	MEGs		TVU31522	1149	MEGs		Os09g0125400	4728	MEGs		GQ55_5G229600	2214	IGs		Sobic.005G133900	5501	MEGs		SETIT_021596mg	5073	MEGs		Zm00001eb046900	5115	IGs
Bradi2g47474	1491	MEGs		TVU31594	4013	MEGs		Os09g0125400	3449	MEGs		GQ55_5G229600	2154	IGs		Sobic.005G136300	1613	MEGs		SETIT_021601mg	3739	MEGs		Zm00001eb046900	4475	IGs
Bradi2g47474	2202	MEGs		TVU31597	2976	MEGs		Os09g0125766	4289	MEGs		GQ55_5G229600	1263	IGs		Sobic.005G136300	3811	MEGs		SETIT_021601mg	2174	MEGs		Zm00001eb047230	5621	MEGs
Bradi2g47550	4782	MEGs		TVU31597	622	MEGs		Os09g0126600	3128	IGs		GQ55_5G230600	5491	IGs		Sobic.005G138800	3531	MEGs		SETIT_021624mg	5262	MEGs		Zm00001eb047230	2552	MEGs
Bradi2g47620	2952	MEGs		TVU31603	3644	MEGs		Os09g0126600	1269	IGs		GQ55_5G237800	4185	MEGs		Sobic.005G138800	5496	MEGs		SETIT_021659mg	5352	MEGs		Zm00001eb047240	4321	MEGs
Bradi2g47620	1215	MEGs		TVU31603	3038	MEGs		Os09g0135100	1888	MEGs		GQ55_5G237800	2398	MEGs		Sobic.005G139800	4268	MEGs		SETIT_021707mg	2407	MEGs		Zm00001eb047280	3741	MEGs
Bradi2g47620	1904	MEGs		TVU31620	5219	MEGs		Os09g0135200	1786	IGs		GQ55_5G237800	2844	MEGs		Sobic.005G139800	5652	MEGs		SETIT_021754mg	2412	MEGs		Zm00001eb047280	1943	MEGs
Bradi2g47620	1203	MEGs		TVU31620	3893	MEGs		Os09g0135700	2405	MEGs		GQ55_5G244200	4118	MEGs		Sobic.005G140900	3256	IGs		SETIT_021754mg	435	MEGs		Zm00001eb047280	2404	MEGs
Bradi2g47867	4665	MEGs		TVU31624	5443	MEGs		Os09g0254600	4959	IGs		GQ55_5G252000	4580	MEGs		Sobic.005G140900	3714	IGs		SETIT_021940mg	4265	MEGs		Zm00001eb047620	5185	MEGs
Bradi2g47867	3833	MEGs		TVU31690	4892	MEGs		Os09g0254600	4776	IGs		GQ55_5G253000	4818	IGs		Sobic.005G140900	4280	IGs		SETIT_021940mg	2398	MEGs		Zm00001eb047850	2441	MEGs
Bradi2g47867	3179	MEGs		TVU31746	2677	MEGs		Os09g0259000	2809	IGs		GQ55_5G253000	3674	IGs		Sobic.005G140900	5035	IGs		SETIT_021974mg	4354	MEGs		Zm00001eb047850	542	MEGs
Bradi2g48433	5490	IGs		TVU31746	596	MEGs		Os09g0259701	3164	MEGs		GQ55_5G261600	4267	IGs		Sobic.005G143900	2068	MEGs		SETIT_021974mg	3477	MEGs		Zm00001eb047970	5537	MEGs
Bradi2g48433	4405	IGs		TVU31844	3863	MEGs		Os09g0259701	1110	MEGs		GQ55_5G269200	2712	IGs		Sobic.005G143900	4916	MEGs		SETIT_022191mg	4866	MEGs		Zm00001eb048030	4091	MEGs
Bradi2g48531	4741	MEGs		TVU31877	744	MEGs		Os09g0260000	3965	MEGs		GQ55_5G274400	5293	IGs		Sobic.005G144201	3822	MEGs		SETIT_022228mg	3964	MEGs		Zm00001eb048130	2553	MEGs
Bradi2g48531	3702	MEGs		TVU32027	2426	MEGs		Os09g0272900	4835	MEGs		GQ55_5G274400	4120	IGs		Sobic.005G144300	1070	MEGs		SETIT_022228mg	3091	MEGs		Zm00001eb048190	2661	IGs
Bradi2g48597	5367	MEGs		TVU32027	249	MEGs		Os09g0272900	2822	MEGs		GQ55_5G277000	5119	MEGs		Sobic.005G144300	2920	MEGs		SETIT_022362mg	2434	MEGs		Zm00001eb048200	3979	MEGs
Bradi2g48860	3360	MEGs		TVU32105	5410	MEGs		Os09g0316000	3416	MEGs		GQ55_5G277400	4940	IGs		Sobic.005G145000	4456	IGs		SETIT_022362mg	724	MEGs		Zm00001eb048200	2082	MEGs
Bradi2g48860	2091	MEGs		TVU32105	3847	MEGs		Os09g0316000	1454	MEGs		GQ55_5G277400	3161	IGs		Sobic.005G145000	5035	IGs		SETIT_022522mg	3852	MEGs		Zm00001eb048230	4209	MEGs
Bradi2g48870	4270	MEGs		TVU32106	2559	MEGs		Os09g0321000	4183	MEGs		GQ55_5G277400	3599	IGs		Sobic.005G146400	2454	MEGs		SETIT_022541mg	4761	MEGs		Zm00001eb048240	5095	MEGs
Bradi2g48870	3001	MEGs		TVU32106	596	MEGs		Os09g0321000	2129	MEGs		GQ55_5G277500	4394	MEGs		Sobic.005G146400	3885	MEGs		SETIT_022541mg	3556	MEGs		Zm00001eb048240	5106	MEGs
Bradi2g48940	5513	MEGs		TVU32131	4903	MEGs		Os09g0321150	5191	MEGs		GQ55_5G277500	4832	MEGs		Sobic.005G146400	5497	MEGs		SETIT_022541mg	2464	MEGs		Zm00001eb048410	3583	MEGs
Bradi2g49781	3411	MEGs		TVU32142	4509	MEGs		Os09g0328600	1095	IGs		GQ55_5G279300	4556	MEGs		Sobic.005G146400	5647	MEGs		SETIT_022608mg	4731	MEGs		Zm00001eb048410	2746	MEGs
Bradi2g49781	2112	MEGs		TVU32142	3523	MEGs		Os09g0341100	1082	MEGs		GQ55_5G285400	3467	MEGs		Sobic.005G147400	1931	MEGs		SETIT_022618mg	4538	IGs		Zm00001eb048410	1807	MEGs
Bradi2g49790	4713	MEGs		TVU32186	5375	MEGs		Os09g0343400	5264	IGs		GQ55_5G285400	2524	MEGs		Sobic.005G147400	4266	MEGs		SETIT_022903mg	2991	MEGs		Zm00001eb048480	4605	MEGs
Bradi2g49930	4066	MEGs		TVU32186	3797	MEGs		Os09g0346400	3660	MEGs		GQ55_5G286500	4877	MEGs		Sobic.005G147400	5489	MEGs		SETIT_022914mg	5225	MEGs		Zm00001eb048490	1464	IGs
Bradi2g49930	2696	MEGs		TVU32318	5581	MEGs		Os09g0347101	5071	MEGs		GQ55_5G286700	4996	MEGs		Sobic.005G148201	1482	MEGs		SETIT_022930mg	346	MEGs		Zm00001eb048910	5780	IGs
Bradi2g51200	254	MEGs		TVU32318	4595	MEGs		Os09g0362800	2504	MEGs		GQ55_5G286700	3745	MEGs		Sobic.005G148201	3655	MEGs		SETIT_022957mg	4803	MEGs		Zm00001eb048940	3833	MEGs
Bradi2g51210	4794	MEGs		TVU32345	5702	MEGs		Os09g0362800	1186	MEGs		GQ55_5G293100	4949	IGs		Sobic.005G149500	5257	MEGs		SETIT_023001mg	1256	MEGs		Zm00001eb048940	1883	MEGs
Bradi2g51750	2418	IGs		TVU32345	4732	MEGs		Os09g0387800	580	MEGs		GQ55_5G293100	3840	IGs		Sobic.005G149800	3002	MEGs		SETIT_023065mg	4781	MEGs		Zm00001eb048950	3754	MEGs
Bradi2g53235	2950	MEGs		TVU32346	3657	MEGs		Os09g0388000	3981	MEGs		GQ55_5G295200	4226	MEGs		Sobic.005G149800	3914	MEGs		SETIT_023065mg	3531	MEGs		Zm00001eb048950	2503	MEGs
Bradi2g53740	3372	MEGs		TVU32346	2638	MEGs		Os09g0388000	353	MEGs		GQ55_5G299000	185	IGs		Sobic.005G161800	5714	MEGs		SETIT_023070mg	3715	MEGs		Zm00001eb049010	3285	MEGs
Bradi2g54720	4178	MEGs		TVU32353	2754	MEGs		Os09g0404500	5427	IGs		GQ55_5G299700	4068	MEGs		Sobic.005G162000	2997	MEGs		SETIT_023070mg	3829	MEGs		Zm00001eb049180	5309	IGs
Bradi2g54720	4886	MEGs		TVU32394	3628	MEGs		Os09g0434600	727	MEGs		GQ55_5G299700	2955	MEGs		Sobic.005G162000	4271	MEGs		SETIT_023070mg	2576	MEGs		Zm00001eb049310	5550	MEGs
Bradi2g55680	5345	IGs		TVU32394	2100	MEGs		Os09g0441650	4636	MEGs		GQ55_5G301000	1117	MEGs		Sobic.005G164200	2696	IGs		SETIT_023183mg	3751	MEGs		Zm00001eb049480	5343	IGs
Bradi2g56110	5038	MEGs		TVU32394	968	MEGs		Os09g0441650	2367	MEGs		GQ55_5G301000	1063	MEGs		Sobic.005G164966	5613	MEGs		SETIT_023227mg	4987	IGs		Zm00001eb049480	5103	IGs
Bradi2g56110	3279	MEGs		TVU32419	3280	MEGs		Os09g0441700	4810	MEGs		GQ55_5G301000	110	MEGs		Sobic.005G165400	2357	MEGs		SETIT_023269mg	4268	IGs		Zm00001eb049630	2261	MEGs
Bradi2g56160	4435	MEGs		TVU32419	1222	MEGs		Os09g0441700	2541	MEGs		GQ55_5G303300	5160	MEGs		Sobic.005G170800	860	IGs		SETIT_023269mg	2004	IGs		Zm00001eb049660	3483	MEGs
Bradi2g57288	4427	IGs		TVU32429	4728	MEGs		Os09g0472900	3561	MEGs		GQ55_5G303300	3705	MEGs		Sobic.005G170800	1059	IGs		SETIT_023274mg	5577	IGs		Zm00001eb049670	4435	MEGs
Bradi2g57288	3375	IGs		TVU32442	4310	MEGs		Os09g0474000	4765	IGs		GQ55_5G313000	5119	MEGs		Sobic.005G171900	4501	MEGs		SETIT_023276mg	4962	IGs		Zm00001eb049830	5394	MEGs
Bradi2g57336	4399	MEGs		TVU32442	3078	MEGs		Os09g0474000	3538	IGs		GQ55_5G317500	1215	MEGs		Sobic.005G172700	5637	MEGs		SETIT_023521mg	360	MEGs		Zm00001eb049830	3460	MEGs
Bradi2g57336	3305	MEGs		TVU32451	5559	MEGs		Os09g0563200	5250	MEGs		GQ55_5G319600	2030	IGs		Sobic.005G183000	2007	MEGs		SETIT_023750mg	4535	IGs		Zm00001eb049840	5565	MEGs
Bradi2g57336	2591	MEGs		TVU32510	4601	MEGs		Os09g0563200	2660	MEGs		GQ55_5G320300	184	IGs		Sobic.005G193900	1737	MEGs		SETIT_023830mg	4596	IGs		Zm00001eb049890	4664	MEGs
Bradi2g58460	4091	MEGs		TVU32535	4589	IGs		Os09g0563225	5340	IGs		GQ55_5G327600	3966	IGs		Sobic.005G193900	2038	MEGs		SETIT_023894mg	4183	IGs		Zm00001eb049890	3609	MEGs
Bradi2g58460	1767	MEGs		TVU32535	3570	IGs		Os09g0563225	2750	IGs		GQ55_5G331500	2461	IGs		Sobic.005G198901	4221	MEGs		SETIT_023919mg	5110	MEGs		Zm00001eb049890	2895	MEGs
Bradi2g58870	3434	MEGs		TVU32591	1434	MEGs		Os10g0108700	4732	MEGs		GQ55_5G337600	5374	MEGs		Sobic.005G202200	1332	MEGs		SETIT_023928mg	1237	MEGs		Zm00001eb049900	5308	MEGs
Bradi2g58870	1594	MEGs		TVU32682	3952	IGs		Os10g0108700	3245	MEGs		GQ55_5G337600	3999	MEGs		Sobic.005G202200	1375	MEGs		SETIT_023967mg	4107	IGs		Zm00001eb049900	4253	MEGs
Bradi2g59420	4696	MEGs		TVU32682	1994	IGs		Os10g0122000	2601	IGs		GQ55_5G337600	4324	MEGs		Sobic.005G202200	3287	MEGs		SETIT_023973mg	5517	IGs		Zm00001eb049900	3539	MEGs
Bradi2g61292	4867	IGs		TVU32689	4234	MEGs		Os10g0128300	5420	IGs		GQ55_5G337600	3641	MEGs		Sobic.005G203300	2851	MEGs		SETIT_024056mg	3919	MEGs		Zm00001eb049980	4913	MEGs
Bradi2g62257	4429	MEGs		TVU32711	4323	MEGs		Os10g0130701	2227	IGs		GQ55_5G339000	3094	IGs		Sobic.005G203300	5143	MEGs		SETIT_024056mg	2374	MEGs		Zm00001eb050000	4686	MEGs
Bradi2g62257	4136	MEGs		TVU32713	2538	MEGs		Os10g0130701	317	IGs		GQ55_5G339000	2001	IGs		Sobic.005G203500	3273	MEGs		SETIT_024056mg	2851	MEGs		Zm00001eb050060	2527	MEGs
Bradi2g62257	3419	MEGs		TVU32713	1315	MEGs		Os10g0130800	5733	MEGs		GQ55_5G339000	1536	IGs		Sobic.005G204300	4928	IGs		SETIT_024077mg	3394	MEGs		Zm00001eb050100	3370	MEGs
Bradi2g62341	4145	IGs		TVU32713	307	MEGs		Os10g0132500	5020	MEGs		GQ55_5G339100	4772	IGs		Sobic.005G204400	1752	MEGs		SETIT_024077mg	2271	MEGs		Zm00001eb050100	2112	MEGs
Bradi2g62341	3207	IGs		TVU32729	3973	MEGs		Os10g0132500	430	MEGs		GQ55_5G339100	3679	IGs		Sobic.005G205100	2420	MEGs		SETIT_024077mg	2540	MEGs		Zm00001eb050170	4114	MEGs
Bradi2g62350	5325	MEGs		TVU32729	1602	MEGs		Os10g0132500	4519	MEGs		GQ55_5G339100	3214	IGs		Sobic.005G209200	2486	IGs		SETIT_024103mg	4132	MEGs		Zm00001eb050340	5699	MEGs
Bradi3g03556	1721	IGs		TVU32736	4692	MEGs		Os10g0132700	2440	MEGs		GQ55_5G339400	4920	IGs		Sobic.005G209200	3865	IGs		SETIT_024119mg	5305	MEGs		Zm00001eb050370	5231	IGs
Bradi3g03597	4467	MEGs		TVU32736	2320	MEGs		Os10g0135833	2716	IGs		GQ55_5G339400	3681	IGs		Sobic.005G219700	4224	MEGs		SETIT_024119mg	4069	MEGs		Zm00001eb050410	3479	MEGs
Bradi3g03597	3162	MEGs		TVU32772	3632	MEGs		Os10g0135833	381	IGs		GQ55_5G339500	5097	MEGs		Sobic.005G219800	1239	MEGs		SETIT_024119mg	2947	MEGs		Zm00001eb050410	1357	MEGs
Bradi3g03850	2037	MEGs		TVU32772	1177	MEGs		Os10g0143800	2063	IGs		GQ55_5G341600	4744	IGs		Sobic.005G232200	3669	IGs		SETIT_024122mg	4047	MEGs		Zm00001eb050420	5392	MEGs
Bradi3g03850	274	MEGs		TVU32773	2579	MEGs		Os10g0143800	975	IGs		GQ55_5G344000	5477	MEGs		Sobic.005G232200	4341	IGs		SETIT_024122mg	2075	MEGs		Zm00001eb050570	310	MEGs
Bradi3g03860	5597	IGs		TVU32773	124	MEGs		Os10g0143800	793	IGs		GQ55_5G344400	3921	IGs		Sobic.006G004600	3380	MEGs		SETIT_024150mg	2198	MEGs		Zm00001eb050580	3433	MEGs
Bradi3g04940	4942	MEGs		TVU32792	5109	MEGs		Os10g0147900	2988	MEGs		GQ55_5G344400	3411	IGs		Sobic.006G004700	928	IGs		SETIT_024150mg	284	MEGs		Zm00001eb050620	5278	MEGs
Bradi3g04940	4088	MEGs		TVU32792	3928	MEGs		Os10g0148000	3163	MEGs		GQ55_5G344400	2244	IGs		Sobic.006G004700	3233	IGs		SETIT_024156mg	5169	MEGs		Zm00001eb050630	5279	MEGs
Bradi3g04940	2752	MEGs		TVU32829	5436	MEGs		Os10g0150800	4418	MEGs		GQ55_5G348300	1179	IGs		Sobic.006G007001	3790	IGs		SETIT_024156mg	4421	MEGs		Zm00001eb050730	3737	IGs
Bradi3g05300	5233	MEGs		TVU32907	2673	MEGs		Os10g0150800	3542	MEGs		GQ55_5G348300	502	IGs		Sobic.006G007001	5094	IGs		SETIT_024165mg	5483	MEGs		Zm00001eb050780	3217	MEGs
Bradi3g05300	3595	MEGs		TVU32943	4893	MEGs		Os10g0159033	5099	MEGs		GQ55_5G348400	3454	IGs		Sobic.006G008400	3870	MEGs		SETIT_024165mg	3987	MEGs		Zm00001eb050780	2005	MEGs
Bradi3g05360	4741	MEGs		TVU32943	3606	MEGs		Os10g0168751	676	MEGs		GQ55_5G348400	2777	IGs		Sobic.006G008400	4080	MEGs		SETIT_024198mg	3152	MEGs		Zm00001eb050790	4684	MEGs
Bradi3g05935	765	MEGs		TVU32946	5363	MEGs		Os10g0168900	1301	MEGs		GQ55_5G351700	1956	IGs		Sobic.006G008400	5140	MEGs		SETIT_024214mg	5167	MEGs		Zm00001eb050790	3472	MEGs
Bradi3g06076	1883	MEGs		TVU32946	2991	MEGs		Os10g0173800	4881	IGs		GQ55_5G357500	3171	IGs		Sobic.006G012300	3591	MEGs		SETIT_024266mg	3443	MEGs		Zm00001eb050800	5131	MEGs
Bradi3g06080	4435	MEGs		TVU32981	1499	MEGs		Os10g0173800	2907	IGs		GQ55_5G358100	2085	MEGs		Sobic.006G016200	3224	MEGs		SETIT_024266mg	1966	MEGs		Zm00001eb050870	5030	MEGs
Bradi3g07280	5206	MEGs		TVU33046	4462	MEGs		Os10g0182300	4983	MEGs		GQ55_5G358400	3513	MEGs		Sobic.006G016200	4527	MEGs		SETIT_024293mg	3337	MEGs		Zm00001eb050870	5026	MEGs
Bradi3g07387	3198	MEGs		TVU33055	1773	MEGs		Os10g0182300	4987	MEGs		GQ55_5G362800	2206	IGs		Sobic.006G016350	2066	MEGs		SETIT_024308mg	5226	IGs		Zm00001eb050960	4716	MEGs
Bradi3g07602	5352	MEGs		TVU33059	3734	MEGs		Os10g0182300	3759	MEGs		GQ55_5G366200	4976	MEGs		Sobic.006G016350	3286	MEGs		SETIT_024331mg	2080	IGs		Zm00001eb050990	425	MEGs
Bradi3g07790	4029	MEGs		TVU33079	3875	IGs		Os10g0183500	4624	IGs		GQ55_5G369500	3171	IGs		Sobic.006G016350	3651	MEGs		SETIT_024337mg	2409	IGs		Zm00001eb051150	5391	MEGs
Bradi3g07790	2330	MEGs		TVU33303	5499	MEGs		Os10g0204300	5378	MEGs		GQ55_5G371600	5213	MEGs		Sobic.006G017700	1685	MEGs		SETIT_024337mg	1385	IGs		Zm00001eb051150	5251	MEGs
Bradi3g08385	2971	MEGs		TVU33304	4989	IGs		Os10g0204300	1585	MEGs		GQ55_5G371700	3171	IGs		Sobic.006G017700	2920	MEGs		SETIT_024356mg	5378	MEGs		Zm00001eb051160	2641	MEGs
Bradi3g08810	1951	MEGs		TVU33304	2664	IGs		Os10g0204400	4794	MEGs		GQ55_5G380200	3149	MEGs		Sobic.006G019600	4373	MEGs		SETIT_024377mg	4913	IGs		Zm00001eb051310	5326	MEGs
Bradi3g08815	4339	IGs		TVU33313	5408	MEGs		Os10g0329300	3838	MEGs		GQ55_5G380200	1243	MEGs		Sobic.006G019700	2167	IGs		SETIT_024386mg	3110	MEGs		Zm00001eb051320	5571	MEGs
Bradi3g09190	3493	IGs		TVU33313	3083	MEGs		Os10g0329300	2308	MEGs		GQ55_5G380400	5053	MEGs		Sobic.006G019801	80	MEGs		SETIT_024435mg	5323	IGs		Zm00001eb051360	3289	MEGs
Bradi3g09190	2364	IGs		TVU33377	5150	MEGs		Os10g0330825	2774	IGs		GQ55_5G380600	3658	IGs		Sobic.006G022900	3106	MEGs		SETIT_024485mg	3958	IGs		Zm00001eb051360	2150	MEGs
Bradi3g09190	1651	IGs		TVU33381	3928	MEGs		Os10g0330825	1788	IGs		GQ55_5G380600	2968	IGs		Sobic.006G022900	4235	MEGs		SETIT_024485mg	3150	IGs		Zm00001eb051400	5227	MEGs
Bradi3g09510	3183	MEGs		TVU33381	4085	MEGs		Os10g0335000	4963	MEGs		GQ55_5G380600	1817	IGs		Sobic.006G023900	2108	MEGs		SETIT_024512mg	5427	MEGs		Zm00001eb051400	5305	MEGs
Bradi3g09620	3242	IGs		TVU33381	3156	MEGs		Os10g0344900	3342	MEGs		GQ55_5G381200	3514	MEGs		Sobic.006G025132	622	MEGs		SETIT_024512mg	4191	MEGs		Zm00001eb051460	5159	MEGs
Bradi3g09620	1703	IGs		TVU33389	2866	MEGs		Os10g0346600	1779	MEGs		GQ55_5G381200	2922	MEGs		Sobic.006G025132	4087	MEGs		SETIT_024512mg	3069	MEGs		Zm00001eb051520	3189	MEGs
Bradi3g09620	2178	IGs		TVU33389	944	MEGs		Os10g0350100	4035	MEGs		GQ55_5G381200	2717	MEGs		Sobic.006G025132	5102	MEGs		SETIT_024521mg	4035	MEGs		Zm00001eb051520	3133	MEGs
Bradi3g09977	700	MEGs		TVU33454	2698	MEGs		Os10g0357700	3994	MEGs		GQ55_5G382000	2312	MEGs		Sobic.006G025132	5197	MEGs		SETIT_024521mg	2421	MEGs		Zm00001eb051520	2291	MEGs
Bradi3g10260	2323	MEGs		TVU33523	4115	MEGs		Os10g0364600	2272	MEGs		GQ55_5G382100	3581	MEGs		Sobic.006G025300	1301	MEGs		SETIT_024564mg	3082	MEGs		Zm00001eb051550	4609	MEGs
Bradi3g10260	521	MEGs		TVU33666	4554	MEGs		Os10g0364700	2285	MEGs		GQ55_5G383000	184	IGs		Sobic.006G025300	3369	MEGs		SETIT_024611mg	1839	MEGs		Zm00001eb051650	4917	MEGs
Bradi3g10266	4903	MEGs		TVU37147	2470	MEGs		Os10g0386601	2296	MEGs		GQ55_5G386400	2066	IGs		Sobic.006G027900	4561	MEGs		SETIT_024611mg	136	MEGs		Zm00001eb051770	5231	MEGs
Bradi3g10266	3101	MEGs		TVU37156	3499	MEGs		Os10g0399901	2294	IGs		GQ55_5G391900	4137	MEGs		Sobic.006G031100	2890	IGs		SETIT_024639mg	5671	IGs		Zm00001eb051770	3266	MEGs
Bradi3g10460	2817	MEGs		TVU37156	1128	MEGs		Os10g0399901	257	IGs		GQ55_5G391900	3307	MEGs		Sobic.006G035350	5106	IGs		SETIT_024685mg	3000	MEGs		Zm00001eb051910	5359	MEGs
Bradi3g10460	878	MEGs		TVU37182	3877	IGs		Os10g0419100	2341	MEGs		GQ55_5G394600	3796	IGs		Sobic.006G036632	3413	MEGs		SETIT_024692mg	4790	MEGs		Zm00001eb051910	3451	MEGs
Bradi3g10830	3753	MEGs		TVU37182	2629	IGs		Os10g0425066	2794	MEGs		GQ55_5G394600	2216	IGs		Sobic.006G037500	3329	MEGs		SETIT_024699mg	4190	MEGs		Zm00001eb052020	5302	MEGs
Bradi3g11208	3308	MEGs		TVU37184	5045	MEGs		Os10g0429651	2370	IGs		GQ55_5G398600	4301	MEGs		Sobic.006G037500	4866	MEGs		SETIT_024719mg	5483	IGs		Zm00001eb052030	5063	MEGs
Bradi3g11208	2053	MEGs		TVU37249	2672	MEGs		Os10g0429651	425	IGs		GQ55_5G398700	5756	IGs		Sobic.006G037800	5295	IGs		SETIT_024771mg	2744	MEGs		Zm00001eb052140	5617	IGs
Bradi3g11520	1239	MEGs		TVU37342	4860	MEGs		Os10g0432200	1188	MEGs		GQ55_5G408100	4590	IGs		Sobic.006G038600	3564	IGs		SETIT_024786mg	5388	MEGs		Zm00001eb052160	3192	MEGs
Bradi3g11552	1012	MEGs		TVU37342	3388	MEGs		Os10g0432200	216	MEGs		GQ55_5G408100	3478	IGs		Sobic.006G038600	3626	IGs		SETIT_024820mg	4081	MEGs		Zm00001eb052170	4603	MEGs
Bradi3g11592	2943	MEGs		TVU37363	5332	MEGs		Os10g0432300	5467	MEGs		GQ55_5G408200	4730	MEGs		Sobic.006G038700	1572	MEGs		SETIT_024821mg	4258	MEGs		Zm00001eb052230	4953	IGs
Bradi3g12702	4474	MEGs		TVU37369	4057	MEGs		Os10g0441800	3343	MEGs		GQ55_5G414100	3570	MEGs		Sobic.006G038700	2138	MEGs		SETIT_024856mg	2202	MEGs		Zm00001eb052650	1498	IGs
Bradi3g12702	3534	MEGs		TVU37369	1795	MEGs		Os10g0441800	976	MEGs		GQ55_5G414100	2478	MEGs		Sobic.006G038700	3464	MEGs		SETIT_024858mg	4362	MEGs		Zm00001eb052660	3902	MEGs
Bradi3g14771	4434	MEGs		TVU37376	4776	MEGs		Os10g0447300	5245	MEGs		GQ55_5G414100	1766	MEGs		Sobic.006G038850	3443	IGs		SETIT_024891mg	5620	MEGs		Zm00001eb052830	4665	MEGs
Bradi3g15250	4300	MEGs		TVU37376	3770	MEGs		Os10g0482450	3325	MEGs		GQ55_5G414200	5630	IGs		Sobic.006G043300	4430	MEGs		SETIT_024891mg	4722	MEGs		Zm00001eb053120	4992	MEGs
Bradi3g15250	4257	MEGs		TVU37376	2672	MEGs		Os10g0482450	1439	MEGs		GQ55_5G414200	4538	IGs		Sobic.006G043400	4689	IGs		SETIT_024898mg	2879	IGs		Zm00001eb053160	1146	MEGs
Bradi3g15250	3309	MEGs		TVU37380	2425	MEGs		Os10g0484300	3826	MEGs		GQ55_5G414200	3826	IGs		Sobic.006G044466	3854	MEGs		SETIT_024898mg	1494	IGs		Zm00001eb053220	3422	MEGs
Bradi3g15260	5719	MEGs		TVU37383	2790	MEGs		Os10g0488300	5288	MEGs		GQ55_5G417300	2971	IGs		Sobic.006G048000	3014	MEGs		SETIT_024908mg	3327	IGs		Zm00001eb053220	2249	MEGs
Bradi3g16020	5324	MEGs		TVU37383	822	MEGs		Os10g0490534	4349	IGs		GQ55_5G417300	1136	IGs		Sobic.006G048000	4571	MEGs		SETIT_024924mg	5389	MEGs		Zm00001eb053240	4490	MEGs
Bradi3g16020	4427	MEGs		TVU37412	3087	MEGs		Os10g0490534	3453	IGs		GQ55_5G417400	5463	MEGs		Sobic.006G049000	248	IGs		SETIT_024924mg	2617	MEGs		Zm00001eb053270	2976	MEGs
Bradi3g16020	3101	MEGs		TVU37412	993	MEGs		Os10g0508400	5015	MEGs		GQ55_5G417400	332	MEGs		Sobic.006G049000	962	IGs		SETIT_024949mg	3282	MEGs		Zm00001eb053270	1890	MEGs
Bradi3g16900	4802	MEGs		TVU37422	4748	MEGs		Os10g0508400	3486	MEGs		GQ55_5G417400	361	MEGs		Sobic.006G049000	2268	IGs		SETIT_024949mg	2136	MEGs		Zm00001eb053360	5099	MEGs
Bradi3g17187	4102	IGs		TVU37438	784	MEGs		Os10g0513300	2526	MEGs		GQ55_5G429800	1795	IGs		Sobic.006G050100	607	MEGs		SETIT_024987mg	3626	MEGs		Zm00001eb053380	4837	MEGs
Bradi3g17187	3194	IGs		TVU37517	3202	MEGs		Os10g0541200	5406	MEGs		GQ55_5G435700	4359	MEGs		Sobic.006G052900	1940	MEGs		SETIT_025009mg	4802	MEGs		Zm00001eb053400	3409	MEGs
Bradi3g17193	5045	IGs		TVU37517	2407	MEGs		Os10g0551600	4680	MEGs		GQ55_5G440600	4396	IGs		Sobic.006G053100	4833	MEGs		SETIT_025035mg	4024	MEGs		Zm00001eb053470	4027	MEGs
Bradi3g17232	3641	MEGs		TVU37677	4915	MEGs		Os10g0558400	3270	MEGs		GQ55_5G440600	3336	IGs		Sobic.006G060700	1216	MEGs		SETIT_025044mg	4562	MEGs		Zm00001eb053690	3105	MEGs
Bradi3g17324	2200	MEGs		TVU37721	3193	MEGs		Os10g0558466	3996	MEGs		GQ55_5G453500	5324	MEGs		Sobic.006G060700	3079	MEGs		SETIT_025046mg	2631	MEGs		Zm00001eb053750	4655	MEGs
Bradi3g17567	5548	IGs		TVU37755	4227	MEGs		Os10g0564900	5642	MEGs		GQ55_5G453500	4213	MEGs		Sobic.006G062000	4288	MEGs		SETIT_025046mg	702	MEGs		Zm00001eb053750	2652	MEGs
Bradi3g17567	4560	IGs		TVU37775	5250	MEGs		Os11g0133100	3174	IGs		GQ55_5G460400	3684	MEGs		Sobic.006G062700	4940	IGs		SETIT_025059mg	3353	MEGs		Zm00001eb053750	3719	MEGs
Bradi3g17570	4233	IGs		TVU37775	3314	MEGs		Os11g0133100	2010	IGs		GQ55_5G460400	308	MEGs		Sobic.006G064500	4575	MEGs		SETIT_025105mg	5316	MEGs		Zm00001eb053770	3860	MEGs
Bradi3g17570	4215	IGs		TVU37821	3113	MEGs		Os11g0133100	2164	IGs		GQ55_5G466500	693	MEGs		Sobic.006G064500	5634	MEGs		SETIT_025105mg	3402	MEGs		Zm00001eb053870	5066	MEGs
Bradi3g17570	3247	IGs		TVU37823	1496	MEGs		Os11g0142300	5414	IGs		GQ55_5G470300	4686	IGs		Sobic.006G064600	1545	MEGs		SETIT_025123mg	5430	MEGs		Zm00001eb053870	3114	MEGs
Bradi3g17573	5218	MEGs		TVU37843	4867	MEGs		Os11g0142300	4518	IGs		GQ55_5G470300	3480	IGs		Sobic.006G067500	1764	MEGs		SETIT_025123mg	4152	MEGs		Zm00001eb053980	3911	MEGs
Bradi3g17573	4252	MEGs		TVU37843	2499	MEGs		Os11g0163500	3992	MEGs		GQ55_5G471900	5563	IGs		Sobic.006G067500	2777	MEGs		SETIT_025123mg	4280	MEGs		Zm00001eb054160	5163	MEGs
Bradi3g17658	4679	MEGs		TVU37860	5642	MEGs		Os11g0182500	2921	MEGs		GQ55_5G471900	4471	IGs		Sobic.006G072000	733	MEGs		SETIT_025123mg	3132	MEGs		Zm00001eb054180	4927	IGs
Bradi3g18150	4211	MEGs		TVU37881	5070	MEGs		Os11g0182500	1502	MEGs		GQ55_5G471900	3759	IGs		Sobic.006G074200	4689	MEGs		SETIT_025129mg	322	MEGs		Zm00001eb054240	3615	MEGs
Bradi3g18150	3203	MEGs		TVU37881	2846	MEGs		Os11g0187600	4296	MEGs		GQ55_5G472000	5302	IGs		Sobic.006G074200	5625	MEGs		SETIT_025190mg	4692	IGs		Zm00001eb054270	700	MEGs
Bradi3g18335	2323	IGs		TVU37975	4420	IGs		Os11g0201441	999	MEGs		GQ55_5G472000	4837	IGs		Sobic.006G074300	522	MEGs		SETIT_025212mg	3313	MEGs		Zm00001eb054400	5540	MEGs
Bradi3g18335	782	IGs		TVU37982	5212	MEGs		Os11g0202900	3698	IGs		GQ55_5G515800	5629	IGs		Sobic.006G074300	1458	MEGs		SETIT_025212mg	1989	MEGs		Zm00001eb054400	3590	MEGs
Bradi3g18340	3593	MEGs		TVU37982	3296	MEGs		Os11g0209400	4809	MEGs		GQ55_5G515800	4555	IGs		Sobic.006G078600	5290	MEGs		SETIT_025218mg	5639	MEGs		Zm00001eb054460	5544	MEGs
Bradi3g18340	2052	MEGs		TVU38017	4740	IGs		Os11g0209450	4968	MEGs		GQ55_5G518100	3163	MEGs		Sobic.006G083900	4956	MEGs		SETIT_025219mg	3492	MEGs		Zm00001eb054460	5232	MEGs
Bradi3g18546	3237	MEGs		TVU38017	2478	IGs		Os11g0209700	4671	MEGs		GQ55_5G519000	2580	IGs		Sobic.006G083900	5037	MEGs		SETIT_025219mg	1931	MEGs		Zm00001eb054470	4244	MEGs
Bradi3g18546	1446	MEGs		TVU38096	5603	IGs		Os11g0209700	3933	MEGs		GQ55_5G519100	3371	MEGs		Sobic.006G086100	4834	IGs		SETIT_025262mg	5495	MEGs		Zm00001eb054510	4517	MEGs
Bradi3g18546	2157	MEGs		TVU38096	5394	IGs		Os11g0210500	4025	MEGs		GQ55_5G522300	3961	MEGs		Sobic.006G087500	1827	MEGs		SETIT_025274mg	4077	MEGs		Zm00001eb054520	1400	MEGs
Bradi3g18546	1748	MEGs		TVU38096	3016	IGs		Os11g0210500	1716	MEGs		GQ55_5G532100	3929	MEGs		Sobic.006G087500	4163	MEGs		SETIT_025274mg	2600	MEGs		Zm00001eb054530	5561	MEGs
Bradi3g18769	5115	MEGs		TVU38097	5687	IGs		Os11g0212300	4810	MEGs		GQ55_5G532400	5308	MEGs		Sobic.006G092400	4127	MEGs		SETIT_025287mg	3146	MEGs		Zm00001eb054660	3521	MEGs
Bradi3g18930	3747	MEGs		TVU38097	1827	IGs		Os11g0218200	1247	IGs		GQ55_5G534200	117	IGs		Sobic.006G096300	4996	MEGs		SETIT_025287mg	3858	MEGs		Zm00001eb054660	2008	MEGs
Bradi3g18930	1471	MEGs		TVU38098	4271	MEGs		Os11g0220800	4685	MEGs		GQ55_5G534300	3179	MEGs		Sobic.006G101500	3288	MEGs		SETIT_025287mg	3422	MEGs		Zm00001eb054670	5458	IGs
Bradi3g18973	483	IGs		TVU38099	5362	MEGs		Os11g0220800	3789	MEGs		GQ55_5G534300	2736	MEGs		Sobic.006G101500	4801	MEGs		SETIT_025317mg	5363	MEGs		Zm00001eb054720	2348	MEGs
Bradi3g19040	3767	MEGs		TVU38099	1729	MEGs		Os11g0224301	2357	IGs		GQ55_5G539400	2845	IGs		Sobic.006G103700	2746	MEGs		SETIT_025317mg	4039	MEGs		Zm00001eb054730	2404	MEGs
Bradi3g19040	1885	MEGs		TVU38100	3065	MEGs		Os11g0243925	4949	MEGs		GQ55_5G539400	700	IGs		Sobic.006G114000	2204	MEGs		SETIT_025353mg	4057	MEGs		Zm00001eb054910	5083	MEGs
Bradi3g19042	4803	MEGs		TVU38100	687	MEGs		Os11g0243925	3677	MEGs		GQ55_5G543400	2837	MEGs		Sobic.006G114000	4820	MEGs		SETIT_025353mg	2072	MEGs		Zm00001eb054910	1571	MEGs
Bradi3g19044	5650	MEGs		TVU38115	2365	MEGs		Os11g0269700	2606	MEGs		GQ55_5G543400	1576	MEGs		Sobic.006G132600	3065	MEGs		SETIT_025437mg	1913	IGs		Zm00001eb054910	227	MEGs
Bradi3g19046	3693	MEGs		TVU38124	5418	MEGs		Os11g0269700	1529	MEGs		GQ55_5G543500	4651	MEGs		Sobic.006G132700	1090	MEGs		SETIT_025445mg	2470	MEGs		Zm00001eb054910	472	MEGs
Bradi3g19483	4442	IGs		TVU38193	2691	MEGs		Os11g0278900	3540	IGs		GQ55_6G003900	4788	MEGs		Sobic.006G145700	3821	MEGs		SETIT_025451mg	3874	IGs		Zm00001eb054930	3416	MEGs
Bradi3g19545	4131	IGs		TVU38219	3720	MEGs		Os11g0278900	2162	IGs		GQ55_6G004400	5207	MEGs		Sobic.006G194150	2153	MEGs		SETIT_025464mg	4538	IGs		Zm00001eb054930	3327	MEGs
Bradi3g19550	5243	MEGs		TVU38222	290	MEGs		Os11g0298000	4226	MEGs		GQ55_6G004400	5212	MEGs		Sobic.006G194150	4067	MEGs		SETIT_025601mg	2366	IGs		Zm00001eb054930	2616	MEGs
Bradi3g19755	4588	MEGs		TVU38236	3735	MEGs		Os11g0298000	2732	MEGs		GQ55_6G034000	3871	IGs		Sobic.006G222800	4064	MEGs		SETIT_025601mg	1243	IGs		Zm00001eb055030	1945	MEGs
Bradi3g19755	5290	MEGs		TVU38265	4924	MEGs		Os11g0362633	1587	IGs		GQ55_6G034000	2574	IGs		Sobic.006G222800	5508	MEGs		SETIT_025601mg	1512	IGs		Zm00001eb055030	1633	MEGs
Bradi3g19826	2572	MEGs		TVU38268	4444	IGs		Os11g0368172	3846	MEGs		GQ55_6G034100	4749	MEGs		Sobic.006G234850	4309	IGs		SETIT_025636mg	2230	MEGs		Zm00001eb055140	5044	IGs
Bradi3g19826	1327	MEGs		TVU38285	4864	MEGs		Os11g0413800	4354	MEGs		GQ55_6G034900	5473	IGs		Sobic.006G234900	1597	MEGs		SETIT_025687mg	5311	IGs		Zm00001eb055180	4026	MEGs
Bradi3g19826	677	MEGs		TVU38312	2593	MEGs		Os11g0417132	3441	MEGs		GQ55_6G034900	3534	IGs		Sobic.006G241100	5280	MEGs		SETIT_025687mg	294	IGs		Zm00001eb055430	4757	MEGs
Bradi3g19842	4233	MEGs		TVU38312	624	MEGs		Os11g0417132	1912	MEGs		GQ55_6G036100	1586	IGs		Sobic.006G246350	4190	MEGs		SETIT_025697mg	4965	IGs		Zm00001eb055450	4280	MEGs
Bradi3g19850	4958	MEGs		TVU38319	5488	MEGs		Os11g0431100	4672	MEGs		GQ55_6G036100	478	IGs		Sobic.006G246400	2428	MEGs		SETIT_025701mg	1728	IGs		Zm00001eb055450	2012	MEGs
Bradi3g19850	2922	MEGs		TVU38319	3519	MEGs		Os11g0431100	2585	MEGs		GQ55_6G036200	5666	MEGs		Sobic.006G246400	4581	MEGs		SETIT_025701mg	1507	IGs		Zm00001eb055500	5640	MEGs
Bradi3g19927	4987	MEGs		TVU38405	3484	MEGs		Os11g0431400	4396	MEGs		GQ55_6G036200	4557	MEGs		Sobic.006G247100	2210	MEGs		SETIT_025701mg	1008	IGs		Zm00001eb055530	4225	MEGs
Bradi3g19927	4243	MEGs		TVU38405	1159	MEGs		Os11g0431400	3802	MEGs		GQ55_6G039800	1366	MEGs		Sobic.006G247100	3764	MEGs		SETIT_025721mg	5239	IGs		Zm00001eb055590	2882	MEGs
Bradi3g19929	5540	IGs		TVU38433	5008	MEGs		Os11g0435900	4726	MEGs		GQ55_6G049800	3584	IGs		Sobic.006G253400	5051	MEGs		SETIT_025721mg	3854	IGs		Zm00001eb055600	5423	IGs
Bradi3g20130	750	MEGs		TVU38433	2636	MEGs		Os11g0435900	3830	MEGs		GQ55_6G049800	2182	IGs		Sobic.006G254900	3571	MEGs		SETIT_025752mg	4222	IGs		Zm00001eb055600	4192	IGs
Bradi3g20180	2285	MEGs		TVU38436	4801	MEGs		Os11g0443700	5474	MEGs		GQ55_6G049800	2472	IGs		Sobic.006G254900	5494	MEGs		SETIT_025855mg	3972	MEGs		Zm00001eb055620	4005	MEGs
Bradi3g20180	376	MEGs		TVU38452	4828	MEGs		Os11g0443700	3444	MEGs		GQ55_6G049900	4525	MEGs		Sobic.006G268300	2588	MEGs		SETIT_025859mg	1715	MEGs		Zm00001eb055720	5022	MEGs
Bradi3g20187	5363	MEGs		TVU38491	761	MEGs		Os11g0467966	4096	IGs		GQ55_6G049900	4815	MEGs		Sobic.006G268300	2629	MEGs		SETIT_025859mg	1	MEGs		Zm00001eb055730	5036	MEGs
Bradi3g20187	3454	MEGs		TVU38494	5410	MEGs		Os11g0474566	228	IGs		GQ55_6G050200	4335	MEGs		Sobic.006G268300	4543	MEGs		SETIT_025913mg	4603	IGs		Zm00001eb055730	4029	MEGs
Bradi3g20190	5255	IGs		TVU38497	5648	MEGs		Os11g0482000	2715	MEGs		GQ55_6G054000	5377	MEGs		Sobic.006G279100	5375	MEGs		SETIT_025936mg	2398	MEGs		Zm00001eb055740	5682	MEGs
Bradi3g20580	4481	MEGs		TVU38548	4074	MEGs		Os11g0492500	4837	IGs		GQ55_6G056200	4917	MEGs		Sobic.006G279200	577	MEGs		SETIT_025946mg	1467	IGs		Zm00001eb055830	2438	MEGs
Bradi3g20580	3551	MEGs		TVU38548	2110	MEGs		Os11g0498400	3976	MEGs		GQ55_6G060200	2630	MEGs		Sobic.006G279200	589	MEGs		SETIT_025978mg	4892	MEGs		Zm00001eb055850	5043	MEGs
Bradi3g20880	378	MEGs		TVU38550	2877	IGs		Os11g0498400	2444	MEGs		GQ55_6G060200	697	MEGs		Sobic.006G282200	4037	MEGs		SETIT_025978mg	2921	MEGs		Zm00001eb055850	5069	MEGs
Bradi3g20890	4678	MEGs		TVU38552	3277	MEGs		Os11g0506700	2985	MEGs		GQ55_6G060300	5604	MEGs		Sobic.007G006350	3774	MEGs		SETIT_025984mg	3651	MEGs		Zm00001eb055850	3968	MEGs
Bradi3g21050	1496	IGs		TVU38573	4514	MEGs		Os11g0506800	4012	IGs		GQ55_6G061800	5446	MEGs		Sobic.007G006400	634	MEGs		SETIT_025986mg	2930	MEGs		Zm00001eb055940	3692	MEGs
Bradi3g21180	3313	MEGs		TVU38581	2503	MEGs		Os11g0516800	4125	MEGs		GQ55_6G061800	3114	MEGs		Sobic.007G021700	1274	IGs		SETIT_026000mg	3303	MEGs		Zm00001eb056000	4899	MEGs
Bradi3g21203	4423	MEGs		TVU38684	3516	MEGs		Os11g0516800	2894	MEGs		GQ55_6G063200	4913	MEGs		Sobic.007G021700	2187	IGs		SETIT_026008mg	4733	MEGs		Zm00001eb056000	3227	MEGs
Bradi3g21210	913	MEGs		TVU38742	2433	MEGs		Os11g0522000	2009	MEGs		GQ55_6G068600	5745	IGs		Sobic.007G022700	2814	MEGs		SETIT_026008mg	3394	MEGs		Zm00001eb056090	2004	MEGs
Bradi3g21210	1343	MEGs		TVU38748	2799	MEGs		Os11g0522000	1006	MEGs		GQ55_6G069100	4346	MEGs		Sobic.007G032600	1791	MEGs		SETIT_026012mg	4635	MEGs		Zm00001eb056090	401	MEGs
Bradi3g21284	2786	IGs		TVU38796	4176	MEGs		Os11g0541200	1039	IGs		GQ55_6G069100	3253	MEGs		Sobic.007G032700	4930	IGs		SETIT_026012mg	3185	MEGs		Zm00001eb056090	1065	MEGs
Bradi3g21284	976	IGs		TVU38796	1815	MEGs		Os11g0541400	1092	MEGs		GQ55_6G069100	2227	MEGs		Sobic.007G032800	289	MEGs		SETIT_026012mg	2642	MEGs		Zm00001eb056230	4680	MEGs
Bradi3g21562	2494	MEGs		TVU38849	5364	MEGs		Os11g0555300	2936	MEGs		GQ55_6G074300	1548	IGs		Sobic.007G032800	878	MEGs		SETIT_026021mg	4944	MEGs		Zm00001eb056450	2616	MEGs
Bradi3g21730	3979	MEGs		TVU38849	4247	MEGs		Os11g0560366	2463	MEGs		GQ55_6G077000	1287	MEGs		Sobic.007G032900	3287	MEGs		SETIT_026114mg	5341	MEGs		Zm00001eb056500	4887	MEGs
Bradi3g21730	578	MEGs		TVU39105	1304	MEGs		Os11g0560366	1392	MEGs		GQ55_6G077100	3929	MEGs		Sobic.007G032900	5552	MEGs		SETIT_026114mg	5479	MEGs		Zm00001eb056500	4135	MEGs
Bradi3g21740	1081	MEGs		TVU39166	1258	MEGs		Os11g0560900	4715	IGs		GQ55_6G078300	3841	IGs		Sobic.007G037301	4991	MEGs		SETIT_026114mg	4205	MEGs		Zm00001eb056500	3194	MEGs
Bradi3g21740	1072	MEGs		TVU39228	2021	MEGs		Os11g0574400	2842	IGs		GQ55_6G078300	3775	IGs		Sobic.007G055000	1838	MEGs		SETIT_026118mg	3976	MEGs		Zm00001eb056500	3471	MEGs
Bradi3g21740	122	MEGs		TVU39328	2245	MEGs		Os11g0574400	875	IGs		GQ55_6G078300	1830	IGs		Sobic.007G055000	3777	MEGs		SETIT_026118mg	33	MEGs		Zm00001eb056510	4953	MEGs
Bradi3g21793	4845	MEGs		TVU39333	3282	MEGs		Os11g0606100	4900	IGs		GQ55_6G082100	1193	MEGs		Sobic.007G055700	2453	MEGs		SETIT_026134mg	5709	IGs		Zm00001eb056520	1202	MEGs
Bradi3g21806	1739	MEGs		TVU39363	453	MEGs		Os11g0606100	3979	IGs		GQ55_6G094100	840	IGs		Sobic.007G058200	4638	MEGs		SETIT_026134mg	4573	IGs		Zm00001eb056530	4747	MEGs
Bradi3g22307	4581	MEGs		TVU39378	3109	MEGs		Os11g0606100	3696	IGs		GQ55_6G095400	4731	MEGs		Sobic.007G060201	160	MEGs		SETIT_026213mg	4678	IGs		Zm00001eb056930	5378	MEGs
Bradi3g22307	2896	MEGs		TVU39378	1628	MEGs		Os11g0653300	5039	IGs		GQ55_6G100700	3659	IGs		Sobic.007G064900	5769	MEGs		SETIT_026264mg	5355	IGs		Zm00001eb057110	4688	MEGs
Bradi3g22376	271	IGs		TVU39380	3201	MEGs		Os11g0656601	5510	IGs		GQ55_6G107400	2027	IGs		Sobic.007G066500	129	MEGs		SETIT_026274mg	4724	MEGs		Zm00001eb057110	4700	MEGs
Bradi3g22387	3040	MEGs		TVU39452	4058	MEGs		Os11g0656601	4422	IGs		GQ55_6G110700	4902	MEGs		Sobic.007G066500	916	MEGs		SETIT_026274mg	2749	MEGs		Zm00001eb057160	5575	MEGs
Bradi3g22387	746	MEGs		TVU39563	4854	IGs		Os11g0656700	4798	IGs		GQ55_6G112400	1286	MEGs		Sobic.007G066500	1024	MEGs		SETIT_026284mg	5227	IGs		Zm00001eb057180	4447	MEGs
Bradi3g22720	4950	MEGs		TVU39633	4741	MEGs		Os11g0667400	5284	MEGs		GQ55_6G112400	1430	MEGs		Sobic.007G066808	4407	MEGs		SETIT_026334mg	4158	MEGs		Zm00001eb057500	4440	MEGs
Bradi3g22720	3749	MEGs		TVU39693	5523	MEGs		Os11g0667400	3520	MEGs		GQ55_6G113100	3748	IGs		Sobic.007G066808	5194	MEGs		SETIT_026446mg	2346	MEGs		Zm00001eb057550	2672	MEGs
Bradi3g23066	2296	MEGs		TVU39695	1956	MEGs		Os11g0669100	2796	MEGs		GQ55_6G119800	4042	MEGs		Sobic.007G066832	4295	MEGs		SETIT_026496mg	3823	MEGs		Zm00001eb057560	5547	MEGs
Bradi3g23072	5624	MEGs		TVU39695	823	MEGs		Os11g0669100	1900	MEGs		GQ55_6G119900	4469	MEGs		Sobic.007G066832	5082	MEGs		SETIT_026502mg	2228	MEGs		Zm00001eb057690	4818	MEGs
Bradi3g23340	3495	MEGs		TVU39745	4732	MEGs		Os11g0670800	5056	IGs		GQ55_6G119900	3560	MEGs		Sobic.007G066900	4265	MEGs		SETIT_026510mg	1754	IGs		Zm00001eb057820	4854	MEGs
Bradi3g23345	3035	MEGs		TVU39758	4099	MEGs		Os11g0670800	4756	IGs		GQ55_6G122500	2463	MEGs		Sobic.007G066900	5051	MEGs		SETIT_026539mg	4912	MEGs		Zm00001eb057870	5657	MEGs
Bradi3g23346	5014	IGs		TVU39759	2648	MEGs		Os11g0670800	3665	IGs		GQ55_6G125600	1595	MEGs		Sobic.007G067108	4271	MEGs		SETIT_026548mg	2274	MEGs		Zm00001eb057930	3607	MEGs
Bradi3g23346	2599	IGs		TVU39759	736	MEGs		Os11g0682501	2509	IGs		GQ55_6G125700	5258	IGs		Sobic.007G067108	5058	MEGs		SETIT_026548mg	1096	MEGs		Zm00001eb057940	4834	MEGs
Bradi3g23347	4011	MEGs		TVU39794	4799	MEGs		Os11g0682501	562	IGs		GQ55_6G128300	2492	IGs		Sobic.007G067608	4301	MEGs		SETIT_026633mg	4753	MEGs		Zm00001eb058000	5262	IGs
Bradi3g23363	4891	MEGs		TVU39802	3582	MEGs		Os11g0682600	4267	IGs		GQ55_6G128300	1305	IGs		Sobic.007G067608	5088	MEGs		SETIT_026636mg	5093	MEGs		Zm00001eb058020	5132	MEGs
Bradi3g23363	3809	MEGs		TVU39802	2339	MEGs		Os11g0682600	2320	IGs		GQ55_6G128400	91	MEGs		Sobic.007G074000	5539	MEGs		SETIT_026648mg	5397	MEGs		Zm00001eb058070	1416	MEGs
Bradi3g23633	5093	IGs		TVU39807	5253	MEGs		Os11g0686250	2220	IGs		GQ55_6G131100	2772	IGs		Sobic.007G074100	3188	IGs		SETIT_026687mg	4996	MEGs		Zm00001eb058140	3960	IGs
Bradi3g24414	4042	MEGs		TVU39810	3266	MEGs		Os11g0688000	4519	IGs		GQ55_6G132800	361	IGs		Sobic.007G074100	4605	IGs		SETIT_026779mg	3233	MEGs		Zm00001eb058140	2179	IGs
Bradi3g24414	3103	MEGs		TVU39810	2168	MEGs		Os11g0688000	3623	IGs		GQ55_6G132900	2436	MEGs		Sobic.007G074100	4606	IGs		SETIT_026779mg	1535	MEGs		Zm00001eb058350	4976	MEGs
Bradi3g24414	1840	MEGs		TVU39857	4528	MEGs		Os11g0692500	3519	MEGs		GQ55_6G134900	2194	IGs		Sobic.007G074200	3205	MEGs		SETIT_026783mg	3869	IGs		Zm00001eb058470	5276	MEGs
Bradi3g24417	5630	MEGs		TVU39859	2166	MEGs		Os11g0695400	27	IGs		GQ55_6G135100	3208	IGs		Sobic.007G074200	5175	MEGs		SETIT_026783mg	3868	IGs		Zm00001eb058490	5694	MEGs
Bradi3g24417	4367	MEGs		TVU39868	4213	IGs		Os12g0105500	3556	MEGs		GQ55_6G143300	3439	MEGs		Sobic.007G074500	3938	MEGs		SETIT_026783mg	3010	IGs		Zm00001eb058490	4586	MEGs
Bradi3g24793	1045	IGs		TVU39868	2962	IGs		Os12g0105500	2105	MEGs		GQ55_6G144100	5366	IGs		Sobic.007G074500	5445	MEGs		SETIT_026797mg	4098	MEGs		Zm00001eb058610	3050	MEGs
Bradi3g24826	4778	MEGs		TVU39884	5118	MEGs		Os12g0108900	2991	MEGs		GQ55_6G144100	4786	IGs		Sobic.007G076900	3017	MEGs		SETIT_026797mg	4024	MEGs		Zm00001eb058670	463	IGs
Bradi3g24892	4362	MEGs		TVU39884	3775	MEGs		Os12g0108900	1113	MEGs		GQ55_6G144100	4750	IGs		Sobic.007G077766	5431	MEGs		SETIT_026797mg	3117	MEGs		Zm00001eb058680	764	MEGs
Bradi3g25592	3773	MEGs		TVU39919	5291	MEGs		Os12g0108933	2991	MEGs		GQ55_6G149900	2229	MEGs		Sobic.007G077832	2140	MEGs		SETIT_026811mg	392	MEGs		Zm00001eb058690	3987	MEGs
Bradi3g25594	5292	MEGs		TVU39921	2363	MEGs		Os12g0108933	1113	MEGs		GQ55_6G149900	339	MEGs		Sobic.007G077832	3315	MEGs		SETIT_026813mg	5413	MEGs		Zm00001eb058810	5339	IGs
Bradi3g25633	3574	MEGs		TVU39948	5361	IGs		Os12g0108966	4807	IGs		GQ55_6G151800	3910	MEGs		Sobic.007G079000	4848	MEGs		SETIT_026861mg	2595	MEGs		Zm00001eb058810	3437	IGs
Bradi3g25633	1684	MEGs		TVU39948	4316	IGs		Os12g0137700	4450	IGs		GQ55_6G151800	2382	MEGs		Sobic.007G079000	1579	MEGs		SETIT_026870mg	4038	IGs		Zm00001eb058840	5072	MEGs
Bradi3g25633	2674	MEGs		TVU40005	5363	MEGs		Os12g0137700	2944	IGs		GQ55_6G151900	5167	IGs		Sobic.007G080780	840	MEGs		SETIT_026880mg	5645	IGs		Zm00001eb058890	5546	MEGs
Bradi3g25790	1876	IGs		TVU40011	4345	MEGs		Os12g0140000	1546	IGs		GQ55_6G154600	5389	MEGs		Sobic.007G080900	3057	MEGs		SETIT_026880mg	3671	IGs		Zm00001eb059020	2822	MEGs
Bradi3g26084	4849	MEGs		TVU40011	2986	MEGs		Os12g0140050	424	MEGs		GQ55_6G154700	4048	IGs		Sobic.007G080900	4430	MEGs		SETIT_026890mg	5023	IGs		Zm00001eb059020	2515	MEGs
Bradi3g26665	5093	MEGs		TVU40015	2175	MEGs		Os12g0148400	1124	MEGs		GQ55_6G156600	3883	MEGs		Sobic.007G081000	1406	IGs		SETIT_026926mg	3770	MEGs		Zm00001eb059040	4413	MEGs
Bradi3g26762	4747	MEGs		TVU40015	976	MEGs		Os12g0148400	30	MEGs		GQ55_6G156600	124	MEGs		Sobic.007G081000	2779	IGs		SETIT_026935mg	4420	MEGs		Zm00001eb059040	4122	MEGs
Bradi3g26860	5047	MEGs		TVU40015	250	MEGs		Os12g0150901	2313	IGs		GQ55_6G156700	4934	MEGs		Sobic.007G083300	3673	MEGs		SETIT_026935mg	4413	MEGs		Zm00001eb059160	4653	MEGs
Bradi3g26860	4249	MEGs		TVU40032	5420	MEGs		Os12g0150901	534	IGs		GQ55_6G156700	1175	MEGs		Sobic.007G083300	5607	MEGs		SETIT_026963mg	5207	MEGs		Zm00001eb059270	3998	MEGs
Bradi3g26860	3169	MEGs		TVU40044	3668	MEGs		Os12g0151000	4059	MEGs		GQ55_6G156800	3784	IGs		Sobic.007G090001	3670	MEGs		SETIT_026987mg	4056	IGs		Zm00001eb059370	5517	MEGs
Bradi3g27050	1321	MEGs		TVU40044	2495	MEGs		Os12g0151750	4953	IGs		GQ55_6G161500	5330	MEGs		Sobic.007G090412	646	IGs		SETIT_026987mg	4064	IGs		Zm00001eb059380	5732	MEGs
Bradi3g27360	5198	MEGs		TVU40056	2735	MEGs		Os12g0151750	2979	IGs		GQ55_6G162300	873	MEGs		Sobic.007G090457	3961	MEGs		SETIT_026987mg	3106	IGs		Zm00001eb059800	5431	MEGs
Bradi3g27360	4144	MEGs		TVU40056	2624	MEGs		Os12g0151900	4540	MEGs		GQ55_6G162300	91	MEGs		Sobic.007G092450	3540	MEGs		SETIT_027006mg	4869	MEGs		Zm00001eb059800	3531	MEGs
Bradi3g27370	5623	MEGs		TVU40056	635	MEGs		Os12g0152000	5405	MEGs		GQ55_6G163600	3160	MEGs		Sobic.007G092450	4842	MEGs		SETIT_027028mg	5150	MEGs		Zm00001eb059810	4878	MEGs
Bradi3g27420	5172	MEGs		TVU40060	4849	MEGs		Os12g0162700	4926	IGs		GQ55_6G163600	3170	MEGs		Sobic.007G093100	3204	MEGs		SETIT_027048mg	3958	IGs		Zm00001eb059810	4428	MEGs
Bradi3g27420	2025	MEGs		TVU40061	4332	MEGs		Os12g0163200	4423	MEGs		GQ55_6G165900	3213	IGs		Sobic.007G094801	1611	MEGs		SETIT_027077mg	5535	IGs		Zm00001eb059990	3484	MEGs
Bradi3g27430	4737	IGs		TVU40104	4570	MEGs		Os12g0206700	5797	MEGs		GQ55_6G166000	4176	MEGs		Sobic.007G094801	2495	MEGs		SETIT_027077mg	4630	IGs		Zm00001eb060140	3499	MEGs
Bradi3g27450	5163	MEGs		TVU40104	3585	MEGs		Os12g0218300	4757	IGs		GQ55_6G167600	1382	MEGs		Sobic.007G094801	2509	MEGs		SETIT_027086mg	4817	MEGs		Zm00001eb060210	3571	MEGs
Bradi3g27450	3132	MEGs		TVU40110	4394	MEGs		Os12g0242100	5351	IGs		GQ55_6G167600	269	MEGs		Sobic.007G096401	2872	MEGs		SETIT_027103mg	2677	MEGs		Zm00001eb060210	2558	MEGs
Bradi3g27750	335	MEGs		TVU40111	4393	MEGs		Os12g0244800	2354	IGs		GQ55_6G167800	4791	MEGs		Sobic.007G096401	4798	MEGs		SETIT_027110mg	4058	MEGs		Zm00001eb060240	470	IGs
Bradi3g27840	4218	IGs		TVU40127	4601	IGs		Os12g0249900	1112	MEGs		GQ55_6G167800	3800	MEGs		Sobic.007G097300	4866	MEGs		SETIT_027110mg	1671	MEGs		Zm00001eb060250	5327	MEGs
Bradi3g27856	2278	MEGs		TVU40127	2229	IGs		Os12g0255200	5309	MEGs		GQ55_6G170100	1339	MEGs		Sobic.007G097550	2108	MEGs		SETIT_027115mg	4019	MEGs		Zm00001eb060250	1753	MEGs
Bradi3g27856	675	MEGs		TVU40130	3436	IGs		Os12g0255200	3776	MEGs		GQ55_6G170100	265	MEGs		Sobic.007G097550	3399	MEGs		SETIT_027115mg	1671	MEGs		Zm00001eb060480	5334	MEGs
Bradi3g27860	5525	MEGs		TVU40130	1064	IGs		Os12g0255701	599	IGs		GQ55_6G174200	3877	MEGs		Sobic.007G097800	1844	MEGs		SETIT_027210mg	5081	IGs		Zm00001eb060480	3377	MEGs
Bradi3g27860	3922	MEGs		TVU40161	4559	MEGs		Os12g0264500	1931	MEGs		GQ55_6G174200	3722	MEGs		Sobic.007G097800	3141	MEGs		SETIT_027238mg	3074	IGs		Zm00001eb060510	3713	IGs
Bradi3g27975	1909	IGs		TVU40161	3579	MEGs		Os12g0268000	4232	MEGs		GQ55_6G174200	2475	MEGs		Sobic.007G098900	1273	MEGs		SETIT_027238mg	1100	IGs		Zm00001eb060550	3159	MEGs
Bradi3g28592	910	MEGs		TVU40285	4609	MEGs		Os12g0268000	3496	MEGs		GQ55_6G174300	4946	MEGs		Sobic.007G099000	4435	IGs		SETIT_027254mg	706	MEGs		Zm00001eb060610	3232	IGs
Bradi3g28900	5269	MEGs		TVU40285	3897	MEGs		Os12g0268100	4547	IGs		GQ55_6G175200	3501	MEGs		Sobic.007G099100	1340	MEGs		SETIT_027267mg	5012	MEGs		Zm00001eb060620	3460	IGs
Bradi3g28900	4445	MEGs		TVU40318	3513	IGs		Os12g0268100	3811	IGs		GQ55_6G185900	4575	MEGs		Sobic.007G103300	3839	MEGs		SETIT_027286mg	2715	MEGs		Zm00001eb060730	4719	MEGs
Bradi3g29017	3920	MEGs		TVU40318	2530	IGs		Os12g0279600	3952	MEGs		GQ55_6G186400	4532	IGs		Sobic.007G103800	2548	MEGs		SETIT_027286mg	4124	MEGs		Zm00001eb060770	4004	MEGs
Bradi3g29017	1936	MEGs		TVU40368	4194	MEGs		Os12g0416300	5538	MEGs		GQ55_6G189800	701	MEGs		Sobic.007G104300	2496	MEGs		SETIT_027291mg	4097	MEGs		Zm00001eb060790	5575	MEGs
Bradi3g29320	1563	MEGs		TVU40371	4100	MEGs		Os12g0416300	4590	MEGs		GQ55_6G193700	4969	MEGs		Sobic.007G107400	3540	IGs		SETIT_027291mg	2852	MEGs		Zm00001eb061350	4828	MEGs
Bradi3g29585	4443	MEGs		TVU40375	1648	MEGs		Os12g0417100	4253	IGs		GQ55_6G195900	3477	MEGs		Sobic.007G107500	2556	IGs		SETIT_027332mg	2164	MEGs		Zm00001eb061350	2879	MEGs
Bradi3g29585	2902	MEGs		TVU40387	2504	MEGs		Os12g0430750	3939	IGs		GQ55_6G210600	1466	IGs		Sobic.007G107700	4679	MEGs		SETIT_027386mg	2758	MEGs		Zm00001eb061380	4643	MEGs
Bradi3g29590	5077	MEGs		TVU40401	4670	MEGs		Os12g0430750	2054	IGs		GQ55_6G210600	385	IGs		Sobic.007G107800	2138	MEGs		SETIT_027386mg	337	MEGs		Zm00001eb061560	3711	MEGs
Bradi3g29590	3536	MEGs		TVU40401	3410	MEGs		Os12g0434801	5239	IGs		GQ55_6G210700	4563	IGs		Sobic.007G107800	4804	MEGs		SETIT_027395mg	5147	MEGs		Zm00001eb061560	2959	MEGs
Bradi3g29821	1228	MEGs		TVU40401	2414	MEGs		Os12g0434801	4196	IGs		GQ55_6G213600	4321	MEGs		Sobic.007G109000	4688	MEGs		SETIT_027412mg	2800	MEGs		Zm00001eb061560	2018	MEGs
Bradi3g29821	103	MEGs		TVU40424	3448	MEGs		Os12g0434801	2479	IGs		GQ55_6G232100	3976	MEGs		Sobic.007G109000	4910	MEGs		SETIT_027412mg	618	MEGs		Zm00001eb061680	4797	IGs
Bradi3g29826	3702	IGs		TVU40428	3326	MEGs		Os12g0434801	2488	IGs		GQ55_6G232100	2783	MEGs		Sobic.007G110333	4488	MEGs		SETIT_027427mg	3651	MEGs		Zm00001eb061680	2842	IGs
Bradi3g29826	1555	IGs		TVU40428	2069	MEGs		Os12g0437800	3528	MEGs		GQ55_6G240600	4802	MEGs		Sobic.007G110333	4649	MEGs		SETIT_027452mg	5119	MEGs		Zm00001eb061690	4705	IGs
Bradi3g29830	4681	MEGs		TVU40468	2646	IGs		Os12g0437800	2322	MEGs		GQ55_6G240600	4674	MEGs		Sobic.007G110366	5226	MEGs		SETIT_027452mg	4605	MEGs		Zm00001eb061730	4763	IGs
Bradi3g30127	5292	MEGs		TVU40468	730	IGs		Os12g0437932	2514	IGs		GQ55_6G240600	3757	MEGs		Sobic.007G112450	4069	MEGs		SETIT_027477mg	5595	MEGs		Zm00001eb061740	4661	MEGs
Bradi3g30127	4291	MEGs		TVU40474	1828	MEGs		Os12g0437932	835	IGs		GQ55_6G242100	4132	MEGs		Sobic.007G112600	4122	MEGs		SETIT_027477mg	5372	MEGs		Zm00001eb061770	4083	MEGs
Bradi3g30240	1960	MEGs		TVU40480	4567	MEGs		Os12g0456000	748	IGs		GQ55_6G242100	3978	MEGs		Sobic.007G112600	4593	MEGs		SETIT_027483mg	5778	MEGs		Zm00001eb061810	3805	MEGs
Bradi3g30350	5026	MEGs		TVU40481	2773	MEGs		Os12g0456100	3268	MEGs		GQ55_6G242100	3087	MEGs		Sobic.007G113300	4943	MEGs		SETIT_027483mg	3591	MEGs		Zm00001eb061840	3513	MEGs
Bradi3g30350	4087	MEGs		TVU40481	813	MEGs		Os12g0470700	3934	IGs		GQ55_6G244900	3430	MEGs		Sobic.007G113600	359	MEGs		SETIT_027511mg	3808	MEGs		Zm00001eb061840	2314	MEGs
Bradi3g30420	3695	IGs		TVU40506	2751	MEGs		Os12g0490000	4920	IGs		GQ55_6G254100	4686	IGs		Sobic.007G113600	1355	MEGs		SETIT_027514mg	5479	MEGs		Zm00001eb061850	5163	MEGs
Bradi3g30430	5335	MEGs		TVU40515	3679	MEGs		Os12g0518000	3293	MEGs		GQ55_6G254100	2753	IGs		Sobic.007G117400	1324	MEGs		SETIT_027514mg	4000	MEGs		Zm00001eb061850	3964	MEGs
Bradi3g30470	3951	IGs		TVU40522	4281	MEGs		Os12g0524750	645	IGs		GQ55_6G254200	4768	MEGs		Sobic.007G119750	4012	MEGs		SETIT_027516mg	3906	IGs		Zm00001eb061860	4202	MEGs
Bradi3g30770	4837	IGs		TVU40541	3645	MEGs		Os12g0542300	2871	IGs		GQ55_6G255100	5476	MEGs		Sobic.007G120700	4025	MEGs		SETIT_027516mg	2655	IGs		Zm00001eb061930	4998	MEGs
Bradi3g30770	4786	IGs		TVU40541	2655	MEGs		Os12g0542300	1686	IGs		GQ55_6G255100	3542	MEGs		Sobic.007G123000	3684	MEGs		SETIT_027518mg	3178	MEGs		Zm00001eb061930	3907	MEGs
Bradi3g30770	3850	IGs		TVU40541	2340	MEGs		Os12g0543101	5041	MEGs		GQ55_6G258500	2552	MEGs		Sobic.007G123000	4809	MEGs		SETIT_027541mg	2158	MEGs		Zm00001eb061980	2878	MEGs
Bradi3g30830	3570	MEGs		TVU40565	2944	MEGs		Os12g0543600	4905	MEGs		GQ55_6G258600	5234	IGs		Sobic.007G123200	4809	MEGs		SETIT_027610mg	5640	MEGs		Zm00001eb061980	1418	MEGs
Bradi3g31595	4206	MEGs		TVU40572	4203	MEGs		Os12g0543650	4906	MEGs		GQ55_6G262400	2545	MEGs		Sobic.007G124700	467	MEGs		SETIT_027618mg	4793	MEGs		Zm00001eb061990	5341	MEGs
Bradi3g31595	2282	MEGs		TVU40616	3150	MEGs		Os12g0548800	4641	MEGs		GQ55_6G262400	207	MEGs		Sobic.007G124700	2554	MEGs		SETIT_027632mg	5211	MEGs		Zm00001eb061990	3844	MEGs
Bradi3g31595	2375	MEGs		TVU40616	1719	MEGs		Os12g0548800	3697	MEGs		GQ55_6G267800	5136	MEGs		Sobic.007G125300	2647	MEGs		SETIT_027635mg	5268	IGs		Zm00001eb062000	4036	MEGs
Bradi3g31595	683	MEGs		TVU40620	5671	MEGs		Os12g0552200	2943	MEGs		GQ55_6G267800	3024	MEGs		Sobic.007G125300	3713	MEGs		SETIT_027657mg	3615	MEGs		Zm00001eb062040	4157	MEGs
Bradi3g31597	3936	MEGs		TVU40620	4026	MEGs		Os12g0552200	2115	MEGs		GQ55_6G284800	5174	MEGs		Sobic.007G125300	3717	MEGs		SETIT_027659mg	5408	MEGs		Zm00001eb062040	3216	MEGs
Bradi3g31597	4029	MEGs		TVU40631	846	MEGs		Os12g0552200	1951	MEGs		GQ55_6G286600	4416	MEGs		Sobic.007G125300	3758	MEGs		SETIT_027694mg	3955	MEGs		Zm00001eb062070	3026	MEGs
Bradi3g31597	2337	MEGs		TVU40666	3449	MEGs		Os12g0552300	4842	MEGs		GQ55_6G286600	3145	MEGs		Sobic.007G125300	3845	MEGs		SETIT_027694mg	2831	MEGs		Zm00001eb062070	2131	MEGs
Bradi3g31630	2709	MEGs		TVU40666	952	MEGs		Os12g0552300	4678	MEGs		GQ55_6G286600	2624	MEGs		Sobic.007G127950	5108	MEGs		SETIT_027711mg	5349	MEGs		Zm00001eb062160	4778	MEGs
Bradi3g31630	2761	MEGs		TVU40706	618	MEGs		Os12g0561900	1729	IGs		GQ55_6G291800	3406	MEGs		Sobic.007G128600	2562	MEGs		SETIT_027711mg	4540	MEGs		Zm00001eb062160	2931	MEGs
Bradi3g31630	879	MEGs		TVU40722	4615	MEGs		Os12g0564600	4906	MEGs		GQ55_6G291800	2501	MEGs		Sobic.007G128600	4523	MEGs		SETIT_027711mg	3813	MEGs		Zm00001eb062530	5223	MEGs
Bradi3g31637	5361	MEGs		TVU40768	4807	MEGs		Os12g0564701	5135	MEGs		GQ55_7G007700	1233	IGs		Sobic.007G128800	919	MEGs		SETIT_027764mg	2284	MEGs		Zm00001eb062530	5218	MEGs
Bradi3g31637	3479	MEGs		TVU40768	3782	MEGs		Os12g0571000	3250	MEGs		GQ55_7G007800	2709	MEGs		Sobic.007G128800	2880	MEGs		SETIT_027764mg	2277	MEGs		Zm00001eb062800	5392	MEGs
Bradi3g31677	4906	MEGs		TVU40770	2438	MEGs		Os12g0571000	1285	MEGs		GQ55_7G008600	3355	IGs		Sobic.007G134180	2500	MEGs		SETIT_027802mg	5338	MEGs		Zm00001eb062800	5722	MEGs
Bradi3g32243	3212	MEGs		TVU40783	4807	MEGs		Os12g0571100	3859	MEGs		GQ55_7G008600	1317	IGs		Sobic.007G134180	2960	MEGs		SETIT_027802mg	3547	MEGs		Zm00001eb062830	5383	IGs
Bradi3g32356	5683	IGs		TVU40783	3782	MEGs		Os12g0571200	5438	MEGs		GQ55_7G008700	4762	MEGs		Sobic.007G134180	3438	MEGs		SETIT_027802mg	4356	MEGs		Zm00001eb062900	5756	MEGs
Bradi3g33230	5775	MEGs		TVU40784	5180	MEGs		Os12g0576100	800	IGs		GQ55_7G008700	2724	MEGs		Sobic.007G134180	4299	MEGs		SETIT_027803mg	3033	MEGs		Zm00001eb063120	4728	IGs
Bradi3g33230	4468	MEGs		TVU40840	5552	IGs		Os12g0581700	4912	MEGs		GQ55_7G011700	1985	IGs		Sobic.007G134501	5090	MEGs		SETIT_027803mg	1855	MEGs		Zm00001eb063130	5086	MEGs
Bradi3g33416	198	MEGs		TVU40853	5347	MEGs		Os12g0581700	3224	MEGs		GQ55_7G015700	3068	MEGs		Sobic.007G143000	778	MEGs		SETIT_027808mg	364	IGs		Zm00001eb063230	4724	MEGs
Bradi3g33500	3623	MEGs		TVU40853	3312	MEGs		Os12g0606100	5135	MEGs		GQ55_7G021000	2997	MEGs		Sobic.007G148100	5285	MEGs		SETIT_027810mg	1456	MEGs		Zm00001eb063230	2824	MEGs
Bradi3g33500	2085	MEGs		TVU40865	2423	MEGs		Os12g0606100	4993	MEGs		GQ55_7G021000	841	MEGs		Sobic.007G150200	3796	MEGs		SETIT_027810mg	272	MEGs		Zm00001eb063300	3350	MEGs
Bradi3g34276	5597	MEGs		TVU40929	5518	MEGs		Os12g0606100	4097	MEGs		GQ55_7G022100	4039	MEGs		Sobic.007G150200	4251	MEGs		SETIT_027837mg	3384	MEGs		Zm00001eb063300	2018	MEGs
Bradi3g34431	2700	MEGs		TVU40963	3515	MEGs		Os12g0611250	1742	MEGs		GQ55_7G022100	2293	MEGs		Sobic.007G150200	5112	MEGs		SETIT_027837mg	1499	MEGs		Zm00001eb063300	1559	MEGs
Bradi3g34610	2094	MEGs		TVU41033	1280	MEGs		Os12g0639400	2137	IGs		GQ55_7G022100	2660	MEGs		Sobic.007G151100	5050	MEGs		SETIT_027842mg	5370	MEGs		Zm00001eb063330	5079	MEGs
Bradi3g34610	1336	MEGs		TVU41037	1325	MEGs		Os12g0639400	359	IGs		GQ55_7G025100	5269	MEGs		Sobic.007G164101	703	MEGs		SETIT_027842mg	4561	MEGs		Zm00001eb063390	3686	MEGs
Bradi3g34610	780	MEGs		TVU41121	2311	MEGs		Os12g0639500	4176	IGs		GQ55_7G027100	3045	MEGs		Sobic.007G164101	2810	MEGs		SETIT_027842mg	3835	MEGs		Zm00001eb063890	5348	MEGs
Bradi3g34870	3636	IGs		TVU41121	641	MEGs		gene-orf258	259	MEGs		GQ55_7G027800	4321	IGs		Sobic.007G171700	4493	MEGs		SETIT_027854mg	3314	MEGs		Zm00001eb063930	3807	IGs
Bradi3g34870	3634	IGs		TVU41122	2072	MEGs		gene-orfB	4324	MEGs		GQ55_7G027800	2681	IGs		Sobic.007G174701	5515	IGs		SETIT_027854mg	2246	MEGs		Zm00001eb063940	5307	MEGs
Bradi3g34870	2697	IGs		TVU41171	1904	MEGs		Os01g0102300	4128	MEGs		GQ55_7G028500	2020	IGs		Sobic.007G181900	4677	MEGs		SETIT_027854mg	1842	MEGs		Zm00001eb064090	4770	MEGs
Bradi3g34880	4120	MEGs		TVU41181	2328	MEGs		Os01g0102300	4034	MEGs		GQ55_7G029500	605	MEGs		Sobic.007G182000	790	MEGs		SETIT_027858mg	4407	MEGs		Zm00001eb064090	2870	MEGs
Bradi3g34880	4118	MEGs		TVU41208	110	IGs		Os01g0113000	4475	MEGs		GQ55_7G031300	4579	MEGs		Sobic.007G182000	3083	MEGs		SETIT_027879mg	4342	MEGs		Zm00001eb064200	4089	MEGs
Bradi3g34880	3181	MEGs		TVU41292	3934	IGs		Os01g0114050	2639	MEGs		GQ55_7G031300	2550	MEGs		Sobic.007G183700	3371	MEGs		SETIT_027879mg	3565	MEGs		Zm00001eb064200	2189	MEGs
Bradi3g34895	4927	MEGs		TVU41292	3039	IGs		Os01g0129600	1872	MEGs		GQ55_7G034900	3985	MEGs		Sobic.007G183700	4715	MEGs		SETIT_027879mg	2468	MEGs		Zm00001eb064300	4885	MEGs
Bradi3g35340	3589	MEGs		TVU41292	2023	IGs		Os01g0196133	660	IGs		GQ55_7G034900	2456	MEGs		Sobic.007G186000	2078	MEGs		SETIT_027898mg	4467	MEGs		Zm00001eb064340	5793	MEGs
Bradi3g35340	2738	MEGs		TVU41293	4980	MEGs		Os01g0206600	5472	MEGs		GQ55_7G042900	4145	IGs		Sobic.007G186000	4028	MEGs		SETIT_027921mg	4014	MEGs		Zm00001eb064380	5401	MEGs
Bradi3g35340	1501	MEGs		TVU41296	2374	MEGs		Os01g0214800	3952	MEGs		GQ55_7G042900	2141	IGs		Sobic.007G214050	5133	MEGs		SETIT_027956mg	4011	MEGs		Zm00001eb064400	4871	MEGs
Bradi3g35344	4835	MEGs		TVU41296	1479	MEGs		Os01g0214901	4143	MEGs		GQ55_7G043300	1555	MEGs		Sobic.007G214175	3151	MEGs		SETIT_027956mg	2851	MEGs		Zm00001eb064450	5666	MEGs
Bradi3g35344	3622	MEGs		TVU41296	463	MEGs		Os01g0271000	4865	MEGs		GQ55_7G043300	1651	MEGs		Sobic.007G225800	5239	MEGs		SETIT_027956mg	1639	MEGs		Zm00001eb064670	4974	MEGs
Bradi3g35513	5355	MEGs		TVU41309	5755	MEGs		Os01g0271000	4776	MEGs		GQ55_7G043300	1495	MEGs		Sobic.008G001000	4197	MEGs		SETIT_027959mg	3511	IGs		Zm00001eb064700	4622	MEGs
Bradi3g35513	4397	MEGs		TVU41309	3517	MEGs		Os01g0277100	436	IGs		GQ55_7G043400	3823	MEGs		Sobic.008G018600	4485	IGs		SETIT_027963mg	3521	MEGs		Zm00001eb064780	3280	MEGs
Bradi3g35620	5245	MEGs		TVU41313	4130	MEGs		Os01g0288200	307	MEGs		GQ55_7G043400	3919	MEGs		Sobic.008G023600	4650	MEGs		SETIT_027963mg	1945	MEGs		Zm00001eb064880	5587	MEGs
Bradi3g36310	4259	IGs		TVU41313	1907	MEGs		Os01g0316001	118	IGs		GQ55_7G043400	3763	MEGs		Sobic.008G023600	5330	MEGs		SETIT_027963mg	1216	MEGs		Zm00001eb064880	3665	MEGs
Bradi3g36320	5068	MEGs		TVU41324	4898	MEGs		Os01g0316100	4541	IGs		GQ55_7G043600	903	MEGs		Sobic.008G023600	5376	MEGs		SETIT_027975mg	5603	MEGs		Zm00001eb065040	5430	MEGs
Bradi3g37200	3256	MEGs		TVU41329	4016	MEGs		Os01g0326100	2769	IGs		GQ55_7G043700	5438	MEGs		Sobic.008G024200	3864	MEGs		SETIT_027975mg	3491	MEGs		Zm00001eb065040	5527	MEGs
Bradi3g37200	875	MEGs		TVU41330	3860	MEGs		Os01g0350000	3239	IGs		GQ55_7G043900	2227	IGs		Sobic.008G026000	4641	IGs		SETIT_027981mg	2958	MEGs		Zm00001eb065100	5300	IGs
Bradi3g37370	4082	MEGs		TVU41330	2872	MEGs		Os01g0350000	650	IGs		GQ55_7G046100	1860	MEGs		Sobic.008G031300	3051	MEGs		SETIT_027981mg	1958	MEGs		Zm00001eb065270	4024	IGs
Bradi3g37628	3732	MEGs		TVU41330	909	MEGs		Os01g0358800	3360	IGs		GQ55_7G049200	3671	MEGs		Sobic.008G045450	4899	MEGs		SETIT_028015mg	4066	MEGs		Zm00001eb065270	2979	IGs
Bradi3g37628	3715	MEGs		TVU41340	4590	MEGs		Os01g0358900	4369	MEGs		GQ55_7G051100	3033	MEGs		Sobic.008G054900	5082	IGs		SETIT_028015mg	543	MEGs		Zm00001eb065290	4127	MEGs
Bradi3g37628	1823	MEGs		TVU41446	5271	MEGs		Os01g0367700	1940	MEGs		GQ55_7G055600	4159	MEGs		Sobic.008G056100	3594	MEGs		SETIT_028020mg	4915	MEGs		Zm00001eb065340	3958	MEGs
Bradi3g37630	4774	MEGs		TVU41470	4808	MEGs		Os01g0367700	1900	MEGs		GQ55_7G057900	341	MEGs		Sobic.008G056100	5650	MEGs		SETIT_028020mg	4099	MEGs		Zm00001eb065340	3869	MEGs
Bradi3g37630	4757	MEGs		TVU41470	4697	MEGs		Os01g0372100	4998	MEGs		GQ55_7G060500	3930	IGs		Sobic.008G059300	2790	MEGs		SETIT_028020mg	3097	MEGs		Zm00001eb065340	2981	MEGs
Bradi3g37630	2865	MEGs		TVU41470	2702	MEGs		Os01g0389200	4830	IGs		GQ55_7G063500	1326	IGs		Sobic.008G059300	4277	MEGs		SETIT_028027mg	4965	IGs		Zm00001eb065350	5505	MEGs
Bradi3g37770	1447	MEGs		TVU41572	4520	MEGs		Os01g0389200	4800	IGs		GQ55_7G063500	139	IGs		Sobic.008G059300	4286	MEGs		SETIT_028027mg	4003	IGs		Zm00001eb065350	5416	MEGs
Bradi3g37825	3009	MEGs		TVU41572	2153	MEGs		Os01g0389200	4544	IGs		GQ55_7G064000	5562	MEGs		Sobic.008G061201	269	MEGs		SETIT_0280281mg	2143	MEGs		Zm00001eb065350	4528	MEGs
Bradi3g37825	1305	MEGs		TVU41646	4343	MEGs		Os01g0389200	4555	IGs		GQ55_7G073800	3942	IGs		Sobic.008G061201	1334	MEGs		SETIT_0280282mg	1334	IGs		Zm00001eb065390	5622	MEGs
Bradi3g37830	4347	MEGs		TVU41661	5405	MEGs		Os01g0390300	1253	MEGs		GQ55_7G077400	5187	IGs		Sobic.008G061500	2522	IGs		SETIT_028035mg	4398	MEGs		Zm00001eb065550	2377	MEGs
Bradi3g37830	2643	MEGs		TVU41665	2003	MEGs		Os01g0390300	1098	MEGs		GQ55_7G077400	4282	IGs		Sobic.008G061500	2982	IGs		SETIT_028101mg	2909	IGs		Zm00001eb065560	5386	IGs
Bradi3g38080	3461	IGs		TVU41673	5338	MEGs		Os01g0390300	1104	MEGs		GQ55_7G077700	3334	IGs		Sobic.008G067400	3574	MEGs		SETIT_028102mg	2830	MEGs		Zm00001eb065570	5489	MEGs
Bradi3g38080	2411	IGs		TVU41673	5185	MEGs		Os01g0390900	2685	MEGs		GQ55_7G078400	2043	MEGs		Sobic.008G067400	3830	MEGs		SETIT_028102mg	463	MEGs		Zm00001eb065700	4504	IGs
Bradi3g38090	5305	IGs		TVU41725	5275	MEGs		Os01g0500500	1951	MEGs		GQ55_7G078500	2258	MEGs		Sobic.008G067400	5497	MEGs		SETIT_028124mg	4437	MEGs		Zm00001eb065700	2553	IGs
Bradi3g39130	2825	IGs		TVU41749	5738	MEGs		Os01g0510500	2800	IGs		GQ55_7G078700	5047	IGs		Sobic.008G067500	4436	MEGs		SETIT_028124mg	3306	MEGs		Zm00001eb065710	5032	MEGs
Bradi3g39130	772	IGs		TVU41749	4191	MEGs		Os01g0510600	5582	MEGs		GQ55_7G079200	5591	MEGs		Sobic.008G068000	1899	MEGs		SETIT_028127mg	4449	IGs		Zm00001eb065710	3081	MEGs
Bradi3g39140	4655	IGs		TVU41768	4944	MEGs		Os01g0511700	1520	IGs		GQ55_7G082000	4227	IGs		Sobic.008G068500	5085	MEGs		SETIT_028127mg	4495	IGs		Zm00001eb065720	4764	MEGs
Bradi3g39140	2602	IGs		TVU41781	2620	MEGs		Os01g0516625	993	MEGs		GQ55_7G082000	3322	IGs		Sobic.008G073100	4775	MEGs		SETIT_028127mg	3537	IGs		Zm00001eb065850	4363	MEGs
Bradi3g39795	2771	MEGs		TVU41781	294	MEGs		Os01g0516700	3665	MEGs		GQ55_7G082000	2229	IGs		Sobic.008G073700	2834	MEGs		SETIT_028139mg	2988	IGs		Zm00001eb066750	4376	MEGs
Bradi3g39795	393	MEGs		TVU41782	4901	MEGs		Os01g0535100	4660	IGs		GQ55_7G082100	5073	IGs		Sobic.008G074000	2149	MEGs		SETIT_028139mg	1820	IGs		Zm00001eb066750	2931	MEGs
Bradi3g39933	1027	MEGs		TVU41782	2575	MEGs		Os01g0537250	3375	IGs		GQ55_7G084900	4898	MEGs		Sobic.008G074000	3719	MEGs		SETIT_028163mg	3043	MEGs		Zm00001eb066800	5547	MEGs
Bradi3g39933	976	MEGs		TVU41828	2582	MEGs		Os01g0553400	5220	MEGs		GQ55_7G084900	2626	MEGs		Sobic.008G074300	3360	MEGs		SETIT_028163mg	1232	MEGs		Zm00001eb066920	5090	MEGs
Bradi3g39933	142	MEGs		TVU41828	614	MEGs		Os01g0554150	5538	MEGs		GQ55_7G086300	3296	IGs		Sobic.008G075800	4707	IGs		SETIT_028196mg	2421	MEGs		Zm00001eb067060	3901	MEGs
Bradi3g39950	5457	MEGs		TVU41871	4680	MEGs		Os01g0554150	5429	MEGs		GQ55_7G086300	3353	IGs		Sobic.008G075800	5646	IGs		SETIT_028206mg	5184	IGs		Zm00001eb067460	3958	MEGs
Bradi3g39950	4366	MEGs		TVU41936	5449	MEGs		Os01g0562400	3370	MEGs		GQ55_7G086300	1503	IGs		Sobic.008G077800	3226	MEGs		SETIT_028206mg	4116	IGs		Zm00001eb067500	5556	MEGs
Bradi3g40147	4406	MEGs		TVU41942	3689	MEGs		Os01g0562400	1981	MEGs		GQ55_7G086400	4382	IGs		Sobic.008G077800	4177	MEGs		SETIT_028206mg	3712	IGs		Zm00001eb067560	4643	MEGs
Bradi3g40147	2510	MEGs		TVU41952	3414	MEGs		Os01g0571700	4578	MEGs		GQ55_7G086400	4439	IGs		Sobic.008G078100	5199	MEGs		SETIT_028207mg	3905	MEGs		Zm00001eb067580	4543	MEGs
Bradi3g40200	3032	MEGs		TVU41952	1084	MEGs		Os01g0571700	2957	MEGs		GQ55_7G086400	2589	IGs		Sobic.008G078700	776	MEGs		SETIT_028216mg	4190	MEGs		Zm00001eb068060	5240	IGs
Bradi3g40200	710	MEGs		TVU43923	2293	MEGs		Os01g0571700	2986	MEGs		GQ55_7G086900	3157	IGs		Sobic.008G078700	839	MEGs		SETIT_028216mg	2659	MEGs		Zm00001eb068180	4795	MEGs
Bradi3g40205	5319	MEGs		TVU43923	2102	MEGs		Os01g0575500	5361	MEGs		GQ55_7G087400	4248	MEGs		Sobic.008G078700	1690	MEGs		SETIT_028218mg	5456	MEGs		Zm00001eb068180	4780	MEGs
Bradi3g40205	2997	MEGs		TVU43935	4000	MEGs		Os01g0578000	2375	MEGs		GQ55_7G087400	2351	MEGs		Sobic.008G078900	1369	MEGs		SETIT_028218mg	5233	MEGs		Zm00001eb068180	3958	MEGs
Bradi3g41117	226	MEGs		TVU43935	1725	MEGs		Os01g0593500	5189	MEGs		GQ55_7G087500	5454	MEGs		Sobic.008G082200	3717	MEGs		SETIT_028221mg	3032	MEGs		Zm00001eb068190	4910	MEGs
Bradi3g41360	2453	MEGs		TVU44011	4687	MEGs		Os01g0593500	4990	MEGs		GQ55_7G087500	3487	MEGs		Sobic.008G082200	5273	MEGs		SETIT_028223mg	4875	MEGs		Zm00001eb068190	4836	MEGs
Bradi3g41370	4156	MEGs		TVU44256	3180	MEGs		Os01g0593500	4367	MEGs		GQ55_7G089300	2506	IGs		Sobic.008G084000	5050	MEGs		SETIT_028256mg	5247	MEGs		Zm00001eb068200	5661	MEGs
Bradi3g41370	2253	MEGs		TVU44258	5136	MEGs		Os01g0593500	3714	MEGs		GQ55_7G094400	5049	MEGs		Sobic.008G085400	7	MEGs		SETIT_028276mg	5513	MEGs		Zm00001eb068350	4505	MEGs
Bradi3g42400	1134	IGs		TVU44258	3495	MEGs		Os01g0595001	1221	IGs		GQ55_7G096800	2347	MEGs		Sobic.008G085400	5005	MEGs		SETIT_028276mg	4531	MEGs		Zm00001eb068410	5289	IGs
Bradi3g42410	2966	MEGs		TVU44258	1039	MEGs		Os01g0595100	4226	MEGs		GQ55_7G107400	4720	MEGs		Sobic.008G085950	4694	IGs		SETIT_028289mg	2929	MEGs		Zm00001eb068410	5125	IGs
Bradi3g43180	4575	MEGs		TVU44695	5514	MEGs		Os01g0628900	4064	MEGs		GQ55_7G108100	2463	MEGs		Sobic.008G086401	1918	MEGs		SETIT_028289mg	1929	MEGs		Zm00001eb068410	4237	IGs
Bradi3g43180	2926	MEGs		TVU44695	4853	MEGs		Os01g0628950	4119	MEGs		GQ55_7G110400	4869	MEGs		Sobic.008G086500	289	MEGs		SETIT_028332mg	2908	MEGs		Zm00001eb068570	3216	MEGs
Bradi3g43180	1049	MEGs		TVU44695	4855	MEGs		Os01g0632000	778	IGs		GQ55_7G110400	3766	MEGs		Sobic.008G086500	2541	MEGs		SETIT_028346mg	3129	MEGs		Zm00001eb068570	2982	MEGs
Bradi3g43185	4351	MEGs		TVU44727	4826	MEGs		Os01g0632100	765	IGs		GQ55_7G110400	3059	MEGs		Sobic.008G086700	5614	MEGs		SETIT_028346mg	2014	MEGs		Zm00001eb068570	2262	MEGs
Bradi3g43185	2474	MEGs		TVU44727	4577	MEGs		Os01g0633400	2186	MEGs		GQ55_7G115600	3398	IGs		Sobic.008G088100	2904	MEGs		SETIT_028352mg	3089	MEGs		Zm00001eb068960	5831	MEGs
Bradi3g43270	3928	MEGs		TVU44767	1689	MEGs		Os01g0640200	5471	MEGs		GQ55_7G115600	2384	IGs		Sobic.008G088818	2041	MEGs		SETIT_028352mg	2141	MEGs		Zm00001eb069000	5364	MEGs
Bradi3g43270	2241	MEGs		TVU44785	4662	IGs		Os01g0654800	2026	IGs		GQ55_7G117700	4598	MEGs		Sobic.008G089500	1211	MEGs		SETIT_028373mg	2637	MEGs		Zm00001eb069040	4364	MEGs
Bradi3g43440	3595	MEGs		TVU44788	4761	IGs		Os01g0659800	4405	IGs		GQ55_7G117700	3375	MEGs		Sobic.008G089800	4930	MEGs		SETIT_028373mg	660	MEGs		Zm00001eb069090	4751	MEGs
Bradi3g43440	1798	MEGs		TVU44788	2404	IGs		Os01g0659800	4403	IGs		GQ55_7G119000	5049	IGs		Sobic.008G090000	4940	MEGs		SETIT_028379mg	5295	MEGs		Zm00001eb069090	2628	MEGs
Bradi3g43540	2422	MEGs		TVU44887	5248	IGs		Os01g0660800	4633	IGs		GQ55_7G119000	3274	IGs		Sobic.008G090100	4338	MEGs		SETIT_028379mg	3307	MEGs		Zm00001eb069170	5414	MEGs
Bradi3g43692	5097	MEGs		TVU44890	2746	IGs		Os01g0660800	4418	IGs		GQ55_7G119100	5353	MEGs		Sobic.008G090600	5220	IGs		SETIT_028385mg	2013	IGs		Zm00001eb069360	5427	MEGs
Bradi3g43692	5079	MEGs		TVU44890	772	IGs		Os01g0660800	4565	IGs		GQ55_7G119100	3578	MEGs		Sobic.008G090600	5252	IGs		SETIT_028385mg	2023	IGs		Zm00001eb069360	3485	MEGs
Bradi3g43951	5063	MEGs		TVU44987	3614	MEGs		Os01g0660850	5553	MEGs		GQ55_7G121400	5482	MEGs		Sobic.008G090900	4195	MEGs		SETIT_028474mg	1735	IGs		Zm00001eb069370	5504	MEGs
Bradi3g44040	5457	IGs		TVU45054	2406	MEGs		Os01g0660850	5338	MEGs		GQ55_7G122800	4942	MEGs		Sobic.008G090900	5084	MEGs		SETIT_028474mg	731	IGs		Zm00001eb069410	564	MEGs
Bradi3g44040	3651	IGs		TVU45132	3432	MEGs		Os01g0660850	5485	MEGs		GQ55_7G136600	3620	MEGs		Sobic.008G090900	5089	MEGs		SETIT_028515mg	3871	IGs		Zm00001eb069540	4306	IGs
Bradi3g44197	3332	MEGs		TVU45172	2385	MEGs		Os01g0661400	4969	MEGs		GQ55_7G136700	2396	IGs		Sobic.008G091500	398	MEGs		SETIT_028525mg	5059	IGs		Zm00001eb069670	3126	MEGs
Bradi3g44410	2382	MEGs		TVU45189	4774	MEGs		Os01g0722700	1689	MEGs		GQ55_7G136800	3790	IGs		Sobic.008G091500	3147	MEGs		SETIT_028662mg	1937	MEGs		Zm00001eb069800	4240	IGs
Bradi3g44450	1510	MEGs		TVU45189	3327	MEGs		Os01g0746400	4715	MEGs		GQ55_7G167400	4966	MEGs		Sobic.008G091500	3304	MEGs		SETIT_028787mg	5179	MEGs		Zm00001eb069800	2290	IGs
Bradi3g44470	3665	IGs		TVU45249	2516	MEGs		Os01g0746400	4659	MEGs		GQ55_7G167400	3857	MEGs		Sobic.008G092400	3148	MEGs		SETIT_028818mg	2643	MEGs		Zm00001eb069810	4603	IGs
Bradi3g44470	1908	IGs		TVU45249	1117	MEGs		Os01g0746400	4507	MEGs		GQ55_7G168400	4984	MEGs		Sobic.008G093101	4104	MEGs		SETIT_028829mg	4406	MEGs		Zm00001eb069810	2653	IGs
Bradi3g44696	5545	MEGs		TVU45249	245	MEGs		Os01g0750500	5680	MEGs		GQ55_7G183600	1957	MEGs		Sobic.008G094300	3781	MEGs		SETIT_028969mg	4001	MEGs		Zm00001eb069820	4075	MEGs
Bradi3g44696	4637	MEGs		TVU45369	3940	MEGs		Os01g0750500	5614	MEGs		GQ55_7G189400	5377	IGs		Sobic.008G094400	5167	MEGs		SETIT_028969mg	2562	MEGs		Zm00001eb070010	4768	IGs
Bradi3g45200	1183	IGs		TVU45369	1975	MEGs		Os01g0750600	4322	MEGs		GQ55_7G191700	4783	IGs		Sobic.008G100201	1582	MEGs		SETIT_028983mg	5498	MEGs		Zm00001eb070020	5635	IGs
Bradi3g45206	5601	MEGs		TVU45579	4655	MEGs		Os01g0750600	4469	MEGs		GQ55_7G191700	3578	IGs		Sobic.008G100201	3061	MEGs		SETIT_028983mg	4834	MEGs		Zm00001eb070020	3688	IGs
Bradi3g45240	1465	MEGs		TVU45579	4294	MEGs		Os01g0750666	4601	MEGs		GQ55_7G205200	4371	MEGs		Sobic.008G101000	4268	MEGs		SETIT_029011mg	5530	MEGs		Zm00001eb070030	5467	MEGs
Bradi3g45270	4779	MEGs		TVU45620	281	IGs		Os01g0750666	4748	MEGs		GQ55_7G205200	2249	MEGs		Sobic.008G101000	5106	MEGs		SETIT_029104mg	5635	MEGs		Zm00001eb070070	2610	MEGs
Bradi3g45270	3487	MEGs		TVU45646	4410	MEGs		Os01g0766600	1084	MEGs		GQ55_7G217500	3660	MEGs		Sobic.008G101100	4939	MEGs		SETIT_029376mg	4166	MEGs		Zm00001eb070070	727	MEGs
Bradi3g45290	4923	IGs		TVU45646	3292	MEGs		Os01g0825166	2618	IGs		GQ55_7G217500	1711	MEGs		Sobic.008G102000	1495	MEGs		SETIT_029376mg	1645	MEGs		Zm00001eb070070	725	MEGs
Bradi3g45290	2775	IGs		TVU45665	5038	MEGs		Os01g0825332	2282	IGs		GQ55_7G217600	3895	IGs		Sobic.008G102000	3709	MEGs		SETIT_029385mg	4046	MEGs		Zm00001eb070080	4110	MEGs
Bradi3g45337	5218	MEGs		TVU45703	4688	MEGs		Os01g0825332	1433	IGs		GQ55_7G224600	4715	MEGs		Sobic.008G102000	3926	MEGs		SETIT_029394mg	5323	MEGs		Zm00001eb070080	2227	MEGs
Bradi3g46247	3057	MEGs		TVU45703	2263	MEGs		Os01g0825332	953	IGs		GQ55_7G224600	2675	MEGs		Sobic.008G102050	2583	MEGs		SETIT_029454mg	1830	MEGs		Zm00001eb070080	2225	MEGs
Bradi3g46247	2003	MEGs		TVU45710	5201	MEGs		Os01g0833150	5401	IGs		GQ55_7G224700	5405	MEGs		Sobic.008G104701	983	MEGs		SETIT_029472mg	1086	IGs		Zm00001eb070120	4054	MEGs
Bradi3g46390	3802	MEGs		TVU45710	5246	MEGs		Os01g0844500	2023	IGs		GQ55_7G237200	4784	MEGs		Sobic.008G104701	3134	MEGs		SETIT_029509mg	2042	MEGs		Zm00001eb070140	4112	IGs
Bradi3g48281	3368	MEGs		TVU45710	3736	MEGs		Os01g0862800	1460	MEGs		GQ55_7G237300	5549	MEGs		Sobic.008G104701	3343	MEGs		SETIT_029509mg	1719	MEGs		Zm00001eb070290	4552	MEGs
Bradi3g48281	2396	MEGs		TVU45768	4548	MEGs		Os01g0862850	1581	IGs		GQ55_7G249700	136	MEGs		Sobic.008G105100	4273	MEGs		SETIT_029529mg	5497	MEGs		Zm00001eb070290	5262	MEGs
Bradi3g48340	2132	MEGs		TVU45892	4454	MEGs		Os01g0865100	4033	MEGs		GQ55_7G249800	3752	IGs		Sobic.008G105200	4728	MEGs		SETIT_029744mg	5442	MEGs		Zm00001eb070710	4905	MEGs
Bradi3g48345	4582	MEGs		TVU45911	4078	MEGs		Os01g0924000	718	MEGs		GQ55_7G249900	5106	MEGs		Sobic.008G107200	3176	MEGs		SETIT_029744mg	2401	MEGs		Zm00001eb070710	3741	MEGs
Bradi3g48567	3701	IGs		TVU45971	5419	IGs		Os01g0924100	2643	MEGs		GQ55_7G256500	3939	MEGs		Sobic.008G107200	4127	MEGs		SETIT_029772mg	3949	IGs		Zm00001eb070720	4640	MEGs
Bradi3g48573	5635	MEGs		TVU45971	3871	IGs		Os01g0933900	3631	MEGs		GQ55_7G256500	2495	MEGs		Sobic.008G111200	5704	MEGs		SETIT_029772mg	4661	IGs		Zm00001eb070890	480	MEGs
Bradi3g49170	4552	MEGs		TVU46112	4628	MEGs		Os01g0933900	3375	MEGs		GQ55_7G258300	3922	MEGs		Sobic.008G116900	4436	IGs		SETIT_029819mg	4937	MEGs		Zm00001eb070900	4088	MEGs
Bradi3g49758	1923	MEGs		TVU46125	2608	MEGs		Os01g0933900	3531	MEGs		GQ55_7G258300	4005	MEGs		Sobic.008G122200	3768	MEGs		SETIT_029886mg	2601	MEGs		Zm00001eb071040	5342	MEGs
Bradi3g49840	5500	MEGs		TVU46125	643	MEGs		Os01g0933950	3731	IGs		GQ55_7G258300	2130	MEGs		Sobic.008G122200	661	MEGs		SETIT_029886mg	1550	MEGs		Zm00001eb071040	3442	MEGs
Bradi3g50060	3963	MEGs		TVU46322	5107	MEGs		Os01g0933950	3475	IGs		GQ55_7G258300	2082	MEGs		Sobic.008G122200	2655	MEGs		SETIT_029901mg	3792	MEGs		Zm00001eb071160	3078	MEGs
Bradi3g50625	4557	IGs		TVU46322	4904	MEGs		Os01g0933950	3631	IGs		GQ55_7G267400	4414	MEGs		Sobic.008G123200	1930	MEGs		SETIT_029917mg	5087	MEGs		Zm00001eb071160	2023	MEGs
Bradi3g50625	2357	IGs		TVU46350	2672	MEGs		Os02g0105000	2587	MEGs		GQ55_7G267400	3053	MEGs		Sobic.008G123200	3199	MEGs		SETIT_029925mg	4719	IGs		Zm00001eb071160	1313	MEGs
Bradi3g51030	1146	MEGs		TVU46350	544	MEGs		Os02g0111500	3871	MEGs		GQ55_7G267900	4968	MEGs		Sobic.008G124301	4899	MEGs		SETIT_030173mg	4497	MEGs		Zm00001eb071580	5440	MEGs
Bradi3g51890	1695	MEGs		TVU46424	5154	MEGs		Os02g0111600	5004	MEGs		GQ55_7G267900	3894	MEGs		Sobic.008G131700	4958	MEGs		SETIT_030173mg	3515	MEGs		Zm00001eb071580	3540	MEGs
Bradi3g52150	4569	MEGs		TVU46424	3613	MEGs		Os02g0111600	5218	MEGs		GQ55_7G275900	3658	MEGs		Sobic.008G134300	1872	MEGs		SETIT_030173mg	2851	MEGs		Zm00001eb071970	5241	MEGs
Bradi3g52697	5465	MEGs		TVU46500	4668	MEGs		Os02g0132600	3047	MEGs		GQ55_7G275900	3194	MEGs		Sobic.008G134600	1528	MEGs		SETIT_0301901mg	4902	MEGs		Zm00001eb071970	3338	MEGs
Bradi3g54377	3590	IGs		TVU46541	3064	MEGs		Os02g0134300	5144	MEGs		GQ55_7G279800	4868	IGs		Sobic.008G137300	5144	IGs		SETIT_0301902mg	3716	MEGs		Zm00001eb072060	2658	MEGs
Bradi3g54377	2420	IGs		TVU46541	1147	MEGs		Os02g0134300	5204	MEGs		GQ55_7G279900	5341	MEGs		Sobic.008G137400	3734	IGs		SETIT_030221mg	4727	MEGs		Zm00001eb072080	5051	MEGs
Bradi3g54380	4706	MEGs		TVU46549	4712	MEGs		Os02g0135800	4640	MEGs		GQ55_7G280600	682	MEGs		Sobic.008G138850	4759	MEGs		SETIT_030221mg	3360	MEGs		Zm00001eb072080	2324	MEGs
Bradi3g54450	5515	MEGs		TVU46549	2749	MEGs		Os02g0135800	4787	MEGs		GQ55_7G280700	4362	MEGs		Sobic.008G142100	4533	MEGs		SETIT_030221mg	2693	MEGs		Zm00001eb072120	2203	MEGs
Bradi3g54450	3934	MEGs		TVU46596	1038	MEGs		Os02g0135800	4712	MEGs		GQ55_7G296500	2799	MEGs		Sobic.008G142301	1672	MEGs		SETIT_030226mg	794	MEGs		Zm00001eb072440	4984	IGs
Bradi3g55495	4351	IGs		TVU46638	4588	MEGs		Os02g0171500	4516	IGs		GQ55_7G296500	762	MEGs		Sobic.008G146801	3729	MEGs		SETIT_030242mg	4416	IGs		Zm00001eb072450	4984	MEGs
Bradi3g55495	3254	IGs		TVU46638	4055	MEGs		Os02g0206833	5334	IGs		GQ55_7G296600	3787	IGs		Sobic.008G146801	5000	MEGs		SETIT_030256mg	3937	MEGs		Zm00001eb072490	4648	MEGs
Bradi3g55500	5127	MEGs		TVU46638	2975	MEGs		Os02g0206833	5480	IGs		GQ55_7G312700	4426	MEGs		Sobic.008G149100	2530	MEGs		SETIT_030264mg	3303	MEGs		Zm00001eb072640	5865	IGs
Bradi3g55500	4030	MEGs		TVU46659	2602	IGs		Os02g0207100	616	IGs		GQ55_7G312700	2746	MEGs		Sobic.008G149100	4518	MEGs		SETIT_030296mg	4706	MEGs		Zm00001eb072640	4987	IGs
Bradi3g56670	4925	MEGs		TVU46660	2397	MEGs		Os02g0209100	1218	MEGs		GQ55_7G313700	4155	MEGs		Sobic.008G159000	2911	IGs		SETIT_030296mg	3576	MEGs		Zm00001eb072840	5514	MEGs
Bradi3g56670	1724	MEGs		TVU46660	266	MEGs		Os02g0212975	4766	IGs		GQ55_7G313700	2865	MEGs		Sobic.008G159000	4593	IGs		SETIT_030297mg	4922	IGs		Zm00001eb072890	4730	MEGs
Bradi3g58220	1131	MEGs		TVU46661	4518	MEGs		Os02g0242550	4777	IGs		GQ55_7G315900	4200	MEGs		Sobic.008G159250	4112	MEGs		SETIT_030413mg	2665	MEGs		Zm00001eb073080	5682	IGs
Bradi3g59160	3686	MEGs		TVU46683	3457	MEGs		Os02g0255400	681	IGs		GQ55_7G315900	942	MEGs		Sobic.008G161300	4257	MEGs		SETIT_030452mg	5764	IGs		Zm00001eb073080	3731	IGs
Bradi3g59160	2439	MEGs		TVU46758	4377	MEGs		Os02g0260900	681	IGs		GQ55_7G316000	5344	IGs		Sobic.008G163700	41	MEGs		SETIT_0305652mg	5488	MEGs		Zm00001eb073230	5096	MEGs
Bradi3g59542	3906	MEGs		TVU46764	1469	MEGs		Os02g0272900	5759	MEGs		GQ55_7G325900	786	MEGs		Sobic.008G163700	45	MEGs		SETIT_030582mg	4987	MEGs		Zm00001eb073230	2677	MEGs
Bradi3g59542	2518	MEGs		TVU46792	5231	MEGs		Os02g0275300	1126	MEGs		GQ55_7G326000	5051	MEGs		Sobic.008G163700	1092	MEGs		SETIT_030585mg	2341	MEGs		Zm00001eb073230	1813	MEGs
Bradi3g59711	3327	MEGs		TVU46792	5079	MEGs		Os02g0299600	1584	MEGs		GQ55_8G007700	3373	MEGs		Sobic.008G165800	4470	MEGs		SETIT_030585mg	1553	MEGs		Zm00001eb073250	5357	MEGs
Bradi3g60280	3925	MEGs		TVU46803	3848	MEGs		Os02g0303500	5456	IGs		GQ55_8G007700	1441	MEGs		Sobic.008G167000	1985	IGs		SETIT_030669mg	4762	MEGs		Zm00001eb073310	3468	MEGs
Bradi3g60280	2755	MEGs		TVU46825	2827	MEGs		Os02g0303500	4639	IGs		GQ55_8G007800	5407	MEGs		Sobic.008G167700	3457	MEGs		SETIT_030712mg	2830	MEGs		Zm00001eb073310	2412	MEGs
Bradi3g60628	4248	MEGs		TVU46825	864	MEGs		Os02g0303500	4135	IGs		GQ55_8G007800	4838	MEGs		Sobic.008G183100	2824	MEGs		SETIT_030734mg	5135	MEGs		Zm00001eb073310	1702	MEGs
Bradi3g60628	2986	MEGs		TVU46826	3941	MEGs		Os02g0331200	2392	MEGs		GQ55_8G007800	4763	MEGs		Sobic.008G183100	3863	MEGs		SETIT_030734mg	1568	MEGs		Zm00001eb073380	4783	MEGs
Bradi3g60992	3489	MEGs		TVU46857	3925	MEGs		Os02g0439200	5757	MEGs		GQ55_8G014300	5083	MEGs		Sobic.008G185300	5088	MEGs		SETIT_0309102mg	4223	MEGs		Zm00001eb073490	3906	MEGs
Bradi3g60992	2319	MEGs		TVU46889	4506	MEGs		Os02g0439200	5607	MEGs		GQ55_8G014300	3945	MEGs		Sobic.008G186900	5255	IGs		SETIT_030947mg	4091	MEGs		Zm00001eb073540	5205	MEGs
Bradi3g61000	5279	IGs		TVU46912	3187	MEGs		Os02g0446100	2566	MEGs		GQ55_8G014300	3186	MEGs		Sobic.008G187200	2996	IGs		SETIT_031039mg	2024	IGs		Zm00001eb073640	5242	MEGs
Bradi3g61045	1629	MEGs		TVU46912	1522	MEGs		Os02g0453800	692	IGs		GQ55_8G014300	2211	MEGs		Sobic.008G187200	3701	IGs		SETIT_031129mg	4598	MEGs		Zm00001eb073640	3291	MEGs
Bradi3g61045	855	MEGs		TVU46959	5339	MEGs		Os02g0454700	4303	IGs		GQ55_8G018400	2240	MEGs		Sobic.008G187200	4760	IGs		SETIT_031152mg	5682	MEGs		Zm00001eb073670	3896	MEGs
Bradi3g61050	5183	IGs		TVU46966	1770	MEGs		Os02g0454700	4311	IGs		GQ55_8G018500	3620	MEGs		Sobic.008G193000	1244	IGs		SETIT_031152mg	4344	MEGs		Zm00001eb073670	3876	MEGs
Bradi4g00770	5195	IGs		TVU46967	1770	MEGs		Os02g0455400	5695	IGs		GQ55_8G018600	3788	IGs		Sobic.008G193000	2457	IGs		SETIT_031167mg	5352	IGs		Zm00001eb073670	2219	MEGs
Bradi4g01260	3533	MEGs		TVU47037	4463	MEGs		Os02g0457300	5693	MEGs		GQ55_8G018600	1859	IGs		Sobic.009G006900	3488	MEGs		SETIT_031167mg	5167	IGs		Zm00001eb073690	2462	MEGs
Bradi4g01260	2258	MEGs		TVU47037	3528	MEGs		Os02g0457300	5787	MEGs		GQ55_8G018700	5034	MEGs		Sobic.009G007600	629	MEGs		SETIT_031167mg	4888	IGs		Zm00001eb073690	1241	MEGs
Bradi4g01706	2191	IGs		TVU47038	2643	MEGs		Os02g0457300	5570	MEGs		GQ55_8G042500	4542	MEGs		Sobic.009G009500	1751	MEGs		SETIT_031225mg	4768	MEGs		Zm00001eb073920	4756	MEGs
Bradi4g01710	3938	MEGs		TVU47038	1708	MEGs		Os02g0478450	3191	IGs		GQ55_8G042500	4809	MEGs		Sobic.009G009500	3317	MEGs		SETIT_031225mg	3228	MEGs		Zm00001eb074290	3560	IGs
Bradi4g01966	4976	MEGs		TVU47063	3088	MEGs		Os02g0478450	3295	IGs		GQ55_8G042500	3843	MEGs		Sobic.009G015600	4205	MEGs		SETIT_031225mg	3711	MEGs		Zm00001eb074470	4319	MEGs
Bradi4g01966	3982	MEGs		TVU47068	5260	MEGs		Os02g0478450	2259	IGs		GQ55_8G042800	2738	IGs		Sobic.009G026300	4614	MEGs		SETIT_031274mg	4603	IGs		Zm00001eb074540	5607	MEGs
Bradi4g02010	1035	MEGs		TVU47086	3464	MEGs		Os02g0478450	1794	IGs		GQ55_8G045200	2905	IGs		Sobic.009G026400	2445	MEGs		SETIT_031274mg	2769	IGs		Zm00001eb074540	3654	MEGs
Bradi4g03190	4893	MEGs		TVU47103	4619	MEGs		Os02g0478500	4047	MEGs		GQ55_8G045200	2208	IGs		Sobic.009G043500	2447	MEGs		SETIT_031312mg	5590	MEGs		Zm00001eb074620	5369	MEGs
Bradi4g03961	2335	IGs		TVU47163	3823	MEGs		Os02g0478500	4151	MEGs		GQ55_8G045300	5067	MEGs		Sobic.009G048000	3362	MEGs		SETIT_031312mg	5399	MEGs		Zm00001eb074690	2695	MEGs
Bradi4g03961	501	IGs		TVU47209	5169	MEGs		Os02g0478500	3115	MEGs		GQ55_8G052000	4161	MEGs		Sobic.009G048000	5279	MEGs		SETIT_031312mg	1431	MEGs		Zm00001eb074690	428	MEGs
Bradi4g04320	5731	MEGs		TVU47209	3185	MEGs		Os02g0478500	2650	MEGs		GQ55_8G052000	2127	MEGs		Sobic.009G061700	4303	MEGs		SETIT_031312mg	1461	MEGs		Zm00001eb074700	5681	MEGs
Bradi4g04491	3753	MEGs		TVU47209	2917	MEGs		Os02g0484900	4817	MEGs		GQ55_8G052100	5002	MEGs		Sobic.009G061800	4808	MEGs		SETIT_031323mg	5515	IGs		Zm00001eb074700	5652	MEGs
Bradi4g04491	2583	MEGs		TVU47278	1097	MEGs		Os02g0484950	4978	IGs		GQ55_8G052700	5486	MEGs		Sobic.009G063000	4915	MEGs		SETIT_031323mg	1865	IGs		Zm00001eb074750	4082	IGs
Bradi4g05300	5596	MEGs		TVU47278	327	MEGs		Os02g0496500	3977	MEGs		GQ55_8G054100	357	MEGs		Sobic.009G063700	2581	MEGs		SETIT_031351mg	4691	IGs		Zm00001eb074870	4708	MEGs
Bradi4g05300	4529	MEGs		TVU47300	4827	MEGs		Os02g0497400	41	MEGs		GQ55_8G054200	3547	IGs		Sobic.009G063700	4508	MEGs		SETIT_031402mg	5615	IGs		Zm00001eb075330	5023	MEGs
Bradi4g05386	2517	MEGs		TVU47363	4115	MEGs		Os02g0497400	82	MEGs		GQ55_8G067900	5125	MEGs		Sobic.009G068700	3137	MEGs		SETIT_031402mg	4486	IGs		Zm00001eb075380	2742	MEGs
Bradi4g05386	633	MEGs		TVU47363	3265	MEGs		Os02g0497500	2367	MEGs		GQ55_8G068800	3062	MEGs		Sobic.009G069500	5366	MEGs		SETIT_031414mg	5585	MEGs		Zm00001eb075670	3590	MEGs
Bradi4g05390	5049	MEGs		TVU47444	1217	MEGs		Os02g0504100	4522	MEGs		GQ55_8G068800	1096	MEGs		Sobic.009G070100	5083	MEGs		SETIT_031418mg	5021	MEGs		Zm00001eb075670	1921	MEGs
Bradi4g05390	3165	MEGs		TVU47447	4898	MEGs		Os02g0504100	4656	MEGs		GQ55_8G070000	5638	MEGs		Sobic.009G072900	5245	MEGs		SETIT_031427mg	2384	MEGs		Zm00001eb075670	2384	MEGs
Bradi4g05810	2629	MEGs		TVU47457	2437	MEGs		Os02g0508500	4321	MEGs		GQ55_8G070000	4407	MEGs		Sobic.009G077200	2116	MEGs		SETIT_031458mg	4367	MEGs		Zm00001eb075680	5057	MEGs
Bradi4g05978	5259	IGs		TVU47458	4476	MEGs		Os02g0508500	4011	MEGs		GQ55_8G070700	4610	MEGs		Sobic.009G084700	5290	MEGs		SETIT_031466mg	4356	MEGs		Zm00001eb075680	4880	MEGs
Bradi4g06010	3575	MEGs		TVU47481	5244	MEGs		Os02g0519401	2211	IGs		GQ55_8G073200	3958	IGs		Sobic.009G084800	3904	IGs		SETIT_031466mg	4408	MEGs		Zm00001eb075690	5661	MEGs
Bradi4g06063	3571	MEGs		TVU47481	3840	MEGs		Os02g0519401	865	IGs		GQ55_8G073200	2258	IGs		Sobic.009G088100	2681	MEGs		SETIT_031466mg	3448	MEGs		Zm00001eb075710	5204	IGs
Bradi4g06263	5021	MEGs		TVU47569	2578	MEGs		Os02g0522100	805	MEGs		GQ55_8G073200	1886	IGs		Sobic.009G088700	732	MEGs		SETIT_031496mg	5592	IGs		Zm00001eb075730	4431	MEGs
Bradi4g06410	5499	MEGs		TVU47569	325	MEGs		Os02g0522100	600	MEGs		GQ55_8G073200	2745	IGs		Sobic.009G088700	2569	MEGs		SETIT_031496mg	4119	IGs		Zm00001eb075780	1702	MEGs
Bradi4g06720	3872	IGs		TVU47576	3148	MEGs		Os02g0522100	3	MEGs		GQ55_8G073300	4622	IGs		Sobic.009G092020	4304	MEGs		SETIT_031496mg	3553	IGs		Zm00001eb076130	4268	IGs
Bradi4g07142	689	IGs		TVU47576	1348	MEGs		Os02g0522300	4934	MEGs		GQ55_8G073300	4250	IGs		Sobic.009G092020	5566	MEGs		SETIT_031508mg	2568	MEGs		Zm00001eb076140	4500	MEGs
Bradi4g07480	5030	MEGs		TVU47576	1808	MEGs		Os02g0522300	4447	MEGs		GQ55_8G073300	5109	IGs		Sobic.009G093200	5550	MEGs		SETIT_031522mg	4978	MEGs		Zm00001eb076230	4763	MEGs
Bradi4g07541	5239	MEGs		TVU47577	4555	MEGs		Os02g0536100	4872	MEGs		GQ55_8G076900	5317	IGs		Sobic.009G094800	5204	MEGs		SETIT_031522mg	3906	MEGs		Zm00001eb076290	4668	MEGs
Bradi4g07840	3348	IGs		TVU47577	2755	MEGs		Os02g0538400	2993	MEGs		GQ55_8G080800	5062	MEGs		Sobic.009G094800	5447	MEGs		SETIT_031542mg	3738	MEGs		Zm00001eb076290	3705	MEGs
Bradi4g07956	4192	MEGs		TVU47577	3215	MEGs		Os02g0549533	1837	MEGs		GQ55_8G084700	1344	MEGs		Sobic.009G095200	5014	IGs		SETIT_031582mg	4597	MEGs		Zm00001eb076500	592	MEGs
Bradi4g07970	3048	MEGs		TVU47581	4216	MEGs		Os02g0549600	5090	MEGs		GQ55_8G085700	5106	MEGs		Sobic.009G096433	3727	MEGs		SETIT_031582mg	3835	MEGs		Zm00001eb076500	1017	MEGs
Bradi4g07970	2074	MEGs		TVU47581	4676	MEGs		Os02g0549650	5265	MEGs		GQ55_8G085700	4013	MEGs		Sobic.009G096433	3936	MEGs		SETIT_031582mg	3396	MEGs		Zm00001eb076510	2832	MEGs
Bradi4g08470	1950	MEGs		TVU47711	3546	MEGs		Os02g0586800	1334	MEGs		GQ55_8G085700	3547	MEGs		Sobic.009G096566	198	MEGs		SETIT_031628mg	5166	IGs		Zm00001eb076510	3257	MEGs
Bradi4g08510	4179	MEGs		TVU47711	3307	MEGs		Os02g0586800	1359	MEGs		GQ55_8G090600	1702	IGs		Sobic.009G096566	2087	MEGs		SETIT_031660mg	3750	IGs		Zm00001eb076520	3937	MEGs
Bradi4g08830	2856	MEGs		TVU47711	2176	MEGs		Os02g0633066	4685	MEGs		GQ55_8G090700	5076	IGs		Sobic.009G096700	3754	IGs		SETIT_031688mg	4134	IGs		Zm00001eb076520	4362	MEGs
Bradi4g08830	2141	MEGs		TVU47713	4998	MEGs		Os02g0633066	3767	MEGs		GQ55_8G100700	5376	IGs		Sobic.009G096700	3963	IGs		SETIT_031688mg	3993	IGs		Zm00001eb076530	4892	MEGs
Bradi4g09705	5169	MEGs		TVU47741	4783	MEGs		Os02g0633066	3266	MEGs		GQ55_8G100700	3113	IGs		Sobic.009G099700	1958	MEGs		SETIT_031688mg	3906	IGs		Zm00001eb076580	5518	IGs
Bradi4g09863	4166	MEGs		TVU47804	4193	MEGs		Os02g0656600	2347	IGs		GQ55_8G103500	3291	MEGs		Sobic.009G099700	3492	MEGs		SETIT_031688mg	3722	IGs		Zm00001eb076580	3841	IGs
Bradi4g09863	4222	MEGs		TVU47805	2424	IGs		Os02g0659500	3416	IGs		GQ55_8G106200	2676	IGs		Sobic.009G102000	4374	MEGs		SETIT_031690mg	5402	MEGs		Zm00001eb076620	5543	MEGs
Bradi4g09863	2370	MEGs		TVU47920	4884	MEGs		Os02g0659500	3277	IGs		GQ55_8G106200	2464	IGs		Sobic.009G103000	3421	MEGs		SETIT_031690mg	3838	MEGs		Zm00001eb076660	5416	MEGs
Bradi4g09866	4103	MEGs		TVU47933	4795	MEGs		Os02g0659500	2010	IGs		GQ55_8G106300	2258	IGs		Sobic.009G103700	3677	MEGs		SETIT_031693mg	4538	IGs		Zm00001eb076710	4113	MEGs
Bradi4g10360	4928	MEGs		TVU48019	3336	MEGs		Os02g0660800	5543	MEGs		GQ55_8G113000	2919	IGs		Sobic.009G105000	5050	MEGs		SETIT_031693mg	3396	IGs		Zm00001eb076900	1074	MEGs
Bradi4g10415	3441	MEGs		TVU48019	965	MEGs		Os02g0660800	5040	MEGs		GQ55_8G113000	2851	IGs		Sobic.009G111800	323	MEGs		SETIT_031718mg	4318	MEGs		Zm00001eb076900	273	MEGs
Bradi4g10415	2380	MEGs		TVU48043	5021	MEGs		Os02g0702300	4444	IGs		GQ55_8G113000	908	IGs		Sobic.009G111800	1290	MEGs		SETIT_031718mg	3250	MEGs		Zm00001eb076930	989	MEGs
Bradi4g10418	5101	MEGs		TVU48043	3599	MEGs		Os02g0704300	2845	MEGs		GQ55_8G113100	4032	IGs		Sobic.009G111800	1535	MEGs		SETIT_031718mg	2540	MEGs		Zm00001eb077040	5046	MEGs
Bradi4g10418	4040	MEGs		TVU48081	4840	MEGs		Os02g0776600	4973	IGs		GQ55_8G113100	3964	IGs		Sobic.009G111800	2504	MEGs		SETIT_031730mg	4865	IGs		Zm00001eb077180	4206	MEGs
Bradi4g10433	5166	MEGs		TVU48081	2470	MEGs		Os02g0776600	5396	IGs		GQ55_8G113100	2021	IGs		Sobic.009G114800	3989	MEGs		SETIT_031754mg	3176	IGs		Zm00001eb077180	4058	MEGs
Bradi4g10470	5261	MEGs		TVU48288	3868	MEGs		Os02g0792800	5703	IGs		GQ55_8G113200	5536	IGs		Sobic.009G114900	1779	MEGs		SETIT_031754mg	2043	IGs		Zm00001eb077180	3011	MEGs
Bradi4g10470	3368	MEGs		TVU48329	5590	IGs		Os02g0833900	5245	MEGs		GQ55_8G113200	3593	IGs		Sobic.009G134400	3259	MEGs		SETIT_031845mg	1430	IGs		Zm00001eb077230	4548	MEGs
Bradi4g10510	5149	MEGs		TVU48423	5691	MEGs		Os02g0833950	5488	MEGs		GQ55_8G122700	2552	MEGs		Sobic.009G134400	4581	MEGs		SETIT_031885mg	3393	MEGs		Zm00001eb077230	4675	MEGs
Bradi4g10510	3714	MEGs		TVU48423	4340	MEGs		Os03g0103300	3539	IGs		GQ55_8G122800	5034	IGs		Sobic.009G136300	5150	IGs		SETIT_031885mg	2260	MEGs		Zm00001eb077230	3833	MEGs
Bradi4g10510	3857	MEGs		TVU48432	3519	MEGs		Os03g0123600	3074	MEGs		GQ55_8G122800	2990	IGs		Sobic.009G140400	2388	MEGs		SETIT_031891mg	4445	IGs		Zm00001eb077240	5539	IGs
Bradi4g10510	2849	MEGs		TVU48445	909	MEGs		Os03g0124000	5704	MEGs		GQ55_8G124200	186	IGs		Sobic.009G152700	4592	MEGs		SETIT_031891mg	3402	IGs		Zm00001eb077240	4697	IGs
Bradi4g10652	1491	IGs		TVU48446	4991	IGs		Os03g0147150	4551	MEGs		GQ55_8G127100	4881	IGs		Sobic.009G158200	3423	MEGs		SETIT_031891mg	2409	IGs		Zm00001eb077570	2743	MEGs
Bradi4g10652	1544	IGs		TVU48545	4137	MEGs		Os03g0147150	4842	MEGs		GQ55_8G127100	2774	IGs		Sobic.009G158300	301	MEGs		SETIT_031920mg	4293	IGs		Zm00001eb077600	1912	MEGs
Bradi4g10652	1662	IGs		TVU48545	3528	MEGs		Os03g0147150	3815	MEGs		GQ55_8G127200	5637	MEGs		Sobic.009G158300	2637	MEGs		SETIT_031934mg	5346	MEGs		Zm00001eb077660	4264	MEGs
Bradi4g10652	1473	IGs		TVU48545	2192	MEGs		Os03g0166600	2611	MEGs		GQ55_8G127200	3530	MEGs		Sobic.009G165950	5504	MEGs		SETIT_031934mg	3059	MEGs		Zm00001eb077800	4266	MEGs
Bradi4g10860	2227	IGs		TVU48666	4930	MEGs		Os03g0166600	2515	MEGs		GQ55_8G129400	5325	IGs		Sobic.009G166100	130	MEGs		SETIT_031977mg	5280	MEGs		Zm00001eb077810	5691	IGs
Bradi4g10961	2763	MEGs		TVU48666	2785	MEGs		Os03g0195400	2833	IGs		GQ55_8G129600	3200	IGs		Sobic.009G166100	1709	MEGs		SETIT_032123mg	5245	MEGs		Zm00001eb077930	2659	IGs
Bradi4g11020	3975	MEGs		TVU48674	5062	MEGs		Os03g0195450	5090	MEGs		GQ55_8G132800	2127	MEGs		Sobic.009G175300	2829	MEGs		SETIT_032126mg	5683	IGs		Zm00001eb077930	390	IGs
Bradi4g11020	2218	MEGs		TVU48674	2917	MEGs		Os03g0195475	5357	MEGs		GQ55_8G135800	3210	IGs		Sobic.009G175300	5072	MEGs		SETIT_032154mg	4561	MEGs		Zm00001eb078020	1101	MEGs
Bradi4g11450	4749	MEGs		TVU48735	4478	MEGs		Os03g0212600	4647	MEGs		GQ55_8G140400	1602	IGs		Sobic.009G176900	5339	MEGs		SETIT_032154mg	3429	MEGs		Zm00001eb078080	3194	MEGs
Bradi4g11450	3071	MEGs		TVU48778	4929	MEGs		Os03g0213600	1774	MEGs		GQ55_8G140400	285	IGs		Sobic.009G179000	1969	MEGs		SETIT_032156mg	4935	MEGs		Zm00001eb078080	1561	MEGs
Bradi4g11557	5559	MEGs		TVU48778	3812	MEGs		Os03g0213600	1690	MEGs		GQ55_8G142900	4625	MEGs		Sobic.009G179000	2680	MEGs		SETIT_032156mg	3802	MEGs		Zm00001eb078100	4222	MEGs
Bradi4g11557	4282	MEGs		TVU48835	3418	MEGs		Os03g0213600	1557	MEGs		GQ55_8G144200	2035	IGs		Sobic.009G179000	5779	MEGs		SETIT_032160mg	4119	MEGs		Zm00001eb078120	5551	MEGs
Bradi4g11557	3837	MEGs		TVU48835	2421	MEGs		Os03g0213800	848	MEGs		GQ55_8G144500	5351	MEGs		Sobic.009G179900	5565	MEGs		SETIT_032160mg	2310	MEGs		Zm00001eb078120	3601	MEGs
Bradi4g11602	5324	MEGs		TVU48846	4478	MEGs		Os03g0215200	3946	MEGs		GQ55_8G147000	3742	IGs		Sobic.009G179950	4534	MEGs		SETIT_032160mg	2553	MEGs		Zm00001eb078410	5026	MEGs
Bradi4g11602	4430	MEGs		TVU48852	2310	MEGs		Os03g0229500	940	IGs		GQ55_8G152000	3803	MEGs		Sobic.009G181100	4465	MEGs		SETIT_032228mg	4289	IGs		Zm00001eb078440	4238	MEGs
Bradi4g11614	4930	IGs		TVU48855	2456	MEGs		Os03g0234900	1893	MEGs		GQ55_8G152000	2714	MEGs		Sobic.009G187000	4498	IGs		SETIT_032228mg	2429	IGs		Zm00001eb078610	2519	MEGs
Bradi4g11614	3989	IGs		TVU48862	2517	MEGs		Os03g0234900	1907	MEGs		GQ55_8G152000	2247	MEGs		Sobic.009G188300	4273	MEGs		SETIT_032246mg	5179	MEGs		Zm00001eb078660	3859	MEGs
Bradi4g11614	3847	IGs		TVU48883	5539	IGs		Os03g0235000	5255	MEGs		GQ55_8G163200	5520	IGs		Sobic.009G197700	3613	MEGs		SETIT_032246mg	3921	MEGs		Zm00001eb078760	5670	MEGs
Bradi4g11635	2739	IGs		TVU48889	5613	MEGs		Os03g0236800	4401	IGs		GQ55_8G164300	5638	MEGs		Sobic.009G200500	2051	MEGs		SETIT_032246mg	2986	MEGs		Zm00001eb078760	3770	MEGs
Bradi4g11635	889	IGs		TVU48889	4257	MEGs		Os03g0236800	4290	IGs		GQ55_8G164900	4966	MEGs		Sobic.009G200500	3293	MEGs		SETIT_032335mg	4604	IGs		Zm00001eb078850	4648	MEGs
Bradi4g11636	3799	IGs		TVU48893	3786	MEGs		Os03g0262700	4466	MEGs		GQ55_8G169700	1173	MEGs		Sobic.009G211600	3064	MEGs		SETIT_032335mg	3311	IGs		Zm00001eb079190	1993	MEGs
Bradi4g11636	1949	IGs		TVU48893	1572	MEGs		Os03g0262700	4613	MEGs		GQ55_8G172800	185	IGs		Sobic.009G211600	5259	MEGs		SETIT_032343mg	5397	MEGs		Zm00001eb079190	2429	MEGs
Bradi4g12590	4719	MEGs		TVU48904	5410	MEGs		Os03g0262700	4534	MEGs		GQ55_8G172900	2018	IGs		Sobic.009G224700	5399	MEGs		SETIT_032343mg	3550	MEGs		Zm00001eb079190	1719	MEGs
Bradi4g12590	3173	MEGs		TVU48904	4379	MEGs		Os03g0295866	1830	IGs		GQ55_8G177200	4748	MEGs		Sobic.009G225500	2067	MEGs		SETIT_032388mg	5287	MEGs		Zm00001eb079230	3809	MEGs
Bradi4g12687	2890	MEGs		TVU48951	3995	MEGs		Os03g0295932	3072	IGs		GQ55_8G177200	3675	MEGs		Sobic.009G225500	3983	MEGs		SETIT_032390mg	3226	MEGs		Zm00001eb079350	4483	MEGs
Bradi4g12690	5363	MEGs		TVU48981	3674	MEGs		Os03g0296000	4980	MEGs		GQ55_8G177500	4019	IGs		Sobic.009G246400	3049	MEGs		SETIT_032407mg	3799	MEGs		Zm00001eb079350	4543	MEGs
Bradi4g12816	2669	MEGs		TVU49021	4804	MEGs		Os03g0296100	5143	IGs		GQ55_8G181500	3324	MEGs		Sobic.009G254600	2724	MEGs		SETIT_032407mg	758	MEGs		Zm00001eb079350	2592	MEGs
Bradi4g12891	3629	MEGs		TVU49021	2865	MEGs		Os03g0352200	4562	MEGs		GQ55_8G181500	3303	MEGs		Sobic.009G254600	3520	MEGs		SETIT_032423mg	4709	MEGs		Zm00001eb079430	3946	MEGs
Bradi4g12891	1802	MEGs		TVU49023	2209	MEGs		Os03g0352200	4805	MEGs		GQ55_8G181500	2371	MEGs		Sobic.009G254600	3565	MEGs		SETIT_032487mg	3113	MEGs		Zm00001eb079430	4036	MEGs
Bradi4g12893	3937	MEGs		TVU49023	270	MEGs		Os03g0354500	4682	IGs		GQ55_8G182500	2329	MEGs		Sobic.009G256500	4028	MEGs		SETIT_032521mg	5323	MEGs		Zm00001eb079430	3710	MEGs
Bradi4g12957	4690	IGs		TVU49140	3717	MEGs		Os03g0411900	5300	IGs		GQ55_8G182500	438	MEGs		Sobic.010G002400	3889	MEGs		SETIT_032536mg	5286	MEGs		Zm00001eb079430	2992	MEGs
Bradi4g12957	3253	IGs		TVU49140	1802	MEGs		Os03g0411900	3767	IGs		GQ55_8G183200	4674	MEGs		Sobic.010G002400	5732	MEGs		SETIT_032536mg	4330	MEGs		Zm00001eb079560	3822	MEGs
Bradi4g12962	5432	MEGs		TVU49145	4224	MEGs		Os03g0412800	2225	MEGs		GQ55_8G183200	3651	MEGs		Sobic.010G007100	4578	MEGs		SETIT_032548mg	4887	MEGs		Zm00001eb079570	4544	IGs
Bradi4g13406	3318	MEGs		TVU49168	5620	MEGs		Os03g0412800	3230	MEGs		GQ55_8G183200	2614	MEGs		Sobic.010G007100	5594	MEGs		SETIT_032562mg	2705	MEGs		Zm00001eb079620	5674	MEGs
Bradi4g13406	970	MEGs		TVU49168	4263	MEGs		Os03g0412800	2069	MEGs		GQ55_8G193300	1929	MEGs		Sobic.010G007200	2788	MEGs		SETIT_0325661mg	723	MEGs		Zm00001eb079620	4521	MEGs
Bradi4g13529	4636	MEGs		TVU49223	5232	MEGs		Os03g0412850	2517	MEGs		GQ55_8G193400	4821	MEGs		Sobic.010G007200	3711	MEGs		SETIT_032690mg	2826	IGs		Zm00001eb079640	4256	IGs
Bradi4g13529	4258	MEGs		TVU49267	5493	MEGs		Os03g0412850	3522	MEGs		GQ55_8G194000	2483	MEGs		Sobic.010G012600	1546	MEGs		SETIT_032692mg	5290	MEGs		Zm00001eb079640	2495	IGs
Bradi4g13529	1348	MEGs		TVU49313	4639	IGs		Os03g0412850	2361	MEGs		GQ55_8G194000	1182	MEGs		Sobic.010G012600	2542	MEGs		SETIT_032713mg	4447	MEGs		Zm00001eb079640	2063	IGs
Bradi4g13533	4296	MEGs		TVU49313	3733	IGs		Os03g0441500	4335	IGs		GQ55_8G194100	2567	MEGs		Sobic.010G014600	4347	MEGs		SETIT_032721mg	1417	MEGs		Zm00001eb079740	4824	IGs
Bradi4g13871	4787	MEGs		TVU49381	5392	IGs		Os03g0444900	2133	MEGs		GQ55_8G194100	1330	MEGs		Sobic.010G014700	1649	IGs		SETIT_032786mg	4864	MEGs		Zm00001eb079860	5362	IGs
Bradi4g14111	3718	MEGs		TVU49411	3455	MEGs		Os03g0562400	2113	IGs		GQ55_8G194300	1226	MEGs		Sobic.010G019900	5082	MEGs		SETIT_032788mg	3829	MEGs		Zm00001eb079920	3687	MEGs
Bradi4g14111	1859	MEGs		TVU49413	2308	MEGs		Os03g0562400	2062	IGs		GQ55_8G199200	3685	MEGs		Sobic.010G023500	4675	MEGs		SETIT_032794mg	2185	MEGs		Zm00001eb079930	5209	IGs
Bradi4g14210	4802	IGs		TVU49457	3960	MEGs		Os03g0569800	5236	IGs		GQ55_8G199200	1954	MEGs		Sobic.010G024600	3002	MEGs		SETIT_032799mg	5228	IGs		Zm00001eb080120	4769	MEGs
Bradi4g14210	4088	IGs		TVU49457	3066	MEGs		Os03g0577800	4819	IGs		GQ55_8G201000	5285	MEGs		Sobic.010G035400	1837	MEGs		SETIT_032799mg	4113	IGs		Zm00001eb080190	2911	MEGs
Bradi4g14540	4665	MEGs		TVU49460	4824	IGs		Os03g0581650	5562	MEGs		GQ55_8G201000	2917	MEGs		Sobic.010G035400	2915	MEGs		SETIT_032817mg	4958	MEGs		Zm00001eb080250	5251	MEGs
Bradi4g14540	2626	MEGs		TVU49472	3276	MEGs		Os03g0582100	4354	MEGs		GQ55_8G202900	4897	MEGs		Sobic.010G035400	3023	MEGs		SETIT_032839mg	5557	IGs		Zm00001eb080260	5116	MEGs
Bradi4g14580	5252	MEGs		TVU49472	2382	MEGs		Os03g0582100	4288	MEGs		GQ55_8G208800	5145	MEGs		Sobic.010G035400	3748	MEGs		SETIT_032839mg	4011	IGs		Zm00001eb080460	1047	IGs
Bradi4g14580	4013	MEGs		TVU49473	4338	IGs		Os03g0604401	3418	IGs		GQ55_8G215600	3344	MEGs		Sobic.010G038200	3002	MEGs		SETIT_032845mg	2807	MEGs		Zm00001eb080460	193	IGs
Bradi4g14637	4984	MEGs		TVU49473	3256	IGs		Os03g0604401	2844	IGs		GQ55_8G215600	2272	MEGs		Sobic.010G044200	3934	MEGs		SETIT_032845mg	1906	MEGs		Zm00001eb080490	5228	MEGs
Bradi4g14742	5570	MEGs		TVU49588	3688	MEGs		Os03g0604401	1437	IGs		GQ55_8G219200	4822	MEGs		Sobic.010G044200	4638	MEGs		SETIT_032852mg	1909	MEGs		Zm00001eb080490	3277	MEGs
Bradi4g14970	2661	MEGs		TVU49602	4433	IGs		Os03g0615300	3451	MEGs		GQ55_8G221800	270	MEGs		Sobic.010G053000	3525	IGs		SETIT_032875mg	2254	MEGs		Zm00001eb080550	4175	MEGs
Bradi4g14970	801	MEGs		TVU49602	3038	IGs		Os03g0615300	3307	MEGs		GQ55_8G223800	2245	IGs		Sobic.010G053000	4829	IGs		SETIT_032884mg	5412	MEGs		Zm00001eb080550	2905	MEGs
Bradi4g16056	4484	MEGs		TVU49655	5199	MEGs		Os03g0615300	2419	MEGs		GQ55_8G223900	5642	MEGs		Sobic.010G056800	2867	IGs		SETIT_032884mg	4477	MEGs		Zm00001eb080890	5600	MEGs
Bradi4g16056	195	MEGs		TVU49674	4044	MEGs		Os03g0615300	2105	MEGs		GQ55_8G226700	4013	MEGs		Sobic.010G063033	5592	IGs		SETIT_032935mg	4374	IGs		Zm00001eb080890	4028	MEGs
Bradi4g16060	3995	MEGs		TVU49694	1982	MEGs		Os03g0627900	998	IGs		GQ55_8G228600	5525	IGs		Sobic.010G073700	1990	MEGs		SETIT_032935mg	3153	IGs		Zm00001eb080920	5520	MEGs
Bradi4g16180	3640	MEGs		TVU49718	2504	MEGs		Os03g0627900	726	IGs		GQ55_8G228600	4363	IGs		Sobic.010G076900	4261	MEGs		SETIT_032960mg	2147	IGs		Zm00001eb081030	5183	MEGs
Bradi4g16180	4396	MEGs		TVU49754	4961	MEGs		Os03g0627900	42	IGs		GQ55_8G230900	2914	IGs		Sobic.010G076900	4660	MEGs		SETIT_032960mg	394	IGs		Zm00001eb081140	3694	MEGs
Bradi4g16191	3501	IGs		TVU49769	4179	IGs		Os03g0648300	1550	MEGs		GQ55_8G230900	947	IGs		Sobic.010G076900	5685	MEGs		SETIT_032989mg	2815	MEGs		Zm00001eb081140	2762	MEGs
Bradi4g16234	5645	MEGs		TVU49769	3096	IGs		Os03g0648450	3	MEGs		GQ55_8G232700	5018	IGs		Sobic.010G079850	5125	MEGs		SETIT_033022mg	5407	MEGs		Zm00001eb081140	2593	MEGs
Bradi4g16340	2761	IGs		TVU49776	4182	MEGs		Os03g0648500	1144	MEGs		GQ55_8G232700	3497	IGs		Sobic.010G079900	557	MEGs		SETIT_033022mg	3842	MEGs		Zm00001eb081140	1583	MEGs
Bradi4g16910	4491	MEGs		TVU49781	4676	MEGs		Os03g0648600	5506	IGs		GQ55_8G232800	5628	MEGs		Sobic.010G089200	183	IGs		SETIT_033083mg	4801	MEGs		Zm00001eb081190	5669	MEGs
Bradi4g16950	4607	IGs		TVU49836	1494	MEGs		Os03g0649450	4080	MEGs		GQ55_8G232800	4105	MEGs		Sobic.010G089200	2068	IGs		SETIT_033083mg	3496	MEGs		Zm00001eb081190	3717	MEGs
Bradi4g17023	2374	MEGs		TVU49934	3549	MEGs		Os03g0649450	4133	MEGs		GQ55_8G232900	5079	MEGs		Sobic.010G094400	5682	MEGs		SETIT_033125mg	5612	IGs		Zm00001eb081360	4505	MEGs
Bradi4g17111	5366	MEGs		TVU49934	2409	MEGs		Os03g0653601	1336	MEGs		GQ55_8G233000	5498	IGs		Sobic.010G100150	4580	MEGs		SETIT_033125mg	4656	IGs		Zm00001eb081360	2845	MEGs
Bradi4g17111	3644	MEGs		TVU49997	3766	IGs		Os03g0653900	1934	IGs		GQ55_8G233600	4142	IGs		Sobic.010G102800	5629	MEGs		SETIT_033125mg	3183	IGs		Zm00001eb081360	3303	MEGs
Bradi4g17300	4655	MEGs		TVU49997	3106	IGs		Os03g0676100	3006	IGs		GQ55_8G233600	2177	IGs		Sobic.010G103000	3794	MEGs		SETIT_033146mg	3874	MEGs		Zm00001eb081580	3036	MEGs
Bradi4g17331	3562	MEGs		TVU50025	3349	MEGs		Os03g0740800	1688	MEGs		GQ55_8G234200	5731	MEGs		Sobic.010G103000	5122	MEGs		SETIT_033272mg	5033	MEGs		Zm00001eb081610	4424	MEGs
Bradi4g17611	4157	MEGs		TVU50027	3156	MEGs		Os03g0740833	4029	IGs		GQ55_8G234200	5376	MEGs		Sobic.010G103300	5	MEGs		SETIT_033273mg	2523	MEGs		Zm00001eb081800	4431	MEGs
Bradi4g18065	1955	MEGs		TVU50027	784	MEGs		Os03g0777000	3912	MEGs		GQ55_8G237500	4925	MEGs		Sobic.010G103300	1839	MEGs		SETIT_033273mg	536	MEGs		Zm00001eb082030	4430	IGs
Bradi4g18065	934	MEGs		TVU50080	4746	MEGs		Os03g0777000	3784	MEGs		GQ55_8G239500	5021	MEGs		Sobic.010G105701	5763	MEGs		SETIT_033274mg	925	MEGs		Zm00001eb082110	3844	MEGs
Bradi4g18065	5528	MEGs		TVU50093	5224	MEGs		Os03g0787350	4	MEGs		GQ55_8G243500	3211	IGs		Sobic.010G113400	4328	MEGs		SETIT_033340mg	4247	MEGs		Zm00001eb082190	730	MEGs
Bradi4g18245	2457	MEGs		TVU50098	5530	MEGs		Os03g0787400	1476	MEGs		GQ55_8G244200	5502	MEGs		Sobic.010G114200	5305	MEGs		SETIT_033340mg	435	MEGs		Zm00001eb082190	767	MEGs
Bradi4g18252	3485	MEGs		TVU50110	3851	MEGs		Os03g0787500	5346	IGs		GQ55_8G244400	3358	MEGs		Sobic.010G115000	2979	IGs		SETIT_033391mg	4254	IGs		Zm00001eb082530	2801	MEGs
Bradi4g18830	5643	MEGs		TVU50142	2932	MEGs		Os03g0787600	5008	IGs		GQ55_8G244400	1812	MEGs		Sobic.010G115000	4250	IGs		SETIT_033397mg	3881	MEGs		Zm00001eb082640	5302	IGs
Bradi4g18836	3482	MEGs		TVU50142	1706	MEGs		Os03g0806800	407	MEGs		GQ55_8G244500	4827	MEGs		Sobic.010G117500	4685	IGs		SETIT_033417mg	2689	MEGs		Zm00001eb082640	3402	IGs
Bradi4g18921	3259	MEGs		TVU50206	4560	MEGs		Os03g0806900	2060	MEGs		GQ55_8G254600	4544	MEGs		Sobic.010G117600	917	IGs		SETIT_033417mg	387	MEGs		Zm00001eb082650	4491	MEGs
Bradi4g19100	3308	MEGs		TVU50219	3132	MEGs		Os03g0807000	5511	IGs		GQ55_8G254600	2211	MEGs		Sobic.010G119700	916	MEGs		SETIT_033498mg	4872	IGs		Zm00001eb082730	5195	MEGs
Bradi4g19177	2500	MEGs		TVU50228	4365	MEGs		Os03g0827500	4996	MEGs		GQ55_8G254700	3635	MEGs		Sobic.010G119700	2845	MEGs		SETIT_033636mg	4301	IGs		Zm00001eb082750	5799	MEGs
Bradi4g19637	3907	MEGs		TVU50270	4593	MEGs		Os03g0827500	3425	MEGs		GQ55_8G256100	3477	MEGs		Sobic.010G122100	4265	MEGs		SETIT_033636mg	2952	IGs		Zm00001eb082990	5691	MEGs
Bradi4g20062	5413	MEGs		TVU50307	4262	MEGs		Os03g0829600	4475	IGs		GQ55_8G256100	1542	MEGs		Sobic.010G122400	776	MEGs		SETIT_033636mg	2406	IGs		Zm00001eb082990	3747	MEGs
Bradi4g20552	5228	IGs		TVU50307	2003	MEGs		Os03g0829600	4495	IGs		GQ55_8G260000	5228	IGs		Sobic.010G123300	1816	MEGs		SETIT_033681mg	2992	IGs		Zm00001eb083060	5164	MEGs
Bradi4g20844	4414	MEGs		TVU50428	5411	MEGs		Os03g0833500	3378	MEGs		GQ55_8G260100	5773	IGs		Sobic.010G123300	3219	MEGs		SETIT_033694mg	2411	IGs		Zm00001eb083060	3177	MEGs
Bradi4g20849	4640	IGs		TVU50430	2476	MEGs		Os03g0833600	5065	MEGs		GQ55_8G260100	4676	IGs		Sobic.010G124200	1946	MEGs		SETIT_033699mg	4597	IGs		Zm00001eb083080	812	MEGs
Bradi4g21025	3584	MEGs		TVU50430	180	MEGs		Os03g0859550	4903	MEGs		GQ55_9G007300	3031	MEGs		Sobic.010G124700	3633	MEGs		SETIT_033743mg	4907	IGs		Zm00001eb083090	2493	IGs
Bradi4g21032	5616	MEGs		TVU50438	4606	MEGs		Os03g0859600	5182	MEGs		GQ55_9G007300	1098	MEGs		Sobic.010G128500	4250	MEGs		SETIT_033759mg	4171	IGs		Zm00001eb083230	3966	MEGs
Bradi4g21092	4694	MEGs		TVU50467	4432	MEGs		Os04g0112766	3709	IGs		GQ55_9G007400	5554	IGs		Sobic.010G130601	3559	MEGs		SETIT_033759mg	2833	IGs		Zm00001eb083300	5335	MEGs
Bradi4g21155	5502	MEGs		TVU50467	3074	MEGs		Os04g0112766	3816	IGs		GQ55_9G009700	4631	MEGs		Sobic.010G130601	5586	MEGs		SETIT_033801mg	4999	MEGs		Zm00001eb083340	3841	MEGs
Bradi4g21575	183	MEGs		TVU50543	4984	MEGs		Os04g0117500	5649	MEGs		GQ55_9G009700	4294	MEGs		Sobic.010G132700	2836	IGs		SETIT_033923mg	3429	MEGs		Zm00001eb083350	4115	MEGs
Bradi4g21575	156	MEGs		TVU50547	3516	MEGs		Os04g0117500	5583	MEGs		GQ55_9G026000	2533	MEGs		Sobic.010G132700	3548	IGs		SETIT_033923mg	1443	MEGs		Zm00001eb083390	4003	IGs
Bradi4g21580	1609	MEGs		TVU50579	1883	MEGs		Os04g0137500	712	MEGs		GQ55_9G026000	809	MEGs		Sobic.010G132700	4582	IGs		SETIT_033944mg	5633	MEGs		Zm00001eb083480	4113	MEGs
Bradi4g21580	1582	MEGs		TVU50638	5310	MEGs		Os04g0139201	4872	IGs		GQ55_9G026100	4235	MEGs		Sobic.010G133150	5214	MEGs		SETIT_033944mg	4187	MEGs		Zm00001eb083720	4499	MEGs
Bradi4g21585	3897	MEGs		TVU50638	4182	MEGs		Os04g0147600	731	MEGs		GQ55_9G026100	2511	MEGs		Sobic.010G137600	70	MEGs		SETIT_034015mg	2872	MEGs		Zm00001eb083720	3253	MEGs
Bradi4g21585	3870	MEGs		TVU50719	4363	MEGs		Os04g0150300	1490	MEGs		GQ55_9G026200	4654	IGs		Sobic.010G138300	4301	MEGs		SETIT_034054mg	2660	MEGs		Zm00001eb083720	3564	MEGs
Bradi4g21710	3724	MEGs		TVU50725	3750	MEGs		Os04g0150500	3976	IGs		GQ55_9G026400	4387	MEGs		Sobic.010G138350	280	MEGs		SETIT_034055mg	5325	MEGs		Zm00001eb083770	4349	IGs
Bradi4g21710	1767	MEGs		TVU50725	1378	MEGs		Os04g0154000	2308	IGs		GQ55_9G026400	3079	MEGs		Sobic.010G138600	1769	MEGs		SETIT_034210mg	2168	MEGs		Zm00001eb083780	4394	MEGs
Bradi4g21735	5595	MEGs		TVU50738	2283	MEGs		Os04g0172560	5179	IGs		GQ55_9G028100	4631	IGs		Sobic.010G138600	3134	MEGs		SETIT_034230mg	5101	MEGs		Zm00001eb084030	2679	MEGs
Bradi4g21735	4514	MEGs		TVU50738	1241	MEGs		Os04g0177500	4665	IGs		GQ55_9G028100	3546	IGs		Sobic.010G140400	5426	MEGs		SETIT_034394mg	4813	MEGs		Zm00001eb084120	4113	MEGs
Bradi4g21735	3799	MEGs		TVU50739	3834	MEGs		Os04g0177500	4519	IGs		GQ55_9G040200	4936	MEGs		Sobic.010G142600	3181	MEGs		SETIT_034476mg	3858	MEGs		Zm00001eb084130	4339	MEGs
Bradi4g21740	5369	MEGs		TVU50749	5524	MEGs		Os04g0177500	4599	IGs		GQ55_9G040200	3648	MEGs		Sobic.010G144450	1015	MEGs		SETIT_034476mg	1476	MEGs		Zm00001eb084140	4348	MEGs
Bradi4g21764	4418	MEGs		TVU50749	3977	MEGs		Os04g0177500	4533	IGs		GQ55_9G041900	2231	MEGs		Sobic.010G150701	2320	MEGs		SETIT_034521mg	4719	MEGs		Zm00001eb084150	4463	MEGs
Bradi4g21764	2510	MEGs		TVU50806	4244	MEGs		Os04g0181901	5697	MEGs		GQ55_9G042000	5252	MEGs		Sobic.010G150701	4186	MEGs		SETIT_034531mg	4823	IGs		Zm00001eb084220	5306	MEGs
Bradi4g21767	5625	MEGs		TVU50816	5212	MEGs		Os04g0181901	5631	MEGs		GQ55_9G068300	4992	MEGs		Sobic.010G153600	5408	IGs		SETIT_034573mg	5127	MEGs		Zm00001eb084250	3639	MEGs
Bradi4g21767	3718	MEGs		TVU50862	5737	MEGs		Os04g0200000	1558	MEGs		GQ55_9G073200	4103	IGs		Sobic.010G153900	618	MEGs		SETIT_034644mg	4114	IGs		Zm00001eb084260	4116	IGs
Bradi4g21895	4525	MEGs		TVU50862	4620	MEGs		Os04g0200000	1198	MEGs		GQ55_9G073200	1859	IGs		Sobic.010G153900	1512	MEGs		SETIT_034767mg	2637	MEGs		Zm00001eb084300	1125	MEGs
Bradi4g21895	2923	MEGs		TVU50866	1144	MEGs		Os04g0218701	2036	MEGs		GQ55_9G073300	5146	MEGs		Sobic.010G153900	1561	MEGs		SETIT_035167mg	1750	MEGs		Zm00001eb084320	5575	IGs
Bradi4g22262	3914	MEGs		TVU50906	2991	MEGs		Os04g0218701	1147	MEGs		GQ55_9G073300	2902	MEGs		Sobic.010G153900	1645	MEGs		SETIT_035427mg	4654	IGs		Zm00001eb084320	3622	IGs
Bradi4g22262	2503	MEGs		TVU50906	1710	MEGs		Os04g0218701	654	MEGs		GQ55_9G076600	4131	MEGs		Sobic.010G157900	1620	MEGs		SETIT_035574mg	3170	MEGs		Zm00001eb084350	4006	MEGs
Bradi4g22610	4201	MEGs		TVU50906	708	MEGs		Os04g0225250	3511	IGs		GQ55_9G076600	4161	MEGs		Sobic.010G157900	2497	MEGs		SETIT_035574mg	1871	MEGs		Zm00001eb084370	4876	MEGs
Bradi4g22904	3493	MEGs		TVU51014	5516	MEGs		Os04g0225250	3563	IGs		GQ55_9G076600	3208	MEGs		Sobic.010G159000	4567	MEGs		SETIT_035638mg	1462	MEGs		Zm00001eb084480	4510	MEGs
Bradi4g22904	2391	MEGs		TVU51014	3415	MEGs		Os04g0225250	2113	IGs		GQ55_9G078800	3389	MEGs		Sobic.010G161201	3554	MEGs		SETIT_035726mg	4767	IGs		Zm00001eb084590	3460	MEGs
Bradi4g22904	1676	MEGs		TVU51039	4516	MEGs		Os04g0247875	2640	MEGs		GQ55_9G078800	2495	MEGs		Sobic.010G162400	5415	IGs		SETIT_035744mg	4339	MEGs		Zm00001eb084600	4772	MEGs
Bradi4g23250	269	MEGs		TVU51039	3613	MEGs		Os04g0252200	5584	MEGs		GQ55_9G078900	5207	MEGs		Sobic.010G162900	4682	MEGs		SETIT_035744mg	2773	MEGs		Zm00001eb084640	522	MEGs
Bradi4g23250	3155	MEGs		TVU51069	4007	MEGs		Os04g0271000	3972	MEGs		GQ55_9G083500	4978	MEGs		Sobic.010G164150	5123	MEGs		SETIT_035941mg	4093	MEGs		Zm00001eb084740	4413	IGs
Bradi4g23475	47	MEGs		TVU51069	3896	MEGs		Os04g0283800	3509	IGs		GQ55_9G104600	1747	MEGs		Sobic.010G164500	1995	MEGs		SETIT_036120mg	1201	MEGs		Zm00001eb084750	5459	MEGs
Bradi4g23490	5504	IGs		TVU51069	1901	MEGs		Os04g0283800	3344	IGs		GQ55_9G104700	5307	IGs		Sobic.010G172800	5261	MEGs		SETIT_036142mg	5077	MEGs		Zm00001eb085120	3689	MEGs
Bradi4g23490	4161	IGs		TVU51083	4107	IGs		Os04g0283900	5316	MEGs		GQ55_9G122200	4808	MEGs		Sobic.010G177500	4265	MEGs		SETIT_036171mg	4162	MEGs		Zm00001eb085130	2305	MEGs
Bradi4g23490	4170	IGs		TVU51083	2193	IGs		Os04g0283900	5156	MEGs		GQ55_9G124700	2719	MEGs		Sobic.010G177500	5214	MEGs		SETIT_036207mg	2736	MEGs		Zm00001eb085170	4524	MEGs
Bradi4g23490	2831	IGs		TVU51095	4801	IGs		Os04g0288500	3234	MEGs		GQ55_9G124700	753	MEGs		Sobic.010G177500	5267	MEGs		SETIT_036207mg	910	MEGs		Zm00001eb085180	4546	IGs
Bradi4g23899	4247	IGs		TVU51144	3276	MEGs		Os04g0288550	3963	MEGs		GQ55_9G124800	4015	MEGs		Sobic.010G180000	4743	MEGs		SETIT_036419mg	5068	MEGs		Zm00001eb085580	4840	MEGs
Bradi4g23910	5537	MEGs		TVU51144	2254	MEGs		Os04g0316800	4542	MEGs		GQ55_9G124800	2049	MEGs		Sobic.010G182500	2608	MEGs		SETIT_036471mg	4662	MEGs		Zm00001eb085580	2886	MEGs
Bradi4g23944	2989	MEGs		TVU51154	1387	MEGs		Os04g0316800	4578	MEGs		GQ55_9G125200	4674	IGs		Sobic.010G183800	4480	MEGs		SETIT_036471mg	4584	MEGs		Zm00001eb085590	4021	MEGs
Bradi4g24170	4406	MEGs		TVU51208	2160	IGs		Os04g0316800	2964	MEGs		GQ55_9G131800	5720	MEGs		Sobic.010G187800	4572	MEGs		SETIT_0364742mg	5146	IGs		Zm00001eb085630	4805	MEGs
Bradi4g24170	3231	MEGs		TVU51209	5311	MEGs		Os04g0316800	2997	MEGs		GQ55_9G131800	4827	MEGs		Sobic.010G187800	5297	MEGs		SETIT_0364742mg	5187	IGs		Zm00001eb085650	2796	MEGs
Bradi4g24170	1208	MEGs		TVU51348	5677	MEGs		Os04g0334951	3898	MEGs		GQ55_9G140000	1883	MEGs		Sobic.010G187950	1000	IGs		SETIT_036601mg	3823	MEGs		Zm00001eb085650	1060	MEGs
Bradi4g24201	4792	MEGs		TVU51348	4520	MEGs		Os04g0344400	2660	MEGs		GQ55_9G141300	2953	MEGs		Sobic.010G187950	1725	IGs		SETIT_036601mg	3605	MEGs		Zm00001eb085920	839	IGs
Bradi4g24201	2866	MEGs		TVU51348	4521	MEGs		Os04g0344400	1841	MEGs		GQ55_9G141300	722	MEGs		Sobic.010G187950	2903	IGs		SETIT_036630mg	4344	MEGs		Zm00001eb085930	1725	MEGs
Bradi4g24202	5118	IGs		TVU51355	2587	MEGs		Os04g0344400	1338	MEGs		GQ55_9G144800	2907	IGs		Sobic.010G189200	5216	IGs		SETIT_036630mg	2841	MEGs		Zm00001eb085980	158	MEGs
Bradi4g24515	4699	IGs		TVU51362	5205	MEGs		Os04g0375750	681	IGs		GQ55_9G144800	1847	IGs		Sobic.010G193800	2542	MEGs		SETIT_036725mg	5496	MEGs		Zm00001eb086040	4551	MEGs
Bradi4g24570	4615	MEGs		TVU51369	4239	MEGs		Os04g0375900	4071	MEGs		GQ55_9G144900	4897	MEGs		Sobic.010G193800	3277	MEGs		SETIT_036833mg	3917	IGs		Zm00001eb086040	3608	MEGs
Bradi4g24573	10	MEGs		TVU51423	5249	IGs		Os04g0387900	5447	IGs		GQ55_9G144900	3837	MEGs		Sobic.010G193800	4447	MEGs		SETIT_036833mg	2434	IGs		Zm00001eb086040	3396	MEGs
Bradi4g24580	3881	IGs		TVU51428	2966	MEGs		Os04g0389100	5537	IGs		GQ55_9G147600	4573	IGs		Sobic.010G194200	4292	MEGs		SETIT_036959mg	4624	MEGs		Zm00001eb086170	5025	MEGs
Bradi4g24640	952	IGs		TVU51428	992	MEGs		Os04g0389100	5057	IGs		GQ55_9G159300	4752	MEGs		Sobic.010G194200	4822	MEGs		SETIT_036959mg	3161	MEGs		Zm00001eb086260	4174	MEGs
Bradi4g24650	4153	MEGs		TVU51571	2156	MEGs		Os04g0389600	4572	MEGs		GQ55_9G165600	5268	MEGs		Sobic.010G195500	4050	MEGs		SETIT_036959mg	3560	MEGs		Zm00001eb086260	2270	MEGs
Bradi4g24822	4166	IGs		TVU51610	5485	MEGs		Os04g0389600	2981	MEGs		GQ55_9G165900	4258	MEGs		Sobic.010G195500	4239	MEGs		SETIT_037100mg	5344	MEGs		Zm00001eb086270	5026	IGs
Bradi4g24825	5327	MEGs		TVU51653	471	MEGs		Os04g0389600	3098	MEGs		GQ55_9G165900	2360	MEGs		Sobic.010G209600	3219	IGs		SETIT_037100mg	4208	MEGs		Zm00001eb086280	5566	MEGs
Bradi4g24937	3249	MEGs		TVU51661	1756	MEGs		Os04g0389600	3005	MEGs		GQ55_9G168400	4128	MEGs		Sobic.010G209600	4564	IGs		SETIT_037136mg	3478	MEGs		Zm00001eb086400	5162	MEGs
Bradi4g25204	5067	MEGs		TVU51665	2389	MEGs		Os04g0399300	4802	MEGs		GQ55_9G168400	1958	MEGs		Sobic.010G217400	4283	MEGs		SETIT_037136mg	2001	MEGs		Zm00001eb086450	3167	IGs
Bradi4g25276	866	IGs		TVU51668	3862	MEGs		Os04g0399300	4721	MEGs		GQ55_9G170900	3630	MEGs		Sobic.010G217400	5775	MEGs		SETIT_037137mg	5382	MEGs		Zm00001eb086460	5179	MEGs
Bradi4g25497	2785	MEGs		TVU51668	2616	MEGs		Os04g0400600	657	IGs		GQ55_9G176300	5429	MEGs		Sobic.010G217466	1757	MEGs		SETIT_037137mg	3597	MEGs		Zm00001eb086540	4389	MEGs
Bradi4g25610	369	MEGs		TVU51668	1901	MEGs		Os04g0400700	1992	MEGs		GQ55_9G176300	4356	MEGs		Sobic.010G217466	3156	MEGs		SETIT_037138mg	2775	MEGs		Zm00001eb086540	5339	MEGs
Bradi4g25950	4308	MEGs		TVU51704	5574	MEGs		Os04g0401900	25	IGs		GQ55_9G179800	1830	MEGs		Sobic.010G231050	1726	MEGs		SETIT_037248mg	1428	MEGs		Zm00001eb086710	4198	MEGs
Bradi4g26119	4329	MEGs		TVU51706	3425	MEGs		Os04g0419200	3873	MEGs		GQ55_9G194900	5440	MEGs		Sobic.010G234200	5532	MEGs		SETIT_037248mg	576	MEGs		Zm00001eb087050	3991	MEGs
Bradi4g26119	2229	MEGs		TVU51706	2145	MEGs		Os04g0419800	5155	MEGs		GQ55_9G194900	4344	MEGs		Sobic.010G240300	4570	MEGs		SETIT_037329mg	4600	MEGs		Zm00001eb087050	2826	MEGs
Bradi4g26990	1017	MEGs		TVU51746	1331	MEGs		Os04g0419800	3746	MEGs		GQ55_9G194900	3996	MEGs		Sobic.010G240300	5370	MEGs		SETIT_037689mg	2440	MEGs		Zm00001eb087200	1405	MEGs
Bradi4g26990	1033	MEGs		TVU51762	3271	MEGs		Os04g0419900	5393	IGs		GQ55_9G197000	1552	MEGs		Sobic.010G240400	3118	MEGs		SETIT_037692mg	2889	MEGs		Zm00001eb087350	3815	MEGs
Bradi4g26990	14	MEGs		TVU51762	2153	MEGs		Os04g0419900	4064	IGs		GQ55_9G197100	4875	MEGs		Sobic.010G240400	3916	MEGs		SETIT_037692mg	545	MEGs		Zm00001eb087350	3814	MEGs
Bradi4g27057	5274	MEGs		TVU51771	2395	IGs		Os04g0420700	5502	IGs		GQ55_9G200700	3295	MEGs		Sobic.010G240400	5144	MEGs		SETIT_037746mg	3738	MEGs		Zm00001eb087350	2863	MEGs
Bradi4g27090	5391	MEGs		TVU51771	584	IGs		Os04g0420700	5228	IGs		GQ55_9G200700	2201	MEGs		Sobic.010G251000	2721	MEGs		SETIT_037814mg	5370	MEGs		Zm00001eb087380	2015	IGs
Bradi4g27500	4023	IGs		TVU51792	1577	MEGs		Os04g0420700	4251	IGs		GQ55_9G200700	1515	MEGs		Sobic.010G264300	5374	MEGs		SETIT_037867mg	5060	IGs		Zm00001eb087470	2438	MEGs
Bradi4g27500	2798	IGs		TVU51792	1624	MEGs		Os04g0420700	3823	IGs		GQ55_9G214500	5026	IGs		Sobic.K044400	1495	MEGs		SETIT_037867mg	2912	IGs		Zm00001eb087470	1307	MEGs
Bradi4g28726	4331	IGs		TVU07495	4560	MEGs		Os04g0433000	4336	MEGs		GQ55_9G218700	4925	IGs		Sobic.K044400	3372	MEGs		SETIT_037870mg	2466	MEGs		Zm00001eb087470	594	MEGs
Bradi4g29006	5521	IGs		TVU07495	5332	MEGs		Os04g0433000	4270	MEGs		GQ55_9G220100	4501	MEGs		Sobic.K044405	2455	MEGs		SETIT_037870mg	600	MEGs		Zm00001eb087720	4752	IGs
Bradi4g29436	1330	MEGs		TVU07736	3837	MEGs		Os04g0436700	681	IGs		GQ55_9G220600	3475	IGs		Sobic.001G000100	3946	MEGs		SETIT_037871mg	4093	IGs		Zm00001eb087750	1337	MEGs
Bradi4g29530	4213	IGs		TVU07736	2309	MEGs		Os04g0467550	3617	MEGs		GQ55_9G220600	2276	IGs		Sobic.001G000100	4052	MEGs		SETIT_037889mg	4543	IGs		Zm00001eb087750	688	MEGs
Bradi4g29530	2509	IGs		TVU07744	4168	MEGs		Os04g0467700	3620	MEGs		GQ55_9G220700	3363	IGs		Sobic.001G000900	3699	MEGs		SETIT_037890mg	4175	MEGs		Zm00001eb087760	4347	MEGs
Bradi4g29650	3376	MEGs		TVU07744	4171	MEGs		Os04g0469400	4457	IGs		GQ55_9G221600	2281	MEGs		Sobic.001G000900	4724	MEGs		SETIT_037890mg	3039	MEGs		Zm00001eb087760	3698	MEGs
Bradi4g29720	4987	MEGs		TVU07921	2514	IGs		Os04g0469400	4537	IGs		GQ55_9G221700	4941	MEGs		Sobic.001G001000	1985	MEGs		SETIT_037944mg	2454	MEGs		Zm00001eb087900	4200	MEGs
Bradi4g29720	3115	MEGs		TVU07923	2517	MEGs		Os04g0469400	4471	IGs		GQ55_9G225000	5181	MEGs		Sobic.001G001000	3010	MEGs		SETIT_037944mg	686	MEGs		Zm00001eb088020	2967	MEGs
Bradi4g29760	4628	MEGs		TVU07929	5901	MEGs		Os04g0471400	4207	MEGs		GQ55_9G225000	5190	MEGs		Sobic.001G009000	1457	MEGs		SETIT_037948mg	3118	IGs		Zm00001eb088030	3456	MEGs
Bradi4g29810	1134	MEGs		TVU07967	4261	MEGs		Os04g0537100	1862	IGs		GQ55_9G225000	5152	MEGs		Sobic.001G009000	1566	MEGs		SETIT_037992mg	2815	IGs		Zm00001eb088330	5333	MEGs
Bradi4g29810	57	MEGs		TVU07967	4316	MEGs		Os04g0537100	1360	IGs		GQ55_9G227600	4822	IGs		Sobic.001G009000	2947	MEGs		SETIT_037995mg	3976	IGs		Zm00001eb088330	3374	MEGs
Bradi4g30530	2608	MEGs		TVU08077	983	MEGs		Os04g0537450	5559	MEGs		GQ55_9G228200	3024	IGs		Sobic.001G009000	2956	MEGs		SETIT_037995mg	2063	IGs		Zm00001eb088340	5693	MEGs
Bradi4g30530	707	MEGs		TVU08092	2471	MEGs		Os04g0537450	5063	MEGs		GQ55_9G228500	3092	IGs		Sobic.001G015800	5451	MEGs		SETIT_038079mg	3268	MEGs		Zm00001eb088340	3734	MEGs
Bradi4g31460	4790	MEGs		TVU08138	4709	MEGs		Os04g0557200	2544	MEGs		GQ55_9G232400	3991	MEGs		Sobic.001G016800	5149	MEGs		SETIT_038079mg	1326	MEGs		Zm00001eb088420	3513	MEGs
Bradi4g31465	712	MEGs		TVU08158	2242	MEGs		Os04g0564300	1692	MEGs		GQ55_9G235300	3195	MEGs		Sobic.001G041600	5407	MEGs		SETIT_038084mg	2805	IGs		Zm00001eb088420	3521	MEGs
Bradi4g32020	1298	MEGs		TVU08217	4190	IGs		Os04g0591232	2041	IGs		GQ55_9G235300	1288	MEGs		Sobic.001G049000	3767	MEGs		SETIT_038084mg	1393	IGs		Zm00001eb088420	2701	MEGs
Bradi4g32267	3351	MEGs		TVU08239	3331	IGs		Os04g0591232	2060	IGs		GQ55_9G235400	5688	IGs		Sobic.001G049000	3855	MEGs		SETIT_038092mg	5633	IGs		Zm00001eb088670	2172	MEGs
Bradi4g32846	5141	MEGs		TVU08331	4076	MEGs		Os04g0603800	1827	IGs		GQ55_9G235400	3781	IGs		Sobic.001G053200	5595	MEGs		SETIT_038133mg	4412	IGs		Zm00001eb088970	4032	MEGs
Bradi4g33640	5797	MEGs		TVU08331	4071	MEGs		Os04g0603800	355	IGs		GQ55_9G238600	3902	IGs		Sobic.001G053500	1386	MEGs		SETIT_038181mg	1157	MEGs		Zm00001eb088970	2587	MEGs
Bradi4g33640	4503	MEGs		TVU08394	1034	MEGs		Os04g0603800	1106	IGs		GQ55_9G238600	2879	IGs		Sobic.001G056500	4616	MEGs		SETIT_038215mg	2432	MEGs		Zm00001eb089590	4705	MEGs
Bradi4g33870	3775	MEGs		TVU08401	5475	MEGs		Os04g0603800	204	IGs		GQ55_9G238600	1842	IGs		Sobic.001G057500	1926	IGs		SETIT_038222mg	5586	IGs		Zm00001eb089610	2588	MEGs
Bradi4g34873	4303	MEGs		TVU08444	1034	MEGs		Os04g0603900	2784	MEGs		GQ55_9G239500	3618	MEGs		Sobic.001G110150	1660	MEGs		SETIT_038222mg	4111	IGs		Zm00001eb089610	1433	MEGs
Bradi4g34873	2268	MEGs		TVU08444	1052	MEGs		Os04g0603900	1312	MEGs		GQ55_9G240800	5123	MEGs		Sobic.001G110150	1886	MEGs		SETIT_038305mg	4721	IGs		Zm00001eb089620	5497	MEGs
Bradi4g35301	4118	MEGs		TVU08491	5756	IGs		Os04g0603900	2063	MEGs		GQ55_9G240800	3840	MEGs		Sobic.001G117900	4617	MEGs		SETIT_038305mg	4558	IGs		Zm00001eb089650	3378	MEGs
Bradi4g35301	4178	MEGs		TVU08491	5270	IGs		Os04g0603900	1161	MEGs		GQ55_9G246600	3691	MEGs		Sobic.001G145200	1546	MEGs		SETIT_038305mg	3863	IGs		Zm00001eb089720	5444	MEGs
Bradi4g35301	2312	MEGs		TVU08526	4277	IGs		Os04g0603900	819	MEGs		GQ55_9G249400	4558	IGs		Sobic.001G145200	1834	MEGs		SETIT_038305mg	3047	IGs		Zm00001eb089760	1377	MEGs
Bradi4g35650	4892	IGs		TVU08784	5245	MEGs		Os04g0604000	3107	MEGs		GQ55_9G251900	460	MEGs		Sobic.001G145300	791	IGs		SETIT_038308mg	4837	IGs		Zm00001eb089770	4049	MEGs
Bradi4g36790	1741	IGs		TVU08915	1423	MEGs		Os04g0604000	1635	MEGs		GQ55_9G252800	853	MEGs		Sobic.001G145300	1059	IGs		SETIT_038523mg	5288	IGs		Zm00001eb089860	3426	MEGs
Bradi4g36796	4557	MEGs		TVU08917	2299	MEGs		Os04g0604000	2386	MEGs		GQ55_9G254800	5361	MEGs		Sobic.001G146600	2684	MEGs		SETIT_038538mg	2596	MEGs		Zm00001eb089870	1574	MEGs
Bradi4g38660	5407	MEGs		TVU08918	2298	MEGs		Os04g0604000	1484	MEGs		GQ55_9G254800	4595	MEGs		Sobic.001G148300	4616	MEGs		SETIT_038568mg	5541	MEGs		Zm00001eb089870	529	MEGs
Bradi4g41488	4726	MEGs		TVU08935	3681	MEGs		Os04g0604000	1142	MEGs		GQ55_9G257800	1659	MEGs		Sobic.001G149800	2851	MEGs		SETIT_038574mg	2922	MEGs		Zm00001eb089940	5191	IGs
Bradi4g41948	4787	MEGs		TVU08941	826	MEGs		Os04g0606601	5129	IGs		GQ55_9G257900	5149	MEGs		Sobic.001G150100	5408	IGs		SETIT_038574mg	1070	MEGs		Zm00001eb089940	3225	IGs
Bradi4g41948	3617	MEGs		TVU08941	932	MEGs		Os04g0609100	4011	MEGs		GQ55_9G259500	2060	IGs		Sobic.001G150200	1452	MEGs		SETIT_038687mg	2060	MEGs		Zm00001eb090000	3576	IGs
Bradi4g42080	1244	IGs		TVU09088	5107	MEGs		Os04g0624450	3891	IGs		GQ55_9G266100	1675	IGs		Sobic.001G153800	3177	MEGs		SETIT_038687mg	590	MEGs		Zm00001eb090000	2343	IGs
Bradi4g42081	3466	IGs		TVU09088	5174	MEGs		Os04g0662000	304	MEGs		GQ55_9G266200	2404	IGs		Sobic.001G153900	2425	IGs		SETIT_038693mg	3039	MEGs		Zm00001eb090000	1886	IGs
Bradi4g42930	3652	IGs		TVU09158	5643	MEGs		Os04g0662000	132	MEGs		GQ55_9G266300	3648	IGs		Sobic.001G154000	1219	MEGs		SETIT_038693mg	1581	MEGs		Zm00001eb090060	5243	IGs
Bradi4g42930	1804	IGs		TVU09158	5522	MEGs		Os04g0662100	2611	MEGs		GQ55_9G285200	2602	MEGs		Sobic.001G154600	4874	IGs		SETIT_038785mg	4172	MEGs		Zm00001eb090060	4107	IGs
Bradi4g42930	1824	IGs		TVU09158	5251	MEGs		Os04g0662100	2440	MEGs		GQ55_9G285200	554	MEGs		Sobic.001G154700	822	MEGs		SETIT_038785mg	2227	MEGs		Zm00001eb090310	4818	MEGs
Bradi4g42940	4862	MEGs		TVU09160	5216	IGs		Os04g0682800	3947	MEGs		GQ55_9G287800	5515	MEGs		Sobic.001G159700	2110	MEGs		SETIT_038815mg	3211	MEGs		Zm00001eb090490	2462	MEGs
Bradi4g42940	3012	MEGs		TVU09160	5608	IGs		Os04g0682800	3892	MEGs		GQ55_9G291200	1015	IGs		Sobic.001G159700	2606	MEGs		SETIT_038951mg	4163	MEGs		Zm00001eb090530	5411	MEGs
Bradi4g42940	3034	MEGs		TVU09282	2424	MEGs		Os04g0682850	5688	MEGs		GQ55_9G291200	113	IGs		Sobic.001G159700	4196	MEGs		SETIT_038957mg	3909	MEGs		Zm00001eb090530	5243	MEGs
Bradi4g43370	2070	MEGs		TVU09292	312	MEGs		Os04g0682850	5775	MEGs		GQ55_9G292100	2810	MEGs		Sobic.001G163900	1805	MEGs		SETIT_038967mg	3277	MEGs		Zm00001eb090680	5568	MEGs
Bradi4g43370	1295	MEGs		TVU09294	5195	MEGs		Os04g0688300	4563	MEGs		GQ55_9G298800	4656	MEGs		Sobic.001G164000	2005	MEGs		SETIT_038975mg	4860	MEGs		Zm00001eb090680	4654	MEGs
Bradi4g43380	4059	IGs		TVU09350	4743	MEGs		Os05g0114100	5194	MEGs		GQ55_9G301300	3556	IGs		Sobic.001G164500	1302	MEGs		SETIT_038975mg	2926	MEGs		Zm00001eb090730	2225	MEGs
Bradi4g43380	3284	IGs		TVU09363	4877	MEGs		Os05g0120000	5212	IGs		GQ55_9G301400	4203	MEGs		Sobic.001G164500	1365	MEGs		SETIT_038987mg	1938	MEGs		Zm00001eb090730	2308	MEGs
Bradi4g43390	5476	MEGs		TVU09598	83	MEGs		Os05g0120000	5069	IGs		GQ55_9G301800	4132	MEGs		Sobic.001G167800	4109	MEGs		SETIT_039030mg	2615	MEGs		Zm00001eb090750	5462	MEGs
Bradi4g43690	3343	MEGs		TVU09599	1786	MEGs		Os05g0120050	5243	MEGs		GQ55_9G301900	4929	MEGs		Sobic.001G167800	4847	MEGs		SETIT_039073mg	4328	MEGs		Zm00001eb090750	3509	MEGs
Bradi4g44520	5035	IGs		TVU09612	5794	MEGs		Os05g0120050	5100	MEGs		GQ55_9G306300	4542	MEGs		Sobic.001G167800	5359	MEGs		SETIT_039073mg	3561	MEGs		Zm00001eb090880	3798	MEGs
Bradi4g44520	2935	IGs		TVU09653	1772	MEGs		Os05g0141800	4569	IGs		GQ55_9G306300	3527	MEGs		Sobic.001G176300	3497	MEGs		SETIT_039124mg	2821	MEGs		Zm00001eb090890	4332	IGs
Bradi4g44530	3811	MEGs		TVU09654	4522	MEGs		Os05g0151100	1688	MEGs		GQ55_9G306300	2557	MEGs		Sobic.001G182200	1465	MEGs		SETIT_039124mg	1642	MEGs		Zm00001eb091160	4849	MEGs
Bradi4g44983	3297	MEGs		TVU09762	3999	MEGs		Os05g0151100	1325	MEGs		GQ55_9G309300	3566	MEGs		Sobic.001G186401	1775	MEGs		SETIT_039153mg	4735	MEGs		Zm00001eb091160	3573	MEGs
Bradi4g44983	1920	MEGs		TVU09762	1239	MEGs		Os05g0151150	1754	MEGs		GQ55_9G309300	1794	MEGs		Sobic.001G186401	2543	MEGs		SETIT_039153mg	2769	MEGs		Zm00001eb091230	5596	MEGs
Bradi4g45261	2419	MEGs		TVU09765	2005	MEGs		Os05g0151150	1391	MEGs		GQ55_9G309300	878	MEGs		Sobic.001G186401	2544	MEGs		SETIT_039157mg	4902	MEGs		Zm00001eb091260	5520	MEGs
Bradi5g00274	4831	MEGs		TVU09766	4020	MEGs		Os05g0151200	3737	IGs		GQ55_9G309300	661	MEGs		Sobic.001G192000	2341	MEGs		SETIT_039157mg	3623	MEGs		Zm00001eb091400	4738	IGs
Bradi5g00274	2797	MEGs		TVU09899	1996	MEGs		Os05g0151200	3374	IGs		GQ55_9G309400	5121	IGs		Sobic.001G201000	2014	MEGs		SETIT_039160mg	4958	MEGs		Zm00001eb091400	2782	IGs
Bradi5g00912	2894	MEGs		TVU09899	1709	MEGs		Os05g0151300	4760	MEGs		GQ55_9G309400	4900	IGs		Sobic.001G202500	4759	MEGs		SETIT_039180mg	3317	IGs		Zm00001eb091440	4099	MEGs
Bradi5g00912	1048	MEGs		TVU09911	1527	MEGs		Os05g0151300	5120	MEGs		GQ55_9G319500	581	IGs		Sobic.001G203650	3462	MEGs		SETIT_039180mg	2261	IGs		Zm00001eb091440	2196	MEGs
Bradi5g00925	5285	MEGs		TVU09917	1527	MEGs		Os05g0185700	3168	MEGs		GQ55_9G321400	1643	IGs		Sobic.001G207100	4634	IGs		SETIT_039224mg	5646	MEGs		Zm00001eb091540	4150	MEGs
Bradi5g00925	3439	MEGs		TVU10124	5179	MEGs		Os05g0199500	4324	MEGs		GQ55_9G321500	2567	IGs		Sobic.001G207100	5050	IGs		SETIT_039224mg	5410	MEGs		Zm00001eb091670	5302	MEGs
Bradi5g01250	3500	MEGs		TVU10124	4957	MEGs		Os05g0203800	2161	MEGs		GQ55_9G321600	2859	IGs		Sobic.001G207633	5125	MEGs		SETIT_039224mg	4761	MEGs		Zm00001eb091740	1086	MEGs
Bradi5g01250	1412	MEGs		TVU10213	4662	MEGs		Os05g0203800	2161	MEGs		GQ55_9G321700	4873	IGs		Sobic.001G214000	3447	MEGs		SETIT_039295mg	812	MEGs		Zm00001eb091750	3081	MEGs
Bradi5g01630	4018	MEGs		TVU10312	4704	MEGs		Os05g0217700	4257	MEGs		GQ55_9G323400	2040	IGs		Sobic.001G214000	4800	MEGs		SETIT_039321mg	5156	IGs		Zm00001eb091750	2239	MEGs
Bradi5g01943	191	MEGs		TVU10312	4717	MEGs		Os05g0217700	3461	MEGs		GQ55_9G328100	3837	MEGs		Sobic.001G220132	3449	MEGs		SETIT_039321mg	3742	IGs		Zm00001eb091770	4716	IGs
Bradi5g02037	5132	MEGs		TVU10406	443	MEGs		Os05g0223200	4973	MEGs		GQ55_9G328900	898	MEGs		Sobic.001G220132	3629	MEGs		SETIT_039365mg	2494	MEGs		Zm00001eb091900	5649	MEGs
Bradi5g02240	3361	MEGs		TVU10407	788	MEGs		Os05g0240200	4551	MEGs		GQ55_9G331100	3901	IGs		Sobic.001G221300	4544	MEGs		SETIT_039365mg	1548	MEGs		Zm00001eb091900	3696	MEGs
Bradi5g02240	2423	MEGs		TVU10407	5599	MEGs		Os05g0242000	4366	IGs		GQ55_9G334800	840	IGs		Sobic.001G221300	4547	MEGs		SETIT_039374mg	2545	MEGs		Zm00001eb091930	5244	IGs
Bradi5g02306	5111	IGs		TVU10408	2032	MEGs		Os05g0242000	4480	IGs		GQ55_9G335100	4490	IGs		Sobic.001G242500	4710	MEGs		SETIT_039374mg	1579	MEGs		Zm00001eb091930	5271	IGs
Bradi5g02312	5508	MEGs		TVU10409	3983	MEGs		Os05g0247400	57	IGs		GQ55_9G344700	4343	MEGs		Sobic.001G242500	4816	MEGs		SETIT_039374mg	580	MEGs		Zm00001eb091930	4163	IGs
Bradi5g02312	5348	MEGs		TVU10413	2843	MEGs		Os05g0253100	1205	IGs		GQ55_9G344700	2307	MEGs		Sobic.001G242600	2457	IGs		SETIT_039405mg	5026	MEGs		Zm00001eb091940	1838	IGs
Bradi5g02312	4076	MEGs		TVU10413	3061	MEGs		Os05g0263500	1357	MEGs		GQ55_9G344800	4438	IGs		Sobic.001G242600	2563	IGs		SETIT_039435mg	4530	MEGs		Zm00001eb091950	3242	MEGs
Bradi5g02312	3465	MEGs		TVU10498	4587	MEGs		Os05g0267850	2638	MEGs		GQ55_9G346900	3194	IGs		Sobic.001G247800	2706	MEGs		SETIT_039435mg	3958	MEGs		Zm00001eb092250	2737	MEGs
Bradi5g02423	5505	IGs		TVU10498	4605	MEGs		Os05g0267850	2742	MEGs		GQ55_9G348100	5047	IGs		Sobic.001G247800	2715	MEGs		SETIT_039467mg	3409	MEGs		Zm00001eb092610	2902	MEGs
Bradi5g02423	4336	IGs		TVU10521	4366	MEGs		Os05g0267850	1833	MEGs		GQ55_9G348100	4113	IGs		Sobic.001G247800	3199	MEGs		SETIT_039523mg	4898	MEGs		Zm00001eb092610	2056	MEGs
Bradi5g02786	5131	MEGs		TVU10584	3461	MEGs		Os05g0267850	1329	MEGs		GQ55_9G348200	2710	IGs		Sobic.001G253600	5224	MEGs		SETIT_039523mg	3815	MEGs		Zm00001eb092620	3021	IGs
Bradi5g02786	3084	MEGs		TVU10584	3023	MEGs		Os05g0270200	3914	MEGs		GQ55_9G350200	3838	IGs		Sobic.001G253600	5284	MEGs		SETIT_039542mg	2338	MEGs		Zm00001eb092620	2175	IGs
Bradi5g02787	5222	MEGs		TVU10619	5138	MEGs		Os05g0270200	4276	MEGs		GQ55_9G350200	3770	IGs		Sobic.001G253600	5361	MEGs		SETIT_039542mg	2204	MEGs		Zm00001eb092790	1780	MEGs
Bradi5g02791	2720	MEGs		TVU10619	5622	MEGs		Os05g0270200	2568	MEGs		GQ55_9G350200	1828	IGs		Sobic.001G254000	472	MEGs		SETIT_039571mg	5138	MEGs		Zm00001eb092790	625	MEGs
Bradi5g02796	4915	MEGs		TVU10624	5032	MEGs		Os05g0270200	3010	MEGs		GQ55_9G351100	676	MEGs		Sobic.001G254700	1188	MEGs		SETIT_039615mg	1771	MEGs		Zm00001eb092990	3427	MEGs
Bradi5g02973	4472	MEGs		TVU10624	4782	MEGs		Os05g0276100	2286	MEGs		GQ55_9G354900	4076	IGs		Sobic.001G254700	2081	MEGs		SETIT_039660mg	5553	MEGs		Zm00001eb093010	3424	MEGs
Bradi5g03156	2671	IGs		TVU10624	4578	MEGs		Os05g0277000	4249	MEGs		GQ55_9G356400	4034	IGs		Sobic.001G255600	3823	MEGs		SETIT_039660mg	4654	MEGs		Zm00001eb093230	5038	MEGs
Bradi5g03156	907	IGs		TVU10696	5682	MEGs		Os05g0277000	2539	MEGs		GQ55_9G356800	5022	IGs		Sobic.001G255600	4190	MEGs		SETIT_039688mg	5227	MEGs		Zm00001eb093290	2896	MEGs
Bradi5g03168	2015	MEGs		TVU10797	4301	MEGs		Os05g0277100	4254	MEGs		GQ55_9G356800	3993	IGs		Sobic.001G255600	4325	MEGs		SETIT_039770mg	1243	MEGs		Zm00001eb093340	5512	MEGs
Bradi5g03501	4845	MEGs		TVU10797	3847	MEGs		Os05g0277100	2544	MEGs		GQ55_9G356800	3782	IGs		Sobic.001G258400	4268	MEGs		SETIT_039770mg	1198	MEGs		Zm00001eb093340	4236	MEGs
Bradi5g03501	3717	MEGs		TVU10819	5652	MEGs		Os05g0278500	5603	MEGs		GQ55_9G356900	5393	MEGs		Sobic.001G258400	4404	MEGs		SETIT_039770mg	215	MEGs		Zm00001eb093380	3364	MEGs
Bradi5g03501	3004	MEGs		TVU10819	5194	MEGs		Os05g0279750	252	IGs		GQ55_9G356900	4364	MEGs		Sobic.001G259300	3892	MEGs		SETIT_039798mg	1426	MEGs		Zm00001eb093380	1640	MEGs
Bradi5g03510	4172	MEGs		TVU10850	5734	MEGs		Os05g0281400	5485	MEGs		GQ55_9G356900	4153	MEGs		Sobic.001G259600	3491	IGs		SETIT_039798mg	474	MEGs		Zm00001eb093450	2660	MEGs
Bradi5g03510	3044	MEGs		TVU10853	3059	MEGs		Os05g0281400	5312	MEGs		GQ55_9G357100	2418	IGs		Sobic.001G259600	3531	IGs		SETIT_039807mg	4778	IGs		Zm00001eb093520	4313	MEGs
Bradi5g03510	2331	MEGs		TVU10854	3793	MEGs		Os05g0287800	5089	MEGs		GQ55_9G357100	2429	IGs		Sobic.001G261432	1155	MEGs		SETIT_039860mg	1560	MEGs		Zm00001eb093520	2413	MEGs
Bradi5g03590	2117	MEGs		TVU10915	2088	MEGs		Os05g0287800	5096	MEGs		GQ55_9G357200	2575	IGs		Sobic.001G261432	1155	MEGs		SETIT_039860mg	1175	MEGs		Zm00001eb093600	4712	IGs
Bradi5g03624	4985	MEGs		TVU10915	1882	MEGs		Os05g0293600	989	IGs		GQ55_9G357300	390	MEGs		Sobic.001G261432	2648	MEGs		SETIT_039867mg	4021	IGs		Zm00001eb093710	4044	IGs
Bradi5g03624	3200	MEGs		TVU10915	2099	MEGs		Os05g0304200	2610	MEGs		GQ55_9G361600	5032	MEGs		Sobic.001G261460	3733	IGs		SETIT_039867mg	2952	IGs		Zm00001eb093790	5609	IGs
Bradi5g03715	3770	MEGs		TVU10994	5030	MEGs		Os05g0328333	3572	IGs		GQ55_9G362000	4085	MEGs		Sobic.001G261480	332	MEGs		SETIT_039891mg	3608	MEGs		Zm00001eb093830	2109	IGs
Bradi5g03730	3049	MEGs		TVU11006	1703	MEGs		Os05g0328333	4295	IGs		GQ55_9G362000	3836	MEGs		Sobic.001G261517	5601	MEGs		SETIT_039891mg	256	MEGs		Zm00001eb093840	5462	MEGs
Bradi5g03875	1566	IGs		TVU11016	5428	MEGs		Os05g0328333	4602	IGs		GQ55_9G365600	2162	IGs		Sobic.001G261525	2224	MEGs		SETIT_039899mg	4011	IGs		Zm00001eb093940	4567	MEGs
Bradi5g04120	2406	MEGs		TVU11017	3501	MEGs		Os05g0328333	3470	IGs		GQ55_9G369900	2036	IGs		Sobic.001G261525	2556	MEGs		SETIT_039901mg	2957	MEGs		Zm00001eb093940	2614	MEGs
Bradi5g04473	331	MEGs		TVU11017	3535	MEGs		Os05g0329200	5515	IGs		GQ55_9G372700	4139	MEGs		Sobic.001G261541	2946	MEGs		SETIT_039917mg	32	IGs		Zm00001eb093990	4086	MEGs
Bradi5g04540	3006	IGs		TVU11060	4765	MEGs		Os05g0332250	4875	MEGs		GQ55_9G372700	3300	MEGs		Sobic.001G261541	3796	MEGs		SETIT_039960mg	5649	MEGs		Zm00001eb093990	4182	MEGs
Bradi5g04540	898	IGs		TVU11061	5522	MEGs		Os05g0332250	4488	MEGs		GQ55_9G372700	2641	MEGs		Sobic.001G261541	4295	MEGs		SETIT_039960mg	4550	MEGs		Zm00001eb093990	3173	MEGs
Bradi5g04540	5107	IGs		TVU11063	1250	MEGs		Os05g0357500	2718	MEGs		GQ55_9G372800	5240	IGs		Sobic.001G261561	2793	MEGs		SETIT_039981mg	3823	MEGs		Zm00001eb094070	4451	MEGs
Bradi5g04650	1359	MEGs		TVU11080	5063	MEGs		Os05g0357500	2889	MEGs		GQ55_9G372800	4581	IGs		Sobic.001G261569	4535	MEGs		SETIT_040000mg	5353	IGs		Zm00001eb094070	2551	MEGs
Bradi5g05125	1743	IGs		TVU11102	5419	IGs		Os05g0357500	2762	MEGs		GQ55_9G373000	4766	MEGs		Sobic.001G262301	4702	IGs		SETIT_040000mg	3874	IGs		Zm00001eb094220	5325	MEGs
Bradi5g05125	753	IGs		TVU11102	4518	IGs		Os05g0359500	4184	IGs		GQ55_9G373000	4647	MEGs		Sobic.001G262301	5059	IGs		SETIT_040059mg	5049	IGs		Zm00001eb094220	5374	MEGs
Bradi5g05132	4451	MEGs		TVU11103	1006	IGs		Os05g0359500	2344	IGs		GQ55_9G374100	31	MEGs		Sobic.001G263200	4410	MEGs		SETIT_040059mg	14	IGs		Zm00001eb094250	4169	MEGs
Bradi5g05132	3461	MEGs		TVU11108	2339	MEGs		Os05g0359600	4202	IGs		GQ55_9G377500	5438	MEGs		Sobic.001G263200	4450	MEGs		SETIT_040088mg	3449	MEGs		Zm00001eb094280	2643	MEGs
Bradi5g05137	5462	MEGs		TVU11108	1432	MEGs		Os05g0359600	2362	IGs		GQ55_9G377500	4546	MEGs		Sobic.001G263500	4877	MEGs		SETIT_040088mg	2497	MEGs		Zm00001eb094550	2100	MEGs
Bradi5g05137	4472	MEGs		TVU11108	1315	MEGs		Os05g0360400	5117	IGs		GQ55_9G377500	4674	MEGs		Sobic.001G263500	5108	MEGs		SETIT_040119mg	5322	MEGs		Zm00001eb094550	1524	MEGs
Bradi5g05158	2164	MEGs		TVU11112	4050	IGs		Os05g0360400	5289	IGs		GQ55_9G377500	3472	MEGs		Sobic.001G263500	5575	MEGs		SETIT_040119mg	4364	MEGs		Zm00001eb094640	1704	IGs
Bradi5g05162	3321	MEGs		TVU11113	1004	MEGs		Os05g0365700	3923	MEGs		GQ55_9G383800	2147	MEGs		Sobic.001G266500	4596	MEGs		SETIT_040123mg	2743	MEGs		Zm00001eb094730	4819	MEGs
Bradi5g05200	4620	MEGs		TVU11124	5562	MEGs		Os05g0374932	4119	IGs		GQ55_9G385700	4132	IGs		Sobic.001G266500	5083	MEGs		SETIT_040123mg	777	MEGs		Zm00001eb094760	4357	MEGs
Bradi5g05200	1149	MEGs		TVU11158	993	MEGs		Os05g0374932	3936	IGs		GQ55_9G385700	2135	IGs		Sobic.001G266600	976	MEGs		SETIT_040155mg	4676	MEGs		Zm00001eb094760	4352	MEGs
Bradi5g05212	4939	IGs		TVU11158	1007	MEGs		Os05g0377600	5474	MEGs		GQ55_9G386300	5756	MEGs		Sobic.001G266600	1418	MEGs		SETIT_040167mg	4296	MEGs		Zm00001eb094760	2398	MEGs
Bradi5g05932	786	MEGs		TVU11160	3800	MEGs		Os05g0377750	3704	MEGs		GQ55_9G390400	3827	IGs		Sobic.001G267050	1040	MEGs		SETIT_040167mg	2990	MEGs		Zm00001eb094840	4255	MEGs
Bradi5g05967	2331	MEGs		TVU11160	2179	MEGs		Os05g0391400	2639	MEGs		GQ55_9G392600	4433	IGs		Sobic.001G267050	2246	MEGs		SETIT_040186mg	2582	MEGs		Zm00001eb094960	3746	MEGs
Bradi5g06207	4723	MEGs		TVU11160	2143	MEGs		Os05g0404000	4263	IGs		GQ55_9G395200	5020	MEGs		Sobic.001G267050	2540	MEGs		SETIT_040186mg	1112	MEGs		Zm00001eb095050	5061	MEGs
Bradi5g06207	4773	MEGs		TVU11165	1395	MEGs		Os05g0404000	4078	IGs		GQ55_9G403400	4633	MEGs		Sobic.001G267100	4797	MEGs		SETIT_040190mg	4722	MEGs		Zm00001eb095110	2089	MEGs
Bradi5g06207	3820	MEGs		TVU11201	2848	MEGs		Os05g0410500	1380	MEGs		GQ55_9G403500	3829	IGs		Sobic.001G267100	4901	MEGs		SETIT_040190mg	4607	MEGs		Zm00001eb095250	5186	IGs
Bradi5g06357	5488	MEGs		TVU11201	3066	MEGs		Os05g0410601	1730	MEGs		GQ55_9G403600	4426	IGs		Sobic.001G269100	3939	MEGs		SETIT_040194mg	4038	IGs		Zm00001eb095290	4225	MEGs
Bradi5g06357	3790	MEGs		TVU11255	3175	IGs		Os05g0417900	2898	IGs		GQ55_9G405800	4385	MEGs		Sobic.001G269100	5432	MEGs		SETIT_040194mg	4034	IGs		Zm00001eb095330	2623	MEGs
Bradi5g06591	2603	MEGs		TVU11285	5315	MEGs		Os05g0447500	2116	MEGs		GQ55_9G405800	3205	MEGs		Sobic.001G272100	2991	IGs		SETIT_040194mg	3128	IGs		Zm00001eb095360	3946	MEGs
Bradi5g06601	4875	MEGs		TVU11285	3521	MEGs		Os05g0447540	2945	MEGs		GQ55_9G410500	3739	MEGs		Sobic.001G272200	1551	MEGs		SETIT_040227mg	5139	MEGs		Zm00001eb095400	2262	MEGs
Bradi5g06647	3711	MEGs		TVU11318	4351	MEGs		Os05g0456800	4214	IGs		GQ55_9G410500	2666	MEGs		Sobic.001G273800	5688	MEGs		SETIT_040229mg	5132	MEGs		Zm00001eb095400	309	MEGs
Bradi5g06677	3523	MEGs		TVU11318	2666	MEGs		Os05g0456800	2702	IGs		GQ55_9G417000	5118	MEGs		Sobic.001G275600	1808	MEGs		SETIT_040240mg	4859	MEGs		Zm00001eb095410	4669	MEGs
Bradi5g06677	2436	MEGs		TVU11318	2785	MEGs		Os05g0456800	2769	IGs		GQ55_9G417000	3646	MEGs		Sobic.001G275600	1928	MEGs		SETIT_040240mg	3860	MEGs		Zm00001eb095440	5361	MEGs
Bradi5g06695	4461	IGs		TVU11319	5568	MEGs		Os05g0456900	4856	IGs		GQ55_9G417300	2819	MEGs		Sobic.001G275600	2959	MEGs		SETIT_040246mg	4267	IGs		Zm00001eb095440	4382	MEGs
Bradi5g06695	3374	IGs		TVU11320	5541	MEGs		Os05g0456900	3344	IGs		GQ55_9G418800	4876	IGs		Sobic.001G275600	3384	MEGs		SETIT_040246mg	2347	IGs		Zm00001eb095440	3299	MEGs
Bradi5g07360	4434	MEGs		TVU11320	5543	MEGs		Os05g0456900	3411	IGs		GQ55_9G420400	5184	MEGs		Sobic.001G276550	3944	MEGs		SETIT_040247mg	4553	MEGs		Zm00001eb095440	2116	MEGs
Bradi5g07360	1729	MEGs		TVU11374	2648	IGs		Os05g0466600	5372	IGs		GQ55_9G427600	2493	MEGs		Sobic.001G276550	4106	MEGs		SETIT_040264mg	4082	MEGs		Zm00001eb095480	4925	MEGs
Bradi5g07655	5447	MEGs		TVU11374	2349	IGs		Os05g0466600	5230	IGs		GQ55_9G431500	4151	MEGs		Sobic.001G278900	5134	IGs		SETIT_040264mg	2999	MEGs		Zm00001eb095480	4624	MEGs
Bradi5g07870	4880	MEGs		TVU11379	4461	MEGs		Os05g0466600	5253	IGs		GQ55_9G431500	2183	MEGs		Sobic.001G280800	5132	MEGs		SETIT_040280mg	1486	IGs		Zm00001eb095560	5157	MEGs
Bradi5g08029	2236	MEGs		TVU11380	3642	MEGs		Os05g0509200	3996	MEGs		GQ55_9G436500	3256	MEGs		Sobic.001G280800	5325	MEGs		SETIT_040318mg	3234	IGs		Zm00001eb095580	4201	IGs
Bradi5g08029	854	MEGs		TVU11410	3764	MEGs		Os05g0527700	1768	IGs		GQ55_9G436500	2165	MEGs		Sobic.001G282400	4786	MEGs		SETIT_040318mg	1757	IGs		Zm00001eb095580	4182	IGs
Bradi5g08250	5366	MEGs		TVU11410	3606	MEGs		Os05g0527700	727	IGs		GQ55_9G436500	1689	MEGs		Sobic.001G282400	4789	MEGs		SETIT_040393mg	2773	MEGs		Zm00001eb095590	4320	MEGs
Bradi5g08350	1916	MEGs		TVU11462	4748	MEGs		Os05g0527700	374	IGs		GQ55_9G439000	1862	IGs		Sobic.001G284425	5331	MEGs		SETIT_040393mg	391	MEGs		Zm00001eb095590	4301	MEGs
Bradi5g08350	1022	MEGs		TVU11506	12	MEGs		Os05g0527800	4011	IGs		GQ55_9G439200	5649	MEGs		Sobic.001G294600	5201	MEGs		SETIT_040461mg	3740	IGs		Zm00001eb095620	2635	MEGs
Bradi5g08366	1625	MEGs		TVU11511	4561	MEGs		Os05g0527800	2970	IGs		GQ55_9G443700	2519	MEGs		Sobic.001G295800	5317	MEGs		SETIT_040461mg	2223	IGs		Zm00001eb095670	4996	MEGs
Bradi5g09000	2459	IGs		TVU11511	4421	MEGs		Os05g0527800	2617	IGs		GQ55_9G443700	553	MEGs		Sobic.001G295800	5683	MEGs		SETIT_040504mg	2573	MEGs		Zm00001eb095790	2811	IGs
Bradi5g09000	432	IGs		TVU11523	4754	MEGs		Os05g0534400	4665	MEGs		GQ55_9G447000	5172	MEGs		Sobic.001G295800	5813	MEGs		SETIT_040504mg	1056	MEGs		Zm00001eb095790	2648	IGs
Bradi5g09130	2685	MEGs		TVU11542	5273	MEGs		Os05g0534400	4733	MEGs		GQ55_9G447000	2851	MEGs		Sobic.001G303200	8	MEGs		SETIT_040537mg	3123	IGs		Zm00001eb095800	4218	MEGs
Bradi5g09696	4261	MEGs		TVU11542	5288	MEGs		Os05g0534400	4726	MEGs		GQ55_9G449900	5394	MEGs		Sobic.001G304700	558	MEGs		SETIT_040537mg	1213	IGs		Zm00001eb095910	1764	IGs
Bradi5g09696	3912	MEGs		TVU11543	2540	MEGs		Os05g0542500	2929	MEGs		GQ55_9G449900	4352	MEGs		Sobic.001G307200	5752	MEGs		SETIT_040556mg	3888	IGs		Zm00001eb095920	5271	MEGs
Bradi5g09696	2809	MEGs		TVU11546	214	MEGs		Os05g0542600	5871	MEGs		GQ55_9G449900	3060	MEGs		Sobic.001G314700	5466	MEGs		SETIT_040694mg	2422	IGs		Zm00001eb095940	3038	MEGs
Bradi5g09702	4967	IGs		TVU11620	4949	MEGs		Os05g0542666	5894	MEGs		GQ55_9G456200	562	MEGs		Sobic.001G314900	4776	MEGs		SETIT_040694mg	945	IGs		Zm00001eb095940	1809	MEGs
Bradi5g09702	4618	IGs		TVU11638	5803	IGs		Os05g0546300	5012	IGs		GQ55_9G456300	2511	MEGs		Sobic.001G314900	4781	MEGs		SETIT_040712mg	4556	IGs		Zm00001eb095970	5024	MEGs
Bradi5g09702	3515	IGs		TVU11679	1799	MEGs		Os05g0546300	4651	IGs		GQ55_9G467500	1614	MEGs		Sobic.001G346900	4487	MEGs		SETIT_040712mg	2614	IGs		Zm00001eb095970	3983	MEGs
Bradi5g09704	4689	IGs		TVU11807	2807	MEGs		Os05g0563900	4838	MEGs		GQ55_9G470700	2956	MEGs		Sobic.001G346900	4991	MEGs		SETIT_040735mg	1727	IGs		Zm00001eb095970	4019	MEGs
Bradi5g09704	4340	IGs		TVU11807	2648	MEGs		Os05g0563950	5339	IGs		GQ55_9G470700	1778	MEGs		Sobic.001G348900	3310	MEGs		SETIT_040765mg	1785	IGs		Zm00001eb095970	2813	MEGs
Bradi5g09704	3237	IGs		TVU11881	3477	MEGs		Os06g0122500	5626	IGs		GQ55_9G472000	5100	MEGs		Sobic.001G348900	3452	MEGs		SETIT_040765mg	308	IGs		Zm00001eb096110	4158	IGs
Bradi5g10017	938	MEGs		TVU11881	3693	MEGs		Os06g0122500	5722	IGs		GQ55_9G479900	2128	MEGs		Sobic.001G349800	2525	MEGs		SETIT_040811mg	5088	IGs		Zm00001eb096120	4316	IGs
Bradi5g10421	3661	MEGs		TVU11897	4030	MEGs		Os06g0122500	5717	IGs		GQ55_9G479900	964	MEGs		Sobic.001G353900	5213	MEGs		SETIT_0000492mg	4089	MEGs		Zm00001eb096140	2738	MEGs
Bradi5g10421	2131	MEGs		TVU11897	4246	MEGs		Os06g0122800	1934	MEGs		GQ55_9G480000	5040	MEGs		Sobic.001G365266	3672	MEGs		SETIT_000185mg	5225	MEGs		Zm00001eb096140	1306	MEGs
Bradi5g10851	4961	MEGs		TVU11903	5331	MEGs		Os06g0132000	681	IGs		GQ55_9G480000	3876	MEGs		Sobic.001G372400	3674	IGs		SETIT_000185mg	4797	MEGs		Zm00001eb096170	4493	MEGs
Bradi5g10851	3155	MEGs		TVU11943	5361	MEGs		Os06g0142500	4233	MEGs		GQ55_9G498600	3898	MEGs		Sobic.001G376150	2088	MEGs		SETIT_000185mg	5294	MEGs		Zm00001eb096220	5515	MEGs
Bradi5g10872	1685	MEGs		TVU11988	4440	MEGs		Os06g0142500	4372	MEGs		GQ55_9G500200	3215	IGs		Sobic.001G376150	2207	MEGs		SETIT_000237mg	964	MEGs		Zm00001eb096220	3576	MEGs
Bradi5g10876	5192	MEGs		TVU11989	4474	MEGs		Os06g0151850	4269	IGs		GQ55_9G500300	4046	IGs		Sobic.001G376150	2571	MEGs		SETIT_000330mg	4148	MEGs		Zm00001eb096230	4246	MEGs
Bradi5g10885	4241	MEGs		TVU11989	3746	MEGs		Os06g0151850	4349	IGs		GQ55_9G505100	3842	IGs		Sobic.001G376150	3510	MEGs		SETIT_000405mg	5432	MEGs		Zm00001eb096240	5479	MEGs
Bradi5g10885	3283	MEGs		TVU11989	3621	MEGs		Os06g0151900	5137	MEGs		GQ55_9G513400	545	IGs		Sobic.001G377800	4919	MEGs		SETIT_000505mg	4403	MEGs		Zm00001eb096450	827	MEGs
Bradi5g10912	4281	MEGs		TVU12113	4859	MEGs		Os06g0151900	5217	MEGs		GQ55_9G518900	2053	IGs		Sobic.001G390800	1163	MEGs		SETIT_001075mg	5698	MEGs		Zm00001eb096500	882	MEGs
Bradi5g11090	3334	IGs		TVU12113	4448	MEGs		Os06g0169800	5410	IGs		GQ55_9G521500	5382	MEGs		Sobic.001G390800	1295	MEGs		SETIT_001075mg	5741	MEGs		Zm00001eb096510	4555	MEGs
Bradi5g11190	4949	MEGs		TVU12190	5698	MEGs		Os06g0171900	5155	MEGs		GQ55_9G521500	3413	MEGs		Sobic.001G416000	636	MEGs		SETIT_001186mg	2489	MEGs		Zm00001eb096510	2606	MEGs
Bradi5g11660	2806	MEGs		TVU12233	2265	MEGs		Os06g0229800	5123	MEGs		GQ55_9G521500	1849	MEGs		Sobic.001G417301	2538	MEGs		SETIT_001186mg	2300	MEGs		Zm00001eb096520	5671	MEGs
Bradi5g11740	3857	MEGs		TVU12238	4451	MEGs		Os06g0238600	4436	MEGs		GQ55_9G521600	5211	IGs		Sobic.001G417301	2903	MEGs		SETIT_001295mg	4066	MEGs		Zm00001eb096520	4562	MEGs
Bradi5g11740	2423	MEGs		TVU12339	3846	MEGs		Os06g0238600	3547	MEGs		GQ55_9G525500	5360	IGs		Sobic.001G417301	3920	MEGs		SETIT_001295mg	3047	MEGs		Zm00001eb096590	2325	MEGs
Bradi5g11853	4656	MEGs		TVU12339	2345	MEGs		Os06g0238600	3039	MEGs		GQ55_9G527600	4348	MEGs		Sobic.001G437100	5541	MEGs		SETIT_001295mg	3788	MEGs		Zm00001eb096630	5362	MEGs
Bradi5g11853	3478	MEGs		TVU12438	5536	MEGs		Os06g0246600	134	MEGs		GQ55_9G538800	3528	MEGs		Sobic.001G446900	4164	MEGs		SETIT_001295mg	2537	MEGs		Zm00001eb096630	5362	MEGs
Bradi5g11962	3750	IGs		TVU12502	4194	MEGs		Os06g0266133	4586	MEGs		GQ55_9G538800	2034	MEGs		Sobic.001G446900	4296	MEGs		SETIT_001298mg	5047	MEGs		Zm00001eb096630	4243	MEGs
Bradi5g12050	4685	MEGs		TVU12505	4042	MEGs		Os06g0266133	3148	MEGs		GQ55_9G549400	1175	IGs		Sobic.001G446900	5040	MEGs		SETIT_001550mg	3269	MEGs		Zm00001eb096650	3047	MEGs
Bradi5g12050	2755	MEGs		TVU12505	3844	MEGs		Os06g0266266	4933	MEGs		GQ55_9G549500	3354	MEGs		Sobic.001G446900	5326	MEGs		SETIT_001550mg	4343	MEGs		Zm00001eb096650	2584	MEGs
Bradi5g12055	5420	IGs		TVU12624	3488	MEGs		Os06g0273400	5158	IGs		GQ55_9G553600	4656	MEGs		Sobic.001G454301	4004	MEGs		SETIT_001550mg	3114	MEGs		Zm00001eb096650	1432	MEGs
Bradi5g12055	3490	IGs		TVU12624	1876	MEGs		Os06g0273400	5157	IGs		GQ55_9G554300	4836	IGs		Sobic.001G454301	4131	MEGs		SETIT_001716mg	4826	IGs		Zm00001eb096770	5447	IGs
Bradi5g12060	5681	MEGs		TVU12638	3884	MEGs		Os06g0273500	5290	MEGs		GQ55_9G558800	4233	MEGs		Sobic.001G454301	4884	MEGs		SETIT_001716mg	4205	IGs		Zm00001eb096930	4922	MEGs
Bradi5g12516	3701	MEGs		TVU12638	3747	MEGs		Os06g0296450	2728	MEGs		GQ55_9G574800	2479	MEGs		Sobic.001G456400	5520	MEGs		SETIT_001716mg	3494	IGs		Zm00001eb097040	3777	MEGs
Bradi5g12516	2815	MEGs		TVU12641	5318	MEGs		Os06g0296450	1819	MEGs		GQ55_9G576800	51	IGs		Sobic.001G456500	966	MEGs		SETIT_001875mg	1656	MEGs		Zm00001eb097050	4348	IGs
Bradi5g12520	5639	MEGs		TVU12649	2624	MEGs		Os06g0296450	1315	MEGs		GQ55_9G576900	2831	MEGs		Sobic.001G456500	971	MEGs		SETIT_001948mg	5088	MEGs		Zm00001eb097060	4743	MEGs
Bradi5g12520	4753	MEGs		TVU12662	5056	MEGs		Os06g0296450	1696	MEGs		GQ55_9G577000	3261	MEGs		Sobic.001G476201	5514	IGs		SETIT_001948mg	5026	MEGs		Zm00001eb097210	5571	IGs
Bradi5g12870	3122	MEGs		TVU12666	2556	IGs		Os06g0306500	5348	MEGs		GQ55_9G577000	1530	MEGs		Sobic.001G476300	1789	MEGs		SETIT_002006mg	1161	MEGs		Zm00001eb097490	5300	MEGs
Bradi5g13940	4684	MEGs		TVU12666	490	IGs		Os06g0306500	5275	MEGs		GQ55_9G583800	5369	MEGs		Sobic.001G482000	4724	MEGs		SETIT_002358mg	4158	MEGs		Zm00001eb097490	4738	MEGs
Bradi5g14020	4287	MEGs		TVU12731	3377	MEGs		Os06g0317600	4715	MEGs		GQ55_9G583800	3471	MEGs		Sobic.001G488200	4133	MEGs		SETIT_002358mg	3158	MEGs		Zm00001eb097730	4225	MEGs
Bradi5g14040	919	MEGs		TVU12731	3248	MEGs		Os06g0317600	3269	MEGs		GQ55_9G588400	4707	MEGs		Sobic.001G496700	3468	MEGs		SETIT_002358mg	2735	MEGs		Zm00001eb097830	5578	MEGs
Bradi5g14045	5788	MEGs		TVU12770	2505	MEGs		Os06g0317600	3139	MEGs		GQ55_9G591200	3204	MEGs		Sobic.001G526600	5148	MEGs		SETIT_002538mg	4954	MEGs		Zm00001eb097830	5447	MEGs
Bradi5g14097	4114	MEGs		TVU12774	5738	MEGs		Os06g0323550	681	IGs		GQ55_9G591500	3511	MEGs		Sobic.001G526800	955	MEGs		SETIT_002538mg	3480	MEGs		Zm00001eb097850	4357	MEGs
Bradi5g14320	2453	MEGs		TVU12815	931	MEGs		Os06g0354700	4187	MEGs		GQ55_9G591500	1544	MEGs		Sobic.001G528350	1294	MEGs		SETIT_002635mg	961	MEGs		Zm00001eb097850	4446	MEGs
Bradi5g14713	4134	MEGs		TVU12815	720	MEGs		Os06g0362100	3476	IGs		GQ55_9G591600	5778	IGs		Sobic.001G528350	2114	MEGs		SETIT_002635mg	9	MEGs		Zm00001eb097850	3403	MEGs
Bradi5g14713	2784	MEGs		TVU12816	4901	MEGs		Os06g0365200	2970	IGs		GQ55_9G598800	5267	MEGs		Sobic.001G537100	3989	MEGs		SETIT_002700mg	5545	MEGs		Zm00001eb098100	756	MEGs
Bradi5g14775	2370	MEGs		TVU12816	4690	MEGs		Os06g0367500	3851	MEGs		GQ55_9G601000	3455	MEGs		Sobic.001G538350	4969	IGs		SETIT_002863mg	2343	MEGs		Zm00001eb098130	4922	IGs
Bradi5g14775	678	MEGs		TVU12825	3170	MEGs		Os06g0367500	1678	MEGs		GQ55_9G601100	5095	MEGs		Sobic.001G538350	4977	IGs		SETIT_002863mg	831	MEGs		Zm00001eb098240	5265	MEGs
Bradi5g14777	4823	MEGs		TVU12825	2959	MEGs		Os06g0470350	1180	IGs		GQ55_9G602600	3888	MEGs		Sobic.001G541300	5029	IGs		SETIT_002942mg	5115	MEGs		Zm00001eb098450	3373	MEGs
Bradi5g15097	5206	IGs		TVU12964	870	MEGs		Os06g0470350	1761	IGs		GQ55_9G607200	5243	IGs		Sobic.001G541300	5104	IGs		SETIT_003055mg	1872	IGs		Zm00001eb098460	4595	MEGs
Bradi5g15097	4125	IGs		TVU16890	4554	IGs		Os06g0472600	3933	MEGs		GQ55_9G638300	4690	MEGs		Sobic.001G541400	5154	MEGs		SETIT_003249mg	3649	IGs		Zm00001eb098510	5192	MEGs
Bradi5g15261	1823	MEGs		TVU16913	4852	MEGs		Os06g0472600	3805	MEGs		GQ55_9G638300	4231	MEGs		Sobic.001G541400	5261	MEGs		SETIT_003252mg	3200	MEGs		Zm00001eb098510	5190	MEGs
Bradi5g15261	2280	MEGs		TVU16931	5327	MEGs		Os06g0480500	5290	MEGs		GQ55_9G640700	1578	MEGs		Sobic.001G541601	4181	IGs		SETIT_003501mg	5050	IGs		Zm00001eb098590	2451	MEGs
Bradi5g15328	5142	IGs		TVU16983	1603	MEGs		Os06g0486900	4449	MEGs		GQ55_9G644500	1973	MEGs		Sobic.001G541700	2251	IGs		SETIT_003501mg	4957	IGs		Zm00001eb098590	1301	MEGs
Bradi5g15328	4238	IGs		TVU16997	4173	MEGs		Os06g0486900	4596	MEGs		GQ55_1G003600	2655	MEGs		Sobic.002G004400	752	MEGs		SETIT_003571mg	5281	IGs		Zm00001eb098710	5146	MEGs
Bradi5g15560	3343	MEGs		TVU17091	793	MEGs		Os06g0486900	4521	MEGs		GQ55_1G003600	2603	MEGs		Sobic.002G005000	5266	MEGs		SETIT_003571mg	3769	IGs		Zm00001eb098710	3247	MEGs
Bradi5g15560	1274	MEGs		TVU17092	3398	IGs		Os06g0491300	5109	MEGs		GQ55_1G004600	5563	MEGs		Sobic.002G005000	5421	MEGs		SETIT_003583mg	2357	MEGs		Zm00001eb098730	5415	MEGs
Bradi5g15990	3526	MEGs		TVU17092	3294	IGs		Os06g0493100	4080	MEGs		GQ55_1G004600	5080	MEGs		Sobic.002G005000	5593	MEGs		SETIT_003717mg	4518	IGs		Zm00001eb098740	5238	MEGs
Bradi5g15990	2471	MEGs		TVU17174	4997	MEGs		Os06g0493100	3899	MEGs		GQ55_1G013100	2203	MEGs		Sobic.002G005000	5535	MEGs		SETIT_003855mg	1109	IGs		Zm00001eb098770	2486	MEGs
Bradi5g16000	5383	MEGs		TVU17174	4763	MEGs		Os06g0494701	4016	IGs		GQ55_1G013200	3876	IGs		Sobic.002G005100	1247	IGs		SETIT_003859mg	5603	MEGs		Zm00001eb098970	4080	IGs
Bradi5g16083	3790	MEGs		TVU17207	2738	MEGs		Os06g0494701	3809	IGs		GQ55_1G027100	1662	MEGs		Sobic.002G005100	2037	IGs		SETIT_003859mg	5108	MEGs		Zm00001eb099070	5611	MEGs
Bradi5g16115	4709	MEGs		TVU17260	3001	IGs		Os06g0496601	2634	IGs		GQ55_1G033700	3304	MEGs		Sobic.002G005100	2137	IGs		SETIT_003912mg	3982	MEGs		Zm00001eb099170	4494	MEGs
Bradi5g16115	3812	MEGs		TVU17265	5720	MEGs		Os06g0496601	2399	IGs		GQ55_1G033700	3404	MEGs		Sobic.002G005100	2309	IGs		SETIT_003936mg	5210	MEGs		Zm00001eb099170	3449	MEGs
Bradi5g16115	2326	MEGs		TVU17266	876	MEGs		Os06g0496601	2309	IGs		GQ55_1G033700	3008	MEGs		Sobic.002G005100	2441	IGs		SETIT_003994mg	4547	MEGs		Zm00001eb099180	5373	MEGs
Bradi5g16120	4802	IGs		TVU17274	5093	MEGs		Os06g0497200	5433	IGs		GQ55_1G041300	4903	MEGs		Sobic.002G005100	2251	IGs		SETIT_004040mg	3198	MEGs		Zm00001eb099290	647	IGs
Bradi5g16497	5360	MEGs		TVU17276	3900	MEGs		Os06g0497200	5192	IGs		GQ55_1G041300	3574	MEGs		Sobic.002G006700	5580	MEGs		SETIT_004040mg	1660	MEGs		Zm00001eb099300	723	MEGs
Bradi5g17900	3881	MEGs		TVU17403	5213	MEGs		Os06g0497200	4238	IGs		GQ55_1G041300	3951	MEGs		Sobic.002G009800	4250	MEGs		SETIT_004056mg	3382	MEGs		Zm00001eb099310	4567	IGs
Bradi5g17900	2007	MEGs		TVU17403	5243	MEGs		Os06g0497200	4258	IGs		GQ55_1G072500	4509	IGs		Sobic.002G009800	4450	MEGs		SETIT_004056mg	3206	MEGs		Zm00001eb099310	2608	IGs
Bradi5g18020	1418	IGs		TVU17462	1285	IGs		Os06g0497200	3754	IGs		GQ55_1G088800	1039	IGs		Sobic.002G017000	973	MEGs		SETIT_004104mg	3798	MEGs		Zm00001eb099320	4174	MEGs
Bradi5g18020	690	IGs		TVU17471	5081	MEGs		Os06g0497275	5503	MEGs		GQ55_1G088900	4977	MEGs		Sobic.002G018133	4375	MEGs		SETIT_004146mg	3587	MEGs		Zm00001eb099450	5678	IGs
Bradi5g18030	5635	IGs		TVU17474	3878	MEGs		Os06g0497275	5228	MEGs		GQ55_1G090000	5661	MEGs		Sobic.002G018133	4735	MEGs		SETIT_004226mg	2145	MEGs		Zm00001eb099450	4599	IGs
Bradi5g18030	5631	IGs		TVU17494	4297	MEGs		Os06g0497275	4328	MEGs		GQ55_1G117400	2082	IGs		Sobic.002G018901	3764	MEGs		SETIT_004242mg	3651	MEGs		Zm00001eb099470	3453	MEGs
Bradi5g18030	4951	IGs		TVU17494	3341	MEGs		Os06g0497275	3824	MEGs		GQ55_1G117400	2219	IGs		Sobic.002G018901	3906	MEGs		SETIT_004296mg	2205	MEGs		Zm00001eb099500	5043	IGs
Bradi5g18480	4688	MEGs		TVU17497	3344	MEGs		Os06g0497350	5310	IGs		GQ55_1G117400	512	IGs		Sobic.002G022400	5725	MEGs		SETIT_004408mg	3265	IGs		Zm00001eb099520	5437	MEGs
Bradi5g18622	5168	MEGs		TVU17506	3768	MEGs		Os06g0497350	4806	IGs		GQ55_1G117500	4595	IGs		Sobic.002G022500	2723	MEGs		SETIT_004408mg	1777	IGs		Zm00001eb099520	3538	MEGs
Bradi5g19340	5209	MEGs		TVU17506	3775	MEGs		Os06g0497600	808	MEGs		GQ55_1G117500	4732	IGs		Sobic.002G024500	3554	MEGs		SETIT_004540mg	2192	MEGs		Zm00001eb099740	2558	MEGs
Bradi5g21890	4528	MEGs		TVU17511	5729	MEGs		Os06g0497600	173	MEGs		GQ55_1G117500	3025	IGs		Sobic.002G024500	4219	MEGs		SETIT_004569mg	2797	IGs		Zm00001eb099740	1266	MEGs
Bradi5g22250	5276	MEGs		TVU17514	3872	MEGs		Os06g0497600	220	MEGs		GQ55_1G117600	3982	MEGs		Sobic.002G024500	4226	MEGs		SETIT_004598mg	354	MEGs		Zm00001eb099840	3047	MEGs
Bradi5g22250	4386	MEGs		TVU17514	2263	MEGs		Os06g0513050	4849	MEGs		GQ55_1G122800	3177	IGs		Sobic.002G029300	5236	MEGs		SETIT_004598mg	16	MEGs		Zm00001eb099840	1372	MEGs
Bradi5g22879	3793	MEGs		TVU17533	4337	MEGs		Os06g0526466	3889	MEGs		GQ55_1G122800	2555	IGs		Sobic.002G029300	5451	MEGs		SETIT_004605mg	3243	MEGs		Zm00001eb100140	4531	MEGs
Bradi5g22879	1693	MEGs		TVU17543	3197	MEGs		Os06g0527300	2599	MEGs		GQ55_1G122800	1967	IGs		Sobic.002G031600	647	MEGs		SETIT_004605mg	2908	MEGs		Zm00001eb100140	5241	MEGs
Bradi5g22920	4754	MEGs		TVU17543	3197	MEGs		Os06g0546400	4700	MEGs		GQ55_1G123400	2763	MEGs		Sobic.002G043300	2896	MEGs		SETIT_004632mg	3577	IGs		Zm00001eb100220	5489	MEGs
Bradi5g25382	2201	MEGs		TVU17543	3042	MEGs		Os06g0546400	4432	MEGs		GQ55_1G123400	3120	MEGs		Sobic.002G043300	3076	MEGs		SETIT_004658mg	1818	MEGs		Zm00001eb100370	4669	MEGs
Bradi5g25885	2989	MEGs		TVU17559	1636	MEGs		Os06g0554100	4532	IGs		GQ55_1G123400	2239	MEGs		Sobic.002G044000	3809	MEGs		SETIT_004658mg	1800	MEGs		Zm00001eb100370	2769	MEGs
Bradi5g25885	1040	MEGs		TVU17563	1339	IGs		Os06g0554100	3075	IGs		GQ55_1G123500	1135	MEGs		Sobic.002G044000	3817	MEGs		SETIT_004659mg	5020	MEGs		Zm00001eb100400	5370	MEGs
Bradi5g25890	3758	MEGs		TVU17563	1295	IGs		Os06g0554100	2946	IGs		GQ55_1G123700	5447	MEGs		Sobic.002G052500	4700	MEGs		SETIT_004659mg	4535	MEGs		Zm00001eb100400	3470	MEGs
Bradi5g25890	1809	MEGs		TVU17570	4275	MEGs		Os06g0554200	4693	MEGs		GQ55_1G124800	3412	IGs		Sobic.002G052600	1089	MEGs		SETIT_004659mg	4871	MEGs		Zm00001eb100460	4833	MEGs
Bradi5g25900	5031	IGs		TVU17570	3771	MEGs		Os06g0554200	3236	MEGs		GQ55_1G124900	5641	IGs		Sobic.002G065800	3116	MEGs		SETIT_004798mg	4653	MEGs		Zm00001eb100460	4089	MEGs
Bradi5g25900	3082	IGs		TVU17592	2914	MEGs		Os06g0554200	3107	MEGs		GQ55_1G126400	1585	MEGs		Sobic.002G065800	4432	MEGs		SETIT_004798mg	3761	MEGs		Zm00001eb100460	3148	MEGs
Bradi5g26235	2421	MEGs		TVU17592	3112	MEGs		Os06g0555400	5353	MEGs		GQ55_1G126400	518	MEGs		Sobic.002G065800	4711	MEGs		SETIT_004798mg	3636	MEGs		Zm00001eb100470	4963	IGs
Bradi5g27160	5288	MEGs		TVU17593	3216	MEGs		Os06g0555400	5482	MEGs		GQ55_1G129200	3370	MEGs		Sobic.002G070000	3823	MEGs		SETIT_004798mg	3268	MEGs		Zm00001eb100470	4219	IGs
Bradi5g27160	4119	MEGs		TVU17597	4109	MEGs		Os06g0570100	5173	MEGs		GQ55_1G130100	4751	MEGs		Sobic.002G076600	4425	MEGs		SETIT_004955mg	2170	MEGs		Zm00001eb100470	3278	IGs
Bradi5g27467	4037	MEGs		TVU17597	3627	MEGs		Os06g0570100	3575	MEGs		GQ55_1G130100	4325	MEGs		Sobic.002G082800	5473	MEGs		SETIT_004969mg	4379	MEGs		Zm00001eb100490	4547	MEGs
Bradi5g27467	2804	MEGs		TVU17606	5755	MEGs		Os06g0570100	3234	MEGs		GQ55_1G130600	4171	IGs		Sobic.002G093500	2752	MEGs		SETIT_005005mg	4011	IGs		Zm00001eb100500	1093	MEGs
Bradi1g00215	735	MEGs		TVU17607	4625	MEGs		Os06g0582400	5565	IGs		GQ55_1G130700	4981	IGs		Sobic.002G093500	2753	MEGs		SETIT_005005mg	2556	IGs		Zm00001eb100500	156	MEGs
Bradi1g02205	97	MEGs		TVU17607	4121	MEGs		Os06g0582400	5336	IGs		GQ55_1G131000	2188	IGs		Sobic.002G093500	4774	MEGs		SETIT_005005mg	2425	IGs		Zm00001eb100500	187	MEGs
Bradi1g02210	3969	MEGs		TVU17675	829	MEGs		Os06g0593800	5415	IGs		GQ55_1G131100	5015	MEGs		Sobic.002G100000	1755	MEGs		SETIT_005005mg	2466	IGs		Zm00001eb100580	5129	IGs
Bradi1g02210	3641	MEGs		TVU17684	2771	MEGs		Os06g0593800	5110	IGs		GQ55_1G137800	4622	MEGs		Sobic.002G106100	1506	MEGs		SETIT_005116mg	560	IGs		Zm00001eb100580	3165	IGs
Bradi1g03480	4683	MEGs		TVU17684	1422	MEGs		Os06g0602500	1798	IGs		GQ55_1G137800	4755	MEGs		Sobic.002G106100	2324	MEGs		SETIT_005173mg	4227	IGs		Zm00001eb100590	5167	IGs
Bradi1g03853	1183	MEGs		TVU17688	4606	MEGs		Os06g0632300	3916	MEGs		GQ55_1G141000	607	IGs		Sobic.002G106100	2599	MEGs		SETIT_005173mg	4228	IGs		Zm00001eb100590	3203	IGs
Bradi1g03853	941	MEGs		TVU17688	3257	MEGs		Os06g0638200	2817	MEGs		GQ55_1G141900	591	IGs		Sobic.002G106100	3802	MEGs		SETIT_005236mg	4278	MEGs		Zm00001eb100780	5103	MEGs
Bradi1g03856	2673	MEGs		TVU17690	503	IGs		Os06g0638300	2083	MEGs		GQ55_1G141900	109	IGs		Sobic.002G106100	3805	MEGs		SETIT_005385mg	4942	MEGs		Zm00001eb100780	3410	MEGs
Bradi1g03856	2431	MEGs		TVU17716	3942	MEGs		Os06g0638300	1901	MEGs		GQ55_1G141900	450	IGs		Sobic.002G113100	4053	MEGs		SETIT_005665mg	3184	MEGs		Zm00001eb100860	4624	MEGs
Bradi1g03860	4583	MEGs		TVU17722	1301	MEGs		Os06g0638300	1142	MEGs		GQ55_1G142800	5321	IGs		Sobic.002G113100	4477	MEGs		SETIT_005665mg	2936	MEGs		Zm00001eb100930	5531	IGs
Bradi1g03860	4341	MEGs		TVU17726	2760	MEGs		Os06g0638400	5504	IGs		GQ55_1G143300	2610	IGs		Sobic.002G113100	5338	MEGs		SETIT_005690mg	3465	MEGs		Zm00001eb101080	5316	MEGs
Bradi1g05240	3566	MEGs		TVU17726	1420	MEGs		Os06g0662500	3373	IGs		GQ55_1G143300	839	IGs		Sobic.002G114900	5546	MEGs		SETIT_005747mg	1864	IGs		Zm00001eb101120	4077	MEGs
Bradi1g05360	4433	MEGs		TVU17730	498	IGs		Os06g0663200	4425	MEGs		GQ55_1G149500	4986	MEGs		Sobic.002G121300	4111	MEGs		SETIT_005758mg	5262	MEGs		Zm00001eb101170	4489	MEGs
Bradi1g10790	4656	IGs		TVU17732	1785	MEGs		Os06g0663200	4486	MEGs		GQ55_1G150200	548	IGs		Sobic.002G125000	2171	MEGs		SETIT_005959mg	1719	MEGs		Zm00001eb101190	5527	MEGs
Bradi1g11940	4427	MEGs		TVU17732	445	MEGs		Os06g0670300	3278	MEGs		GQ55_1G150200	645	IGs		Sobic.002G127400	4350	MEGs		SETIT_006064mg	2868	MEGs		Zm00001eb101220	5340	MEGs
Bradi1g11940	3008	MEGs		TVU17734	1622	MEGs		Os06g0670300	1892	MEGs		GQ55_1G151400	4277	IGs		Sobic.002G127400	4777	MEGs		SETIT_006141mg	4308	MEGs		Zm00001eb101240	4775	MEGs
Bradi1g11940	2598	MEGs		TVU17734	4677	MEGs		Os06g0671150	877	IGs		GQ55_1G152500	536	MEGs		Sobic.002G127900	4608	MEGs		SETIT_006178mg	4413	MEGs		Zm00001eb101240	5105	MEGs
Bradi1g13030	3596	MEGs		TVU17734	3337	MEGs		Os06g0681900	800	IGs		GQ55_1G152500	645	MEGs		Sobic.002G129200	4138	MEGs		SETIT_006178mg	5419	MEGs		Zm00001eb101260	4777	MEGs
Bradi1g14325	5449	IGs		TVU17734	1604	MEGs		Os06g0688300	4710	MEGs		GQ55_1G153200	4946	IGs		Sobic.002G129300	4097	MEGs		SETIT_006178mg	5062	MEGs		Zm00001eb101260	5106	MEGs
Bradi1g14325	5409	IGs		TVU17735	1626	MEGs		Os06g0725200	5800	MEGs		GQ55_1G155900	4815	MEGs		Sobic.002G129300	4673	MEGs		SETIT_006213mg	2510	MEGs		Zm00001eb101390	4224	MEGs
Bradi1g14325	5104	IGs		TVU17741	5217	MEGs		Os06g0725200	5729	MEGs		GQ55_1G159000	765	IGs		Sobic.002G129500	4278	MEGs		SETIT_006213mg	2462	MEGs		Zm00001eb101500	5302	IGs
Bradi1g14343	5030	MEGs		TVU17758	4842	MEGs		Os07g0110650	5423	IGs		GQ55_1G159000	811	IGs		Sobic.002G132701	5183	MEGs		SETIT_006339mg	3832	MEGs		Zm00001eb101520	5387	MEGs
Bradi1g14343	5001	MEGs		TVU17758	4838	MEGs		Os07g0123900	1164	IGs		GQ55_1G160300	2396	IGs		Sobic.002G133100	5216	IGs		SETIT_006339mg	3668	MEGs		Zm00001eb101520	3434	MEGs
Bradi1g14343	4866	MEGs		TVU17796	3710	MEGs		Os07g0123900	1202	IGs		GQ55_1G160300	2429	IGs		Sobic.002G136900	5306	MEGs		SETIT_006350mg	3703	IGs		Zm00001eb101810	4972	MEGs
Bradi1g14820	1352	MEGs		TVU17812	2833	MEGs		Os07g0124000	4580	IGs		GQ55_1G164700	320	MEGs		Sobic.002G143832	3990	MEGs		SETIT_006432mg	5267	MEGs		Zm00001eb101820	5310	MEGs
Bradi1g14910	4365	MEGs		TVU17812	2756	MEGs		Os07g0124000	4618	IGs		GQ55_1G169000	3659	IGs		Sobic.002G143832	4493	MEGs		SETIT_006432mg	4644	MEGs		Zm00001eb101960	4238	MEGs
Bradi1g15581	2079	MEGs		TVU17814	5794	MEGs		Os07g0124725	2628	IGs		GQ55_1G169000	3833	IGs		Sobic.002G143832	4496	MEGs		SETIT_0064412mg	3119	MEGs		Zm00001eb101960	2338	MEGs
Bradi1g16355	4018	MEGs		TVU17861	4453	MEGs		Os07g0124750	4766	MEGs		GQ55_1G171100	3192	MEGs		Sobic.002G143832	5311	MEGs		SETIT_0064412mg	2717	MEGs		Zm00001eb101970	4973	IGs
Bradi1g16355	3982	MEGs		TVU17921	3415	MEGs		Os07g0133500	1100	MEGs		GQ55_1G171700	64	IGs		Sobic.002G144025	5162	MEGs		SETIT_006442mg	3169	IGs		Zm00001eb101970	3073	IGs
Bradi1g16355	3822	MEGs		TVU17941	3714	MEGs		Os07g0133601	1338	MEGs		GQ55_1G171800	4454	IGs		Sobic.002G144025	5313	MEGs		SETIT_006634mg	3276	MEGs		Zm00001eb102140	4854	MEGs
Bradi1g16355	3908	MEGs		TVU17941	3784	MEGs		Os07g0152500	680	IGs		GQ55_1G171800	3568	IGs		Sobic.002G144500	5771	IGs		SETIT_006681mg	5401	MEGs		Zm00001eb102140	2898	MEGs
Bradi1g16920	5120	MEGs		TVU17948	5143	MEGs		Os07g0152700	3612	MEGs		GQ55_1G171800	3059	IGs		Sobic.002G146900	4979	MEGs		SETIT_006682mg	1100	MEGs		Zm00001eb102320	4252	MEGs
Bradi1g16920	3683	MEGs		TVU17950	5633	MEGs		Os07g0161000	3210	MEGs		GQ55_1G174600	2317	IGs		Sobic.002G147100	2524	MEGs		SETIT_006682mg	994	MEGs		Zm00001eb102320	2299	MEGs
Bradi1g16920	3711	MEGs		TVU18062	3703	MEGs		Os07g0162100	3513	MEGs		GQ55_1G174600	2701	IGs		Sobic.002G147100	2657	MEGs		SETIT_006861mg	4410	MEGs		Zm00001eb102370	4788	MEGs
Bradi1g16960	5463	IGs		TVU18154	3939	MEGs		Os07g0184200	3288	IGs		GQ55_1G179300	4978	IGs		Sobic.002G147100	3415	MEGs		SETIT_006861mg	4156	MEGs		Zm00001eb102470	3012	MEGs
Bradi1g17780	5228	IGs		TVU18165	549	IGs		Os07g0204400	1371	MEGs		GQ55_1G179300	885	IGs		Sobic.002G147300	5027	MEGs		SETIT_006861mg	3276	MEGs		Zm00001eb102560	5566	MEGs
Bradi1g22221	3776	IGs		TVU18168	5153	MEGs		Os07g0204500	3062	MEGs		GQ55_1G180200	244	MEGs		Sobic.002G147300	5031	MEGs		SETIT_006867mg	4663	MEGs		Zm00001eb102630	5313	MEGs
Bradi1g22460	2496	MEGs		TVU18193	2728	MEGs		Os07g0214600	4716	IGs		GQ55_1G181700	730	IGs		Sobic.002G148750	1387	MEGs		SETIT_006867mg	4346	MEGs		Zm00001eb102840	3780	MEGs
Bradi1g22470	5284	MEGs		TVU18193	1927	MEGs		Os07g0214600	4667	IGs		GQ55_1G181700	610	IGs		Sobic.002G148750	1741	MEGs		SETIT_006893mg	4897	MEGs		Zm00001eb102840	2724	MEGs
Bradi1g22470	5076	MEGs		TVU18193	1500	MEGs		Os07g0216700	2439	IGs		GQ55_1G181700	774	IGs		Sobic.002G149550	4433	MEGs		SETIT_0068982mg	5072	MEGs		Zm00001eb102840	2014	MEGs
Bradi1g22630	411	MEGs		TVU18199	5799	MEGs		Os07g0228900	2727	IGs		GQ55_1G181800	3039	IGs		Sobic.002G149600	4995	MEGs		SETIT_006976mg	1763	MEGs		Zm00001eb103020	4752	MEGs
Bradi1g22630	369	MEGs		TVU18215	2701	MEGs		Os07g0244100	4343	MEGs		GQ55_1G181800	2919	IGs		Sobic.002G149900	4738	MEGs		SETIT_007039mg	5185	IGs		Zm00001eb103240	4196	MEGs
Bradi1g22770	3250	MEGs		TVU18215	1482	MEGs		Os07g0247201	2563	MEGs		GQ55_1G181800	3083	IGs		Sobic.002G149900	4754	MEGs		SETIT_007117mg	2203	MEGs		Zm00001eb103470	1405	MEGs
Bradi1g22770	3389	MEGs		TVU18215	1891	MEGs		Os07g0259000	3917	IGs		GQ55_1G183100	5273	MEGs		Sobic.002G149966	3874	IGs		SETIT_007117mg	1155	MEGs		Zm00001eb103490	2691	MEGs
Bradi1g22770	3245	MEGs		TVU18216	5727	MEGs		Os07g0259000	2593	IGs		GQ55_1G183100	24	MEGs		Sobic.002G149966	3890	IGs		SETIT_007117mg	649	MEGs		Zm00001eb103560	4945	MEGs
Bradi1g24471	3114	MEGs		TVU18216	4200	MEGs		Os07g0259000	2592	IGs		GQ55_1G183100	5	MEGs		Sobic.002G150800	4312	MEGs		SETIT_007183mg	4458	IGs		Zm00001eb103660	4988	MEGs
Bradi1g24990	622	MEGs		TVU18216	4972	MEGs		Os07g0259000	1774	IGs		GQ55_1G183400	4598	IGs		Sobic.002G150932	5301	MEGs		SETIT_007183mg	4505	IGs		Zm00001eb103670	5571	MEGs
Bradi1g25937	5597	MEGs		TVU18265	5164	MEGs		Os07g0259100	4008	MEGs		GQ55_1G183400	3008	IGs		Sobic.002G154501	5192	MEGs		SETIT_007183mg	3037	IGs		Zm00001eb103670	3619	MEGs
Bradi1g27405	4956	MEGs		TVU18265	4111	MEGs		Os07g0259100	4007	MEGs		GQ55_1G183700	2416	IGs		Sobic.002G154501	5426	MEGs		SETIT_007212mg	3063	IGs		Zm00001eb103680	5109	MEGs
Bradi1g27405	4792	MEGs		TVU18265	4273	MEGs		Os07g0259100	3189	MEGs		GQ55_1G183700	2079	IGs		Sobic.002G154501	5571	MEGs		SETIT_007212mg	3156	IGs		Zm00001eb103690	5622	MEGs
Bradi1g27867	5117	MEGs		TVU18265	4187	MEGs		Os07g0268400	5559	MEGs		GQ55_1G184100	1559	IGs		Sobic.002G154750	1675	MEGs		SETIT_007226mg	4737	MEGs		Zm00001eb103720	5327	MEGs
Bradi1g27867	4723	MEGs		TVU18414	4853	MEGs		Os07g0268400	5267	MEGs		GQ55_1G184100	1696	IGs		Sobic.002G154750	1694	MEGs		SETIT_007236mg	3004	MEGs		Zm00001eb103760	4679	MEGs
Bradi1g28380	2806	MEGs		TVU18414	4638	MEGs		Os07g0268800	5700	IGs		GQ55_1G184100	85	IGs		Sobic.002G154900	5400	MEGs		SETIT_007236mg	2818	MEGs		Zm00001eb103880	4133	MEGs
Bradi1g28380	2646	MEGs		TVU18420	5461	MEGs		Os07g0268800	5594	IGs		GQ55_1G184500	551	MEGs		Sobic.002G156900	1197	MEGs		SETIT_007236mg	1325	MEGs		Zm00001eb104240	3618	MEGs
Bradi1g28733	3397	MEGs		TVU18420	4274	MEGs		Os07g0268800	5399	IGs		GQ55_1G187500	3139	IGs		Sobic.002G156900	1316	MEGs		SETIT_007236mg	1008	MEGs		Zm00001eb104240	1622	MEGs
Bradi1g29063	1321	IGs		TVU18462	4888	MEGs		Os07g0416600	1783	MEGs		GQ55_1G187500	2986	IGs		Sobic.002G156900	2084	MEGs		SETIT_007366mg	3711	MEGs		Zm00001eb104340	5238	MEGs
Bradi1g29063	1054	IGs		TVU18462	3392	MEGs		Os07g0416700	4764	MEGs		GQ55_1G193200	5348	MEGs		Sobic.002G156900	2381	MEGs		SETIT_007366mg	2146	MEGs		Zm00001eb104350	5581	MEGs
Bradi1g29063	5037	IGs		TVU18462	4265	MEGs		Os07g0416750	4809	MEGs		GQ55_1G193200	4348	MEGs		Sobic.002G156900	2916	MEGs		SETIT_007376mg	3972	MEGs		Zm00001eb104440	5575	MEGs
Bradi1g29063	5111	IGs		TVU18462	4558	MEGs		Os07g0429600	3338	MEGs		GQ55_1G193200	3930	MEGs		Sobic.002G158150	3512	MEGs		SETIT_007518mg	3365	IGs		Zm00001eb104440	3620	MEGs
Bradi1g29443	2443	MEGs		TVU18462	3129	MEGs		Os07g0429600	3031	MEGs		GQ55_1G194200	3872	IGs		Sobic.002G158150	3525	MEGs		SETIT_007607mg	4492	IGs		Zm00001eb104450	5019	MEGs
Bradi1g29443	702	MEGs		TVU18477	4724	MEGs		Os07g0440700	5631	IGs		GQ55_1G194200	3700	IGs		Sobic.002G158150	5545	MEGs		SETIT_007607mg	4392	IGs		Zm00001eb104520	3232	MEGs
Bradi1g29446	3609	MEGs		TVU18477	4354	MEGs		Os07g0440700	5007	IGs		GQ55_1G194300	2251	IGs		Sobic.002G159000	3141	MEGs		SETIT_007684mg	1446	IGs		Zm00001eb104700	4347	MEGs
Bradi1g29446	1868	MEGs		TVU18477	4101	MEGs		Os07g0442000	5454	MEGs		GQ55_1G194300	2684	IGs		Sobic.002G159000	4789	MEGs		SETIT_007705mg	4099	IGs		Zm00001eb104910	1345	MEGs
Bradi1g29960	4111	MEGs		TVU18489	2170	MEGs		Os07g0458500	2305	MEGs		GQ55_1G194300	2553	IGs		Sobic.002G159750	4454	MEGs		SETIT_007863mg	4205	MEGs		Zm00001eb104920	1355	IGs
Bradi1g30767	3544	MEGs		TVU18489	1323	MEGs		Os07g0484200	4107	MEGs		GQ55_1G198500	1625	MEGs		Sobic.002G159800	4980	MEGs		SETIT_007863mg	2616	MEGs		Zm00001eb104930	5167	MEGs
Bradi1g30767	3545	MEGs		TVU18489	1344	MEGs		Os07g0484200	3793	MEGs		GQ55_1G198500	1123	MEGs		Sobic.002G160100	1504	MEGs		SETIT_007863mg	2614	MEGs		Zm00001eb105000	2527	MEGs
Bradi1g30835	3632	MEGs		TVU18489	844	MEGs		Os07g0494700	3376	IGs		GQ55_1G199000	3303	IGs		Sobic.002G160500	3184	MEGs		SETIT_007884mg	5478	IGs		Zm00001eb105030	3382	MEGs
Bradi1g30835	2237	MEGs		TVU18554	2767	MEGs		Os07g0494700	3401	IGs		GQ55_1G199100	4129	IGs		Sobic.002G160500	3335	MEGs		SETIT_007919mg	885	IGs		Zm00001eb105030	1461	MEGs
Bradi1g30835	2057	MEGs		TVU18554	2722	MEGs		Os07g0494800	4584	MEGs		GQ55_1G202900	2251	IGs		Sobic.002G160500	3811	MEGs		SETIT_008048mg	1504	MEGs		Zm00001eb105120	2734	MEGs
Bradi1g31613	309	MEGs		TVU18567	2083	MEGs		Os07g0494800	4611	MEGs		GQ55_1G202900	2684	IGs		Sobic.002G164866	4241	MEGs		SETIT_008328mg	4150	IGs		Zm00001eb105440	2131	MEGs
Bradi1g31810	506	MEGs		TVU18567	2295	MEGs		Os07g0508700	1544	IGs		GQ55_1G202900	2553	IGs		Sobic.002G165900	5476	MEGs		SETIT_008328mg	3858	IGs		Zm00001eb105440	482	MEGs
Bradi1g32121	1948	MEGs		TVU18568	4823	MEGs		Os07g0508900	1978	IGs		GQ55_1G203800	4816	IGs		Sobic.002G171300	3081	IGs		SETIT_008346mg	4642	MEGs		Zm00001eb105450	3397	MEGs
Bradi1g32121	1715	MEGs		TVU18568	5035	MEGs		Os07g0528900	4706	MEGs		GQ55_1G203800	3337	IGs		Sobic.002G171300	3089	IGs		SETIT_008346mg	4750	MEGs		Zm00001eb105450	1748	MEGs
Bradi1g32126	5558	IGs		TVU18581	3707	MEGs		Os07g0528900	4203	MEGs		GQ55_1G206300	620	MEGs		Sobic.002G171400	2058	IGs		SETIT_008377mg	5623	IGs		Zm00001eb105500	3848	MEGs
Bradi1g32126	5274	IGs		TVU18596	5884	MEGs		Os07g0529000	5018	MEGs		GQ55_1G206300	621	MEGs		Sobic.002G171400	2065	IGs		SETIT_008425mg	4587	MEGs		Zm00001eb105550	5629	MEGs
Bradi1g32265	4321	MEGs		TVU18609	2920	MEGs		Os07g0531700	4373	MEGs		GQ55_1G206300	534	MEGs		Sobic.002G175500	4333	MEGs		SETIT_008425mg	4565	MEGs		Zm00001eb105550	3677	MEGs
Bradi1g32265	1948	MEGs		TVU18691	4276	MEGs		Os07g0552400	5605	IGs		GQ55_1G215800	2052	IGs		Sobic.002G175500	4337	MEGs		SETIT_008618mg	3781	MEGs		Zm00001eb105580	3576	MEGs
Bradi1g32270	4692	MEGs		TVU18691	2848	MEGs		Os07g0552400	5532	IGs		GQ55_1G215800	860	IGs		Sobic.002G175500	4712	MEGs		SETIT_008618mg	3279	MEGs		Zm00001eb105590	5492	MEGs
Bradi1g33650	5153	MEGs		TVU18691	2793	MEGs		Os07g0558100	5215	MEGs		GQ55_1G220900	3599	IGs		Sobic.002G190100	3712	IGs		SETIT_008662mg	3506	IGs		Zm00001eb105590	3844	MEGs
Bradi1g33650	5123	MEGs		TVU18692	4478	MEGs		Os07g0564000	3950	MEGs		GQ55_1G220900	1954	IGs		Sobic.002G190100	3873	IGs		SETIT_008705mg	5433	MEGs		Zm00001eb105590	2189	MEGs
Bradi1g33650	4993	MEGs		TVU18692	2998	MEGs		Os07g0564000	3646	MEGs		GQ55_1G224900	4559	IGs		Sobic.002G190100	4348	IGs		SETIT_008744mg	5378	MEGs		Zm00001eb105880	4293	MEGs
Bradi1g33650	5049	MEGs		TVU18692	2947	MEGs		Os07g0602600	5015	MEGs		GQ55_1G224900	4057	IGs		Sobic.002G190400	4441	MEGs		SETIT_008744mg	4988	MEGs		Zm00001eb105920	5528	IGs
Bradi1g33860	3781	IGs		TVU18693	3847	IGs		Os07g0602600	4928	MEGs		GQ55_1G224900	4422	IGs		Sobic.002G203200	4715	MEGs		SETIT_008746mg	4823	MEGs		Zm00001eb105920	4111	IGs
Bradi1g33860	3725	IGs		TVU18693	2419	IGs		Os07g0606400	5731	MEGs		GQ55_1G237600	3976	IGs		Sobic.002G203200	3959	MEGs		SETIT_008754mg	5415	IGs		Zm00001eb105920	4348	IGs
Bradi1g34010	3529	MEGs		TVU18693	2364	IGs		Os07g0608700	4379	MEGs		GQ55_1G243500	3290	MEGs		Sobic.002G205300	4532	MEGs		SETIT_008754mg	5445	IGs		Zm00001eb105960	4807	MEGs
Bradi1g34625	4598	MEGs		TVU18716	5322	IGs		Os07g0608700	4164	MEGs		GQ55_1G250900	1409	MEGs		Sobic.002G206900	4084	MEGs		SETIT_008779mg	2377	MEGs		Zm00001eb105960	1754	MEGs
Bradi1g34625	4639	MEGs		TVU18716	3994	IGs		Os07g0608700	4311	MEGs		GQ55_1G265800	2753	MEGs		Sobic.002G207900	5463	MEGs		SETIT_008779mg	3529	MEGs		Zm00001eb105960	2463	MEGs
Bradi1g35010	4747	MEGs		TVU18718	4375	MEGs		Os07g0608700	4245	MEGs		GQ55_1G274800	24	MEGs		Sobic.002G209600	3874	MEGs		SETIT_008786mg	786	MEGs		Zm00001eb105970	5325	MEGs
Bradi1g35010	4736	MEGs		TVU18721	719	MEGs		Os07g0611950	5502	MEGs		GQ55_1G274800	10	MEGs		Sobic.002G213600	4317	MEGs		SETIT_008837mg	5546	MEGs		Zm00001eb105980	5391	MEGs
Bradi1g35357	4708	MEGs		TVU18727	3327	IGs		Os07g0653000	4531	IGs		GQ55_1G276200	3231	MEGs		Sobic.002G213701	1085	MEGs		SETIT_009389mg	1513	MEGs		Zm00001eb106170	5438	IGs
Bradi1g35448	4048	MEGs		TVU18728	194	MEGs		Os07g0653000	4603	IGs		GQ55_1G301200	5404	IGs		Sobic.002G219500	1419	IGs		SETIT_009437mg	3454	IGs		Zm00001eb106350	5588	MEGs
Bradi1g35448	4092	MEGs		TVU18776	760	IGs		Os07g0655800	1919	MEGs		GQ55_1G325700	2241	IGs		Sobic.002G219600	634	MEGs		SETIT_009839mg	3015	MEGs		Zm00001eb106410	5126	MEGs
Bradi1g35940	4908	MEGs		TVU18781	1245	MEGs		Os07g0655800	1863	MEGs		GQ55_1G327800	5379	MEGs		Sobic.002G224000	2506	MEGs		SETIT_009942mg	1511	IGs		Zm00001eb106450	5426	MEGs
Bradi1g35940	4704	MEGs		TVU18788	4846	IGs		Os07g0655851	2490	MEGs		GQ55_1G327800	4886	MEGs		Sobic.002G234400	3571	MEGs		SETIT_010058mg	5262	IGs		Zm00001eb106450	388	MEGs
Bradi1g36277	3788	MEGs		TVU18823	4353	MEGs		Os07g0655851	2434	MEGs		GQ55_1G338500	4324	MEGs		Sobic.002G242700	5457	IGs		SETIT_010058mg	5109	IGs		Zm00001eb106460	3167	MEGs
Bradi1g36277	3560	MEGs		TVU18856	1914	MEGs		Os07g0655900	4173	MEGs		GQ55_1G382000	94	MEGs		Sobic.002G242700	5585	IGs		SETIT_010132mg	5008	MEGs		Zm00001eb106470	4916	MEGs
Bradi1g36277	3644	MEGs		TVU18870	1824	MEGs		Os07g0655900	4117	MEGs		GQ55_1G386700	4394	MEGs		Sobic.002G242800	3102	MEGs		SETIT_010132mg	3539	MEGs		Zm00001eb106730	5140	MEGs
Bradi1g36505	4857	MEGs		TVU18870	1871	MEGs		Os07g0664100	2965	MEGs		GQ55_1G386800	5690	MEGs		Sobic.002G242800	3229	MEGs		SETIT_010132mg	3440	MEGs		Zm00001eb106730	3184	MEGs
Bradi1g36505	4638	MEGs		TVU18906	4491	MEGs		Os07g0677100	5128	MEGs		GQ55_1G386800	5559	MEGs		Sobic.002G249900	3930	MEGs		SETIT_010187mg	3757	MEGs		Zm00001eb106770	3704	MEGs
Bradi1g36505	4790	MEGs		TVU18906	4913	MEGs		Os07g0677100	3549	MEGs		GQ55_1G387800	5277	MEGs		Sobic.002G249900	4024	MEGs		SETIT_010255mg	4383	MEGs		Zm00001eb106800	4555	MEGs
Bradi1g36690	1810	IGs		TVU18906	4490	MEGs		Os07g0677200	3575	MEGs		GQ55_1G403200	4829	MEGs		Sobic.002G249900	4353	MEGs		SETIT_010522mg	4486	MEGs		Zm00001eb106870	5437	MEGs
Bradi1g36690	1776	IGs		TVU19001	5279	MEGs		Os08g0121400	4934	IGs		GQ55_1G403200	4975	MEGs		Sobic.002G249900	5213	MEGs		SETIT_010522mg	2835	MEGs		Zm00001eb106880	5813	IGs
Bradi1g36711	3238	MEGs		TVU19057	5773	MEGs		Os08g0124000	3991	MEGs		GQ55_1G416000	4955	IGs		Sobic.002G260100	3578	MEGs		SETIT_010522mg	2763	MEGs		Zm00001eb107110	4422	MEGs
Bradi1g38238	3025	IGs		TVU19060	3724	MEGs		Os08g0124000	4001	MEGs		GQ55_2G002900	2388	IGs		Sobic.002G263100	5367	MEGs		SETIT_010760mg	1786	MEGs		Zm00001eb107320	5013	MEGs
Bradi1g38317	4945	IGs		TVU19066	3572	MEGs		Os08g0124050	4179	MEGs		GQ55_2G025300	4012	IGs		Sobic.002G267500	2528	MEGs		SETIT_010791mg	5593	MEGs		Zm00001eb107320	5020	MEGs
Bradi1g38317	4688	IGs		TVU19067	1791	MEGs		Os08g0124050	4188	MEGs		GQ55_2G027500	4784	IGs		Sobic.002G267600	320	IGs		SETIT_010791mg	5620	MEGs		Zm00001eb107320	3911	MEGs
Bradi1g38317	4781	IGs		TVU19067	1513	MEGs		Os08g0125700	5201	MEGs		GQ55_2G041200	967	IGs		Sobic.002G274500	4862	MEGs		SETIT_0109892mg	5666	MEGs		Zm00001eb107500	5322	IGs
Bradi1g38330	4091	MEGs		TVU19094	2031	MEGs		Os08g0127100	4012	MEGs		GQ55_2G052100	1990	MEGs		Sobic.002G278000	2355	MEGs		SETIT_0109892mg	5400	MEGs		Zm00001eb107500	3420	IGs
Bradi1g38330	4186	MEGs		TVU19150	5697	MEGs		Os08g0171000	4985	MEGs		GQ55_2G057900	2049	MEGs		Sobic.002G287100	5530	MEGs		SETIT_011170mg	733	IGs		Zm00001eb107540	4050	MEGs
Bradi1g38660	5303	MEGs		TVU19154	464	MEGs		Os08g0171000	5046	MEGs		GQ55_2G058000	4055	MEGs		Sobic.002G287100	5608	MEGs		SETIT_011286mg	1960	MEGs		Zm00001eb107720	4008	MEGs
Bradi1g38660	5298	MEGs		TVU19192	4527	MEGs		Os08g0208700	1176	MEGs		GQ55_2G058500	2126	MEGs		Sobic.002G287201	4210	IGs		SETIT_011394mg	5266	IGs		Zm00001eb107760	4205	MEGs
Bradi1g38660	5224	MEGs		TVU19192	4299	MEGs		Os08g0208700	676	MEGs		GQ55_2G058600	3959	MEGs		Sobic.002G287201	4287	IGs		SETIT_011486mg	5715	IGs		Zm00001eb107760	2920	MEGs
Bradi1g38705	2810	MEGs		TVU19436	2817	MEGs		Os08g0208700	985	MEGs		GQ55_2G096500	4368	MEGs		Sobic.002G287300	60	MEGs		SETIT_011561mg	1535	MEGs		Zm00001eb107760	2455	MEGs
Bradi1g38705	1998	MEGs		TVU19436	3576	MEGs		Os08g0213200	4839	MEGs		GQ55_2G096500	4150	MEGs		Sobic.002G287300	137	MEGs		SETIT_011826mg	4084	IGs		Zm00001eb107770	5299	MEGs
Bradi1g38813	1509	MEGs		TVU19641	4561	MEGs		Os08g0215200	4299	MEGs		GQ55_2G105800	5420	MEGs		Sobic.002G300850	5246	MEGs		SETIT_011826mg	4596	IGs		Zm00001eb107770	3621	MEGs
Bradi1g38837	2271	MEGs		TVU19641	4353	MEGs		Os08g0223900	2095	MEGs		GQ55_2G105800	4125	MEGs		Sobic.002G304801	4836	MEGs		SETIT_011826mg	4586	IGs		Zm00001eb108000	4817	MEGs
Bradi1g39000	5439	IGs		TVU19641	4486	MEGs		Os08g0223900	1004	MEGs		GQ55_2G115800	3469	MEGs		Sobic.002G307100	403	IGs		SETIT_011826mg	4460	IGs		Zm00001eb108290	4290	MEGs
Bradi1g39101	5298	MEGs		TVU19641	4366	MEGs		Os08g0225700	4355	IGs		GQ55_2G118300	5109	MEGs		Sobic.002G310600	5187	MEGs		SETIT_011832mg	5184	MEGs		Zm00001eb108290	3342	MEGs
Bradi1g39101	5213	MEGs		TVU20023	2186	MEGs		Os08g0226166	1819	IGs		GQ55_2G118300	5286	MEGs		Sobic.002G322000	1477	MEGs		SETIT_011832mg	4454	MEGs		Zm00001eb108330	4857	MEGs
Bradi1g39185	5116	MEGs		TVU20073	4378	MEGs		Os08g0226232	2147	MEGs		GQ55_2G118700	3832	MEGs		Sobic.002G322600	5136	IGs		SETIT_011832mg	4663	MEGs		Zm00001eb108370	2932	MEGs
Bradi1g39185	4922	MEGs		TVU20073	3963	MEGs		Os08g0226300	5258	MEGs		GQ55_2G124000	4983	MEGs		Sobic.002G322700	584	MEGs		SETIT_011886mg	4014	MEGs		Zm00001eb108370	1657	MEGs
Bradi1g39218	5439	IGs		TVU20073	3117	MEGs		Os08g0226300	5251	MEGs		GQ55_2G124000	5165	MEGs		Sobic.002G322700	1113	MEGs		SETIT_011903mg	5425	MEGs		Zm00001eb108520	5237	IGs
Bradi1g39621	5318	IGs		TVU20073	3137	MEGs		Os08g0227400	4997	IGs		GQ55_2G129700	3587	MEGs		Sobic.002G323300	3163	MEGs		SETIT_011938mg	4457	IGs		Zm00001eb108720	4772	MEGs
Bradi1g39920	4611	MEGs		TVU20073	2721	MEGs		Os08g0256300	4045	MEGs		GQ55_2G129900	3411	IGs		Sobic.002G329500	4271	MEGs		SETIT_012034mg	4352	IGs		Zm00001eb108720	2870	MEGs
Bradi1g40350	3577	MEGs		TVU20073	2965	MEGs		Os08g0282400	5773	MEGs		GQ55_2G130000	4130	IGs		Sobic.002G338700	4574	MEGs		SETIT_012082mg	3577	MEGs		Zm00001eb108740	5507	MEGs
Bradi1g40543	624	MEGs		TVU20622	4352	MEGs		Os08g0282400	5697	MEGs		GQ55_2G130100	4629	IGs		Sobic.002G353800	1826	MEGs		SETIT_012082mg	3327	MEGs		Zm00001eb108740	5637	MEGs
Bradi1g40622	1939	MEGs		TVU20622	4421	MEGs		Os08g0282500	5177	MEGs		GQ55_2G130600	5367	IGs		Sobic.002G359300	329	IGs		SETIT_012141mg	1656	MEGs		Zm00001eb108740	4211	MEGs
Bradi1g41684	5091	MEGs		TVU20622	4364	MEGs		Os08g0282500	3772	MEGs		GQ55_2G130600	4466	IGs		Sobic.002G365400	5133	IGs		SETIT_012309mg	5179	MEGs		Zm00001eb108800	1756	MEGs
Bradi1g41684	3645	MEGs		TVU20662	2983	MEGs		Os08g0282500	4198	MEGs		GQ55_2G130600	4276	IGs		Sobic.002G365400	5239	IGs		SETIT_012460mg	4459	MEGs		Zm00001eb108810	4911	MEGs
Bradi1g41684	3677	MEGs		TVU20662	2706	MEGs		Os08g0283300	681	IGs		GQ55_2G130700	5521	IGs		Sobic.002G365500	12	MEGs		SETIT_012460mg	3959	MEGs		Zm00001eb108830	5516	MEGs
Bradi1g42111	4721	MEGs		TVU23293	5166	MEGs		Os08g0283600	681	IGs		GQ55_2G130700	5331	IGs		Sobic.002G365500	3093	MEGs		SETIT_012492mg	3128	IGs		Zm00001eb108830	3566	MEGs
Bradi1g42250	2873	MEGs		TVU23293	4057	MEGs		Os08g0284200	681	IGs		GQ55_2G135100	4375	MEGs		Sobic.002G365500	5547	MEGs		SETIT_012553mg	2668	IGs		Zm00001eb108840	4082	MEGs
Bradi1g42272	1865	MEGs		TVU23295	5004	MEGs		Os08g0284500	681	IGs		GQ55_2G135100	3248	MEGs		Sobic.002G365550	1838	IGs		SETIT_012553mg	2811	IGs		Zm00001eb108910	4967	MEGs
Bradi1g42275	4341	IGs		TVU23295	4882	MEGs		Os08g0298901	4787	IGs		GQ55_2G137400	3784	MEGs		Sobic.002G365550	5266	IGs		SETIT_012581mg	5675	MEGs		Zm00001eb109120	5564	MEGs
Bradi1g42277	5088	IGs		TVU23300	3765	MEGs		Os08g0298901	4633	IGs		GQ55_2G137400	3605	MEGs		Sobic.002G365600	2779	MEGs		SETIT_012601mg	3593	MEGs		Zm00001eb109180	4460	MEGs
Bradi1g42546	1246	MEGs		TVU23300	3775	MEGs		Os08g0302000	5151	MEGs		GQ55_2G137400	3306	MEGs		Sobic.002G367000	4889	MEGs		SETIT_012613mg	4255	MEGs		Zm00001eb109180	2506	MEGs
Bradi1g42546	1396	MEGs		TVU23345	4957	MEGs		Os08g0302000	4960	MEGs		GQ55_2G138500	3879	MEGs		Sobic.002G367000	5025	MEGs		SETIT_012613mg	3846	MEGs		Zm00001eb109510	4870	MEGs
Bradi1g42548	4594	MEGs		TVU23372	3021	MEGs		Os08g0314800	5178	MEGs		GQ55_2G138500	3952	MEGs		Sobic.002G371100	1569	MEGs		SETIT_012658mg	3772	MEGs		Zm00001eb109760	5546	MEGs
Bradi1g42548	4744	MEGs		TVU23372	2930	MEGs		Os08g0314800	3428	MEGs		GQ55_2G138500	1182	MEGs		Sobic.002G380300	1864	MEGs		SETIT_012658mg	3512	MEGs		Zm00001eb109760	3595	MEGs
Bradi1g42795	3753	MEGs		TVU23374	4936	MEGs		Os08g0315001	5214	MEGs		GQ55_2G145500	4536	MEGs		Sobic.002G380300	2349	MEGs		SETIT_012771mg	4112	MEGs		Zm00001eb109940	5688	MEGs
Bradi1g43066	5285	IGs		TVU23374	4845	MEGs		Os08g0315001	3464	MEGs		GQ55_2G145500	4203	MEGs		Sobic.002G380400	1195	MEGs		SETIT_012771mg	3685	MEGs		Zm00001eb110110	3978	MEGs
Bradi1g43066	5133	IGs		TVU23402	4857	MEGs		Os08g0324600	3717	IGs		GQ55_2G145900	3147	IGs		Sobic.002G380400	1680	MEGs		SETIT_012782mg	2129	MEGs		Zm00001eb110150	5178	MEGs
Bradi1g43931	4168	MEGs		TVU23437	3386	MEGs		Os08g0324600	2245	IGs		GQ55_2G145900	1634	IGs		Sobic.002G393950	4434	MEGs		SETIT_012782mg	2110	MEGs		Zm00001eb110290	5515	MEGs
Bradi1g43936	798	MEGs		TVU23438	5615	MEGs		Os08g0324600	3656	IGs		GQ55_2G146300	4575	IGs		Sobic.002G396000	4708	MEGs		SETIT_013082mg	3118	IGs		Zm00001eb110290	3617	MEGs
Bradi1g43936	596	MEGs		TVU23438	5494	MEGs		Os08g0324600	2126	IGs		GQ55_2G146300	4712	IGs		Sobic.002G396000	4877	MEGs		SETIT_013122mg	4551	MEGs		Zm00001eb110450	5620	MEGs
Bradi1g43937	4252	IGs		TVU23439	3021	MEGs		Os08g0326000	835	IGs		GQ55_2G146300	3116	IGs		Sobic.002G397300	2816	MEGs		SETIT_013122mg	4687	MEGs		Zm00001eb110540	5373	MEGs
Bradi1g43937	4050	IGs		TVU23439	2930	MEGs		Os08g0326000	1325	IGs		GQ55_2G149900	4803	IGs		Sobic.002G398400	2452	IGs		SETIT_013266mg	4385	IGs		Zm00001eb110550	4163	MEGs
Bradi1g44680	4698	IGs		TVU23441	5289	MEGs		Os08g0332100	3303	MEGs		GQ55_2G151500	675	MEGs		Sobic.002G399400	181	MEGs		SETIT_013328mg	2235	MEGs		Zm00001eb110550	2263	MEGs
Bradi1g45647	2112	MEGs		TVU23441	5198	MEGs		Os08g0332100	2684	MEGs		GQ55_2G151500	410	MEGs		Sobic.002G401800	5672	MEGs		SETIT_013328mg	1722	MEGs		Zm00001eb110660	5550	IGs
Bradi1g45710	5025	MEGs		TVU23544	4632	MEGs		Os08g0332150	4743	MEGs		GQ55_2G155400	1180	IGs		Sobic.002G401900	4017	MEGs		SETIT_013355mg	4496	MEGs		Zm00001eb110670	5568	MEGs
Bradi1g45872	4587	MEGs		TVU23582	5575	IGs		Os08g0332150	4124	MEGs		GQ55_2G155600	2110	IGs		Sobic.002G401900	4780	MEGs		SETIT_013358mg	5520	MEGs		Zm00001eb110750	5598	MEGs
Bradi1g45996	5033	MEGs		TVU23582	4762	IGs		Os08g0337700	3882	MEGs		GQ55_2G155600	523	IGs		Sobic.002G401900	5069	MEGs		SETIT_013436mg	4980	MEGs		Zm00001eb110840	3880	MEGs
Bradi1g45996	4846	MEGs		TVU23582	4337	IGs		Os08g0344700	5066	MEGs		GQ55_2G165000	1364	MEGs		Sobic.002G410850	4353	MEGs		SETIT_013436mg	5003	MEGs		Zm00001eb110840	1984	MEGs
Bradi1g46086	5197	MEGs		TVU23582	4550	IGs		Os08g0344700	3513	MEGs		GQ55_2G166800	4072	MEGs		Sobic.002G410850	4354	MEGs		SETIT_013453mg	5004	MEGs		Zm00001eb110900	4986	MEGs
Bradi1g46086	5140	MEGs		TVU23584	2730	MEGs		Os08g0344700	3455	MEGs		GQ55_2G168800	3072	IGs		Sobic.002G422100	3928	MEGs		SETIT_013453mg	5080	MEGs		Zm00001eb111110	4766	IGs
Bradi1g46212	5251	MEGs		TVU23584	2514	MEGs		Os08g0363200	5560	MEGs		GQ55_2G168800	2942	IGs		Sobic.002G422100	4145	MEGs		SETIT_013565mg	4342	IGs		Zm00001eb111180	4178	MEGs
Bradi1g46610	4291	MEGs		TVU23584	1705	MEGs		Os08g0387050	5628	IGs		GQ55_2G168800	2935	IGs		Sobic.002G422600	5120	MEGs		SETIT_013565mg	3016	IGs		Zm00001eb111190	430	MEGs
Bradi1g46610	2826	MEGs		TVU23584	1280	MEGs		Os08g0398300	3522	MEGs		GQ55_2G170900	2615	IGs		Sobic.002G423300	2724	MEGs		SETIT_013662mg	5653	IGs		Zm00001eb111200	5321	MEGs
Bradi1g46690	1668	MEGs		TVU23584	1493	MEGs		Os08g0401100	4323	MEGs		GQ55_2G170900	3188	IGs		Sobic.002G424000	4712	MEGs		SETIT_013662mg	5789	IGs		Zm00001eb111210	4214	IGs
Bradi1g46743	2820	IGs		TVU23591	4877	MEGs		Os08g0421600	681	IGs		GQ55_2G170900	2915	IGs		Sobic.002G424350	4720	MEGs		SETIT_013709mg	4215	MEGs		Zm00001eb111210	1609	IGs
Bradi1g46743	1336	IGs		TVU23591	4452	MEGs		Os08g0421700	3710	MEGs		GQ55_2G171600	4640	MEGs		Sobic.002G424350	4894	MEGs		SETIT_013728mg	4847	MEGs		Zm00001eb111220	4938	MEGs
Bradi1g46743	1170	IGs		TVU23591	4665	MEGs		Os08g0433200	3472	MEGs		GQ55_2G171600	4388	MEGs		Sobic.002G424500	213	MEGs		SETIT_013728mg	3857	MEGs		Zm00001eb111220	2333	MEGs
Bradi1g46747	4082	IGs		TVU23593	2729	MEGs		Os08g0437832	2625	MEGs		GQ55_2G173600	2	MEGs		Sobic.002G428200	1474	MEGs		SETIT_013743mg	4473	MEGs		Zm00001eb111260	4379	IGs
Bradi1g46747	2598	IGs		TVU23593	2513	MEGs		Os08g0455600	4683	MEGs		GQ55_2G174700	956	IGs		Sobic.002G429100	2047	MEGs		SETIT_013803mg	4943	MEGs		Zm00001eb111270	5499	IGs
Bradi1g46747	2432	IGs		TVU23593	1704	MEGs		Os08g0455600	4691	MEGs		GQ55_2G174700	636	IGs		Sobic.002G429100	2405	MEGs		SETIT_013866mg	4644	MEGs		Zm00001eb111270	3599	IGs
Bradi1g46750	4762	MEGs		TVU23593	1279	MEGs		Os08g0507100	392	IGs		GQ55_2G174700	755	IGs		Sobic.003G003600	1649	MEGs		SETIT_013866mg	4684	MEGs		Zm00001eb111280	5004	MEGs
Bradi1g46750	4706	MEGs		TVU23593	1492	MEGs		Os08g0507100	336	IGs		GQ55_2G174700	659	IGs		Sobic.003G005400	5871	IGs		SETIT_013905mg	4484	IGs		Zm00001eb111400	5293	MEGs
Bradi1g47501	3805	MEGs		TVU23606	2144	MEGs		Os08g0507200	3424	IGs		GQ55_2G174700	499	IGs		Sobic.003G005500	134	MEGs		SETIT_014033mg	3499	MEGs		Zm00001eb111530	1520	MEGs
Bradi1g48360	4641	MEGs		TVU23640	3890	MEGs		Os08g0507200	3368	IGs		GQ55_2G177900	5682	MEGs		Sobic.003G007800	910	MEGs		SETIT_014150mg	3979	MEGs		Zm00001eb111530	698	MEGs
Bradi1g48360	4609	MEGs		TVU23640	2239	MEGs		Os08g0543400	3431	MEGs		GQ55_2G182800	1555	MEGs		Sobic.003G016300	2560	MEGs		SETIT_014150mg	3846	MEGs		Zm00001eb111540	1624	IGs
Bradi1g48360	4482	MEGs		TVU23693	4435	MEGs		Os08g0543400	3394	MEGs		GQ55_2G182800	86	MEGs		Sobic.003G016400	244	IGs		SETIT_014237mg	4723	IGs		Zm00001eb111540	802	IGs
Bradi1g48360	4539	MEGs		TVU23704	3032	MEGs		Os08g0543400	1448	MEGs		GQ55_2G183300	3550	IGs		Sobic.003G031750	3126	IGs		SETIT_014237mg	4721	IGs		Zm00001eb111550	4809	MEGs
Bradi1g48580	3458	MEGs		TVU23704	3319	MEGs		Os08g0543400	669	MEGs		GQ55_2G183300	2036	IGs		Sobic.003G034300	966	MEGs		SETIT_0142532mg	3314	MEGs		Zm00001eb111550	3987	MEGs
Bradi1g48635	4117	MEGs		TVU23704	2206	MEGs		Os08g0543500	5112	MEGs		GQ55_2G187900	3145	IGs		Sobic.003G044400	5620	MEGs		SETIT_014410mg	3850	MEGs		Zm00001eb111710	4883	MEGs
Bradi1g48635	3679	MEGs		TVU23763	4032	MEGs		Os08g0543500	4333	MEGs		GQ55_2G187900	1611	IGs		Sobic.003G046700	3964	MEGs		SETIT_014416mg	4609	MEGs		Zm00001eb111720	5603	MEGs
Bradi1g48988	3799	MEGs		TVU23763	3890	MEGs		Os08g0547800	472	IGs		GQ55_2G188000	4113	IGs		Sobic.003G046800	28	MEGs		SETIT_014416mg	4720	MEGs		Zm00001eb111780	5008	IGs
Bradi1g48988	3806	MEGs		TVU23790	2207	IGs		Os08g0547900	5787	MEGs		GQ55_2G188000	2579	IGs		Sobic.003G048700	5867	MEGs		SETIT_014416mg	4605	MEGs		Zm00001eb111780	5184	IGs
Bradi1g49330	3465	IGs		TVU23794	2835	MEGs		Os08g0559300	4636	MEGs		GQ55_2G188600	1195	MEGs		Sobic.003G071800	3070	IGs		SETIT_014448mg	5549	IGs		Zm00001eb111980	3437	MEGs
Bradi1g49330	3462	IGs		TVU23814	3428	MEGs		Os08g0559300	4709	MEGs		GQ55_2G188900	4983	IGs		Sobic.003G071901	1275	MEGs		SETIT_014483mg	4570	MEGs		Zm00001eb111990	4840	MEGs
Bradi1g50450	2949	MEGs		TVU23814	2870	MEGs		Os09g0101100	5396	MEGs		GQ55_2G189800	2593	IGs		Sobic.003G075901	4600	IGs		SETIT_014529mg	5251	IGs		Zm00001eb112150	1504	IGs
Bradi1g50450	2949	MEGs		TVU23817	3904	MEGs		Os09g0101100	4075	MEGs		GQ55_2G189800	2371	IGs		Sobic.003G075901	5502	IGs		SETIT_014529mg	5203	IGs		Zm00001eb112160	2168	MEGs
Bradi1g50470	2246	MEGs		TVU23817	3750	MEGs		Os09g0101100	4563	MEGs		GQ55_2G200400	5368	MEGs		Sobic.003G076500	4269	MEGs		SETIT_014556mg	4983	MEGs		Zm00001eb112210	5701	IGs
Bradi1g50470	2149	MEGs		TVU23837	778	MEGs		Os09g0130500	1940	MEGs		GQ55_2G200400	5528	MEGs		Sobic.003G077500	4869	MEGs		SETIT_014573mg	2956	MEGs		Zm00001eb112210	4586	IGs
Bradi1g50477	4668	MEGs		TVU23926	3985	MEGs		Os09g0130500	1133	MEGs		GQ55_2G200400	5646	MEGs		Sobic.003G079532	5000	MEGs		SETIT_014690mg	4775	MEGs		Zm00001eb112230	4825	MEGs
Bradi1g50477	4571	MEGs		TVU23949	4097	MEGs		Os09g0132600	4872	MEGs		GQ55_2G205700	4604	MEGs		Sobic.003G079532	5290	MEGs		SETIT_014690mg	4784	MEGs		Zm00001eb112230	4671	MEGs
Bradi1g51108	4538	IGs		TVU23949	4109	MEGs		Os09g0134900	3839	MEGs		GQ55_2G206400	1810	IGs		Sobic.003G089500	4300	MEGs		SETIT_014690mg	3818	MEGs		Zm00001eb112360	2962	IGs
Bradi1g51108	3630	IGs		TVU23949	4059	MEGs		Os09g0134900	3423	MEGs		GQ55_2G206400	321	IGs		Sobic.003G093000	5453	IGs		SETIT_014690mg	3484	MEGs		Zm00001eb112370	2982	MEGs
Bradi1g51120	4221	MEGs		TVU23970	3842	MEGs		Os09g0135100	489	MEGs		GQ55_2G207000	4898	MEGs		Sobic.003G094700	1298	MEGs		SETIT_014772mg	5454	IGs		Zm00001eb112420	4403	MEGs
Bradi1g51120	3313	MEGs		TVU23970	3577	MEGs		Os09g0135100	1884	MEGs		GQ55_2G207000	3570	MEGs		Sobic.003G100600	1352	MEGs		SETIT_014951mg	5186	MEGs		Zm00001eb112430	5225	IGs
Bradi1g51633	61	MEGs		TVU23970	2766	MEGs		Os09g0135200	387	IGs		GQ55_2G207100	5438	MEGs		Sobic.003G105600	4990	MEGs		SETIT_014953mg	3182	IGs		Zm00001eb112450	5009	MEGs
Bradi1g51637	3356	MEGs		TVU24009	3255	MEGs		Os09g0135200	1782	IGs		GQ55_2G207100	4123	MEGs		Sobic.003G112400	146	MEGs		SETIT_014953mg	3318	IGs		Zm00001eb112470	3335	MEGs
Bradi1g51897	3291	IGs		TVU24009	2658	MEGs		Os09g0239450	1087	MEGs		GQ55_2G210100	4625	IGs		Sobic.003G115400	5538	MEGs		SETIT_014981mg	3424	MEGs		Zm00001eb112470	1679	MEGs
Bradi1g51897	3453	IGs		TVU24009	1853	MEGs		Os09g0239450	1177	MEGs		GQ55_2G210100	2969	IGs		Sobic.003G125751	723	IGs		SETIT_014981mg	2046	MEGs		Zm00001eb112610	5273	IGs
Bradi1g51897	3244	IGs		TVU24094	4581	MEGs		Os09g0250150	2407	MEGs		GQ55_2G220100	5084	MEGs		Sobic.003G125751	920	IGs		SETIT_015151mg	1168	MEGs		Zm00001eb112620	1400	IGs
Bradi1g52230	2913	MEGs		TVU24094	4678	MEGs		Os09g0250200	3246	MEGs		GQ55_2G220100	4877	MEGs		Sobic.003G125851	5072	IGs		SETIT_015151mg	776	MEGs		Zm00001eb112630	1422	MEGs
Bradi1g52230	1614	MEGs		TVU24094	3128	MEGs		Os09g0259000	4165	IGs		GQ55_2G220100	4828	MEGs		Sobic.003G131200	733	MEGs		SETIT_015206mg	5097	MEGs		Zm00001eb112660	3731	MEGs
Bradi1g53290	2151	IGs		TVU24094	3065	MEGs		Os09g0259000	4170	IGs		GQ55_2G220100	4994	MEGs		Sobic.003G134950	1485	MEGs		SETIT_015206mg	3769	MEGs		Zm00001eb112660	2237	MEGs
Bradi1g53290	2121	IGs		TVU24108	5081	MEGs		Os09g0259000	3978	IGs		GQ55_2G224200	1495	MEGs		Sobic.003G135000	3858	MEGs		SETIT_015206mg	4254	MEGs		Zm00001eb112670	4716	MEGs
Bradi1g53295	5048	MEGs		TVU24201	2709	MEGs		Os09g0259000	2528	IGs		GQ55_2G224200	1870	MEGs		Sobic.003G135000	5245	MEGs		SETIT_015297mg	4588	IGs		Zm00001eb112670	3222	MEGs
Bradi1g53295	5018	MEGs		TVU24201	1034	MEGs		Os09g0261300	4873	MEGs		GQ55_2G227000	1732	MEGs		Sobic.003G135201	154	MEGs		SETIT_015297mg	4413	IGs		Zm00001eb112680	5141	MEGs
Bradi1g54650	4793	MEGs		TVU24232	5279	MEGs		Os09g0269000	4287	MEGs		GQ55_2G227000	1944	MEGs		Sobic.003G136900	2715	MEGs		SETIT_015297mg	3050	IGs		Zm00001eb112850	5256	IGs
Bradi1g54780	4924	IGs		TVU24235	3059	MEGs		Os09g0269000	4414	MEGs		GQ55_2G227200	788	IGs		Sobic.003G136900	3082	MEGs		SETIT_015297mg	3174	IGs		Zm00001eb112890	852	IGs
Bradi1g56436	3049	MEGs		TVU24235	2776	MEGs		Os09g0273600	5760	IGs		GQ55_2G227200	1030	IGs		Sobic.003G136900	4016	MEGs		SETIT_015308mg	5693	MEGs		Zm00001eb112920	4329	MEGs
Bradi1g57120	4268	IGs		TVU24300	1677	IGs		Os09g0281300	2876	MEGs		GQ55_2G229900	3154	IGs		Sobic.003G137832	4030	MEGs		SETIT_015358mg	1096	IGs		Zm00001eb112970	4342	MEGs
Bradi1g57120	4077	IGs		TVU24452	2817	MEGs		Os09g0281300	2580	MEGs		GQ55_2G229900	2751	IGs		Sobic.003G138000	4952	MEGs		SETIT_015369mg	5837	MEGs		Zm00001eb112970	3286	MEGs
Bradi1g57290	4894	MEGs		TVU24452	1956	MEGs		Os09g0281300	1756	MEGs		GQ55_2G230700	3805	MEGs		Sobic.003G139500	2407	MEGs		SETIT_015378mg	2155	MEGs		Zm00001eb112970	2576	MEGs
Bradi1g57290	4471	MEGs		TVU24455	3808	MEGs		Os09g0281300	1715	MEGs		GQ55_2G231600	625	MEGs		Sobic.003G139600	81	MEGs		SETIT_015378mg	2000	MEGs		Zm00001eb112990	5576	MEGs
Bradi1g58702	5700	MEGs		TVU24455	3293	MEGs		Os09g0281450	3396	MEGs		GQ55_2G231700	2855	MEGs		Sobic.003G144000	4882	MEGs		SETIT_015390mg	1588	MEGs		Zm00001eb113070	2655	MEGs
Bradi1g58731	4164	MEGs		TVU24511	4923	MEGs		Os09g0281450	3100	MEGs		GQ55_2G231800	5635	MEGs		Sobic.003G144000	5300	MEGs		SETIT_015390mg	1803	MEGs		Zm00001eb113070	66	MEGs
Bradi1g58731	2550	MEGs		TVU24557	1266	MEGs		Os09g0281450	2276	MEGs		GQ55_2G233100	2910	MEGs		Sobic.003G144300	3720	MEGs		SETIT_015436mg	1241	MEGs		Zm00001eb113160	5481	IGs
Bradi1g58759	2911	MEGs		TVU24558	3653	MEGs		Os09g0281450	2235	MEGs		GQ55_2G233100	1702	MEGs		Sobic.003G144300	3729	MEGs		SETIT_015476mg	5011	MEGs		Zm00001eb113220	4806	MEGs
Bradi1g58976	2005	MEGs		TVU24558	3572	MEGs		Os09g0282701	1293	MEGs		GQ55_2G258400	755	MEGs		Sobic.003G144300	4213	MEGs		SETIT_015476mg	5034	MEGs		Zm00001eb113300	1975	MEGs
Bradi1g58980	2962	MEGs		TVU24587	5264	MEGs		Os09g0287000	2965	MEGs		GQ55_2G258500	3478	MEGs		Sobic.003G144600	1925	MEGs		SETIT_015476mg	3609	MEGs		Zm00001eb113320	2680	IGs
Bradi1g59587	5446	MEGs		TVU24587	3413	MEGs		Os09g0302233	5053	MEGs		GQ55_2G261600	4776	IGs		Sobic.003G148000	4414	MEGs		SETIT_015577mg	564	IGs		Zm00001eb113360	5690	MEGs
Bradi1g59587	4012	MEGs		TVU24592	5457	MEGs		Os09g0347101	5051	MEGs		GQ55_2G287600	1648	IGs		Sobic.003G148000	4456	MEGs		SETIT_015577mg	265	IGs		Zm00001eb113360	3796	MEGs
Bradi1g61385	4138	MEGs		TVU24738	4564	MEGs		Os09g0351700	2341	MEGs		GQ55_2G287700	5339	MEGs		Sobic.003G153100	2623	MEGs		SETIT_015582mg	2833	MEGs		Zm00001eb113570	3208	MEGs
Bradi1g61637	1555	MEGs		TVU24792	4263	MEGs		Os09g0380966	3828	IGs		GQ55_2G294800	2716	MEGs		Sobic.003G153100	2633	MEGs		SETIT_015582mg	2536	MEGs		Zm00001eb113740	5521	MEGs
Bradi1g62330	4850	MEGs		TVU24792	3721	MEGs		Os09g0384601	5039	IGs		GQ55_2G294900	3667	MEGs		Sobic.003G153100	3116	MEGs		SETIT_015582mg	1731	MEGs		Zm00001eb113740	3568	MEGs
Bradi1g62330	3456	MEGs		TVU24801	413	MEGs		Os09g0384601	5540	IGs		GQ55_2G311400	771	IGs		Sobic.003G153500	5240	MEGs		SETIT_015582mg	1301	MEGs		Zm00001eb113760	3981	MEGs
Bradi1g63980	2360	IGs		TVU24858	927	MEGs		Os09g0397100	3673	MEGs		GQ55_2G311400	645	IGs		Sobic.003G156200	1372	MEGs		SETIT_015582mg	1782	MEGs		Zm00001eb113760	1644	MEGs
Bradi1g65348	3549	MEGs		TVU24866	4605	MEGs		Os09g0397100	3170	MEGs		GQ55_2G311500	5016	IGs		Sobic.003G156200	2220	MEGs		SETIT_015582mg	1628	MEGs		Zm00001eb114000	5611	MEGs
Bradi1g65350	4867	MEGs		TVU24866	4148	MEGs		Os09g0404500	5370	IGs		GQ55_2G311500	4515	IGs		Sobic.003G156200	2517	MEGs		SETIT_015614mg	5285	MEGs		Zm00001eb114060	5189	MEGs
Bradi1g67080	3048	MEGs		TVU24879	3331	IGs		Os09g0404500	4989	IGs		GQ55_2G311500	4878	IGs		Sobic.003G156200	3052	MEGs		SETIT_015614mg	5162	MEGs		Zm00001eb114060	3199	MEGs
Bradi1g68204	4819	MEGs		TVU24883	4120	MEGs		Os09g0404500	4086	IGs		GQ55_2G313300	3883	MEGs		Sobic.003G158000	2284	MEGs		SETIT_015614mg	5148	MEGs		Zm00001eb114070	5322	MEGs
Bradi1g68204	4769	MEGs		TVU25032	3110	MEGs		Os09g0404500	3936	IGs		GQ55_2G313300	3593	MEGs		Sobic.003G158000	3424	MEGs		SETIT_015636mg	4336	IGs		Zm00001eb114070	3417	MEGs
Bradi1g68204	4626	MEGs		TVU25038	4607	IGs		Os09g0415300	5396	MEGs		GQ55_2G315300	98	MEGs		Sobic.003G158400	5213	MEGs		SETIT_015636mg	4029	IGs		Zm00001eb114080	5368	IGs
Bradi1g69890	5037	MEGs		TVU25038	3090	IGs		Os09g0418800	4457	MEGs		GQ55_2G315400	5283	MEGs		Sobic.003G161200	4328	MEGs		SETIT_015715mg	1131	MEGs		Zm00001eb114080	3463	IGs
Bradi1g69890	4967	MEGs		TVU25054	2531	MEGs		Os09g0418800	4464	MEGs		GQ55_2G317100	548	MEGs		Sobic.003G161300	4174	MEGs		SETIT_015729mg	4386	MEGs		Zm00001eb114170	2967	MEGs
Bradi1g71673	3056	MEGs		TVU25110	5539	MEGs		Os09g0434600	2006	MEGs		GQ55_2G317100	615	MEGs		Sobic.003G161300	4327	MEGs		SETIT_015729mg	4474	MEGs		Zm00001eb114220	5669	MEGs
Bradi1g71680	5678	MEGs		TVU25110	4017	MEGs		Os09g0434600	482	MEGs		GQ55_2G317100	743	MEGs		Sobic.003G161950	5242	MEGs		SETIT_015750mg	4209	IGs		Zm00001eb114370	4602	MEGs
Bradi1g73445	5413	MEGs		TVU25110	4021	MEGs		Os09g0434600	331	MEGs		GQ55_2G317100	646	MEGs		Sobic.003G161950	5245	MEGs		SETIT_015750mg	3343	IGs		Zm00001eb114390	4092	MEGs
Bradi1g74127	5494	MEGs		TVU25155	1762	IGs		Os09g0437900	4713	MEGs		GQ55_2G320800	497	IGs		Sobic.003G162800	4374	MEGs		SETIT_015750mg	2530	IGs		Zm00001eb114400	5584	MEGs
Bradi1g74127	4005	MEGs		TVU25155	1357	IGs		Os09g0449400	5411	MEGs		GQ55_2G322700	1398	IGs		Sobic.003G162800	4387	MEGs		SETIT_015811mg	3014	MEGs		Zm00001eb114570	4507	MEGs
Bradi1g78168	5008	MEGs		TVU25173	2687	MEGs		Os09g0451266	3762	IGs		GQ55_2G330100	3980	MEGs		Sobic.003G163801	914	IGs		SETIT_016178mg	5027	MEGs		Zm00001eb115090	2186	IGs
Bradi1g78778	5106	MEGs		TVU25220	2420	MEGs		Os09g0451266	3547	IGs		GQ55_2G332300	5102	MEGs		Sobic.003G163801	1279	IGs		SETIT_016178mg	3493	MEGs		Zm00001eb115100	2467	IGs
Bradi2g01420	4336	MEGs		TVU25224	4890	MEGs		Os09g0451266	3462	IGs		GQ55_2G369400	4895	MEGs		Sobic.003G167200	5318	MEGs		SETIT_016253mg	5130	MEGs		Zm00001eb115250	4486	MEGs
Bradi2g02630	2804	MEGs		TVU25224	5175	MEGs		Os09g0451266	3647	IGs		GQ55_2G369400	4396	MEGs		Sobic.003G167200	5394	MEGs		SETIT_016253mg	5202	MEGs		Zm00001eb115640	2723	MEGs
Bradi2g02630	2348	MEGs		TVU25224	5253	MEGs		Os09g0451400	3799	MEGs		GQ55_2G377600	1687	MEGs		Sobic.003G167566	4249	IGs		SETIT_016253mg	3946	MEGs		Zm00001eb115750	4281	MEGs
Bradi2g03230	5094	IGs		TVU25246	1112	MEGs		Os09g0451400	3584	MEGs		GQ55_2G383900	639	MEGs		Sobic.003G167566	4532	IGs		SETIT_016253mg	3636	MEGs		Zm00001eb115750	2021	MEGs
Bradi2g03230	4924	IGs		TVU25325	3121	MEGs		Os09g0451400	3499	MEGs		GQ55_2G383900	652	MEGs		Sobic.003G167566	5413	IGs		SETIT_016496mg	4617	MEGs		Zm00001eb115760	4926	MEGs
Bradi2g04336	3194	MEGs		TVU25366	3737	MEGs		Os09g0451400	3684	MEGs		GQ55_2G390200	5560	MEGs		Sobic.003G167825	3811	MEGs		SETIT_016681mg	2912	MEGs		Zm00001eb115770	4977	MEGs
Bradi2g04342	4873	MEGs		TVU25366	3646	MEGs		Os09g0456800	4838	MEGs		GQ55_2G400900	724	MEGs		Sobic.003G167825	3819	MEGs		SETIT_016681mg	2705	MEGs		Zm00001eb115850	1144	IGs
Bradi2g04342	4862	MEGs		TVU25388	1328	MEGs		Os09g0456800	4869	MEGs		GQ55_2G405900	4354	MEGs		Sobic.003G167825	5437	MEGs		SETIT_016709mg	2199	MEGs		Zm00001eb115910	4749	IGs
Bradi2g06050	1438	IGs		TVU25388	1050	MEGs		Os09g0456850	4981	MEGs		GQ55_2G405900	3677	MEGs		Sobic.003G167900	4689	MEGs		SETIT_016709mg	1697	MEGs		Zm00001eb115910	2798	IGs
Bradi2g06050	1257	IGs		TVU25389	404	MEGs		Os09g0456850	5012	MEGs		GQ55_2G406000	5127	MEGs		Sobic.003G169300	5435	IGs		SETIT_016723mg	3125	MEGs		Zm00001eb115920	5117	MEGs
Bradi2g06060	4211	MEGs		TVU25391	2833	MEGs		Os09g0505200	1052	MEGs		GQ55_2G407400	4521	IGs		Sobic.003G169400	330	IGs		SETIT_016723mg	2906	MEGs		Zm00001eb115920	3166	MEGs
Bradi2g06060	4030	MEGs		TVU25391	2932	MEGs		Os09g0505300	5748	MEGs		GQ55_2G407500	5281	IGs		Sobic.003G169700	2957	IGs		SETIT_016810mg	1420	MEGs		Zm00001eb115980	5109	MEGs
Bradi2g06410	4255	MEGs		TVU25391	2802	MEGs		Os09g0507100	746	MEGs		GQ55_2G411200	2809	MEGs		Sobic.003G169700	5288	IGs		SETIT_016810mg	1069	MEGs		Zm00001eb116160	5108	MEGs
Bradi2g06410	3265	MEGs		TVU25394	3061	MEGs		Os10g0110075	5559	MEGs		GQ55_2G418800	5213	IGs		Sobic.003G169800	15	IGs		SETIT_016913mg	767	MEGs		Zm00001eb116160	3165	MEGs
Bradi2g06410	2638	MEGs		TVU25396	3652	MEGs		Os10g0135400	1618	MEGs		GQ55_2G424900	1666	IGs		Sobic.003G169966	3190	MEGs		SETIT_016931mg	2844	MEGs		Zm00001eb116510	813	MEGs
Bradi2g06690	3792	MEGs		TVU25408	1021	MEGs		Os10g0135400	1625	MEGs		GQ55_2G425000	3197	MEGs		Sobic.003G172450	5088	IGs		SETIT_016954mg	1685	MEGs		Zm00001eb116640	4964	MEGs
Bradi2g06690	2464	MEGs		TVU25408	507	MEGs		Os10g0138000	5396	MEGs		GQ55_2G425100	3994	IGs		Sobic.003G173200	3615	IGs		SETIT_017023mg	3587	MEGs		Zm00001eb116970	5634	MEGs
Bradi2g06690	1953	MEGs		TVU25419	808	MEGs		Os10g0141050	4319	MEGs		GQ55_2G425200	5556	IGs		Sobic.003G173266	927	MEGs		SETIT_017027mg	2617	MEGs		Zm00001eb116970	3683	MEGs
Bradi2g08518	4475	MEGs		TVU25420	4648	MEGs		Os10g0141200	4346	MEGs		GQ55_2G425200	821	IGs		Sobic.003G174500	2639	MEGs		SETIT_017027mg	2348	MEGs		Zm00001eb117020	5682	MEGs
Bradi2g08518	4317	MEGs		TVU25421	1365	MEGs		Os10g0151800	2384	MEGs		GQ55_2G425200	985	IGs		Sobic.003G174500	2938	MEGs		SETIT_017178mg	4514	IGs		Zm00001eb117020	3727	MEGs
Bradi2g09441	4341	IGs		TVU25425	2508	MEGs		Os10g0153900	4322	IGs		GQ55_2G425300	3643	IGs		Sobic.003G174500	3465	MEGs		SETIT_017178mg	4518	IGs		Zm00001eb117290	4234	IGs
Bradi2g09441	4084	IGs		TVU25425	2287	MEGs		Os10g0154200	4769	IGs		GQ55_2G425300	3806	IGs		Sobic.003G174500	3754	MEGs		SETIT_017178mg	4541	IGs		Zm00001eb117300	5115	MEGs
Bradi2g10141	3258	MEGs		TVU25459	4500	MEGs		Os10g0159033	4922	MEGs		GQ55_2G425400	4482	IGs		Sobic.003G174601	1557	MEGs		SETIT_017205mg	886	MEGs		Zm00001eb117400	5366	MEGs
Bradi2g10141	3223	MEGs		TVU25512	4764	MEGs		Os10g0170200	4250	MEGs		GQ55_2G425400	4369	IGs		Sobic.003G174601	1856	MEGs		SETIT_017324mg	3278	MEGs		Zm00001eb117440	4676	IGs
Bradi2g10141	3089	MEGs		TVU25512	4081	MEGs		Os10g0170200	4241	MEGs		GQ55_2G434700	5613	MEGs		Sobic.003G174601	2383	MEGs		SETIT_017324mg	3093	MEGs		Zm00001eb117470	4950	MEGs
Bradi2g10141	2903	MEGs		TVU25516	5628	MEGs		Os10g0170200	4387	MEGs		GQ55_2G439400	2161	IGs		Sobic.003G174601	2672	MEGs		SETIT_017324mg	2816	MEGs		Zm00001eb117470	3003	MEGs
Bradi2g10141	3150	MEGs		TVU25593	5741	MEGs		Os10g0170200	4311	MEGs		GQ55_2G439400	2071	IGs		Sobic.003G175950	1495	MEGs		SETIT_017324mg	1958	MEGs		Zm00001eb117650	4172	MEGs
Bradi2g10557	5723	MEGs		TVU25593	5634	MEGs		Os10g0183000	5254	MEGs		GQ55_2G439500	4424	IGs		Sobic.003G175950	2450	MEGs		SETIT_017347mg	3980	IGs		Zm00001eb117680	4428	MEGs
Bradi2g10557	5540	MEGs		TVU25662	1757	MEGs		Os10g0183000	4768	MEGs		GQ55_2G441600	111	MEGs		Sobic.003G176100	3118	MEGs		SETIT_017392mg	3801	MEGs		Zm00001eb117750	4017	MEGs
Bradi2g10617	4442	MEGs		TVU25662	1781	MEGs		Os10g0203600	5191	MEGs		GQ55_2G441700	5135	MEGs		Sobic.003G176100	4644	MEGs		SETIT_017392mg	3410	MEGs		Zm00001eb117750	3144	MEGs
Bradi2g10617	4144	MEGs		TVU25662	1576	MEGs		Os10g0212100	786	MEGs		GQ55_2G486200	1555	MEGs		Sobic.003G177350	4296	MEGs		SETIT_017645mg	3774	IGs		Zm00001eb117860	3673	IGs
Bradi2g10710	1571	MEGs		TVU25662	1571	MEGs		Os10g0213100	3625	MEGs		GQ55_2G486200	1682	MEGs		Sobic.003G177350	4793	MEGs		SETIT_017645mg	3520	IGs		Zm00001eb118170	4599	IGs
Bradi2g10710	1066	MEGs		TVU25667	2566	MEGs		Os10g0213100	4094	MEGs		GQ55_3G001100	1170	MEGs		Sobic.003G178800	5571	MEGs		SETIT_017645mg	2521	IGs		Zm00001eb118480	3444	MEGs
Bradi2g10723	3189	IGs		TVU25689	1659	MEGs		Os10g0316400	3598	MEGs		GQ55_3G001200	5	IGs		Sobic.003G178800	5709	MEGs		SETIT_017793mg	2798	MEGs		Zm00001eb118490	3894	IGs
Bradi2g10727	4988	MEGs		TVU25712	4013	MEGs		Os10g0317300	5308	MEGs		GQ55_3G001300	1439	MEGs		Sobic.003G181400	5546	MEGs		SETIT_017973mg	4675	MEGs		Zm00001eb118500	4817	IGs
Bradi2g11293	2929	IGs		TVU25869	1817	MEGs		Os10g0317300	5248	MEGs		GQ55_3G001300	1924	MEGs		Sobic.003G182700	3304	MEGs		SETIT_017973mg	4675	MEGs		Zm00001eb118570	5459	MEGs
Bradi2g12671	2471	MEGs		TVU25875	1249	IGs		Os10g0320100	4399	MEGs		GQ55_3G003600	4576	MEGs		Sobic.003G182700	3701	MEGs		SETIT_018316mg	5334	MEGs		Zm00001eb118640	3911	MEGs
Bradi2g12830	3690	MEGs		TVU25875	1153	IGs		Os10g0320201	5493	IGs		GQ55_3G007600	5750	MEGs		Sobic.003G182700	3874	MEGs		SETIT_018366mg	3375	IGs		Zm00001eb118650	4819	MEGs
Bradi2g13660	5273	MEGs		TVU25896	3665	IGs		Os10g0332866	2561	MEGs		GQ55_3G007600	5630	MEGs		Sobic.003G182800	324	MEGs		SETIT_018440mg	4646	MEGs		Zm00001eb118740	5215	MEGs
Bradi2g13690	4413	MEGs		TVU25896	2261	IGs		Os10g0332866	2667	MEGs		GQ55_3G042500	3905	MEGs		Sobic.003G182800	721	MEGs		SETIT_018440mg	4605	MEGs		Zm00001eb118740	3263	MEGs
Bradi2g13690	4381	MEGs		TVU25896	2240	IGs		Os10g0336300	4381	MEGs		GQ55_3G043700	126	MEGs		Sobic.003G182800	894	MEGs		SETIT_018455mg	5839	MEGs		Zm00001eb118750	3516	MEGs
Bradi2g13690	4243	MEGs		TVU25905	3535	MEGs		Os10g0340800	1949	IGs		GQ55_3G047300	5161	IGs		Sobic.003G182800	4589	MEGs		SETIT_018551mg	2129	MEGs		Zm00001eb118750	1566	MEGs
Bradi2g14160	4124	MEGs		TVU25951	4130	MEGs		Os10g0344900	2527	MEGs		GQ55_3G065700	1564	MEGs		Sobic.003G182800	4739	MEGs		SETIT_018551mg	1979	MEGs		Zm00001eb118850	5000	MEGs
Bradi2g14890	5627	MEGs		TVU25951	4092	MEGs		Os10g0344900	2305	MEGs		GQ55_3G065800	5675	MEGs		Sobic.003G182800	4901	MEGs		SETIT_018656mg	3809	MEGs		Zm00001eb118850	5050	MEGs
Bradi2g15983	2520	MEGs		TVU26060	4370	MEGs		Os10g0350100	3299	MEGs		GQ55_3G073200	1780	IGs		Sobic.003G182800	5049	MEGs		SETIT_018792mg	2074	MEGs		Zm00001eb118850	3151	MEGs
Bradi2g15983	1119	MEGs		TVU26060	4137	MEGs		Os10g0350100	2839	MEGs		GQ55_3G073300	2886	MEGs		Sobic.003G182800	5200	MEGs		SETIT_018792mg	1855	MEGs		Zm00001eb119070	345	MEGs
Bradi2g15986	3996	MEGs		TVU26096	4197	MEGs		Os10g0357700	3034	MEGs		GQ55_3G079300	91	MEGs		Sobic.003G188100	3996	MEGs		SETIT_018916mg	4777	IGs		Zm00001eb119080	5408	IGs
Bradi2g15986	2595	MEGs		TVU26096	4162	MEGs		Os10g0357700	3994	MEGs		GQ55_3G079400	5395	MEGs		Sobic.003G188100	4229	MEGs		SETIT_018916mg	4929	IGs		Zm00001eb119130	5810	MEGs
Bradi2g15988	5754	MEGs		TVU26113	4280	MEGs		Os10g0376900	703	MEGs		GQ55_3G080600	5240	IGs		Sobic.003G188100	4535	MEGs		SETIT_018916mg	4778	IGs		Zm00001eb119140	966	MEGs
Bradi2g15988	4216	MEGs		TVU26113	4049	MEGs		Os10g0396932	5068	MEGs		GQ55_3G087500	3367	MEGs		Sobic.003G191700	3305	MEGs		SETIT_018916mg	4486	IGs		Zm00001eb119220	4561	MEGs
Bradi2g16231	4212	MEGs		TVU26140	4373	MEGs		Os10g0396932	4564	MEGs		GQ55_3G094700	3144	MEGs		Sobic.003G191700	3782	MEGs		SETIT_019065mg	5261	MEGs		Zm00001eb119230	5484	MEGs
Bradi2g16231	4162	MEGs		TVU26140	3871	MEGs		Os10g0397066	5674	MEGs		GQ55_3G097000	618	MEGs		Sobic.003G192500	2233	IGs		SETIT_019082mg	3835	MEGs		Zm00001eb119520	4558	MEGs
Bradi2g16231	4249	MEGs		TVU26163	4721	MEGs		Os10g0398600	3184	IGs		GQ55_3G097100	2815	MEGs		Sobic.003G192500	3706	IGs		SETIT_019082mg	3835	MEGs		Zm00001eb119560	3603	MEGs
Bradi2g16900	3944	MEGs		TVU26163	4218	MEGs		Os10g0419100	1453	MEGs		GQ55_3G097200	4966	MEGs		Sobic.003G195400	4760	MEGs		SETIT_019124mg	8	MEGs		Zm00001eb119560	1945	MEGs
Bradi2g16900	3779	MEGs		TVU26174	4098	MEGs		Os10g0419100	2604	MEGs		GQ55_3G100400	3431	MEGs		Sobic.003G199900	4942	MEGs		SETIT_019246mg	1873	MEGs		Zm00001eb119560	2397	MEGs
Bradi2g16900	2561	MEGs		TVU26174	3045	MEGs		Os10g0425066	2795	MEGs		GQ55_3G105100	4898	MEGs		Sobic.003G206250	5634	IGs		SETIT_0193141mg	2611	MEGs		Zm00001eb119570	4107	MEGs
Bradi2g16990	4768	MEGs		TVU26174	3207	MEGs		Os10g0425066	2259	MEGs		GQ55_3G105100	4401	MEGs		Sobic.003G208500	5212	MEGs		SETIT_0193142mg	861	MEGs		Zm00001eb119570	2449	MEGs
Bradi2g17480	2405	MEGs		TVU26174	3121	MEGs		Os10g0425066	1949	MEGs		GQ55_3G105100	4777	MEGs		Sobic.003G210500	4083	MEGs		SETIT_019335mg	4191	MEGs		Zm00001eb119570	2901	MEGs
Bradi2g18347	1886	MEGs		TVU26179	3446	MEGs		Os10g0482000	2740	IGs		GQ55_3G105800	3156	MEGs		Sobic.003G210500	4112	MEGs		SETIT_019471mg	3182	MEGs		Zm00001eb119640	4371	MEGs
Bradi2g19320	4996	MEGs		TVU26191	4461	MEGs		Os10g0482000	2740	IGs		GQ55_3G105900	5319	IGs		Sobic.003G210500	4336	MEGs		SETIT_019496mg	3745	MEGs		Zm00001eb119640	2418	MEGs
Bradi2g19320	4997	MEGs		TVU26229	5365	MEGs		Os10g0482066	4042	IGs		GQ55_3G121800	4570	MEGs		Sobic.003G211300	2900	MEGs		SETIT_019505mg	3566	IGs		Zm00001eb119690	4575	MEGs
Bradi2g19320	3474	MEGs		TVU26240	3612	MEGs		Os10g0482066	4042	IGs		GQ55_3G121800	4071	MEGs		Sobic.003G213900	4939	IGs		SETIT_019545mg	1827	IGs		Zm00001eb119690	2640	MEGs
Bradi2g19320	2308	MEGs		TVU26264	5178	MEGs		Os10g0491400	736	MEGs		GQ55_3G132500	2398	IGs		Sobic.003G213900	5442	IGs		SETIT_019545mg	1906	IGs		Zm00001eb119830	2606	MEGs
Bradi2g19320	2598	MEGs		TVU26264	4946	MEGs		Os10g0491450	2000	IGs		GQ55_3G132500	2502	IGs		Sobic.003G215300	1908	MEGs		SETIT_019545mg	1582	IGs		Zm00001eb120240	4874	IGs
Bradi2g20377	3486	MEGs		TVU26344	478	MEGs		Os10g0497200	2696	MEGs		GQ55_3G132600	4878	IGs		Sobic.003G215300	2431	MEGs		SETIT_019686mg	2266	IGs		Zm00001eb120360	1824	MEGs
Bradi2g20377	3611	MEGs		TVU26344	596	MEGs		Os10g0497300	5116	MEGs		GQ55_3G132600	4982	IGs		Sobic.003G215350	1393	MEGs		SETIT_019819mg	5505	MEGs		Zm00001eb120400	5442	MEGs
Bradi2g20750	2125	MEGs		TVU26346	4188	MEGs		Os10g0513300	1043	MEGs		GQ55_3G145700	4935	MEGs		Sobic.003G215350	1916	MEGs		SETIT_019879mg	5175	MEGs		Zm00001eb120400	5441	MEGs
Bradi2g20750	1819	MEGs		TVU26346	4306	MEGs		Os10g0513400	4505	IGs		GQ55_3G145700	5107	MEGs		Sobic.003G218600	5037	MEGs		SETIT_019882mg	4577	MEGs		Zm00001eb120420	5431	IGs
Bradi2g20760	3467	IGs		TVU26352	3416	MEGs		Os10g0520600	2122	MEGs		GQ55_3G148500	4373	MEGs		Sobic.003G218600	5540	MEGs		SETIT_019882mg	4077	MEGs		Zm00001eb120430	4184	IGs
Bradi2g20760	3161	IGs		TVU26355	1469	MEGs		Os10g0520600	1608	MEGs		GQ55_3G148500	2913	MEGs		Sobic.003G223500	4031	MEGs		SETIT_019924mg	4310	MEGs		Zm00001eb120430	2278	IGs
Bradi2g21010	5084	MEGs		TVU26363	4753	IGs		Os10g0551600	4528	MEGs		GQ55_3G193600	4082	MEGs		Sobic.003G224400	4581	MEGs		SETIT_019924mg	4298	MEGs		Zm00001eb120970	3122	MEGs
Bradi2g21010	4916	MEGs		TVU26363	4617	IGs		Os10g0558400	2015	MEGs		GQ55_3G193600	4081	MEGs		Sobic.003G228400	3284	MEGs		SETIT_019924mg	4327	MEGs		Zm00001eb121240	4676	MEGs
Bradi2g21133	4925	MEGs		TVU26396	3664	IGs		Os10g0558466	2741	MEGs		GQ55_3G205000	5384	IGs		Sobic.003G228400	3807	MEGs		SETIT_019950mg	4202	IGs		Zm00001eb121250	4676	MEGs
Bradi2g21133	4783	MEGs		TVU26396	3349	IGs		Os11g0120600	871	MEGs		GQ55_3G205000	4791	IGs		Sobic.003G228400	4833	MEGs		SETIT_019950mg	3966	IGs		Zm00001eb121440	3548	IGs
Bradi2g21450	4881	MEGs		TVU26396	3593	IGs		Os11g0163500	5353	MEGs		GQ55_3G221900	3949	MEGs		Sobic.003G228700	5187	MEGs		SETIT_019961mg	38	MEGs		Zm00001eb121520	5599	MEGs
Bradi2g21450	4682	MEGs		TVU26396	3300	IGs		Os11g0163500	3827	MEGs		GQ55_3G221900	2523	MEGs		Sobic.003G244250	5477	MEGs		SETIT_020184mg	5525	MEGs		Zm00001eb121520	3700	MEGs
Bradi2g21615	2760	MEGs		TVU26398	5033	MEGs		Os11g0163575	5509	MEGs		GQ55_3G221900	2532	MEGs		Sobic.003G257400	1108	MEGs		SETIT_020228mg	4105	MEGs		Zm00001eb121590	5380	MEGs
Bradi2g21615	2707	MEGs		TVU26398	4762	MEGs		Os11g0200950	1982	MEGs		GQ55_3G244300	5261	MEGs		Sobic.003G261766	5382	IGs		SETIT_020271mg	5452	IGs		Zm00001eb121590	3424	MEGs
Bradi2g21615	2597	MEGs		TVU26401	1137	MEGs		Os11g0201175	679	MEGs		GQ55_3G244300	5054	MEGs		Sobic.003G261766	5490	IGs		SETIT_020271mg	4966	IGs		Zm00001eb121710	4803	MEGs
Bradi2g21860	4836	MEGs		TVU26430	5261	MEGs		Os11g0215400	4877	MEGs		GQ55_3G244300	5141	MEGs		Sobic.003G274000	2789	MEGs		SETIT_020282mg	1675	IGs		Zm00001eb122060	5827	MEGs
Bradi2g21860	4933	MEGs		TVU26458	3358	MEGs		Os11g0215400	5258	MEGs		GQ55_3G255700	218	IGs		Sobic.003G274100	5458	IGs		SETIT_020282mg	1173	IGs		Zm00001eb122360	4057	MEGs
Bradi2g21951	5478	MEGs		TVU26499	3713	MEGs		Os11g0224301	2328	IGs		GQ55_3G255700	84	IGs		Sobic.003G299500	3462	MEGs		SETIT_020463mg	692	MEGs		Zm00001eb122480	4941	IGs
Bradi2g22025	1945	IGs		TVU26517	4139	MEGs		Os11g0229400	4165	MEGs		GQ55_3G265500	5602	MEGs		Sobic.003G302800	692	MEGs		SETIT_020604mg	4591	IGs		Zm00001eb122490	4959	MEGs
Bradi2g22025	1188	IGs		TVU26519	602	IGs		Os11g0229400	4244	MEGs		GQ55_3G269100	4694	MEGs		Sobic.003G304000	4349	MEGs		SETIT_020607mg	3113	IGs		Zm00001eb123160	4923	MEGs
Bradi2g22025	734	IGs		TVU26523	2965	MEGs		Os11g0256075	5396	MEGs		GQ55_3G269700	5551	MEGs		Sobic.003G313500	1726	MEGs		SETIT_020607mg	2066	IGs		Zm00001eb123160	4171	MEGs
Bradi2g22535	4152	MEGs		TVU26527	4423	MEGs		Os11g0272675	681	IGs		GQ55_3G281500	4767	IGs		Sobic.003G325300	1807	MEGs		SETIT_020607mg	1571	IGs		Zm00001eb123160	3230	MEGs
Bradi2g23110	4610	MEGs		TVU26527	4574	MEGs		Os11g0295900	5630	MEGs		GQ55_3G281500	4836	IGs		Sobic.003G325800	758	MEGs		SETIT_020614mg	1338	IGs		Zm00001eb123160	3507	MEGs
Bradi2g23650	5071	MEGs		TVU26527	3952	MEGs		Os11g0303600	5359	MEGs		GQ55_3G282500	3563	MEGs		Sobic.003G334400	1805	MEGs		SETIT_021216mg	4381	MEGs		Zm00001eb123170	4906	MEGs
Bradi2g24020	4967	MEGs		TVU26530	686	MEGs		Os11g0307500	4877	MEGs		GQ55_3G285500	4876	MEGs		Sobic.003G371400	4668	MEGs		SETIT_021243mg	2623	MEGs		Zm00001eb123170	3008	MEGs
Bradi2g24800	1520	MEGs		TVU26574	3059	MEGs		Os11g0307950	2039	MEGs		GQ55_3G295100	2310	MEGs		Sobic.003G380600	4676	MEGs		SETIT_021311mg	5677	MEGs		Zm00001eb123220	4105	MEGs
Bradi2g24800	1722	MEGs		TVU26574	4446	MEGs		Os11g0307950	2342	MEGs		GQ55_3G302100	4029	MEGs		Sobic.003G380700	511	IGs		SETIT_021311mg	5581	MEGs		Zm00001eb123460	4959	MEGs
Bradi2g24806	5456	IGs		TVU26586	4226	MEGs		Os11g0307950	1226	MEGs		GQ55_3G304300	3019	MEGs		Sobic.003G383300	2765	MEGs		SETIT_021345mg	5188	MEGs		Zm00001eb123570	4037	MEGs
Bradi2g25220	4820	IGs		TVU26586	4374	MEGs		Os11g0413800	4353	MEGs		GQ55_3G308400	2506	MEGs		Sobic.003G390000	2137	MEGs		SETIT_021345mg	5259	MEGs		Zm00001eb123670	5322	MEGs
Bradi2g25220	4634	IGs		TVU26616	4496	MEGs		Os11g0413800	4362	MEGs		GQ55_3G308400	2085	MEGs		Sobic.003G391000	4591	IGs		SETIT_021372mg	4669	MEGs		Zm00001eb123860	4220	MEGs
Bradi2g25220	4549	IGs		TVU26618	2379	MEGs		Os11g0426850	5329	IGs		GQ55_3G308600	5521	MEGs		Sobic.003G395300	1719	MEGs		SETIT_021532mg	4747	MEGs		Zm00001eb124380	5256	MEGs
Bradi2g25656	5411	MEGs		TVU26618	1237	MEGs		Os11g0454800	4141	MEGs		GQ55_3G308600	5342	MEGs		Sobic.003G398700	4774	MEGs		SETIT_021565mg	2894	MEGs		Zm00001eb124380	3317	MEGs
Bradi2g25685	3813	IGs		TVU26618	2076	MEGs		Os11g0473832	5532	MEGs		GQ55_3G308600	5113	MEGs		Sobic.003G398800	1352	MEGs		SETIT_021573mg	4235	MEGs		Zm00001eb124390	5441	MEGs
Bradi2g25685	3650	IGs		TVU26618	750	MEGs		Os11g0482000	2559	MEGs		GQ55_3G309000	4873	IGs		Sobic.003G405300	4262	MEGs		SETIT_021707mg	1133	MEGs		Zm00001eb124410	4694	MEGs
Bradi2g25687	3090	MEGs		TVU26619	2380	MEGs		Os11g0506700	2928	MEGs		GQ55_3G309300	3748	MEGs		Sobic.003G408400	4861	MEGs		SETIT_021707mg	2078	MEGs		Zm00001eb124410	2742	MEGs
Bradi2g25687	2903	MEGs		TVU26619	1237	MEGs		Os11g0506700	1913	MEGs		GQ55_3G317300	5191	MEGs		Sobic.003G416000	5741	MEGs		SETIT_021707mg	637	MEGs		Zm00001eb124580	3673	MEGs
Bradi2g25687	2727	MEGs		TVU26619	2069	MEGs		Os11g0506700	1751	MEGs		GQ55_3G318200	2444	MEGs		Sobic.003G416000	5733	MEGs		SETIT_021775mg	2697	MEGs		Zm00001eb124600	5111	IGs
Bradi2g26115	4282	MEGs		TVU26619	750	MEGs		Os11g0506800	3955	IGs		GQ55_3G318200	2162	MEGs		Sobic.003G416100	4432	IGs		SETIT_021793mg	3937	MEGs		Zm00001eb124600	3623	IGs
Bradi2g26115	4149	MEGs		TVU26673	3208	MEGs		Os11g0506800	2940	IGs		GQ55_3G323000	3990	MEGs		Sobic.003G416100	4424	IGs		SETIT_021793mg	3935	MEGs		Zm00001eb124670	4529	MEGs
Bradi2g26115	4210	MEGs		TVU26684	2401	MEGs		Os11g0506800	2778	IGs		GQ55_3G323000	3790	MEGs		Sobic.003G425300	3328	MEGs		SETIT_021793mg	3935	MEGs		Zm00001eb124760	3881	MEGs
Bradi2g26277	5523	MEGs		TVU26684	2842	MEGs		Os11g0524900	2585	MEGs		GQ55_3G328200	3760	IGs		Sobic.003G427550	4106	IGs		SETIT_021908mg	4501	MEGs		Zm00001eb124800	4572	MEGs
Bradi2g26277	5320	MEGs		TVU26696	5480	MEGs		Os11g0524900	2655	MEGs		GQ55_3G328200	2059	IGs		Sobic.003G427550	4321	IGs		SETIT_021908mg	4489	MEGs		Zm00001eb125080	1457	MEGs
Bradi2g26325	4519	MEGs		TVU26752	4971	MEGs		Os11g0524900	2499	MEGs		GQ55_3G330300	2385	IGs		Sobic.003G436100	2254	IGs		SETIT_022136mg	344	MEGs		Zm00001eb125250	1010	MEGs
Bradi2g26325	4515	MEGs		TVU26774	2009	MEGs		Os11g0527000	4797	IGs		GQ55_3G330300	1970	IGs		Sobic.003G436100	2255	IGs		SETIT_022390mg	1196	MEGs		Zm00001eb125360	2348	MEGs
Bradi2g26450	4330	MEGs		TVU26825	4606	MEGs		Os11g0555300	4399	MEGs		GQ55_3G330400	4524	IGs		Sobic.003G436100	3682	IGs		SETIT_022422mg	4321	MEGs		Zm00001eb125420	4642	MEGs
Bradi2g26450	4296	MEGs		TVU26825	5088	MEGs		Os11g0555300	2904	MEGs		GQ55_3G330400	4109	IGs		Sobic.003G439700	4565	MEGs		SETIT_022518mg	4258	MEGs		Zm00001eb125520	5090	MEGs
Bradi2g26450	4166	MEGs		TVU26833	4852	MEGs		Os11g0572100	5766	MEGs		GQ55_3G330500	4331	IGs		Sobic.003G439800	1250	MEGs		SETIT_022522mg	3852	MEGs		Zm00001eb125530	5141	MEGs
Bradi2g27145	4375	IGs		TVU26833	5055	MEGs		Os11g0572100	5691	MEGs		GQ55_3G330500	4170	IGs		Sobic.003G446100	1871	MEGs		SETIT_022819mg	4351	MEGs		Zm00001eb125530	5135	MEGs
Bradi2g27350	4487	MEGs		TVU26840	5369	MEGs		Os11g0630900	4772	IGs		GQ55_3G335100	5697	MEGs		Sobic.004G010600	3868	MEGs		SETIT_022819mg	4479	MEGs		Zm00001eb125550	4022	IGs
Bradi2g27350	4488	MEGs		TVU26894	5206	MEGs		Os11g0630900	4463	IGs		GQ55_3G335700	3464	MEGs		Sobic.004G010600	4371	MEGs		SETIT_022868mg	4385	MEGs		Zm00001eb125630	3570	MEGs
Bradi2g27710	4639	IGs		TVU26894	5211	MEGs		Os11g0646300	5242	IGs		GQ55_3G338200	2962	MEGs		Sobic.004G010600	4374	MEGs		SETIT_022899mg	4869	IGs		Zm00001eb125630	3383	MEGs
Bradi2g28150	3936	MEGs		TVU26927	4520	MEGs		Os11g0686250	2275	IGs		GQ55_3G338700	2945	MEGs		Sobic.004G010600	5272	MEGs		SETIT_022899mg	4405	IGs		Zm00001eb125630	2666	MEGs
Bradi2g28150	3714	MEGs		TVU26930	5385	MEGs		Os11g0697350	5753	MEGs		GQ55_3G343700	4998	IGs		Sobic.004G013900	3318	MEGs		SETIT_022900mg	5241	MEGs		Zm00001eb125640	4345	IGs
Bradi2g28150	3716	MEGs		TVU27045	5753	MEGs		Os12g0116200	730	MEGs		GQ55_3G343700	4096	IGs		Sobic.004G015050	2247	MEGs		SETIT_022900mg	5266	MEGs		Zm00001eb125640	4158	IGs
Bradi2g28153	4374	MEGs		TVU27049	3117	MEGs		Os12g0121300	2056	MEGs		GQ55_3G343700	3614	IGs		Sobic.004G016200	2610	MEGs		SETIT_022900mg	3841	MEGs		Zm00001eb125640	3441	IGs
Bradi2g30190	4109	MEGs		TVU27117	2702	MEGs		Os12g0122000	1080	MEGs		GQ55_3G345400	4954	IGs		Sobic.004G020100	3473	MEGs		SETIT_022900mg	3846	MEGs		Zm00001eb125650	4641	IGs
Bradi2g30321	3650	MEGs		TVU27196	2147	MEGs		Os12g0122000	1014	MEGs		GQ55_3G345400	3866	IGs		Sobic.004G020100	3588	MEGs		SETIT_023282mg	1371	MEGs		Zm00001eb125660	4641	MEGs
Bradi2g30370	3569	MEGs		TVU27232	1598	MEGs		Os12g0143100	5279	IGs		GQ55_3G345500	5640	MEGs		Sobic.004G020150	392	MEGs		SETIT_023463mg	5476	MEGs		Zm00001eb125740	4342	MEGs
Bradi2g30460	2547	IGs		TVU27361	3921	MEGs		Os12g0143100	5621	IGs		GQ55_3G348000	4578	MEGs		Sobic.004G020150	507	MEGs		SETIT_023466mg	4399	MEGs		Zm00001eb125740	2395	MEGs
Bradi2g30460	1642	IGs		TVU27508	5170	MEGs		Os12g0165900	5256	MEGs		GQ55_3G348000	3574	MEGs		Sobic.004G050800	5641	MEGs		SETIT_023559mg	4901	MEGs		Zm00001eb125800	5100	MEGs
Bradi2g30460	1145	IGs		TVU27508	5241	MEGs		Os12g0181200	1616	MEGs		GQ55_3G348000	3424	MEGs		Sobic.004G050900	223	MEGs		SETIT_023559mg	4782	MEGs		Zm00001eb125800	3145	MEGs
Bradi2g30465	4329	MEGs		TVU27508	5183	MEGs		Os12g0190875	681	IGs		GQ55_3G349700	3206	IGs		Sobic.004G056500	107	MEGs		SETIT_023573mg	4931	IGs		Zm00001eb125860	4077	MEGs
Bradi2g30465	3424	MEGs		TVU27522	2295	MEGs		Os12g0197100	3916	MEGs		GQ55_3G349700	2973	IGs		Sobic.004G057400	4888	MEGs		SETIT_023573mg	4920	IGs		Zm00001eb125870	5544	MEGs
Bradi2g30465	2927	MEGs		TVU27634	5030	MEGs		Os12g0197150	4219	MEGs		GQ55_3G349700	1410	IGs		Sobic.004G076900	4997	IGs		SETIT_023859mg	5211	IGs		Zm00001eb125870	3594	MEGs
Bradi2g30810	4696	MEGs		TVU27634	4429	MEGs		Os12g0218300	4722	IGs		GQ55_3G350500	4498	IGs		Sobic.004G077000	602	MEGs		SETIT_023918mg	4049	IGs		Zm00001eb125900	4452	MEGs
Bradi2g30810	4658	MEGs		TVU27834	2779	MEGs		Os12g0218300	3357	IGs		GQ55_3G350500	4989	IGs		Sobic.004G082600	4424	MEGs		SETIT_023973mg	5517	IGs		Zm00001eb125950	5314	MEGs
Bradi2g30810	4471	MEGs		TVU27834	3067	MEGs		Os12g0218300	3704	IGs		GQ55_3G350600	3515	IGs		Sobic.004G094300	4944	MEGs		SETIT_024050mg	3123	IGs		Zm00001eb125970	3375	IGs
Bradi2g31166	3438	MEGs		TVU27834	2936	MEGs		Os12g0220800	4735	IGs		GQ55_3G350600	3530	IGs		Sobic.004G097200	5361	MEGs		SETIT_024068mg	5561	MEGs		Zm00001eb125970	1499	IGs
Bradi2g31806	2992	IGs		TVU27858	1798	MEGs		Os12g0220833	4786	IGs		GQ55_3G353700	5086	MEGs		Sobic.004G097200	5788	MEGs		SETIT_024103mg	4127	MEGs		Zm00001eb126300	5608	MEGs
Bradi2g31806	2918	IGs		TVU28062	2734	MEGs		Os12g0254201	2739	IGs		GQ55_3G353700	5086	MEGs		Sobic.004G105800	5829	MEGs		SETIT_024116mg	93	IGs		Zm00001eb126300	3638	MEGs
Bradi2g31810	5205	MEGs		TVU28239	444	MEGs		Os12g0254201	2652	IGs		GQ55_3G353700	5227	MEGs		Sobic.004G109400	4130	IGs		SETIT_024121mg	5093	MEGs		Zm00001eb126440	5421	IGs
Bradi2g32225	3155	MEGs		TVU28291	3707	MEGs		Os12g0255701	727	IGs		GQ55_3G353700	5087	MEGs		Sobic.004G109400	4164	IGs		SETIT_024121mg	4957	MEGs		Zm00001eb126520	2190	MEGs
Bradi2g32225	3103	MEGs		TVU28291	3350	MEGs		Os12g0255701	876	IGs		GQ55_3G354800	5103	MEGs		Sobic.004G109400	5580	IGs		SETIT_024201mg	5142	IGs		Zm00001eb126530	2635	MEGs
Bradi2g32620	3527	MEGs		TVU28838	5645	MEGs		Os12g0264500	1870	MEGs		GQ55_3G356400	1797	IGs		Sobic.004G109500	176	MEGs		SETIT_024201mg	4424	IGs		Zm00001eb126560	2306	MEGs
Bradi2g32620	3488	MEGs		TVU28848	5455	MEGs		Os12g0264500	901	MEGs		GQ55_3G357300	4781	MEGs		Sobic.004G111400	5276	MEGs		SETIT_024294mg	1408	MEGs		Zm00001eb126560	2220	MEGs
Bradi2g32908	4554	MEGs		TVU28949	2943	MEGs		Os12g0278401	4484	MEGs		GQ55_3G357300	5002	MEGs		Sobic.004G113800	4286	MEGs		SETIT_024294mg	1559	MEGs		Zm00001eb126560	1510	MEGs
Bradi2g32908	4549	MEGs		TVU28949	2951	MEGs		Os12g0278401	3984	MEGs		GQ55_3G357300	4790	MEGs		Sobic.004G113850	3794	MEGs		SETIT_024304mg	3755	MEGs		Zm00001eb126690	4837	MEGs
Bradi2g32908	4410	MEGs		TVU29046	4022	MEGs		Os12g0281300	4970	MEGs		GQ55_3G366600	1696	IGs		Sobic.004G113850	4267	MEGs		SETIT_024304mg	3896	MEGs		Zm00001eb126800	4042	IGs
Bradi2g32908	4230	MEGs		TVU29148	2644	MEGs		Os12g0281300	4466	MEGs		GQ55_3G366600	85	IGs		Sobic.004G113900	4851	MEGs		SETIT_024336mg	4210	MEGs		Zm00001eb126800	2830	IGs
Bradi2g33266	2013	IGs		TVU29223	2385	MEGs		Os12g0281300	4847	MEGs		GQ55_3G367100	5417	IGs		Sobic.004G113900	5096	MEGs		SETIT_024359mg	1367	MEGs		Zm00001eb126800	3075	IGs
Bradi2g33270	5058	MEGs		TVU29228	2514	MEGs		Os12g0281966	3019	MEGs		GQ55_3G367800	4867	MEGs		Sobic.004G114400	5165	IGs		SETIT_024359mg	1022	MEGs		Zm00001eb126830	5251	MEGs
Bradi2g33270	3517	MEGs		TVU29232	4238	MEGs		Os12g0281966	3534	MEGs		GQ55_3G370600	1559	IGs		Sobic.004G115200	2621	MEGs		SETIT_024386mg	4360	MEGs		Zm00001eb126860	3644	MEGs
Bradi2g33517	3014	MEGs		TVU29232	2730	MEGs		Os12g0282000	4522	MEGs		GQ55_3G370600	1696	IGs		Sobic.004G117900	2232	MEGs		SETIT_024386mg	2775	MEGs		Zm00001eb126860	2304	MEGs
Bradi2g33517	3055	MEGs		TVU29232	2795	MEGs		Os12g0405300	3154	MEGs		GQ55_3G370600	85	IGs		Sobic.004G117900	3081	MEGs		SETIT_024474mg	4769	MEGs		Zm00001eb126870	5314	MEGs
Bradi2g33858	5566	MEGs		TVU29312	2962	MEGs		Os12g0405400	5763	MEGs		GQ55_3G371400	3199	MEGs		Sobic.004G119100	381	MEGs		SETIT_024474mg	4554	MEGs		Zm00001eb126980	4651	MEGs
Bradi2g33858	5348	MEGs		TVU29312	4354	MEGs		Os12g0406000	5147	MEGs		GQ55_3G377300	3585	IGs		Sobic.004G119100	765	MEGs		SETIT_024492mg	4514	IGs		Zm00001eb126980	4594	MEGs
Bradi2g34154	3675	MEGs		TVU29343	4235	MEGs		Os12g0414900	2558	MEGs		GQ55_3G377300	2197	IGs		Sobic.004G120100	3957	MEGs		SETIT_024523mg	2041	MEGs		Zm00001eb126980	3753	MEGs
Bradi2g34154	3446	MEGs		TVU29343	5007	MEGs		Os12g0414900	1828	MEGs		GQ55_3G377300	2197	IGs		Sobic.004G120100	4899	MEGs		SETIT_024523mg	2168	MEGs		Zm00001eb126990	4685	MEGs
Bradi2g34450	3024	MEGs		TVU29460	5033	MEGs		Os12g0414900	1578	MEGs		GQ55_3G379000	2597	IGs		Sobic.004G124601	3222	MEGs		SETIT_024591mg	1667	MEGs		Zm00001eb126990	2625	MEGs
Bradi2g34785	2313	MEGs		TVU29460	4531	MEGs		Os12g0427000	3789	MEGs		GQ55_3G379000	1611	IGs		Sobic.004G124601	3350	MEGs		SETIT_024591mg	1753	MEGs		Zm00001eb127020	4259	MEGs
Bradi2g34785	4232	MEGs		TVU29592	4993	MEGs		Os12g0435000	4780	IGs		GQ55_3G380000	3734	IGs		Sobic.004G124601	4727	MEGs		SETIT_024620mg	5589	MEGs		Zm00001eb127060	5471	IGs
Bradi2g35267	4275	IGs		TVU29592	3507	MEGs		Os12g0435000	5071	IGs		GQ55_3G387400	4575	MEGs		Sobic.004G124601	4729	MEGs		SETIT_024763mg	4315	MEGs		Zm00001eb127310	5689	MEGs
Bradi2g35267	3453	IGs		TVU29735	2244	MEGs		Os12g0435000	3957	IGs		GQ55_3G387800	183	IGs		Sobic.004G130200	4287	MEGs		SETIT_024763mg	4237	MEGs		Zm00001eb127320	2321	MEGs
Bradi2g35267	2966	IGs		TVU29837	2303	MEGs		Os12g0451300	5637	IGs		GQ55_3G387800	764	IGs		Sobic.004G130200	4532	MEGs		SETIT_024763mg	4310	MEGs		Zm00001eb127330	2437	MEGs
Bradi2g35578	1832	MEGs		TVU29838	1206	MEGs		Os12g0484375	681	IGs		GQ55_3G390900	5282	IGs		Sobic.004G131100	5199	MEGs		SETIT_024763mg	4309	MEGs		Zm00001eb127350	4266	MEGs
Bradi2g35655	3959	MEGs		TVU29842	3368	MEGs		Os12g0487250	5155	MEGs		GQ55_3G390900	5412	IGs		Sobic.004G133900	4790	MEGs		SETIT_024791mg	443	MEGs		Zm00001eb127540	5291	MEGs
Bradi2g35655	3822	MEGs		TVU29842	3367	MEGs		Os12g0487250	4962	MEGs		GQ55_3G391800	3720	MEGs		Sobic.004G134200	4622	MEGs		SETIT_024800mg	3053	MEGs		Zm00001eb127630	5515	MEGs
Bradi2g36150	3683	MEGs		TVU29934	5429	MEGs		Os12g0498650	1853	MEGs		GQ55_3G393200	5068	IGs		Sobic.004G134200	4656	MEGs		SETIT_024821mg	4397	MEGs		Zm00001eb127680	5462	MEGs
Bradi2g36150	1827	MEGs		TVU30044	2183	MEGs		Os12g0498650	966	MEGs		GQ55_3G393200	5096	IGs		Sobic.004G134700	984	MEGs		SETIT_024821mg	3011	MEGs		Zm00001eb127680	3498	MEGs
Bradi2g36150	1987	MEGs		TVU30047	255	MEGs		Os12g0498650	668	MEGs		GQ55_3G394200	3424	MEGs		Sobic.004G134700	1128	MEGs		SETIT_024821mg	3489	MEGs		Zm00001eb127710	3340	IGs
Bradi2g37865	4860	MEGs		TVU30092	5558	MEGs		Os12g0498650	464	MEGs		GQ55_3G394200	3423	MEGs		Sobic.004G134700	2009	MEGs		SETIT_024875mg	2323	MEGs		Zm00001eb127740	5372	MEGs
Bradi2g38420	4516	MEGs		TVU30105	1410	IGs		Os12g0498700	4701	MEGs		GQ55_3G398500	906	IGs		Sobic.004G134900	3838	MEGs		SETIT_024900mg	4948	MEGs		Zm00001eb127740	3419	MEGs
Bradi2g38420	2776	MEGs		TVU30105	2566	IGs		Os12g0498700	4497	MEGs		GQ55_3G398500	404	IGs		Sobic.004G136300	2989	MEGs		SETIT_024900mg	5025	MEGs		Zm00001eb127790	4157	MEGs
Bradi2g38420	2844	MEGs		TVU30137	3888	MEGs		Os12g0508100	3842	MEGs		GQ55_3G398500	769	IGs		Sobic.004G136300	3749	MEGs		SETIT_024926mg	4096	MEGs		Zm00001eb127830	5645	IGs
Bradi2g38426	5184	MEGs		TVU30183	3779	MEGs		Os12g0518000	2986	MEGs		GQ55_3G404900	3038	IGs		Sobic.004G136300	3756	MEGs		SETIT_024926mg	3752	MEGs		Zm00001eb127830	3745	IGs
Bradi2g39010	859	MEGs		TVU30183	2351	MEGs		Os12g0518000	1595	MEGs		GQ55_3G404900	2897	IGs		Sobic.004G136800	190	MEGs		SETIT_024987mg	3607	MEGs		Zm00001eb127900	4673	MEGs
Bradi2g39021	1	MEGs		TVU30183	2218	MEGs		Os12g0518000	1946	MEGs		GQ55_3G406100	5067	IGs		Sobic.004G136800	631	MEGs		SETIT_024987mg	2452	MEGs		Zm00001eb128040	5311	MEGs
Bradi2g39377	177	MEGs		TVU30197	4837	MEGs		Os12g0518200	5390	MEGs		GQ55_3G409400	4723	MEGs		Sobic.004G138300	2929	MEGs		SETIT_024987mg	2097	MEGs		Zm00001eb128040	3411	MEGs
Bradi2g40420	4205	MEGs		TVU30197	4688	MEGs		Os12g0518200	5038	MEGs		GQ55_3G409400	4847	MEGs		Sobic.004G139400	594	MEGs		SETIT_024989mg	4276	MEGs		Zm00001eb128160	5525	MEGs
Bradi2g40420	4129	MEGs		TVU30424	2836	MEGs		Os12g0537000	5455	MEGs		GQ55_3G413000	4784	MEGs		Sobic.004G139800	4938	MEGs		SETIT_025008mg	4150	MEGs		Zm00001eb128160	4475	MEGs
Bradi2g40441	2097	MEGs		TVU30424	2734	MEGs		Os12g0537000	4609	MEGs		GQ55_3G413000	4719	MEGs		Sobic.004G139800	4951	MEGs		SETIT_025008mg	5183	MEGs		Zm00001eb128270	3086	MEGs
Bradi2g40441	1008	MEGs		TVU30491	5592	MEGs		Os12g0537000	4549	MEGs		GQ55_3G433900	5285	MEGs		Sobic.004G140200	2449	IGs		SETIT_025008mg	3560	MEGs		Zm00001eb128270	1116	MEGs
Bradi2g40441	606	MEGs		TVU30504	4292	IGs		Os12g0538300	3811	MEGs		GQ55_3G433900	5418	MEGs		Sobic.004G140501	2325	MEGs		SETIT_025091mg	3145	MEGs		Zm00001eb128280	4879	MEGs
Bradi2g40530	2639	MEGs		TVU30547	18	MEGs		Os12g0538300	3640	MEGs		GQ55_3G442900	569	MEGs		Sobic.004G140501	2351	MEGs		SETIT_025114mg	5233	IGs		Zm00001eb128290	4589	MEGs
Bradi2g40530	1589	MEGs		TVU30667	2846	MEGs		Os12g0552700	3718	MEGs		GQ55_3G443000	3482	MEGs		Sobic.004G140501	3748	MEGs		SETIT_025120mg	4740	MEGs		Zm00001eb128290	3437	MEGs
Bradi2g40556	2054	MEGs		TVU30682	1123	MEGs		Os12g0559934	3711	MEGs		GQ55_3G451100	4900	MEGs		Sobic.004G140800	2740	MEGs		SETIT_025121mg	4968	IGs		Zm00001eb128300	4950	MEGs
Bradi2g40558	5339	MEGs		TVU30682	1819	MEGs		Os12g0560067	4971	MEGs		GQ55_3G461200	573	MEGs		Sobic.004G141100	5061	IGs		SETIT_025145mg	3954	MEGs		Zm00001eb128340	4556	MEGs
Bradi2g40558	4319	MEGs		TVU30682	2103	MEGs		Os12g0560200	5366	IGs		GQ55_3G466000	3909	MEGs		Sobic.004G141100	5157	IGs		SETIT_025145mg	3661	MEGs		Zm00001eb128360	4850	MEGs
Bradi2g41500	3431	MEGs		TVU30701	2101	MEGs		Os12g0560400	4219	MEGs		GQ55_3G466000	3695	MEGs		Sobic.004G141100	5264	IGs		SETIT_025210mg	3882	MEGs		Zm00001eb128440	4793	MEGs
Bradi2g41500	3440	MEGs		TVU30701	1963	MEGs		Os12g0560400	4004	MEGs		GQ55_3G485500	4527	MEGs		Sobic.004G142900	4950	MEGs		SETIT_025210mg	2481	MEGs		Zm00001eb128480	3972	MEGs
Bradi2g41500	2781	MEGs		TVU30701	1884	MEGs		Os12g0560500	5722	MEGs		GQ55_4G006800	4708	MEGs		Sobic.004G142900	5453	MEGs		SETIT_025256mg	4899	MEGs		Zm00001eb128490	5274	MEGs
Bradi2g41500	2880	MEGs		TVU30724	1762	MEGs		Os12g0576100	2313	IGs		GQ55_4G006800	3114	MEGs		Sobic.004G143000	3057	MEGs		SETIT_025298mg	3370	MEGs		Zm00001eb128630	4172	MEGs
Bradi2g41953	1278	MEGs		TVU30743	4975	MEGs		Os12g0576100	2312	IGs		GQ55_4G023100	2032	IGs		Sobic.004G143000	3559	MEGs		SETIT_025308mg	4741	MEGs		Zm00001eb128640	5448	MEGs
Bradi2g41953	1038	MEGs		TVU30793	2760	MEGs		Os12g0576100	889	IGs		GQ55_4G023100	1528	IGs		Sobic.004G143300	5377	MEGs		SETIT_025308mg	5042	MEGs		Zm00001eb128720	4953	MEGs
Bradi2g43290	2319	IGs		TVU30810	4668	MEGs		Os12g0576100	729	IGs		GQ55_4G023100	1895	IGs		Sobic.004G156950	3716	MEGs		SETIT_025308mg	3835	MEGs		Zm00001eb128730	5117	MEGs
Bradi2g43290	2298	IGs		TVU30810	4274	MEGs		Os12g0593300	4150	IGs		GQ55_4G023200	2520	IGs		Sobic.004G156950	3784	MEGs		SETIT_025308mg	3439	MEGs		Zm00001eb128730	3164	MEGs
Bradi2g43430	5360	MEGs		TVU30812	2135	MEGs		Os12g0611250	1742	MEGs		GQ55_4G023200	2016	IGs		Sobic.004G166700	4451	MEGs		SETIT_025341mg	5087	IGs		Zm00001eb128790	4197	MEGs
Bradi2g43910	4832	MEGs		TVU30812	971	MEGs		Os12g0611500	683	IGs		GQ55_4G023200	2383	IGs		Sobic.004G166700	4666	MEGs		SETIT_025341mg	4999	IGs		Zm00001eb128840	5785	MEGs
Bradi2g43910	3639	MEGs		TVU30812	577	MEGs		Os12g0621900	3015	MEGs		GQ55_4G023300	4137	MEGs		Sobic.004G175800	4719	IGs		SETIT_025435mg	3546	IGs		Zm00001eb128840	4592	MEGs
Bradi2g43910	3287	MEGs		TVU30820	3279	IGs		gene-ccmFc	3732	MEGs		GQ55_4G023300	3633	MEGs		Sobic.004G183200	5637	MEGs		SETIT_025435mg	3674	IGs		Zm00001eb128930	896	MEGs
Bradi2g44515	503	IGs		TVU30820	2941	IGs						GQ55_4G023300	4000	MEGs		Sobic.004G183300	2082	IGs		SETIT_025436mg	3867	IGs		Zm00001eb128960	5498	MEGs
Bradi2g44520	3204	IGs		TVU30826	1754	MEGs						GQ55_4G044600	5263	IGs		Sobic.004G183300	3584	IGs		SETIT_025436mg	3731	IGs		Zm00001eb129340	4902	MEGs
Bradi2g44530	4055	MEGs		TVU30826	1416	MEGs						GQ55_4G044600	5438	IGs		Sobic.004G197000	5201	MEGs		SETIT_025437mg	2052	IGs		Zm00001eb129340	2936	MEGs
Bradi2g44700	1078	IGs		TVU30843	5179	MEGs						GQ55_4G050100	448	MEGs		Sobic.004G197000	5404	MEGs		SETIT_025437mg	666	IGs		Zm00001eb129360	5608	MEGs
Bradi2g45786	4665	MEGs		TVU30886	2870	MEGs						GQ55_4G050200	3799	IGs		Sobic.004G210200	5443	MEGs		SETIT_025437mg	1144	IGs		Zm00001eb129360	3708	MEGs
Bradi2g46330	5167	MEGs		TVU30887	5621	MEGs						GQ55_4G059700	4251	MEGs		Sobic.004G212000	2553	MEGs		SETIT_025457mg	5051	IGs		Zm00001eb129380	5226	MEGs
Bradi2g46330	5137	MEGs		TVU30973	4227	MEGs						GQ55_4G074700	5299	MEGs		Sobic.004G212000	3674	MEGs		SETIT_025701mg	1728	IGs		Zm00001eb129380	3276	MEGs
Bradi2g46330	4938	MEGs		TVU31007	3086	MEGs						GQ55_4G074700	5426	MEGs		Sobic.004G215500	5262	MEGs		SETIT_025701mg	1507	IGs		Zm00001eb129450	3677	MEGs
Bradi2g47770	4467	IGs		TVU31049	1230	MEGs						GQ55_4G080900	3465	MEGs		Sobic.004G219700	5281	MEGs		SETIT_025701mg	1008	IGs		Zm00001eb129450	1884	MEGs
Bradi2g47780	4994	MEGs		TVU31127	4875	MEGs						GQ55_4G084700	1756	MEGs		Sobic.004G219700	5355	MEGs		SETIT_026070mg	2806	IGs		Zm00001eb129450	2156	MEGs
[truncated: 8,051 more rows]

## Sheet: TE within 6 kb downstream
Brachypodium distachyon			Eragrostis curvula			Oryza sativa.L			Panicum hallii			Sorghum bicolor			Setaria italica			Zea mays
Gene ID	Distance from TE to Gene	Type	Gene ID	Distance from TE to Gene	Type	Gene ID	Distance from TE to Gene	Type	Gene ID	Distance from TE to Gene	Type	Gene ID	Distance from TE to Gene	Type	Gene ID	Distance from TE to Gene	Type	Gene ID	Distance from TE to Gene	Type
Bradi0012s00201	2432	MEGs	TVU07534	3355	MEGs	Os01g0102800	1207	MEGs	GQ55_1G019100	3472	MEGs	Sobic.001G000300	5316	MEGs	SETIT_000044mg	5435	MEGs	Zm00001eb000110	2569	MEGs
Bradi1g02475	3105	MEGs	TVU07534	5330	MEGs	Os01g0108700	4891	IGs	GQ55_1G019100	4363	MEGs	Sobic.001G000501	3296	MEGs	SETIT_000059mg	4595	MEGs	Zm00001eb000170	3682	MEGs
Bradi1g02475	4085	MEGs	TVU07692	1158	MEGs	Os01g0108800	1354	MEGs	GQ55_1G019100	4423	MEGs	Sobic.001G000501	4411	MEGs	SETIT_000077mg	1311	MEGs	Zm00001eb000170	5644	MEGs
Bradi1g02475	4952	MEGs	TVU07692	3034	MEGs	Os01g0108800	3284	MEGs	GQ55_1G020100	2163	MEGs	Sobic.001G008900	5598	IGs	SETIT_000077mg	1632	MEGs	Zm00001eb000250	4266	IGs
Bradi1g03537	2025	MEGs	TVU07776	2642	MEGs	Os01g0122200	3066	MEGs	GQ55_1G020100	4225	MEGs	Sobic.001G025201	4883	MEGs	SETIT_000077mg	3331	MEGs	Zm00001eb000310	1745	MEGs
Bradi1g03537	4136	MEGs	TVU07948	5504	MEGs	Os01g0122367	3362	IGs	GQ55_1G020200	946	IGs	Sobic.001G025300	651	MEGs	SETIT_000078mg	4809	MEGs	Zm00001eb000310	3766	MEGs
Bradi1g05206	4266	MEGs	TVU08147	814	MEGs	Os01g0145200	3878	MEGs	GQ55_1G020200	3008	IGs	Sobic.001G025300	1326	MEGs	SETIT_000082mg	513	MEGs	Zm00001eb000540	3417	MEGs
Bradi1g05240	1342	MEGs	TVU08147	2919	MEGs	Os01g0145200	4917	MEGs	GQ55_1G020700	3065	MEGs	Sobic.001G025300	2564	MEGs	SETIT_000082mg	542	MEGs	Zm00001eb000540	5373	MEGs
Bradi1g05240	3611	MEGs	TVU08300	1010	MEGs	Os01g0146600	4568	IGs	GQ55_1G020700	3777	MEGs	Sobic.001G032900	4030	IGs	SETIT_000130mg	2233	MEGs	Zm00001eb000590	4058	MEGs
Bradi1g05397	4246	IGs	TVU08300	3250	MEGs	Os01g0146600	5492	IGs	GQ55_1G020700	4870	MEGs	Sobic.001G037600	4997	MEGs	SETIT_000130mg	2248	MEGs	Zm00001eb000660	5109	MEGs
Bradi1g06480	5483	MEGs	TVU08366	3592	MEGs	Os01g0161200	4686	MEGs	GQ55_1G031800	2721	MEGs	Sobic.001G039200	2783	IGs	SETIT_000130mg	3383	MEGs	Zm00001eb000660	5114	MEGs
Bradi1g06490	3039	IGs	TVU08366	5131	MEGs	Os01g0161300	5330	MEGs	GQ55_1G031800	4606	MEGs	Sobic.001G039200	4286	IGs	SETIT_000160mg	4937	MEGs	Zm00001eb000700	4690	MEGs
Bradi1g06490	5065	IGs	TVU08391	3370	MEGs	Os01g0185500	4890	MEGs	GQ55_1G033900	4724	MEGs	Sobic.001G041300	4950	IGs	SETIT_000177mg	4326	MEGs	Zm00001eb000770	4887	IGs
Bradi1g06840	5397	IGs	TVU08391	5502	MEGs	Os01g0209150	4353	IGs	GQ55_1G038400	3125	MEGs	Sobic.001G049900	33	MEGs	SETIT_000177mg	5181	MEGs	Zm00001eb000790	1878	MEGs
Bradi1g06851	4303	MEGs	TVU08397	5473	MEGs	Os01g0209150	4916	IGs	GQ55_1G038400	5279	MEGs	Sobic.001G049900	2295	MEGs	SETIT_000197mg	289	MEGs	Zm00001eb000790	2191	MEGs
Bradi1g07020	1217	MEGs	TVU08411	4459	MEGs	Os01g0261600	4688	IGs	GQ55_1G038500	462	MEGs	Sobic.001G062300	1511	MEGs	SETIT_000341mg	4034	IGs	Zm00001eb000790	3118	MEGs
Bradi1g07020	3286	MEGs	TVU08411	5578	MEGs	Os01g0261700	397	MEGs	GQ55_1G038500	2616	MEGs	Sobic.001G078300	3529	MEGs	SETIT_000384mg	3339	MEGs	Zm00001eb000820	5221	MEGs
Bradi1g08350	5511	MEGs	TVU08476	2473	MEGs	Os01g0261700	2308	MEGs	GQ55_1G044000	4838	MEGs	Sobic.001G078300	4840	MEGs	SETIT_000589mg	4849	MEGs	Zm00001eb000830	3213	MEGs
Bradi1g08363	5560	MEGs	TVU08522	5464	IGs	Os01g0266600	5091	MEGs	GQ55_1G067000	4097	MEGs	Sobic.001G085900	3868	MEGs	SETIT_000589mg	5747	MEGs	Zm00001eb000830	5178	MEGs
Bradi1g08370	3209	MEGs	TVU08524	5436	MEGs	Os01g0266600	5113	MEGs	GQ55_1G070200	5101	MEGs	Sobic.001G085900	5781	MEGs	SETIT_000685mg	4504	MEGs	Zm00001eb000880	5585	MEGs
Bradi1g08370	4811	MEGs	TVU08551	4660	MEGs	Os01g0268100	5394	MEGs	GQ55_1G071100	359	MEGs	Sobic.001G094800	3144	MEGs	SETIT_000862mg	4762	MEGs	Zm00001eb001000	5376	MEGs
Bradi1g08370	5691	MEGs	TVU08551	5787	MEGs	Os01g0275200	1220	MEGs	GQ55_1G071100	2194	MEGs	Sobic.001G094800	4060	MEGs	SETIT_000869mg	1562	MEGs	Zm00001eb001030	5459	MEGs
Bradi1g08847	356	MEGs	TVU08630	4294	MEGs	Os01g0275200	1555	MEGs	GQ55_1G072200	3124	MEGs	Sobic.001G101500	5299	MEGs	SETIT_000889mg	2157	MEGs	Zm00001eb001060	5270	MEGs
Bradi1g08847	2416	MEGs	TVU08630	5775	MEGs	Os01g0275200	2429	MEGs	GQ55_1G074800	3553	MEGs	Sobic.001G118300	1180	MEGs	SETIT_000889mg	2832	MEGs	Zm00001eb001120	4138	MEGs
Bradi1g10340	3859	MEGs	TVU08678	2544	MEGs	Os01g0304500	1240	MEGs	GQ55_1G074800	4936	MEGs	Sobic.001G118300	3334	MEGs	SETIT_000889mg	2883	MEGs	Zm00001eb001180	5786	MEGs
Bradi1g10347	1144	MEGs	TVU08678	3690	MEGs	Os01g0323950	5342	MEGs	GQ55_1G082700	5286	MEGs	Sobic.001G124800	5436	MEGs	SETIT_000889mg	2968	MEGs	Zm00001eb001190	3366	IGs
Bradi1g10347	3421	MEGs	TVU08741	685	MEGs	Os01g0324400	3120	MEGs	GQ55_1G088700	3260	MEGs	Sobic.001G124900	2094	MEGs	SETIT_000961mg	3703	MEGs	Zm00001eb001430	5218	MEGs
Bradi1g10970	5379	MEGs	TVU08741	3055	MEGs	Os01g0324400	4541	MEGs	GQ55_1G088700	4245	MEGs	Sobic.001G124900	3404	MEGs	SETIT_000972mg	3962	MEGs	Zm00001eb001440	3872	IGs
Bradi1g11410	4455	MEGs	TVU08774	2482	MEGs	Os01g0326300	5236	MEGs	GQ55_1G088700	5054	MEGs	Sobic.001G130400	2636	MEGs	SETIT_000972mg	5047	MEGs	Zm00001eb001510	4681	MEGs
Bradi1g11435	4225	MEGs	TVU08774	3670	MEGs	Os01g0332002	2898	MEGs	GQ55_1G105300	3595	MEGs	Sobic.001G133400	5480	IGs	SETIT_000999mg	5003	IGs	Zm00001eb001760	1322	MEGs
Bradi1g11930	2905	IGs	TVU08775	3990	MEGs	Os01g0332002	3794	MEGs	GQ55_1G109200	531	MEGs	Sobic.001G133466	1547	MEGs	SETIT_001008mg	2632	MEGs	Zm00001eb001760	3642	MEGs
Bradi1g12230	3129	MEGs	TVU08788	1872	IGs	Os01g0332700	2727	IGs	GQ55_1G113700	2813	MEGs	Sobic.001G133466	2528	MEGs	SETIT_001044mg	1386	MEGs	Zm00001eb001940	3949	MEGs
Bradi1g12230	4173	MEGs	TVU08788	4240	IGs	Os01g0342900	2240	MEGs	GQ55_1G113700	4898	MEGs	Sobic.001G133466	3733	MEGs	SETIT_001065mg	2782	IGs	Zm00001eb002090	173	MEGs
Bradi1g12377	2575	MEGs	TVU08792	4767	MEGs	Os01g0342900	3149	MEGs	GQ55_1G117500	3588	IGs	Sobic.001G133532	384	IGs	SETIT_001065mg	4069	IGs	Zm00001eb002090	1993	MEGs
Bradi1g12377	5241	MEGs	TVU08795	3328	MEGs	Os01g0343001	2471	MEGs	GQ55_1G117600	2844	MEGs	Sobic.001G133532	1365	IGs	SETIT_001127mg	3757	MEGs	Zm00001eb002090	3843	MEGs
Bradi1g12470	4809	MEGs	TVU08803	2426	MEGs	Os01g0343001	3380	MEGs	GQ55_1G119200	4244	MEGs	Sobic.001G133532	2570	IGs	SETIT_001134mg	2752	MEGs	Zm00001eb002090	3893	MEGs
Bradi1g12475	2367	MEGs	TVU08803	4027	MEGs	Os01g0346400	4358	IGs	GQ55_1G119200	5504	MEGs	Sobic.001G138500	3405	IGs	SETIT_001154mg	4902	MEGs	Zm00001eb002110	5213	MEGs
Bradi1g12900	3676	MEGs	TVU08831	2217	MEGs	Os01g0382700	3105	MEGs	GQ55_1G119200	5704	MEGs	Sobic.001G138500	5280	IGs	SETIT_001168mg	1612	MEGs	Zm00001eb002110	5224	MEGs
Bradi1g12900	5085	MEGs	TVU08831	4415	MEGs	Os01g0382700	4857	MEGs	GQ55_1G121900	2241	MEGs	Sobic.001G143800	4057	MEGs	SETIT_001636mg	781	MEGs	Zm00001eb002120	4468	MEGs
Bradi1g13322	4312	MEGs	TVU08911	2074	MEGs	Os01g0388500	4836	MEGs	GQ55_1G126300	4589	IGs	Sobic.001G150300	1948	MEGs	SETIT_001662mg	3690	MEGs	Zm00001eb002130	4092	MEGs
Bradi1g13750	2330	MEGs	TVU08911	3169	MEGs	Os01g0388700	981	IGs	GQ55_1G129800	2208	MEGs	Sobic.001G150300	4148	MEGs	SETIT_001744mg	2462	MEGs	Zm00001eb002260	3241	MEGs
Bradi1g13750	3892	MEGs	TVU08935	3519	MEGs	Os01g0389700	2756	IGs	GQ55_1G131600	5436	MEGs	Sobic.001G157900	3329	IGs	SETIT_001744mg	4271	MEGs	Zm00001eb002270	3197	MEGs
Bradi1g14060	4046	MEGs	TVU08935	4710	MEGs	Os01g0391500	4698	MEGs	GQ55_1G138900	5543	MEGs	Sobic.001G157900	4043	IGs	SETIT_001744mg	4361	MEGs	Zm00001eb002270	5492	MEGs
Bradi1g14060	4760	MEGs	TVU08936	1972	MEGs	Os01g0391600	4037	MEGs	GQ55_1G141800	3887	IGs	Sobic.001G157900	5095	IGs	SETIT_001759mg	4143	MEGs	Zm00001eb002280	424	IGs
Bradi1g14170	3422	MEGs	TVU08936	3163	MEGs	Os01g0495200	4168	MEGs	GQ55_1G142100	4191	IGs	Sobic.001G159700	3373	MEGs	SETIT_001842mg	4574	MEGs	Zm00001eb002280	2719	IGs
Bradi1g14170	5025	MEGs	TVU09088	3807	MEGs	Os01g0500100	1569	IGs	GQ55_1G143900	1040	IGs	Sobic.001G160400	5247	MEGs	SETIT_001842mg	5605	MEGs	Zm00001eb002370	2310	MEGs
Bradi1g15161	1241	MEGs	TVU09091	3781	MEGs	Os01g0500100	3333	IGs	GQ55_1G143900	3064	IGs	Sobic.001G184300	5823	MEGs	SETIT_001860mg	3859	MEGs	Zm00001eb002370	4214	MEGs
Bradi1g15560	3805	MEGs	TVU09157	3622	MEGs	Os01g0509700	2109	MEGs	GQ55_1G148000	154	MEGs	Sobic.001G184400	766	IGs	SETIT_002021mg	2670	MEGs	Zm00001eb002380	3844	IGs
Bradi1g17290	3983	IGs	TVU09157	4584	MEGs	Os01g0509700	3963	MEGs	GQ55_1G159800	2451	IGs	Sobic.001G184400	2614	IGs	SETIT_002021mg	3891	MEGs	Zm00001eb002520	4827	MEGs
Bradi1g17290	5323	IGs	TVU09172	5734	IGs	Os01g0509750	588	IGs	GQ55_1G159800	3239	IGs	Sobic.001G186401	2532	MEGs	SETIT_002073mg	979	MEGs	Zm00001eb002540	2514	MEGs
Bradi1g17340	3963	MEGs	TVU09228	5021	MEGs	Os01g0509750	2442	IGs	GQ55_1G165400	1939	MEGs	Sobic.001G188400	2685	MEGs	SETIT_002082mg	5309	MEGs	Zm00001eb002560	4808	MEGs
Bradi1g17340	4811	MEGs	TVU09229	4121	MEGs	Os01g0514700	3281	MEGs	GQ55_1G165500	2879	MEGs	Sobic.001G188400	5109	MEGs	SETIT_002142mg	3984	MEGs	Zm00001eb003090	5144	MEGs
Bradi1g17390	584	MEGs	TVU09229	5250	MEGs	Os01g0514700	4787	MEGs	GQ55_1G165600	1872	IGs	Sobic.001G201300	4560	MEGs	SETIT_002142mg	4882	MEGs	Zm00001eb003120	5634	MEGs
Bradi1g17611	4293	MEGs	TVU09232	2855	MEGs	Os01g0514850	3438	MEGs	GQ55_1G171100	5120	MEGs	Sobic.001G203500	1487	MEGs	SETIT_002199mg	2755	MEGs	Zm00001eb003170	4424	MEGs
Bradi1g17611	5535	MEGs	TVU09232	3970	MEGs	Os01g0514850	4944	MEGs	GQ55_1G171600	3351	MEGs	Sobic.001G203500	2464	MEGs	SETIT_002199mg	4497	MEGs	Zm00001eb003330	4264	IGs
Bradi1g17615	2110	IGs	TVU09249	3787	MEGs	Os01g0520800	4005	MEGs	GQ55_1G172300	4818	MEGs	Sobic.001G203500	3536	MEGs	SETIT_002317mg	3320	MEGs	Zm00001eb003340	2213	IGs
Bradi1g17615	3352	IGs	TVU09249	5229	MEGs	Os01g0528800	2951	MEGs	GQ55_1G172300	5530	MEGs	Sobic.001G204700	643	MEGs	SETIT_002320mg	2932	MEGs	Zm00001eb003340	4113	IGs
Bradi1g17705	453	IGs	TVU09250	5367	MEGs	Os01g0529800	1226	IGs	GQ55_1G181000	3319	IGs	Sobic.001G204700	2972	MEGs	SETIT_002455mg	5509	MEGs	Zm00001eb003370	4464	MEGs
Bradi1g17766	5182	MEGs	TVU09287	3450	MEGs	Os01g0530400	3864	MEGs	GQ55_1G201600	2008	IGs	Sobic.001G207400	1012	MEGs	SETIT_002619mg	2311	MEGs	Zm00001eb003370	5415	MEGs
Bradi1g17770	2718	IGs	TVU09288	2353	MEGs	Os01g0530450	4063	MEGs	GQ55_1G203800	3213	IGs	Sobic.001G207400	1337	MEGs	SETIT_002619mg	4192	MEGs	Zm00001eb003450	4544	MEGs
Bradi1g18510	5752	MEGs	TVU09416	3672	MEGs	Os01g0530500	677	MEGs	GQ55_1G211100	1396	IGs	Sobic.001G207400	3341	MEGs	SETIT_002646mg	4537	MEGs	Zm00001eb003550	2819	MEGs
Bradi1g18520	3352	MEGs	TVU09416	5643	MEGs	Os01g0547200	3246	MEGs	GQ55_1G215800	1292	IGs	Sobic.001G215700	1811	MEGs	SETIT_002704mg	4500	MEGs	Zm00001eb003580	5259	MEGs
Bradi1g18520	4409	MEGs	TVU09421	154	MEGs	Os01g0547200	4142	MEGs	GQ55_1G230900	763	MEGs	Sobic.001G215700	3032	MEGs	SETIT_002818mg	3361	MEGs	Zm00001eb003580	5265	MEGs
Bradi1g18852	5101	MEGs	TVU09421	2241	MEGs	Os01g0549700	2067	MEGs	GQ55_1G231400	5179	MEGs	Sobic.001G215700	3970	MEGs	SETIT_002971mg	2742	IGs	Zm00001eb003600	4020	MEGs
Bradi1g18860	2253	MEGs	TVU09432	5106	MEGs	Os01g0554400	2779	MEGs	GQ55_1G231500	3279	IGs	Sobic.001G216001	5731	IGs	SETIT_002971mg	4892	IGs	Zm00001eb003670	3332	MEGs
Bradi1g18860	4393	MEGs	TVU09452	4245	MEGs	Os01g0556800	2023	MEGs	GQ55_1G231500	5088	IGs	Sobic.001G216300	4394	MEGs	SETIT_002973mg	1824	MEGs	Zm00001eb003710	5586	IGs
Bradi1g19400	617	MEGs	TVU09506	5367	MEGs	Os01g0556800	3985	MEGs	GQ55_1G237500	226	MEGs	Sobic.001G216300	5710	MEGs	SETIT_002973mg	3809	MEGs	Zm00001eb003720	2773	MEGs
Bradi1g19720	4807	IGs	TVU09575	5052	MEGs	Os01g0581900	4798	MEGs	GQ55_1G237500	2077	MEGs	Sobic.001G225300	4571	IGs	SETIT_002979mg	4464	MEGs	Zm00001eb003720	3921	MEGs
Bradi1g19781	1175	MEGs	TVU09590	2935	MEGs	Os01g0593200	3820	MEGs	GQ55_1G237500	3887	MEGs	Sobic.001G225300	5134	IGs	SETIT_003154mg	969	MEGs	Zm00001eb003760	3378	MEGs
Bradi1g20000	4552	MEGs	TVU09590	4247	MEGs	Os01g0598200	1797	MEGs	GQ55_1G245100	2452	IGs	Sobic.001G233100	2672	IGs	SETIT_003154mg	3293	MEGs	Zm00001eb003850	2909	MEGs
Bradi1g20000	5546	MEGs	TVU09592	914	MEGs	Os01g0598200	3321	MEGs	GQ55_1G247400	1827	IGs	Sobic.001G233100	3737	IGs	SETIT_003200mg	2394	MEGs	Zm00001eb003850	4779	MEGs
Bradi1g20005	2444	MEGs	TVU09592	2265	MEGs	Os01g0615850	931	IGs	GQ55_1G248800	4753	IGs	Sobic.001G241401	2555	IGs	SETIT_003372mg	2115	IGs	Zm00001eb003900	4633	MEGs
Bradi1g20005	3491	MEGs	TVU09649	5164	MEGs	Os01g0621500	1940	IGs	GQ55_1G252800	3340	IGs	Sobic.001G241401	3492	IGs	SETIT_003372mg	3311	IGs	Zm00001eb003980	1458	MEGs
Bradi1g20310	2416	MEGs	TVU09651	4299	MEGs	Os01g0621500	3321	IGs	GQ55_1G252800	3518	IGs	Sobic.001G242500	4707	MEGs	SETIT_003398mg	1037	MEGs	Zm00001eb003990	1358	MEGs
Bradi1g20310	3072	MEGs	TVU09659	2385	MEGs	Os01g0635550	2976	IGs	GQ55_1G252800	4831	IGs	Sobic.001G242600	2454	IGs	SETIT_003398mg	3452	MEGs	Zm00001eb004140	4190	MEGs
Bradi1g20310	4590	MEGs	TVU09659	4757	MEGs	Os01g0635550	3272	IGs	GQ55_1G253000	763	MEGs	Sobic.001G245400	1499	MEGs	SETIT_003430mg	1945	MEGs	Zm00001eb004150	5444	IGs
Bradi1g20311	1162	IGs	TVU09660	3588	MEGs	Os01g0678400	3069	IGs	GQ55_1G253000	2100	MEGs	Sobic.001G245400	2942	MEGs	SETIT_003430mg	3891	MEGs	Zm00001eb004190	4349	MEGs
Bradi1g20311	3336	IGs	TVU09669	3917	MEGs	Os01g0678400	4575	IGs	GQ55_1G254600	4607	MEGs	Sobic.001G247000	1179	MEGs	SETIT_003534mg	3757	IGs	Zm00001eb004260	4084	MEGs
Bradi1g20545	5306	MEGs	TVU09678	1482	MEGs	Os01g0696800	5578	IGs	GQ55_1G256600	4497	IGs	Sobic.001G247600	4462	MEGs	SETIT_003534mg	5587	IGs	Zm00001eb004270	4213	MEGs
Bradi1g20550	1806	MEGs	TVU09678	3457	MEGs	Os01g0717400	4412	MEGs	GQ55_1G256600	5571	IGs	Sobic.001G247800	2847	MEGs	SETIT_003550mg	3727	IGs	Zm00001eb004280	4386	IGs
Bradi1g20801	3670	MEGs	TVU09795	2184	MEGs	Os01g0717501	5517	IGs	GQ55_1G258300	3019	MEGs	Sobic.001G248200	1219	MEGs	SETIT_003550mg	4925	IGs	Zm00001eb004690	2558	MEGs
Bradi1g20805	614	MEGs	TVU09795	3479	MEGs	Os01g0717601	2028	MEGs	GQ55_1G262300	5336	MEGs	Sobic.001G248200	2153	MEGs	SETIT_003589mg	1489	MEGs	Zm00001eb004770	270	MEGs
Bradi1g21300	2279	MEGs	TVU09808	3454	IGs	Os01g0717601	3921	MEGs	GQ55_1G265700	2686	MEGs	Sobic.001G249300	1979	MEGs	SETIT_003589mg	2387	MEGs	Zm00001eb004770	1134	MEGs
Bradi1g21300	4514	MEGs	TVU09808	4839	IGs	Os01g0762000	2979	MEGs	GQ55_1G266000	4884	MEGs	Sobic.001G249300	3399	MEGs	SETIT_003667mg	5266	IGs	Zm00001eb005010	1093	MEGs
Bradi1g21372	1073	MEGs	TVU09809	5201	MEGs	Os01g0762000	4509	MEGs	GQ55_1G266900	5582	MEGs	Sobic.001G254400	3724	MEGs	SETIT_003685mg	5309	IGs	Zm00001eb005090	2694	MEGs
Bradi1g21372	3424	MEGs	TVU09838	3948	MEGs	Os01g0767900	1737	MEGs	GQ55_1G268400	351	MEGs	Sobic.001G254400	5100	MEGs	SETIT_003812mg	4220	MEGs	Zm00001eb005090	3466	MEGs
Bradi1g22440	3165	MEGs	TVU09838	4905	MEGs	Os01g0767900	3662	MEGs	GQ55_1G268400	2575	MEGs	Sobic.001G254400	5303	MEGs	SETIT_003812mg	5248	MEGs	Zm00001eb005560	4932	MEGs
Bradi1g22450	5071	IGs	TVU09894	2581	MEGs	Os01g0767966	2062	MEGs	GQ55_1G276700	3148	MEGs	Sobic.001G255500	5140	MEGs	SETIT_003835mg	2688	MEGs	Zm00001eb006040	4351	MEGs
Bradi1g22450	5316	IGs	TVU09918	4332	MEGs	Os01g0767966	3987	MEGs	GQ55_1G278000	3820	MEGs	Sobic.001G255600	5278	MEGs	SETIT_003835mg	2782	MEGs	Zm00001eb006150	4210	MEGs
Bradi1g22460	818	MEGs	TVU09947	5189	MEGs	Os01g0802100	5586	MEGs	GQ55_1G285100	4920	MEGs	Sobic.001G257600	1675	MEGs	SETIT_003835mg	4172	MEGs	Zm00001eb006250	5597	MEGs
Bradi1g22460	1063	MEGs	TVU09967	5040	MEGs	Os01g0802200	4759	IGs	GQ55_1G285200	1467	MEGs	Sobic.001G257600	2824	MEGs	SETIT_003836mg	4635	IGs	Zm00001eb006260	5597	MEGs
Bradi1g23140	5090	MEGs	TVU10004	5076	MEGs	Os01g0802200	5657	IGs	GQ55_1G300800	1814	IGs	Sobic.001G259400	2565	IGs	SETIT_003843mg	4661	MEGs	Zm00001eb006440	3573	IGs
Bradi1g23150	3831	IGs	TVU10217	2906	MEGs	Os01g0813500	4971	MEGs	GQ55_1G300900	1978	MEGs	Sobic.001G259400	4056	IGs	SETIT_003873mg	3362	MEGs	Zm00001eb006440	5537	IGs
Bradi1g23150	5077	IGs	TVU10217	5275	MEGs	Os01g0825166	5072	IGs	GQ55_1G301000	1814	IGs	Sobic.001G261412	2780	MEGs	SETIT_003873mg	4492	MEGs	Zm00001eb006490	1536	MEGs
Bradi1g23390	4178	IGs	TVU10258	2982	MEGs	Os01g0858700	2935	MEGs	GQ55_1G301100	2010	MEGs	Sobic.001G261412	4328	MEGs	SETIT_003927mg	1318	MEGs	Zm00001eb006490	2604	MEGs
Bradi1g23390	5006	IGs	TVU10258	4140	MEGs	Os01g0858700	4428	MEGs	GQ55_1G305900	1111	MEGs	Sobic.001G261432	4289	MEGs	SETIT_004007mg	4662	IGs	Zm00001eb006490	2711	MEGs
Bradi1g23395	1800	IGs	TVU10271	1410	IGs	Os01g0903100	4336	MEGs	GQ55_1G305900	3077	MEGs	Sobic.001G261432	5265	MEGs	SETIT_004016mg	720	MEGs	Zm00001eb006560	4755	MEGs
Bradi1g23395	2628	IGs	TVU10271	3379	IGs	Os01g0909400	4028	IGs	GQ55_1G307700	3853	MEGs	Sobic.001G261452	2532	IGs	SETIT_004016mg	2565	MEGs	Zm00001eb006560	5561	MEGs
Bradi1g23405	2381	MEGs	TVU10285	1123	MEGs	Os01g0909400	4902	IGs	GQ55_1G315600	1560	MEGs	Sobic.001G261452	3695	IGs	SETIT_004061mg	3623	IGs	Zm00001eb006590	3535	MEGs
Bradi1g23683	1269	IGs	TVU10285	3092	MEGs	Os01g0930900	5029	MEGs	GQ55_1G334000	2732	IGs	Sobic.001G265400	4595	MEGs	SETIT_004061mg	4806	IGs	Zm00001eb006600	1181	MEGs
Bradi1g24270	2360	MEGs	TVU10289	2364	MEGs	Os01g0930950	3072	IGs	GQ55_1G334000	4259	IGs	Sobic.001G266600	2225	MEGs	SETIT_004061mg	4816	IGs	Zm00001eb006600	1403	MEGs
Bradi1g24421	4031	MEGs	TVU10289	4292	MEGs	Os01g0930950	4158	IGs	GQ55_1G352000	3276	MEGs	Sobic.001G267800	3750	MEGs	SETIT_004072mg	2109	MEGs	Zm00001eb006600	2489	MEGs
Bradi1g24421	4968	MEGs	TVU10291	4761	IGs	Os01g0931000	2279	IGs	GQ55_1G352000	4035	MEGs	Sobic.001G267800	5287	MEGs	SETIT_004076mg	2261	MEGs	Zm00001eb006770	5297	MEGs
Bradi1g24421	5015	MEGs	TVU10313	2228	MEGs	Os01g0931000	3365	IGs	GQ55_1G360600	3515	MEGs	Sobic.001G271000	4748	MEGs	SETIT_004076mg	3307	MEGs	Zm00001eb006840	2156	MEGs
Bradi1g24775	3935	MEGs	TVU10313	3460	MEGs	Os01g0943000	712	MEGs	GQ55_1G360600	5390	MEGs	Sobic.001G275950	4153	IGs	SETIT_004076mg	3983	MEGs	Zm00001eb006840	3582	MEGs
Bradi1g24775	4961	MEGs	TVU10315	1066	MEGs	Os01g0943900	712	MEGs	GQ55_1G370700	5680	MEGs	Sobic.001G275950	4567	IGs	SETIT_004084mg	3618	MEGs	Zm00001eb006920	3810	MEGs
Bradi1g24960	3478	MEGs	TVU10315	2413	MEGs	Os01g0946700	2893	MEGs	GQ55_1G375600	2821	MEGs	Sobic.001G275950	5560	IGs	SETIT_004084mg	4652	MEGs	Zm00001eb007070	4404	MEGs
Bradi1g25050	2981	IGs	TVU10317	4086	MEGs	Os01g0946700	4310	MEGs	GQ55_1G375700	1476	IGs	Sobic.001G276300	2711	MEGs	SETIT_004209mg	701	IGs	Zm00001eb007070	5655	MEGs
Bradi1g25050	3692	IGs	TVU10317	5433	MEGs	Os02g0102600	5150	MEGs	GQ55_1G384100	5644	MEGs	Sobic.001G276300	3604	MEGs	SETIT_004240mg	2153	MEGs	Zm00001eb007150	3306	MEGs
Bradi1g25050	4783	IGs	TVU10325	5278	MEGs	Os02g0102700	2197	MEGs	GQ55_1G387400	2471	IGs	Sobic.001G276300	3660	MEGs	SETIT_004258mg	4231	MEGs	Zm00001eb007150	5257	MEGs
Bradi1g25290	5129	MEGs	TVU10337	2179	MEGs	Os02g0102700	3703	MEGs	GQ55_1G400000	3550	MEGs	Sobic.001G276300	3800	MEGs	SETIT_004274mg	1048	MEGs	Zm00001eb007160	4708	MEGs
Bradi1g25340	4943	MEGs	TVU10357	2680	MEGs	Os02g0104800	2622	MEGs	GQ55_1G400000	5482	MEGs	Sobic.001G276550	4225	MEGs	SETIT_004311mg	4307	MEGs	Zm00001eb007180	667	MEGs
Bradi1g25340	5068	MEGs	TVU10357	4123	MEGs	Os02g0108000	2396	IGs	GQ55_1G400100	2313	IGs	Sobic.001G277900	1612	MEGs	SETIT_004317mg	2742	MEGs	Zm00001eb007180	1595	MEGs
Bradi1g26210	3394	MEGs	TVU10413	4506	MEGs	Os02g0108000	2408	IGs	GQ55_1G400100	4245	IGs	Sobic.001G285800	4842	MEGs	SETIT_004317mg	3643	MEGs	Zm00001eb007190	4824	IGs
Bradi1g26210	4593	MEGs	TVU10676	3596	MEGs	Os02g0108000	3858	IGs	GQ55_1G413100	3112	MEGs	Sobic.001G286050	4224	MEGs	SETIT_004339mg	3117	IGs	Zm00001eb007200	3099	MEGs
Bradi1g26870	2506	MEGs	TVU10762	3068	MEGs	Os02g0108100	1574	IGs	GQ55_1G413200	1847	IGs	Sobic.001G286300	4860	MEGs	SETIT_004339mg	5282	IGs	Zm00001eb007310	4499	MEGs
Bradi1g26870	3808	MEGs	TVU10772	2766	MEGs	Os02g0108100	1586	IGs	GQ55_1G413200	4602	IGs	Sobic.001G286400	902	MEGs	SETIT_004346mg	3052	MEGs	Zm00001eb007330	5827	MEGs
Bradi1g27910	3856	MEGs	TVU10772	3984	MEGs	Os02g0108100	3036	IGs	GQ55_1G425600	5441	MEGs	Sobic.001G286400	3312	MEGs	SETIT_004346mg	4011	MEGs	Zm00001eb007340	5361	IGs
Bradi1g27910	5455	MEGs	TVU10772	5056	MEGs	Os02g0124000	4094	IGs	GQ55_1G428500	3486	MEGs	Sobic.001G294600	5569	MEGs	SETIT_004357mg	4966	MEGs	Zm00001eb007350	3797	IGs
Bradi1g28100	2258	MEGs	TVU10773	211	MEGs	Os02g0124000	4990	IGs	GQ55_1G432100	4121	MEGs	Sobic.001G294800	4624	MEGs	SETIT_004357mg	5190	MEGs	Zm00001eb007360	3427	IGs
Bradi1g28100	3998	MEGs	TVU10773	2118	MEGs	Os02g0127000	956	MEGs	GQ55_1G432200	927	MEGs	Sobic.001G294900	800	MEGs	SETIT_004363mg	1205	MEGs	Zm00001eb007360	5380	IGs
Bradi1g28160	2960	MEGs	TVU10790	2380	MEGs	Os02g0142060	4070	IGs	GQ55_2G004600	1932	MEGs	Sobic.001G295600	2694	MEGs	SETIT_004363mg	3349	MEGs	Zm00001eb007510	3353	MEGs
Bradi1g28310	5302	MEGs	TVU10790	4253	MEGs	Os02g0142100	5314	MEGs	GQ55_2G004700	229	IGs	Sobic.001G295600	4543	MEGs	SETIT_004376mg	3254	MEGs	Zm00001eb007710	4735	MEGs
Bradi1g28312	4316	MEGs	TVU10794	1694	MEGs	Os02g0145200	2195	IGs	GQ55_2G004900	3461	IGs	Sobic.001G301800	4968	MEGs	SETIT_004376mg	4450	MEGs	Zm00001eb007710	4873	MEGs
Bradi1g28312	5417	MEGs	TVU10794	3567	MEGs	Os02g0145600	5426	MEGs	GQ55_2G004900	5700	IGs	Sobic.001G323701	3260	MEGs	SETIT_004397mg	2473	MEGs	Zm00001eb007770	2773	MEGs
Bradi1g28400	5625	MEGs	TVU10797	3802	MEGs	Os02g0156700	5100	IGs	GQ55_2G005000	1761	IGs	Sobic.001G323701	4730	MEGs	SETIT_004397mg	3411	MEGs	Zm00001eb007770	4735	MEGs
Bradi1g28560	3861	MEGs	TVU10915	4992	MEGs	Os02g0163600	4067	MEGs	GQ55_2G005000	4000	IGs	Sobic.001G328650	1976	MEGs	SETIT_004397mg	3423	MEGs	Zm00001eb008010	3820	MEGs
Bradi1g28560	5479	MEGs	TVU10925	742	MEGs	Os02g0163600	4402	MEGs	GQ55_2G005100	637	IGs	Sobic.001G330925	5288	MEGs	SETIT_004397mg	3516	MEGs	Zm00001eb008010	4003	MEGs
Bradi1g28726	4168	MEGs	TVU10946	4395	MEGs	Os02g0163600	5397	MEGs	GQ55_2G005100	2876	IGs	Sobic.001G341200	2108	MEGs	SETIT_004441mg	2994	MEGs	Zm00001eb008010	5094	MEGs
Bradi1g28800	3544	MEGs	TVU10946	5121	MEGs	Os02g0215200	1022	MEGs	GQ55_2G011500	5669	MEGs	Sobic.001G341200	4384	MEGs	SETIT_004441mg	4124	MEGs	Zm00001eb008120	4888	MEGs
Bradi1g28945	864	MEGs	TVU10957	3359	MEGs	Os02g0215200	2817	MEGs	GQ55_2G012600	5002	MEGs	Sobic.001G342400	4539	IGs	SETIT_004452mg	1000	IGs	Zm00001eb008150	3452	IGs
Bradi1g28945	2059	MEGs	TVU10989	3617	MEGs	Os02g0215200	2873	MEGs	GQ55_2G012700	71	IGs	Sobic.001G344800	2897	MEGs	SETIT_004546mg	4336	IGs	Zm00001eb008150	5406	IGs
Bradi1g28960	4648	MEGs	TVU11017	2535	MEGs	Os02g0215300	3815	MEGs	GQ55_2G020300	3828	MEGs	Sobic.001G344800	4143	MEGs	SETIT_004546mg	4656	IGs	Zm00001eb008330	1373	MEGs
Bradi1g28967	4203	MEGs	TVU11017	4524	MEGs	Os02g0215300	5610	MEGs	GQ55_2G021200	337	MEGs	Sobic.001G346401	5140	MEGs	SETIT_004552mg	4836	MEGs	Zm00001eb008330	3325	MEGs
Bradi1g28967	5266	MEGs	TVU11017	4635	MEGs	Os02g0247200	2903	MEGs	GQ55_2G021200	1725	MEGs	Sobic.001G350300	4877	MEGs	SETIT_004552mg	5125	MEGs	Zm00001eb008540	3377	IGs
Bradi1g29260	4147	MEGs	TVU11049	5111	IGs	Os02g0247200	3632	MEGs	GQ55_2G021300	3900	MEGs	Sobic.001G371600	4304	MEGs	SETIT_004585mg	4010	MEGs	Zm00001eb008570	4198	MEGs
Bradi1g29360	4013	MEGs	TVU11050	391	MEGs	Os02g0264800	2959	MEGs	GQ55_2G022000	4603	IGs	Sobic.001G375800	3714	IGs	SETIT_004585mg	5487	MEGs	Zm00001eb008600	5344	IGs
Bradi1g29441	1626	MEGs	TVU11050	1393	MEGs	Os02g0264800	4505	MEGs	GQ55_2G022000	5400	IGs	Sobic.001G376200	4466	MEGs	SETIT_004680mg	2011	IGs	Zm00001eb008810	4214	MEGs
Bradi1g29930	2938	MEGs	TVU11051	1067	MEGs	Os02g0269200	2144	MEGs	GQ55_2G022700	4528	IGs	Sobic.001G381500	947	MEGs	SETIT_004680mg	4006	IGs	Zm00001eb008950	5116	MEGs
Bradi1g30220	4655	MEGs	TVU11051	2069	MEGs	Os02g0272850	2374	IGs	GQ55_2G022700	5600	IGs	Sobic.001G381500	2784	MEGs	SETIT_004695mg	1064	IGs	Zm00001eb008950	5119	MEGs
Bradi1g30220	5348	MEGs	TVU11055	1656	MEGs	Os02g0282301	3200	IGs	GQ55_2G023500	518	MEGs	Sobic.001G390800	1166	MEGs	SETIT_004695mg	3098	IGs	Zm00001eb009030	4186	MEGs
Bradi1g30222	3464	MEGs	TVU11070	4228	MEGs	Os02g0282301	3256	IGs	GQ55_2G039300	5176	MEGs	Sobic.001G415750	3040	IGs	SETIT_004776mg	1465	IGs	Zm00001eb009120	3816	IGs
Bradi1g30222	3476	MEGs	TVU11124	601	MEGs	Os02g0289000	1815	IGs	GQ55_2G039500	3439	IGs	Sobic.001G417301	3980	MEGs	SETIT_004805mg	2320	MEGs	Zm00001eb009150	3174	MEGs
Bradi1g30222	4157	MEGs	TVU11124	2971	MEGs	Os02g0301500	3185	MEGs	GQ55_2G039500	4583	IGs	Sobic.001G419100	3349	MEGs	SETIT_004860mg	3626	MEGs	Zm00001eb009150	4621	MEGs
Bradi1g30225	649	MEGs	TVU11127	4627	MEGs	Os02g0307400	5535	MEGs	GQ55_2G039600	2290	MEGs	Sobic.001G419100	3605	MEGs	SETIT_004860mg	5279	MEGs	Zm00001eb009150	4779	MEGs
Bradi1g30225	1342	MEGs	TVU11161	2578	MEGs	Os02g0309500	2492	IGs	GQ55_2G039600	3434	MEGs	Sobic.001G419100	5271	MEGs	SETIT_004902mg	3192	MEGs	Zm00001eb009290	4281	IGs
Bradi1g30225	2874	MEGs	TVU11275	4333	MEGs	Os02g0433900	5257	IGs	GQ55_2G042600	4108	MEGs	Sobic.001G442500	3494	MEGs	SETIT_004902mg	4308	MEGs	Zm00001eb009300	4151	IGs
Bradi1g30290	2662	MEGs	TVU11282	1095	MEGs	Os02g0455400	3841	IGs	GQ55_2G042600	5223	MEGs	Sobic.001G442500	4361	MEGs	SETIT_004902mg	4444	MEGs	Zm00001eb009320	3173	MEGs
Bradi1g30290	4537	MEGs	TVU11282	3609	MEGs	Os02g0455400	5365	IGs	GQ55_2G042700	2231	MEGs	Sobic.001G442500	4388	MEGs	SETIT_004960mg	4885	MEGs	Zm00001eb009330	3415	MEGs
Bradi1g30651	1952	MEGs	TVU11289	1095	MEGs	Os02g0462500	3087	MEGs	GQ55_2G042700	3346	MEGs	Sobic.001G459500	4555	MEGs	SETIT_004977mg	3907	MEGs	Zm00001eb009440	2503	MEGs
Bradi1g30797	4221	MEGs	TVU11289	3611	MEGs	Os02g0472700	5498	MEGs	GQ55_2G042700	4281	MEGs	Sobic.001G459600	1072	IGs	SETIT_004977mg	4452	MEGs	Zm00001eb009440	4457	MEGs
Bradi1g30798	284	IGs	TVU11320	3811	MEGs	Os02g0491800	2979	IGs	GQ55_2G043700	1111	MEGs	Sobic.001G469600	2433	MEGs	SETIT_005011mg	3175	MEGs	Zm00001eb009460	5213	IGs
Bradi1g30798	2388	IGs	TVU11322	432	MEGs	Os02g0491800	3313	IGs	GQ55_2G043700	3114	MEGs	Sobic.001G469600	3892	MEGs	SETIT_005045mg	4929	IGs	Zm00001eb009520	897	IGs
Bradi1g30830	3204	MEGs	TVU11325	434	MEGs	Os02g0491800	4207	IGs	GQ55_2G066300	2650	MEGs	Sobic.001G480100	2645	MEGs	SETIT_005147mg	1269	MEGs	Zm00001eb009530	933	IGs
Bradi1g31140	3337	MEGs	TVU11332	3452	MEGs	Os02g0513800	1894	MEGs	GQ55_2G066300	3908	MEGs	Sobic.001G480100	4187	MEGs	SETIT_005264mg	3061	IGs	Zm00001eb009630	3392	MEGs
Bradi1g31140	4572	MEGs	TVU11379	1818	MEGs	Os02g0519300	2471	MEGs	GQ55_2G081000	4749	MEGs	Sobic.001G493600	3029	MEGs	SETIT_005264mg	4067	IGs	Zm00001eb009730	1474	MEGs
Bradi1g31143	2377	IGs	TVU11379	3142	MEGs	Os02g0521800	4766	IGs	GQ55_2G082500	4862	MEGs	Sobic.001G493600	4904	MEGs	SETIT_005264mg	5422	IGs	Zm00001eb009730	2543	MEGs
Bradi1g31143	3612	IGs	TVU11392	4012	MEGs	Os02g0522800	1218	MEGs	GQ55_2G084900	1713	MEGs	Sobic.001G495148	5175	MEGs	SETIT_005272mg	2933	IGs	Zm00001eb009740	395	MEGs
Bradi1g31146	1794	MEGs	TVU11454	5104	MEGs	Os02g0522800	3569	MEGs	GQ55_2G086000	5326	MEGs	Sobic.001G495164	1356	IGs	SETIT_005272mg	4131	IGs	Zm00001eb009740	1464	MEGs
Bradi1g31146	3029	MEGs	TVU11456	1390	MEGs	Os02g0564700	4518	MEGs	GQ55_2G087100	557	MEGs	Sobic.001G495164	2293	IGs	SETIT_005272mg	4996	IGs	Zm00001eb009870	4919	MEGs
Bradi1g31200	1973	MEGs	TVU11456	3785	MEGs	Os02g0597950	4965	MEGs	GQ55_2G097400	4076	IGs	Sobic.001G495164	3469	IGs	SETIT_005337mg	4600	IGs	Zm00001eb009950	5197	MEGs
Bradi1g31200	3024	MEGs	TVU11461	659	MEGs	Os02g0611000	4757	MEGs	GQ55_2G104800	3775	IGs	Sobic.001G498100	3531	MEGs	SETIT_005337mg	5601	IGs	Zm00001eb009980	4942	MEGs
Bradi1g31491	2642	IGs	TVU11461	3054	MEGs	Os02g0615500	4104	MEGs	GQ55_2G104800	4731	IGs	Sobic.001G503100	4540	MEGs	SETIT_005346mg	5485	IGs	Zm00001eb010020	3351	MEGs
Bradi1g31491	4812	IGs	TVU11484	3043	MEGs	Os02g0615500	5610	MEGs	GQ55_2G105600	2720	MEGs	Sobic.001G506600	3677	MEGs	SETIT_005390mg	2022	IGs	Zm00001eb010020	5316	MEGs
Bradi1g31950	5149	MEGs	TVU11484	4300	MEGs	Os02g0616600	5414	MEGs	GQ55_2G107400	2602	MEGs	Sobic.001G506600	5603	MEGs	SETIT_005390mg	3172	IGs	Zm00001eb010250	406	MEGs
Bradi1g31960	3333	IGs	TVU11562	5025	MEGs	Os02g0631100	4820	MEGs	GQ55_2G107400	4456	MEGs	Sobic.001G512666	4787	MEGs	SETIT_005390mg	4083	IGs	Zm00001eb010250	2288	MEGs
Bradi1g31960	4428	IGs	TVU11592	2830	MEGs	Os02g0632950	3574	MEGs	GQ55_2G107500	73	MEGs	Sobic.001G512666	4910	MEGs	SETIT_005457mg	4837	IGs	Zm00001eb010250	4263	MEGs
Bradi1g32208	4843	MEGs	TVU11592	3192	MEGs	Os02g0633000	3358	MEGs	GQ55_2G107500	1682	MEGs	Sobic.001G526600	5335	MEGs	SETIT_005505mg	4596	IGs	Zm00001eb010290	1906	MEGs
Bradi1g32317	2550	MEGs	TVU11592	4373	MEGs	Os02g0649900	4707	MEGs	GQ55_2G116300	1603	MEGs	Sobic.001G527300	2023	MEGs	SETIT_005505mg	5612	IGs	Zm00001eb010310	4943	MEGs
Bradi1g32317	3501	MEGs	TVU11601	1856	IGs	Os02g0680700	5229	MEGs	GQ55_2G116400	4129	MEGs	Sobic.001G527300	2482	MEGs	SETIT_005599mg	4118	MEGs	Zm00001eb010320	3681	MEGs
Bradi1g32810	4239	MEGs	TVU11601	4042	IGs	Os02g0738600	3501	MEGs	GQ55_2G116500	2366	MEGs	Sobic.001G527300	3704	MEGs	SETIT_005708mg	4782	MEGs	Zm00001eb010400	3807	MEGs
Bradi1g32810	5199	MEGs	TVU11637	5130	MEGs	Os02g0738750	3495	MEGs	GQ55_2G116500	4420	MEGs	Sobic.001G528200	4409	IGs	SETIT_005767mg	3136	MEGs	Zm00001eb010400	5707	MEGs
Bradi1g32860	2172	MEGs	TVU11674	3651	MEGs	Os02g0756100	2967	MEGs	GQ55_2G118100	4360	MEGs	Sobic.001G530400	3171	MEGs	SETIT_005777mg	4148	MEGs	Zm00001eb010640	3825	MEGs
Bradi1g32939	4693	MEGs	TVU11681	5373	MEGs	Os02g0756200	2619	IGs	GQ55_2G118200	2995	IGs	Sobic.001G530400	4988	MEGs	SETIT_005814mg	4808	MEGs	Zm00001eb010980	4503	MEGs
Bradi1g32945	1318	MEGs	TVU11711	2069	MEGs	Os02g0756200	3515	IGs	GQ55_2G118200	5329	IGs	Sobic.001G535000	1187	MEGs	SETIT_006109mg	4965	IGs	Zm00001eb011010	5083	MEGs
Bradi1g32945	3549	MEGs	TVU11739	3885	MEGs	Os02g0756800	2673	IGs	GQ55_2G123000	2040	MEGs	Sobic.002G014800	2691	MEGs	SETIT_006127mg	2117	MEGs	Zm00001eb011180	5267	MEGs
Bradi1g33260	1648	MEGs	TVU11740	2448	MEGs	Os02g0756800	3710	IGs	GQ55_2G124800	4485	IGs	Sobic.002G014800	4400	MEGs	SETIT_006197mg	1193	MEGs	Zm00001eb011300	3631	MEGs
Bradi1g33260	2356	MEGs	TVU11891	5673	MEGs	Os02g0756850	2594	IGs	GQ55_2G124900	1479	IGs	Sobic.002G018100	3448	MEGs	SETIT_006197mg	3642	MEGs	Zm00001eb011300	5582	MEGs
Bradi1g33260	3323	MEGs	TVU11925	3366	IGs	Os02g0756850	3631	IGs	GQ55_2G126000	3815	MEGs	Sobic.002G018100	4678	MEGs	SETIT_006214mg	3206	MEGs	Zm00001eb011480	5742	MEGs
Bradi1g33410	629	MEGs	TVU11943	1582	MEGs	Os02g0761400	5512	MEGs	GQ55_2G128700	3580	IGs	Sobic.002G018133	1933	MEGs	SETIT_006214mg	4682	MEGs	Zm00001eb011560	2012	IGs
Bradi1g33410	3000	MEGs	TVU11943	3369	MEGs	Os02g0761500	4694	IGs	GQ55_2G128700	4481	IGs	Sobic.002G018133	3163	MEGs	SETIT_006274mg	5434	MEGs	Zm00001eb011570	3480	MEGs
Bradi1g33506	5373	MEGs	TVU11964	1762	MEGs	Os02g0761500	5581	IGs	GQ55_2G128800	1568	MEGs	Sobic.002G022800	1924	MEGs	SETIT_006299mg	2126	IGs	Zm00001eb011570	5340	MEGs
Bradi1g33630	5399	MEGs	TVU11964	3165	MEGs	Os02g0797500	2755	MEGs	GQ55_2G128800	2469	MEGs	Sobic.002G024800	4006	MEGs	SETIT_006342mg	4683	IGs	Zm00001eb011630	5190	IGs
Bradi1g33640	2739	MEGs	TVU12090	3592	MEGs	Os02g0797500	4082	MEGs	GQ55_2G132700	5069	MEGs	Sobic.002G024800	5665	MEGs	SETIT_006346mg	2441	MEGs	Zm00001eb011630	5195	IGs
Bradi1g33640	3688	MEGs	TVU12108	4832	MEGs	Os02g0798700	4101	MEGs	GQ55_2G140400	4920	MEGs	Sobic.002G031600	647	MEGs	SETIT_006346mg	3598	MEGs	Zm00001eb011780	2462	MEGs
Bradi1g33640	4874	MEGs	TVU12177	1719	MEGs	Os02g0798700	4436	MEGs	GQ55_2G142200	4499	MEGs	Sobic.002G057500	1686	MEGs	SETIT_006410mg	2197	MEGs	Zm00001eb011780	3356	MEGs
Bradi1g34180	1365	MEGs	TVU12177	3695	MEGs	Os02g0798700	5328	MEGs	GQ55_2G142300	1695	IGs	Sobic.002G057500	3948	MEGs	SETIT_006515mg	3212	MEGs	Zm00001eb011780	3359	MEGs
Bradi1g34180	3776	MEGs	TVU12185	4231	MEGs	Os02g0798800	1233	IGs	GQ55_2G147200	4898	MEGs	Sobic.002G062600	2828	MEGs	SETIT_006538mg	2990	MEGs	Zm00001eb011780	3371	MEGs
Bradi1g34390	4791	IGs	TVU12274	5128	IGs	Os02g0798800	1568	IGs	GQ55_2G159000	172	MEGs	Sobic.002G062800	3381	MEGs	SETIT_006538mg	4696	MEGs	Zm00001eb011790	2775	MEGs
Bradi1g34398	1818	IGs	TVU12281	3001	MEGs	Os02g0798800	2460	IGs	GQ55_2G159000	1344	MEGs	Sobic.002G062800	4685	MEGs	SETIT_006575mg	3829	MEGs	Zm00001eb011790	3669	MEGs
Bradi1g34435	5257	MEGs	TVU12281	4393	MEGs	Os03g0107100	5374	MEGs	GQ55_2G166000	1693	MEGs	Sobic.002G064650	2585	MEGs	SETIT_006575mg	4755	MEGs	Zm00001eb011790	3672	MEGs
Bradi1g34441	3094	MEGs	TVU12292	653	MEGs	Os03g0109900	2532	MEGs	GQ55_2G173700	3459	MEGs	Sobic.002G064650	2902	MEGs	SETIT_006639mg	4155	MEGs	Zm00001eb011790	3684	MEGs
Bradi1g34441	5058	MEGs	TVU12292	3025	MEGs	Os03g0109900	4038	MEGs	GQ55_2G174400	5234	MEGs	Sobic.002G064650	3729	MEGs	SETIT_006639mg	5541	MEGs	Zm00001eb012230	2155	MEGs
Bradi1g34447	31	IGs	TVU12293	2626	MEGs	Os03g0131400	4484	MEGs	GQ55_2G178700	187	IGs	Sobic.002G076300	1401	MEGs	SETIT_006647mg	3688	MEGs	Zm00001eb012230	2865	MEGs
Bradi1g34447	1968	IGs	TVU12293	4018	MEGs	Os03g0131400	5572	MEGs	GQ55_2G185500	4057	MEGs	Sobic.002G076300	2922	MEGs	SETIT_006647mg	4955	MEGs	Zm00001eb012230	3921	MEGs
Bradi1g34890	1808	MEGs	TVU12320	578	MEGs	Os03g0131450	5113	MEGs	GQ55_2G194900	1270	IGs	Sobic.002G080900	3138	MEGs	SETIT_006655mg	3583	MEGs	Zm00001eb012240	2290	IGs
Bradi1g34890	2991	MEGs	TVU12320	2656	MEGs	Os03g0147001	2233	MEGs	GQ55_2G194900	3605	IGs	Sobic.002G080900	3143	MEGs	SETIT_006689mg	3107	MEGs	Zm00001eb012240	3000	IGs
Bradi1g35290	4585	IGs	TVU12322	1770	MEGs	Os03g0196000	3772	MEGs	GQ55_2G194900	3607	IGs	Sobic.002G081000	604	MEGs	SETIT_006789mg	1178	IGs	Zm00001eb012240	4056	IGs
Bradi1g35300	1772	IGs	TVU12322	3848	MEGs	Os03g0196100	2403	IGs	GQ55_2G200600	3749	IGs	Sobic.002G081000	609	MEGs	SETIT_006789mg	2144	IGs	Zm00001eb012260	940	MEGs
Bradi1g35300	1955	IGs	TVU12340	1197	MEGs	Os03g0217900	4827	IGs	GQ55_2G200600	5176	IGs	Sobic.002G081000	2514	MEGs	SETIT_006965mg	4615	MEGs	Zm00001eb012280	5262	MEGs
Bradi1g35300	2101	IGs	TVU12348	1182	MEGs	Os03g0217900	5725	IGs	GQ55_2G200800	4565	MEGs	Sobic.002G081850	2811	MEGs	SETIT_006971mg	2941	MEGs	Zm00001eb012360	5316	MEGs
Bradi1g35300	3328	IGs	TVU12360	3577	MEGs	Os03g0227075	5640	MEGs	GQ55_2G200900	2875	IGs	Sobic.002G085800	480	MEGs	SETIT_007039mg	4307	IGs	Zm00001eb012380	3885	MEGs
Bradi1g35930	3405	MEGs	TVU12394	1588	MEGs	Os03g0235700	5233	MEGs	GQ55_2G202600	3325	MEGs	Sobic.002G085800	2809	MEGs	SETIT_007039mg	5358	IGs	Zm00001eb012400	3008	MEGs
Bradi1g36310	4794	MEGs	TVU12394	3799	MEGs	Os03g0236675	4216	IGs	GQ55_2G214100	2327	MEGs	Sobic.002G090200	4776	MEGs	SETIT_007063mg	3867	MEGs	Zm00001eb012400	4959	MEGs
Bradi1g36490	5099	MEGs	TVU12416	3062	MEGs	Os03g0240166	3212	MEGs	GQ55_2G214100	3525	MEGs	Sobic.002G097601	5395	MEGs	SETIT_007063mg	5717	MEGs	Zm00001eb012550	2412	MEGs
Bradi1g36700	4111	MEGs	TVU12416	5367	MEGs	Os03g0240166	4883	MEGs	GQ55_2G214100	4591	MEGs	Sobic.002G099500	4403	MEGs	SETIT_007117mg	5298	MEGs	Zm00001eb012560	3664	MEGs
Bradi1g36725	1965	MEGs	TVU12423	2263	MEGs	Os03g0247600	3656	IGs	GQ55_2G214400	4594	IGs	Sobic.002G099500	5362	MEGs	SETIT_007259mg	661	IGs	Zm00001eb012650	5092	MEGs
Bradi1g36830	1104	MEGs	TVU12423	3777	MEGs	Os03g0247600	5445	IGs	GQ55_2G214400	5500	IGs	Sobic.002G101700	1355	IGs	SETIT_007259mg	2534	IGs	Zm00001eb012660	1979	MEGs
Bradi1g36830	1957	MEGs	TVU12516	2458	MEGs	Os03g0247750	2821	IGs	GQ55_2G215200	4604	IGs	Sobic.002G101700	2605	IGs	SETIT_007294mg	3730	IGs	Zm00001eb012700	5293	IGs
Bradi1g36830	2712	MEGs	TVU12520	1798	MEGs	Os03g0247750	4610	IGs	GQ55_2G215200	5159	IGs	Sobic.002G102600	902	MEGs	SETIT_007294mg	5603	IGs	Zm00001eb012760	2785	MEGs
Bradi1g36907	1258	MEGs	TVU12520	3620	MEGs	Os03g0248200	2174	MEGs	GQ55_2G215300	3532	IGs	Sobic.002G102600	2807	MEGs	SETIT_007398mg	1244	MEGs	Zm00001eb012800	5076	MEGs
Bradi1g36907	2055	MEGs	TVU12663	2406	MEGs	Os03g0248200	3662	MEGs	GQ55_2G215300	4087	IGs	Sobic.002G103900	5657	MEGs	SETIT_007398mg	2031	MEGs	Zm00001eb012890	4148	MEGs
Bradi1g36907	3391	MEGs	TVU12784	4349	MEGs	Os03g0248225	2188	MEGs	GQ55_2G215300	4221	IGs	Sobic.002G104000	3454	IGs	SETIT_007453mg	2411	IGs	Zm00001eb012960	5020	MEGs
Bradi1g37178	717	MEGs	TVU12785	4370	MEGs	Os03g0248225	3676	MEGs	GQ55_2G215400	2549	IGs	Sobic.002G104600	1107	MEGs	SETIT_007453mg	3888	IGs	Zm00001eb013150	2674	MEGs
Bradi1g37178	2409	MEGs	TVU12829	808	MEGs	Os03g0284800	3214	IGs	GQ55_2G215400	3104	IGs	Sobic.002G111300	4929	IGs	SETIT_007498mg	2646	MEGs	Zm00001eb013150	3384	MEGs
Bradi1g37562	710	MEGs	TVU12829	3097	MEGs	Os03g0315200	3758	IGs	GQ55_2G215400	3238	IGs	Sobic.002G111400	2030	MEGs	SETIT_007518mg	2245	IGs	Zm00001eb013150	4440	MEGs
Bradi1g37562	2673	MEGs	TVU12839	5157	MEGs	Os03g0320900	5132	MEGs	GQ55_2G217100	1528	MEGs	Sobic.002G111400	3435	MEGs	SETIT_007518mg	3722	IGs	Zm00001eb013190	3776	MEGs
Bradi1g37565	3240	MEGs	TVU12911	4120	MEGs	Os03g0321000	1414	MEGs	GQ55_2G218200	4244	MEGs	Sobic.002G111900	4174	MEGs	SETIT_007597mg	2214	IGs	Zm00001eb013190	3937	MEGs
Bradi1g37565	5013	MEGs	TVU12911	5409	MEGs	Os03g0321100	323	IGs	GQ55_2G218300	2045	IGs	Sobic.002G111900	5271	MEGs	SETIT_007633mg	4830	MEGs	Zm00001eb013190	4858	MEGs
Bradi1g37620	3842	MEGs	TVU13041	5092	MEGs	Os03g0322900	2959	MEGs	GQ55_2G220000	1674	IGs	Sobic.002G114200	2346	MEGs	SETIT_007636mg	2470	IGs	Zm00001eb013490	1847	MEGs
Bradi1g37620	5669	MEGs	TVU13044	1445	MEGs	Os03g0322900	4482	MEGs	GQ55_2G220000	2579	IGs	Sobic.002G114200	4325	MEGs	SETIT_007636mg	4410	IGs	Zm00001eb013550	2825	MEGs
Bradi1g37736	4841	MEGs	TVU13044	2605	MEGs	Os03g0327700	150	MEGs	GQ55_2G222400	4783	MEGs	Sobic.002G116300	2177	MEGs	SETIT_007639mg	1127	IGs	Zm00001eb013550	4778	MEGs
Bradi1g37786	5181	MEGs	TVU16895	3961	MEGs	Os03g0327700	1037	MEGs	GQ55_2G223500	4412	MEGs	Sobic.002G116300	3779	MEGs	SETIT_007639mg	3067	IGs	Zm00001eb013830	5106	MEGs
Bradi1g38140	5062	MEGs	TVU16895	5483	MEGs	Os03g0327751	3450	IGs	GQ55_2G223500	5386	MEGs	Sobic.002G117800	5359	MEGs	SETIT_007836mg	1675	MEGs	Zm00001eb013900	3658	MEGs
Bradi1g38186	4323	MEGs	TVU16927	3823	IGs	Os03g0327751	4337	IGs	GQ55_2G223600	1821	IGs	Sobic.002G117800	5390	MEGs	SETIT_007843mg	2926	MEGs	Zm00001eb013900	4599	MEGs
Bradi1g38227	2812	MEGs	TVU16927	5075	IGs	Os03g0353000	4676	MEGs	GQ55_2G223600	2795	IGs	Sobic.002G118000	4666	IGs	SETIT_007878mg	4834	MEGs	Zm00001eb013900	5350	MEGs
Bradi1g38227	3611	MEGs	TVU16939	3968	MEGs	Os03g0356900	4160	MEGs	GQ55_2G223700	2496	MEGs	Sobic.002G120900	4854	MEGs	SETIT_007891mg	2728	MEGs	Zm00001eb013940	5500	MEGs
Bradi1g38260	3019	IGs	TVU16946	4797	MEGs	Os03g0360750	4755	MEGs	GQ55_2G223700	3640	MEGs	Sobic.002G121600	1574	MEGs	SETIT_007898mg	2605	IGs	Zm00001eb013950	2050	IGs
Bradi1g38260	3433	IGs	TVU17189	4144	MEGs	Os03g0360800	2315	MEGs	GQ55_2G225600	3160	IGs	Sobic.002G121600	2288	MEGs	SETIT_007909mg	4898	MEGs	Zm00001eb013950	4058	IGs
Bradi1g38640	4648	IGs	TVU17245	817	MEGs	Os03g0360800	3608	MEGs	GQ55_2G225600	4057	IGs	Sobic.002G122600	4309	MEGs	SETIT_007915mg	5332	IGs	Zm00001eb014170	5539	MEGs
Bradi1g38837	2248	MEGs	TVU17245	2969	MEGs	Os03g0374100	5380	MEGs	GQ55_2G226300	2735	MEGs	Sobic.002G122600	4914	MEGs	SETIT_007923mg	4396	MEGs	Zm00001eb014700	4732	IGs
Bradi1g38874	5082	MEGs	TVU17248	618	MEGs	Os03g0375717	236	MEGs	GQ55_2G226300	4157	MEGs	Sobic.002G124100	4715	IGs	SETIT_007927mg	2462	MEGs	Zm00001eb014710	4900	IGs
Bradi1g38889	2748	MEGs	TVU17248	1079	MEGs	Os03g0375717	1420	MEGs	GQ55_2G228500	5388	MEGs	Sobic.002G126000	5419	MEGs	SETIT_007948mg	4239	MEGs	Zm00001eb014830	4756	MEGs
Bradi1g39185	4199	MEGs	TVU17248	1896	MEGs	Os03g0377300	2804	MEGs	GQ55_2G228600	4609	MEGs	Sobic.002G128200	1888	MEGs	SETIT_007948mg	4735	MEGs	Zm00001eb014980	4775	IGs
Bradi1g39190	379	MEGs	TVU17390	3872	MEGs	Os03g0392600	2823	MEGs	GQ55_2G228600	5568	MEGs	Sobic.002G128200	3649	MEGs	SETIT_007948mg	4901	MEGs	Zm00001eb015030	2828	MEGs
Bradi1g39190	1467	MEGs	TVU17394	2408	MEGs	Os03g0392833	4057	MEGs	GQ55_2G233600	3682	MEGs	Sobic.002G128300	4980	MEGs	SETIT_007973mg	4010	MEGs	Zm00001eb015030	4780	MEGs
Bradi1g39270	1889	MEGs	TVU17444	3965	MEGs	Os03g0396300	5700	MEGs	GQ55_2G233600	5612	MEGs	Sobic.002G129200	5021	MEGs	SETIT_007989mg	469	IGs	Zm00001eb015040	2748	MEGs
Bradi1g40407	4916	MEGs	TVU17444	5212	MEGs	Os03g0396500	2063	MEGs	GQ55_2G239800	5186	MEGs	Sobic.002G129300	4198	MEGs	SETIT_007989mg	2701	IGs	Zm00001eb015040	3880	MEGs
Bradi1g42111	2404	MEGs	TVU17446	1805	MEGs	Os03g0396500	2222	MEGs	GQ55_2G239900	3435	MEGs	Sobic.002G129600	4429	MEGs	SETIT_007989mg	3879	IGs	Zm00001eb015110	3324	MEGs
Bradi1g42377	4081	MEGs	TVU17474	1682	MEGs	Os03g0396500	3250	MEGs	GQ55_2G240000	610	IGs	Sobic.002G131000	5390	MEGs	SETIT_007989mg	4134	IGs	Zm00001eb015110	5227	MEGs
Bradi1g42377	4715	MEGs	TVU17504	1929	MEGs	Os03g0398900	5727	MEGs	GQ55_2G240000	2944	IGs	Sobic.002G138300	2170	MEGs	SETIT_008062mg	873	IGs	Zm00001eb015230	5538	MEGs
Bradi1g42795	5153	MEGs	TVU17552	3028	MEGs	Os03g0399000	5369	MEGs	GQ55_2G244700	347	IGs	Sobic.002G138300	2506	MEGs	SETIT_008062mg	2834	IGs	Zm00001eb015240	1839	MEGs
Bradi1g43010	2040	MEGs	TVU17552	4993	MEGs	Os03g0409100	5018	MEGs	GQ55_2G246000	3973	MEGs	Sobic.002G138800	2658	MEGs	SETIT_008091mg	2587	MEGs	Zm00001eb015330	2589	MEGs
Bradi1g43010	3275	MEGs	TVU17591	169	MEGs	Os03g0411800	5140	MEGs	GQ55_2G255200	3142	IGs	Sobic.002G138800	3556	MEGs	SETIT_008091mg	4542	MEGs	Zm00001eb015330	3299	MEGs
Bradi1g43140	5483	MEGs	TVU17593	4659	MEGs	Os03g0421700	3092	MEGs	GQ55_2G255200	4010	IGs	Sobic.002G139800	2789	MEGs	SETIT_008102mg	1805	MEGs	Zm00001eb015330	4355	MEGs
Bradi1g43152	2564	MEGs	TVU17611	5268	MEGs	Os03g0421700	3337	MEGs	GQ55_2G256100	4257	MEGs	Sobic.002G139800	3243	MEGs	SETIT_008102mg	2974	MEGs	Zm00001eb015590	4587	MEGs
Bradi1g43152	3625	MEGs	TVU17620	2207	MEGs	Os03g0421700	4394	MEGs	GQ55_2G256200	940	MEGs	Sobic.002G141450	1201	MEGs	SETIT_008111mg	3690	MEGs	Zm00001eb015610	1939	MEGs
Bradi1g43271	2322	MEGs	TVU17638	3601	MEGs	Os03g0424800	3575	MEGs	GQ55_2G256200	2904	MEGs	Sobic.002G142600	825	MEGs	SETIT_008142mg	2703	MEGs	Zm00001eb015610	3093	MEGs
Bradi1g43271	3265	MEGs	TVU17638	5139	MEGs	Os03g0424800	4471	MEGs	GQ55_2G256400	2560	MEGs	Sobic.002G144025	5324	MEGs	SETIT_008142mg	3609	MEGs	Zm00001eb015710	3577	MEGs
Bradi1g43271	3269	MEGs	TVU17652	3924	MEGs	Os03g0425300	2364	MEGs	GQ55_2G256400	3560	MEGs	Sobic.002G144275	2530	MEGs	SETIT_008147mg	3591	MEGs	Zm00001eb015710	5533	MEGs
Bradi1g43341	4637	MEGs	TVU17684	2144	MEGs	Os03g0425300	3894	MEGs	GQ55_2G256400	4480	MEGs	Sobic.002G144275	3993	MEGs	SETIT_008170mg	5786	MEGs	Zm00001eb015780	1959	MEGs
Bradi1g43343	2276	MEGs	TVU17688	1783	MEGs	Os03g0439500	1292	MEGs	GQ55_2G261400	487	MEGs	Sobic.002G145200	3042	MEGs	SETIT_008177mg	1764	MEGs	Zm00001eb015780	3054	MEGs
Bradi1g43345	1685	MEGs	TVU17698	4297	MEGs	Os03g0439650	1853	MEGs	GQ55_2G262900	4775	MEGs	Sobic.002G145200	5001	MEGs	SETIT_008195mg	4189	MEGs	Zm00001eb015820	5286	MEGs
Bradi1g43490	4881	MEGs	TVU17698	5697	MEGs	Os03g0445700	1326	MEGs	GQ55_2G262900	5658	MEGs	Sobic.002G146900	5319	MEGs	SETIT_008195mg	5283	MEGs	Zm00001eb015860	5528	MEGs
Bradi1g43490	5629	MEGs	TVU17725	3972	MEGs	Os03g0445700	2204	MEGs	GQ55_2G272500	2537	MEGs	Sobic.002G147100	3621	MEGs	SETIT_008204mg	4555	MEGs	Zm00001eb015900	2919	MEGs
Bradi1g43502	5494	MEGs	TVU17745	5049	IGs	Os03g0445700	2276	MEGs	GQ55_2G272600	1226	MEGs	Sobic.002G147550	4495	IGs	SETIT_008204mg	5532	MEGs	Zm00001eb015960	5313	MEGs
Bradi1g43535	4817	MEGs	TVU17763	770	IGs	Os03g0448700	2167	MEGs	GQ55_2G278900	1052	IGs	Sobic.002G148900	4163	MEGs	SETIT_0082181mg	3277	MEGs	Zm00001eb016020	3104	MEGs
Bradi1g43540	951	MEGs	TVU17763	2726	IGs	Os03g0560050	5352	MEGs	GQ55_2G278900	2987	IGs	Sobic.002G148900	5062	MEGs	SETIT_0082181mg	4339	MEGs	Zm00001eb016020	5004	MEGs
Bradi1g43540	2816	MEGs	TVU17835	3933	MEGs	Os03g0561283	1734	MEGs	GQ55_2G289200	2719	MEGs	Sobic.002G148900	5110	MEGs	SETIT_0082182mg	5178	MEGs	Zm00001eb016160	3591	MEGs
Bradi1g43926	4990	MEGs	TVU17835	4616	MEGs	Os03g0561400	2583	IGs	GQ55_2G300400	2451	MEGs	Sobic.002G148900	5202	MEGs	SETIT_008222mg	3664	MEGs	Zm00001eb016450	4672	MEGs
Bradi1g43940	2270	MEGs	TVU17856	4445	MEGs	Os03g0564800	2720	IGs	GQ55_2G300400	2916	MEGs	Sobic.002G149200	16	MEGs	SETIT_008222mg	4758	MEGs	Zm00001eb016540	4572	MEGs
Bradi1g44276	5413	IGs	TVU17861	4523	MEGs	Os03g0567100	1991	IGs	GQ55_2G300400	4008	MEGs	Sobic.002G149200	1874	MEGs	SETIT_008222mg	5661	MEGs	Zm00001eb016660	4584	MEGs
Bradi1g44282	4020	IGs	TVU17866	1979	MEGs	Os03g0575700	4636	IGs	GQ55_2G303800	3603	IGs	Sobic.002G149900	4733	MEGs	SETIT_008225mg	5030	MEGs	Zm00001eb016740	4334	MEGs
Bradi1g44282	5104	IGs	TVU17908	4331	MEGs	Os03g0575700	5773	IGs	GQ55_2G303800	5475	IGs	Sobic.002G149966	3869	IGs	SETIT_008227mg	1011	IGs	Zm00001eb016800	5316	MEGs
Bradi1g44282	5115	IGs	TVU17908	5541	MEGs	Os03g0612600	4790	MEGs	GQ55_2G303900	470	MEGs	Sobic.002G153700	5476	MEGs	SETIT_008237mg	1077	MEGs	Zm00001eb016850	5604	MEGs
Bradi1g44386	2346	IGs	TVU17923	5053	MEGs	Os03g0618300	3156	MEGs	GQ55_2G303900	2342	MEGs	Sobic.002G154750	1676	MEGs	SETIT_008266mg	2163	IGs	Zm00001eb016960	4080	MEGs
Bradi1g44387	5004	IGs	TVU17924	3660	MEGs	Os03g0618366	3765	MEGs	GQ55_2G309500	2385	MEGs	Sobic.002G155000	5616	MEGs	SETIT_008266mg	3133	IGs	Zm00001eb017020	2345	MEGs
Bradi1g44422	1779	IGs	TVU17924	5201	MEGs	Os03g0624300	2385	IGs	GQ55_2G309500	3260	MEGs	Sobic.002G156200	4402	MEGs	SETIT_008266mg	3137	IGs	Zm00001eb017060	4541	MEGs
Bradi1g44930	2678	MEGs	TVU17951	3601	MEGs	Os03g0624300	4360	IGs	GQ55_2G309500	4313	MEGs	Sobic.002G156800	2526	IGs	SETIT_008279mg	322	MEGs	Zm00001eb017090	5136	MEGs
Bradi1g44930	4659	MEGs	TVU17955	2193	MEGs	Os03g0627300	3779	MEGs	GQ55_2G311200	4177	MEGs	Sobic.002G160500	3454	MEGs	SETIT_008279mg	2641	MEGs	Zm00001eb017320	5043	MEGs
Bradi1g45097	2678	IGs	TVU17957	4881	IGs	Os03g0627300	4917	MEGs	GQ55_2G311300	3220	IGs	Sobic.002G164833	1254	MEGs	SETIT_008293mg	960	IGs	Zm00001eb017380	2415	MEGs
Bradi1g45110	1525	MEGs	TVU17989	3366	IGs	Os03g0627300	5224	MEGs	GQ55_2G312400	4857	MEGs	Sobic.002G166700	3517	MEGs	SETIT_008314mg	2111	MEGs	Zm00001eb017590	4487	MEGs
Bradi1g45338	5067	IGs	TVU17989	4329	IGs	Os03g0644400	4098	MEGs	GQ55_2G318200	5496	MEGs	Sobic.002G166700	4622	MEGs	SETIT_008318mg	5216	MEGs	Zm00001eb017590	5197	MEGs
Bradi1g45342	3357	MEGs	TVU18069	3578	MEGs	Os03g0644700	3513	IGs	GQ55_2G318200	2863	MEGs	Sobic.002G167100	4347	MEGs	SETIT_008360mg	5397	MEGs	Zm00001eb017600	1489	MEGs
Bradi1g45640	5449	MEGs	TVU18069	5119	MEGs	Os03g0644700	4407	IGs	GQ55_2G321700	5506	IGs	Sobic.002G167250	3807	MEGs	SETIT_008363mg	4075	IGs	Zm00001eb017600	2199	MEGs
Bradi1g45644	3788	MEGs	TVU18103	5035	MEGs	Os03g0644850	2604	MEGs	GQ55_2G322800	2550	MEGs	Sobic.002G167250	3951	MEGs	SETIT_008370mg	2411	MEGs	Zm00001eb017600	3255	MEGs
Bradi1g45910	4631	MEGs	TVU18161	2389	MEGs	Os03g0644850	3498	MEGs	GQ55_2G324500	4300	IGs	Sobic.002G167250	4044	MEGs	SETIT_008449mg	1953	MEGs	Zm00001eb018180	5280	MEGs
Bradi1g46224	2381	MEGs	TVU18161	3502	MEGs	Os03g0667100	4857	MEGs	GQ55_2G327200	1289	MEGs	Sobic.002G167250	5008	MEGs	SETIT_008449mg	2230	MEGs	Zm00001eb018200	3094	MEGs
Bradi1g46224	4079	MEGs	TVU18222	4705	MEGs	Os03g0667150	5458	MEGs	GQ55_2G328700	2364	IGs	Sobic.002G168000	2803	MEGs	SETIT_008449mg	3175	MEGs	Zm00001eb018200	5046	MEGs
Bradi1g46740	3607	MEGs	TVU18223	2228	MEGs	Os03g0667201	3747	IGs	GQ55_2G328700	3076	IGs	Sobic.002G168000	4690	MEGs	SETIT_008470mg	2874	MEGs	Zm00001eb018210	3717	IGs
Bradi1g46870	4124	IGs	TVU18231	5571	MEGs	Os03g0667201	5601	IGs	GQ55_2G328700	4168	IGs	Sobic.002G168300	637	MEGs	SETIT_008470mg	3068	MEGs	Zm00001eb018210	5669	IGs
Bradi1g46870	5043	IGs	TVU18250	322	MEGs	Os03g0669000	2300	MEGs	GQ55_2G329600	3534	MEGs	Sobic.002G168300	2867	MEGs	SETIT_008470mg	4014	MEGs	Zm00001eb018220	1178	MEGs
Bradi1g46900	5089	MEGs	TVU18250	2616	MEGs	Os03g0671000	2916	MEGs	GQ55_2G329600	5449	MEGs	Sobic.002G169200	4909	MEGs	SETIT_008495mg	3365	MEGs	Zm00001eb018220	2263	MEGs
Bradi1g47581	640	MEGs	TVU18251	292	MEGs	Os03g0671000	4322	MEGs	GQ55_2G329700	2070	IGs	Sobic.002G171300	3078	IGs	SETIT_008495mg	4732	MEGs	Zm00001eb018410	1265	MEGs
Bradi1g47581	3034	MEGs	TVU18347	2303	MEGs	Os03g0677475	4175	IGs	GQ55_2G329700	3985	IGs	Sobic.002G171400	2054	IGs	SETIT_008498mg	4927	MEGs	Zm00001eb018430	5228	MEGs
Bradi1g47820	4033	MEGs	TVU18349	5515	MEGs	Os03g0682822	4022	IGs	GQ55_2G350900	4968	MEGs	Sobic.002G173900	3239	IGs	SETIT_008528mg	4852	MEGs	Zm00001eb018430	5277	MEGs
Bradi1g48080	3639	MEGs	TVU18471	5065	MEGs	Os03g0703400	5075	MEGs	GQ55_2G351000	2251	MEGs	Sobic.002G173900	3435	IGs	SETIT_008578mg	3296	MEGs	Zm00001eb018610	4556	MEGs
Bradi1g48080	5397	MEGs	TVU18489	3179	MEGs	Os03g0706900	3003	MEGs	GQ55_2G351000	4245	MEGs	Sobic.002G173900	4534	IGs	SETIT_008578mg	4964	MEGs	Zm00001eb018680	4223	IGs
Bradi1g48170	2059	MEGs	TVU18490	2929	MEGs	Os03g0706900	3899	MEGs	GQ55_2G368200	1870	MEGs	Sobic.002G178000	4412	MEGs	SETIT_008578mg	4964	MEGs	Zm00001eb018690	2353	MEGs
Bradi1g48170	3444	MEGs	TVU18490	3834	MEGs	Os03g0754300	4028	MEGs	GQ55_2G368200	3218	MEGs	Sobic.002G178000	4443	MEGs	SETIT_008580mg	4156	MEGs	Zm00001eb018850	3288	MEGs
Bradi1g48580	3975	MEGs	TVU18491	4094	MEGs	Os03g0755100	4980	MEGs	GQ55_2G378300	3226	MEGs	Sobic.002G179800	3079	IGs	SETIT_008591mg	3942	IGs	Zm00001eb018850	4168	MEGs
Bradi1g48590	1948	MEGs	TVU18493	5134	MEGs	Os03g0755150	5260	MEGs	GQ55_2G378300	5221	MEGs	Sobic.002G182000	1725	MEGs	SETIT_008591mg	4831	IGs	Zm00001eb018850	4171	MEGs
Bradi1g48590	3034	MEGs	TVU18507	4393	MEGs	Os03g0767800	4516	MEGs	GQ55_2G379700	4493	MEGs	Sobic.002G188000	2376	MEGs	SETIT_008591mg	5332	IGs	Zm00001eb018900	5680	MEGs
Bradi1g48632	5065	IGs	TVU18617	3476	MEGs	Os03g0767800	5652	MEGs	GQ55_2G379800	1620	MEGs	Sobic.002G188000	4708	MEGs	SETIT_008604mg	3979	MEGs	Zm00001eb019010	5096	IGs
Bradi1g49077	1418	MEGs	TVU18626	5215	MEGs	Os03g0797000	1213	MEGs	GQ55_2G380100	5078	MEGs	Sobic.002G190000	2286	MEGs	SETIT_008633mg	4831	MEGs	Zm00001eb019020	2190	MEGs
Bradi1g49077	2362	MEGs	TVU18637	4337	MEGs	Os03g0797000	1971	MEGs	GQ55_2G392000	4561	MEGs	Sobic.002G190000	3491	MEGs	SETIT_008649mg	2992	MEGs	Zm00001eb019020	4090	MEGs
Bradi1g49077	2691	MEGs	TVU18644	3694	MEGs	Os03g0797000	3217	MEGs	GQ55_2G392100	1406	MEGs	Sobic.002G196000	2887	MEGs	SETIT_008690mg	4323	IGs	Zm00001eb019060	3782	MEGs
Bradi1g49510	3650	IGs	TVU18646	3012	MEGs	Os03g0801800	788	MEGs	GQ55_2G392100	3373	MEGs	Sobic.002G196000	4675	MEGs	SETIT_008690mg	5584	IGs	Zm00001eb019200	2037	MEGs
Bradi1g49510	4622	IGs	TVU18646	4128	MEGs	Os03g0812800	2169	MEGs	GQ55_2G393400	3502	MEGs	Sobic.002G197600	2525	MEGs	SETIT_008692mg	4460	MEGs	Zm00001eb019200	2479	MEGs
Bradi1g49760	1762	MEGs	TVU18668	3380	MEGs	Os03g0816800	3471	MEGs	GQ55_2G404700	1847	MEGs	Sobic.002G197600	3697	MEGs	SETIT_008692mg	5250	MEGs	Zm00001eb019200	3801	MEGs
Bradi1g49760	3674	MEGs	TVU18668	5302	MEGs	Os03g0816800	4367	MEGs	GQ55_2G404700	3844	MEGs	Sobic.002G197600	3756	MEGs	SETIT_008702mg	5277	MEGs	Zm00001eb019370	4581	IGs
Bradi1g49930	3012	MEGs	TVU18680	1728	MEGs	Os03g0826900	5614	MEGs	GQ55_2G405800	5393	MEGs	Sobic.002G197600	4704	MEGs	SETIT_008703mg	1926	IGs	Zm00001eb019470	5427	MEGs
Bradi1g49930	4144	MEGs	TVU18680	3249	MEGs	Os03g0831900	3407	MEGs	GQ55_2G406100	2877	MEGs	Sobic.002G197650	4380	IGs	SETIT_008703mg	3218	IGs	Zm00001eb019540	3824	MEGs
Bradi1g50030	712	MEGs	TVU18708	3626	MEGs	Os03g0835150	2729	IGs	GQ55_2G406200	2176	IGs	Sobic.002G197650	5552	IGs	SETIT_008706mg	24	MEGs	Zm00001eb019730	4516	MEGs
Bradi1g50030	2633	MEGs	TVU18708	4825	MEGs	Os03g0835150	4980	IGs	GQ55_2G409500	2473	IGs	Sobic.002G206900	4084	MEGs	SETIT_008706mg	1676	MEGs	Zm00001eb019800	3201	MEGs
Bradi1g50161	3743	MEGs	TVU18708	4938	MEGs	Os03g0848400	3561	MEGs	GQ55_2G409800	2327	MEGs	Sobic.002G215800	4655	MEGs	SETIT_008792mg	1089	MEGs	Zm00001eb020040	2665	MEGs
Bradi1g50161	5355	MEGs	TVU18741	2360	MEGs	Os03g0848400	4124	MEGs	GQ55_2G412300	3927	MEGs	Sobic.002G245800	2828	MEGs	SETIT_008792mg	3313	MEGs	Zm00001eb020160	2505	MEGs
Bradi1g51149	2925	MEGs	TVU18741	3685	MEGs	Os03g0848400	5365	MEGs	GQ55_2G415200	5225	MEGs	Sobic.002G282300	4432	IGs	SETIT_008792mg	3466	MEGs	Zm00001eb020160	4406	MEGs
Bradi1g51149	4688	MEGs	TVU18750	5051	MEGs	Os03g0851400	4495	MEGs	GQ55_2G415300	3151	MEGs	Sobic.002G282300	5175	IGs	SETIT_008889mg	3785	IGs	Zm00001eb020260	2856	MEGs
Bradi1g51466	5361	IGs	TVU18760	3918	MEGs	Os03g0857900	2441	IGs	GQ55_2G415300	4615	MEGs	Sobic.002G288800	1731	MEGs	SETIT_008890mg	4736	IGs	Zm00001eb020270	4760	MEGs
Bradi1g51467	4230	MEGs	TVU18772	1577	IGs	Os03g0857900	4662	IGs	GQ55_2G415400	1868	IGs	Sobic.002G288800	3787	MEGs	SETIT_008908mg	3254	MEGs	Zm00001eb020380	712	MEGs
Bradi1g51507	4174	MEGs	TVU18830	3632	MEGs	Os04g0142850	4734	MEGs	GQ55_2G415400	3332	IGs	Sobic.002G302300	3017	MEGs	SETIT_008914mg	3457	IGs	Zm00001eb020420	3988	MEGs
Bradi1g51720	3540	MEGs	TVU18830	4786	MEGs	Os04g0153475	4904	MEGs	GQ55_2G424700	1509	IGs	Sobic.002G303200	1798	MEGs	SETIT_008973mg	1931	IGs	Zm00001eb020510	5658	MEGs
Bradi1g52480	5189	MEGs	TVU18850	1707	MEGs	Os04g0167701	3647	MEGs	GQ55_2G424700	1652	IGs	Sobic.002G322700	2128	MEGs	SETIT_008973mg	2718	IGs	Zm00001eb020520	5658	IGs
Bradi1g52554	2602	MEGs	TVU18850	4073	MEGs	Os04g0167701	5074	MEGs	GQ55_2G424700	4101	IGs	Sobic.002G323300	3133	MEGs	SETIT_008980mg	3828	IGs	Zm00001eb020720	5045	MEGs
Bradi1g52554	3304	MEGs	TVU18855	4414	MEGs	Os04g0169666	5511	MEGs	GQ55_2G424800	1858	IGs	Sobic.002G332900	3738	MEGs	SETIT_009030mg	3555	IGs	Zm00001eb020720	5789	MEGs
Bradi1g52554	4331	MEGs	TVU18863	1981	MEGs	Os04g0185600	4229	IGs	GQ55_2G424900	4038	IGs	Sobic.002G332900	5651	MEGs	SETIT_009030mg	5427	IGs	Zm00001eb020970	3292	MEGs
Bradi1g52600	2199	MEGs	TVU18863	3454	MEGs	Os04g0185600	4981	IGs	GQ55_2G424900	4045	IGs	Sobic.002G344800	4038	MEGs	SETIT_009211mg	4981	MEGs	Zm00001eb021060	2475	MEGs
Bradi1g52600	1774	MEGs	TVU18903	1663	MEGs	Os04g0197500	10	IGs	GQ55_2G425000	812	MEGs	Sobic.002G354000	4580	MEGs	SETIT_009287mg	1739	MEGs	Zm00001eb021070	2785	MEGs
Bradi1g52610	1284	MEGs	TVU18953	435	MEGs	Os04g0209300	5176	MEGs	GQ55_2G425000	819	MEGs	Sobic.002G365400	5133	IGs	SETIT_009287mg	3120	MEGs	Zm00001eb021070	4741	MEGs
Bradi1g52610	859	MEGs	TVU18953	1703	MEGs	Os04g0211700	3227	IGs	GQ55_2G425000	5217	MEGs	Sobic.002G365400	5239	IGs	SETIT_009450mg	1140	IGs	Zm00001eb021140	5534	MEGs
Bradi1g52750	1458	MEGs	TVU19015	5157	MEGs	Os04g0218600	5203	MEGs	GQ55_2G425000	5397	MEGs	Sobic.002G365500	12	MEGs	SETIT_009453mg	5407	MEGs	Zm00001eb021230	4724	MEGs
Bradi1g52990	5794	MEGs	TVU19049	5215	MEGs	Os04g0221800	4404	IGs	GQ55_2G425100	3455	IGs	Sobic.002G365500	3093	MEGs	SETIT_009612mg	3417	MEGs	Zm00001eb021230	4964	MEGs
Bradi1g53000	3928	MEGs	TVU19069	3345	MEGs	Os04g0223000	3901	MEGs	GQ55_2G425100	3634	IGs	Sobic.002G365500	5547	MEGs	SETIT_009612mg	5351	MEGs	Zm00001eb021380	3202	MEGs
Bradi1g53276	3118	MEGs	TVU19069	4598	MEGs	Os04g0226340	1326	MEGs	GQ55_2G425200	1983	IGs	Sobic.002G365550	1838	IGs	SETIT_009661mg	4167	MEGs	Zm00001eb021380	3912	MEGs
[truncated: 9,788 more rows]
