# Supplementary material for: Trends in the evolution of intronless genes in Poaceae
Source: Front Plant Sci. 2023 Feb 16;14:1065631. doi: 10.3389/fpls.2023.1065631 (PMC9978806; doi:10.3389/fpls.2023.1065631)
Supplement: Supplementary file 3 [file DataSheet_3.zip › Supplymentary_Table_S3.xlsx]

## Sheet: Caption
Supplementary Table S3
To elucidate the expansion patterns, genes were assigned to the following five gene duplication events: tandem (TD), proximal (PD), dispersed (DSD), transposed (TRD) and whole-genome (WGD) duplications. The synonymous substitution rate (Ks) and the non-synonymous substitution rate (Ka) for the duplicated gene pairs were calculated.

## Sheet: KaKs of MEGs
B. distachyon											Z. mays											E. curvula											L. perrieri											O. sativa.L
DSD		PD		TD		TRD		WGD			DSD		PD		TD		TRD		WGD			DSD		PD		TD		TRD		WGD			DSD		PD		TD		TRD		WGD			DSD		PD		TD
Gene ID	Ka/ks	Gene ID	Ka/ks	Gene ID	Ka/ks	Gene ID	Ka/ks	Gene ID	Ka/ks		Gene ID	Ka/ks	Gene ID	Ka/ks	Gene ID	Ka/ks	Gene ID	Ka/ks	Gene ID	Ka/ks		Gene ID	Ka/ks	Gene ID	Ka/ks	Gene ID	Ka/ks	Gene ID	Ka/ks	Gene ID	Ka/ks		Gene ID	Ka/ks	Gene ID	Ka/ks	Gene ID	Ka/ks	Gene ID	Ka/ks	Gene ID	Ka/ks		Gene ID	Ka/ks	Gene ID	Ka/ks	Gene ID	Ka/ks
Bradi2g21275.1.p-Bradi2g55540.1.p	0.654414	Bradi4g06980.1.p-Bradi4g43360.1.p	0.468574	Bradi2g41236.1.p-Bradi3g03810.2.p	0.419927	Bradi3g56787.3.p-Bradi4g45100.1.p	0.2189	Bradi2g49120.1.p-Bradi3g07405.1.p	0.299418		Zm00001eb101910_T001-Zm00001eb197070_T001	0.299523	Zm00001eb299940_T001-Zm00001eb349820_T002	0.379332	Zm00001eb352040_T001-Zm00001eb069530_T001	0.337104	Zm00001eb259350_T002-Zm00001eb341180_T004	0.650668	Zm00001eb033190_T001-Zm00001eb164560_T003	0.290764		TVU26869-TVU39846	0.415082	TVU09666-TVU29300	0.661396	TVU11652-TVU41575	0.621494	TVU47334-TVU30535	0.47703	TVU11410-TVU40605	0.12165		LPERR01G00550.1-LPERR12G08570.1	0.139718	LPERR06G15830.1-LPERR06G14690.1	0.335853	LPERR04G03040.1-LPERR04G08970.1	0.313308	LPERR12G10390.1-LPERR12G06820.2	0.321717	LPERR02G28610.1-LPERR03G11650.1	0.321871		Os01t0100500-01-Os10t0407500-00	0.37564	Os12t0141900-01-Os12t0637900-00	0.666999	Os02t0252600-01-Os03t0136900-01	0.697801
Bradi2g21280.2.p-Bradi2g55550.1.p	0.592783	Bradi4g06987.2.p-Bradi4g43370.2.p	0.424905	Bradi2g41237.1.p-Bradi3g03817.2.p	0.265355	Bradi3g56801.1.p-Bradi4g45110.2.p	0.161939	Bradi2g49140.1.p-Bradi3g07414.1.p	0.226346		Zm00001eb101920_T001-Zm00001eb197090_T002	0.403676	Zm00001eb299950_T001-Zm00001eb349830_T002	0.351176	Zm00001eb352050_T002-Zm00001eb069540_T001	0.181456	Zm00001eb259360_T001-Zm00001eb341190_T001	0.249199	Zm00001eb033200_T001-Zm00001eb164570_T001	0.242543		TVU26876-TVU39847	0.465688	TVU09665-TVU29298	0.423288	TVU11653-TVU41583	0.527306	TVU47335-TVU30544	0.268102	TVU11406-TVU40598	0.330038		LPERR01G00560.3-LPERR12G08580.1	0.0766146	LPERR06G15840.1-LPERR06G14700.2	0.304339	LPERR04G03060.1-LPERR04G08980.1	0.349582	LPERR12G10400.1-LPERR12G06830.1	0.209999	LPERR02G28620.1-LPERR03G11660.1	0.175372		Os01t0100600-01-Os10t0407600-00	0.119288	Os12t0142600-01-Os12t0638100-01	0.0900346	Os02t0253150-01-Os03t0137200-01	0.395949
Bradi2g21290.1.p-Bradi2g55560.1.p	0.198982	Bradi4g07000.2.p-Bradi4g43380.1.p	0.303901	Bradi2g41240.1.p-Bradi3g03824.1.p	0.468028	Bradi3g56811.1.p-Bradi4g45120.2.p	0.409453	Bradi2g49152.1.p-Bradi3g07421.2.p	0.131961		Zm00001eb101930_T001-Zm00001eb197100_T001	0.616447	Zm00001eb299960_T002-Zm00001eb349840_T001	0.209697	Zm00001eb352080_T002-Zm00001eb069550_T001	0.20111	Zm00001eb259370_T001-Zm00001eb341210_T001	0.478579	Zm00001eb033220_T001-Zm00001eb164580_T001	0.192789		TVU26868-TVU39845	0.592236	TVU09664-TVU29301	0.592695	TVU11649-TVU41593	0.420397	TVU47324-TVU30543	0.397618	TVU11407-TVU40597	0.557187		LPERR01G00570.1-LPERR12G08590.1	0.361718	LPERR06G15850.1-LPERR06G14710.1	0.289968	LPERR04G03080.1-LPERR04G08990.2	0.536383	LPERR12G10410.1-LPERR12G06840.1	0.541472	LPERR02G28630.1-LPERR03G11670.1	0.666312		Os01t0100650-00-Os10t0408700-03	0.192543	Os12t0142900-02-Os12t0638200-01	0.468566	Os02t0253502-00-Os03t0137300-01	0.603581
Bradi2g21300.1.p-Bradi2g55567.3.p	0.23603	Bradi4g07003.1.p-Bradi4g43390.1.p	0.695631	Bradi2g41245.1.p-Bradi3g03831.1.p	0.662674	Bradi3g56821.1.p-Bradi4g45140.1.p	0.554632	Bradi2g49160.1.p-Bradi3g07430.1.p	0.372162		Zm00001eb101940_T002-Zm00001eb197110_T001	0.451091	Zm00001eb299970_T001-Zm00001eb349850_T001	0.387268	Zm00001eb352090_T001-Zm00001eb069560_T001	0.0519601	Zm00001eb259380_T003-Zm00001eb341220_T002	0.071754	Zm00001eb033230_T002-Zm00001eb164590_T001	0.561794		TVU26877-TVU39848	0.229853	TVU09671-TVU29303	0.382128	TVU11656-TVU41592	0.371033	TVU47325-TVU30549	0.567638	TVU11413-TVU40604	0.473952		LPERR01G00580.1-LPERR12G08600.1	0.488791	LPERR06G15860.2-LPERR06G14720.1	0.496455	LPERR04G03090.1-LPERR04G09000.1	0.49261	LPERR12G10420.1-LPERR12G06850.1	0.660848	LPERR02G28640.1-LPERR03G11680.1	0.423999		Os01t0100700-01-Os10t0409400-01	0.48451	Os12t0143100-01-Os12t0638300-01	0.183807	Os02t0253601-00-Os03t0137400-01	0.726986
Bradi2g21310.1.p-Bradi2g55573.1.p	0.321012	Bradi4g07010.1.p-Bradi4g43400.1.p	0.329172	Bradi2g41250.1.p-Bradi3g03840.1.p	0.612389	Bradi3g56830.1.p-Bradi4g45150.1.p	0.227307	Bradi2g49168.1.p-Bradi3g07432.1.p	0.187993		Zm00001eb101950_T001-Zm00001eb197120_T001	0.463199	Zm00001eb299980_T002-Zm00001eb349860_T001	0.0352958	Zm00001eb352100_T003-Zm00001eb069570_T001	0.3055	Zm00001eb259390_T001-Zm00001eb341230_T001	0.311002	Zm00001eb033240_T001-Zm00001eb164600_T001	0.246437		TVU26872-TVU39843	0.369009	TVU09672-TVU29299	0.468483	TVU11660-TVU41594	0.549504	TVU47337-TVU30550	0.546333	TVU11402-TVU40602	0.187353		LPERR01G00590.1-LPERR12G08610.1	0.062979	LPERR06G15870.1-LPERR06G14730.1	0.628531	LPERR04G03100.1-LPERR04G09010.1	0.281486	LPERR12G10430.1-LPERR12G06860.1	0.36747	LPERR02G28650.1-LPERR03G11690.1	0.377001		Os01t0100800-01-Os10t0409566-01	0.0660886	Os12t0143200-01-Os12t0638400-01	19.4839	Os02t0253700-01-Os03t0137500-01	0.521774
Bradi2g21317.3.p-Bradi2g55580.3.p	0.36932	Bradi4g07017.1.p-Bradi4g43411.1.p	0.139847	Bradi2g41260.4.p-Bradi3g03850.1.p	0.528567	Bradi3g56835.1.p-Bradi4g45156.1.p	0.641108	Bradi2g49175.1.p-Bradi3g07435.2.p	0.339452		Zm00001eb101960_T002-Zm00001eb197130_T001	0.489699	Zm00001eb299990_T001-Zm00001eb349870_T001	0.241048	Zm00001eb352110_T004-Zm00001eb069580_T001	0.535117	Zm00001eb259400_T001-Zm00001eb341240_T001	0.658733	Zm00001eb033290_T002-Zm00001eb164610_T001	0.293282		TVU26873-TVU39862	0.246762	TVU09668-TVU29311	0.370869	TVU11658-TVU41591	0.426497	TVU47345-TVU30551	0.0995511	TVU11404-TVU40596	0.304578		LPERR01G00600.1-LPERR12G08620.1	0.156749	LPERR06G15880.1-LPERR06G14770.1	0.651502	LPERR04G03110.1-LPERR04G09020.1	0.292718	LPERR12G10440.1-LPERR12G06870.1	0.245006	LPERR02G28660.1-LPERR03G11700.1	0.0532816		Os01t0100900-01-Os10t0409900-01	0.504912	Os12t0143300-01-Os12t0638600-01	0.173271	Os02t0253800-01-Os03t0137600-01	0.342491
Bradi2g21330.2.p-Bradi2g55590.1.p	0.077608	Bradi4g07027.1.p-Bradi4g43420.3.p	0.558647	Bradi2g41265.1.p-Bradi3g03860.1.p	0.441871	Bradi3g56840.1.p-Bradi4g45162.1.p	0.490243	Bradi2g49182.1.p-Bradi3g07440.2.p	0.234388		Zm00001eb101970_T001-Zm00001eb197140_T001	0.476032	Zm00001eb300000_T001-Zm00001eb349880_T001	0.516846	Zm00001eb352120_T001-Zm00001eb069590_T001	0.400451	Zm00001eb259410_T001-Zm00001eb341250_T001	0.391089	Zm00001eb033310_T001-Zm00001eb164620_T001	0.226315		TVU26874-TVU39861	0.646078	TVU09669-TVU29307	0.672659	TVU11665-TVU41597	0.646555	TVU47339-TVU30548	0.476599	TVU11403-TVU40601	0.620974		LPERR01G00610.1-LPERR12G08630.1	0.246576	LPERR06G15890.1-LPERR06G14780.1	0.263075	LPERR04G03120.1-LPERR04G09030.1	0.172759	LPERR12G10450.1-LPERR12G06880.1	0.321019	LPERR02G28670.1-LPERR03G11710.1	0.108314		Os01t0101150-00-Os10t0410100-01	0.365256	Os12t0143400-00-Os12t0638700-01	0.392925	Os02t0254100-00-Os03t0137700-01	0.221287
Bradi2g21340.1.p-Bradi2g55600.2.p	0.141409	Bradi4g07040.1.p-Bradi4g43430.1.p	0.601201	Bradi2g41270.1.p-Bradi3g03870.5.p	0.422076	Bradi3g56850.1.p-Bradi4g45166.2.p	0.181519	Bradi2g49190.1.p-Bradi3g07443.1.p	0.233413		Zm00001eb101980_T003-Zm00001eb197150_T001	0.152879	Zm00001eb300010_T001-Zm00001eb349890_T001	0.165611	Zm00001eb352130_T001-Zm00001eb069600_T001	0.121493	Zm00001eb259420_T001-Zm00001eb341260_T001	0.0229416	Zm00001eb033320_T001-Zm00001eb164630_T001	0.605864		TVU26870-TVU39859	0.169538	TVU09670-TVU29306	0.224628	TVU11661-TVU41604	0.469609	TVU47349-TVU30545	0.206733	TVU11405-TVU40603	0.373472		LPERR01G00620.1-LPERR12G08640.1	0.355037	LPERR06G15900.1-LPERR06G14790.1	0.153338	LPERR04G03130.2-LPERR04G09040.1	0.124994	LPERR12G10460.1-LPERR12G06890.1	0.407164	LPERR02G28680.1-LPERR03G11720.1	0.216879		Os01t0101200-01-Os10t0410600-02	0.559636	Os12t0143750-01-Os12t0638750-00	0.137585	Os02t0254233-00-Os03t0137750-00	0.23059
Bradi2g21350.2.p-Bradi2g55610.1.p	0.37352	Bradi4g07050.1.p-Bradi4g43441.1.p	0.534343	Bradi2g41280.1.p-Bradi3g03874.2.p	0.488138	Bradi3g56855.1.p-Bradi4g45170.6.p	0.272924	Bradi2g49193.1.p-Bradi3g07446.1.p	0.294079		Zm00001eb101990_T001-Zm00001eb197160_T001	0.427341	Zm00001eb300020_T001-Zm00001eb349900_T002	0.475597	Zm00001eb352140_T001-Zm00001eb069610_T001	0.546282	Zm00001eb259430_T001-Zm00001eb341280_T001	0.285355	Zm00001eb033330_T001-Zm00001eb164640_T001	0.404987		TVU26875-TVU39855	0.274096	TVU09674-TVU29310	0.298813	TVU11666-TVU41601	0.315132	TVU47340-TVU30546	0.206733	TVU11428-TVU40606	0.124099		LPERR01G00630.1-LPERR12G08670.1	0.196961	LPERR06G15910.1-LPERR06G14800.1	0.456702	LPERR04G03140.2-LPERR04G09050.1	0.577278	LPERR12G10470.1-LPERR12G06910.1	0.509801	LPERR02G28690.1-LPERR03G11730.1	0.347663		Os01t0101300-01-Os10t0410650-00	0.404079	Os12t0143800-01-Os12t0638800-00	0.528644	Os02t0254366-00-Os03t0137800-01	0.49354
Bradi2g21360.1.p-Bradi2g55620.1.p	0.350982	Bradi4g07060.1.p-Bradi4g43450.2.p	0.399602	Bradi2g41285.1.p-Bradi3g03878.1.p	0.344232	Bradi3g56861.1.p-Bradi4g45180.1.p	0.445006	Bradi2g49196.2.p-Bradi3g07450.1.p	0.267665		Zm00001eb102000_T003-Zm00001eb197170_T001	0.584709	Zm00001eb300040_T001-Zm00001eb349910_T001	0.33163	Zm00001eb352150_T002-Zm00001eb069620_T001	0.437753	Zm00001eb259440_T001-Zm00001eb341290_T001	0.651577	Zm00001eb033340_T001-Zm00001eb164650_T003	0.376906		TVU26879-TVU39858	0.488315	TVU09681-TVU29315	0.299193	TVU11662-TVU41598	0.43698	TVU47341-TVU30547	0.101762	TVU11420-TVU40600	0.101998		LPERR01G00640.1-LPERR12G08680.2	0.242874	LPERR06G15920.1-LPERR06G14810.1	0.526775	LPERR04G03160.2-LPERR04G09060.1	0.224267	LPERR12G10480.1-LPERR12G06920.3	0.132005	LPERR02G28700.1-LPERR03G11740.1	0.18478		Os01t0101600-01-Os10t0410700-01	0.0878007	Os12t0143900-01-Os12t0638900-01	0.274161	Os02t0254550-01-Os03t0138000-01	0.613953
Bradi2g21370.2.p-Bradi2g55630.1.p	0.361817	Bradi4g07070.2.p-Bradi4g43460.1.p	0.597316	Bradi2g41288.1.p-Bradi3g03879.1.p	0.613514	Bradi3g56865.1.p-Bradi4g45190.1.p	0.444071	Bradi2g49200.1.p-Bradi3g07457.1.p	0.126612		Zm00001eb102030_T001-Zm00001eb197180_T004	0.394448	Zm00001eb300050_T001-Zm00001eb349920_T001	0.206701	Zm00001eb352160_T001-Zm00001eb069630_T001	0.262548	Zm00001eb259450_T001-Zm00001eb341300_T001	0.412619	Zm00001eb033360_T001-Zm00001eb164660_T001	0.187233		TVU26867-TVU39860	0.270276	TVU09679-TVU29317	0.56611	TVU11659-TVU41600	0.478982	TVU47338-TVU30552	0.224997	TVU11418-TVU40612	0.0633402		LPERR01G00650.1-LPERR12G08690.2	0.168225	LPERR06G15930.2-LPERR06G14820.1	0.561113	LPERR04G03170.1-LPERR04G09070.1	0.160336	LPERR12G10490.1-LPERR12G06930.2	0.380523	LPERR02G28710.1-LPERR03G11750.1	0.26037		Os01t0101700-00-Os10t0410750-00	0.27586	Os12t0143950-00-Os12t0639000-01	0.283239	Os02t0254600-01-Os03t0138100-01	0.454138
Bradi2g21380.1.p-Bradi2g55640.1.p	0.321789	Bradi4g07075.1.p-Bradi4g43465.1.p	0.414799	Bradi2g41291.1.p-Bradi3g03880.1.p	0.61336	Bradi3g56870.1.p-Bradi4g45200.4.p	0.183435	Bradi2g49207.1.p-Bradi3g07470.1.p	0.123771		Zm00001eb102050_T002-Zm00001eb197190_T001	0.173139	Zm00001eb300060_T002-Zm00001eb349930_T001	0.712975	Zm00001eb352170_T001-Zm00001eb069640_T001	0.37564	Zm00001eb259460_T001-Zm00001eb341310_T001	0.265023	Zm00001eb033370_T001-Zm00001eb164670_T001	0.196097		TVU26878-TVU39856	0.272406	TVU09676-TVU29320	0.654606	TVU11667-TVU41595	0.49757	TVU47343-TVU30564	0.425213	TVU11417-TVU40616	0.0633402		LPERR01G00660.1-LPERR12G08700.1	0.303263	LPERR06G15940.1-LPERR06G14830.1	0.721354	LPERR04G03180.1-LPERR04G09080.1	0.283838	LPERR12G10500.1-LPERR12G06940.1	0.245847	LPERR02G28720.1-LPERR03G11760.2	0.25006		Os01t0101800-01-Os10t0410900-01	0.165698	Os12t0144000-00-Os12t0639100-01	0.244234	Os02t0254700-01-Os03t0138200-01	0.394586
Bradi2g21390.1.p-Bradi2g55650.2.p	0.6608	Bradi4g07080.1.p-Bradi4g43471.2.p	0.46685	Bradi2g41293.1.p-Bradi3g03882.1.p	0.408363	Bradi3g56877.1.p-Bradi4g45210.2.p	0.484672	Bradi2g49220.1.p-Bradi3g07480.1.p	0.219104		Zm00001eb102060_T001-Zm00001eb197200_T001	0.366551	Zm00001eb300070_T001-Zm00001eb349940_T002	0.343658	Zm00001eb352180_T003-Zm00001eb069650_T001	0.35142	Zm00001eb259470_T001-Zm00001eb341320_T001	0.490758	Zm00001eb033380_T001-Zm00001eb164680_T001	0.732085		TVU26866-TVU39857	0.193735	TVU09680-TVU29312	0.548952	TVU11663-TVU41599	0.582577	TVU47348-TVU30563	0.116026	TVU11423-TVU40607	0.156675		LPERR01G00670.1-LPERR12G08710.1	0.150497	LPERR06G15950.1-LPERR06G14840.1	0.496499	LPERR04G03200.1-LPERR04G09090.1	0.508291	LPERR12G10510.1-LPERR12G06970.1	0.487134	LPERR02G28730.1-LPERR03G11770.1	0.217532		Os01t0101850-00-Os10t0411100-00	0.340976	Os12t0144200-00-Os12t0639150-00	0.35516	Os02t0255000-02-Os03t0138400-01	0.533194
Bradi2g21396.1.p-Bradi2g55660.1.p	0.0944554	Bradi4g07085.1.p-Bradi4g43481.1.p	0.647604	Bradi2g41294.1.p-Bradi3g03886.2.p	0.297399	Bradi3g56890.2.p-Bradi4g45220.1.p	0.68984	Bradi2g49226.1.p-Bradi3g07490.3.p	0.0890839		Zm00001eb102070_T001-Zm00001eb197210_T001	0.487967	Zm00001eb300080_T001-Zm00001eb349960_T001	0.265797	Zm00001eb352190_T002-Zm00001eb069670_T001	0.31727	Zm00001eb259480_T001-Zm00001eb341330_T001	0.457843	Zm00001eb033390_T001-Zm00001eb164690_T001	0.262088		TVU26884-TVU39869	0.266123	TVU09677-TVU29309	0.249683	TVU11657-TVU41603	0.300306	TVU47342-TVU30555	0.56392	TVU11419-TVU40609	0.175099		LPERR01G00680.1-LPERR12G08720.1	0.129151	LPERR06G15960.1-LPERR06G14850.1	0.283996	LPERR04G03210.1-LPERR04G09100.1	0.404614	LPERR12G10520.1-LPERR12G06980.1	0.203697	LPERR02G28740.1-LPERR03G11780.1	0.284996		Os01t0101900-00-Os10t0411200-00	0.258261	Os12t0144401-00-Os12t0639200-01	0.278893	Os02t0255033-00-Os03t0138500-01	0.510369
Bradi2g21400.1.p-Bradi2g55667.1.p	0.426895	Bradi4g07090.1.p-Bradi4g43490.1.p	0.610541	Bradi2g41300.1.p-Bradi3g03894.1.p	0.231142	Bradi3g56897.1.p-Bradi4g45222.2.p	0.429443	Bradi2g49230.2.p-Bradi3g07500.1.p	0.24426		Zm00001eb102080_T001-Zm00001eb197220_T001	0.556491	Zm00001eb300090_T001-Zm00001eb349970_T001	0.288406	Zm00001eb352200_T001-Zm00001eb069680_T001	0.62814	Zm00001eb259490_T001-Zm00001eb341340_T001	0.637093	Zm00001eb033400_T001-Zm00001eb164700_T001	0.122444		TVU26883-TVU39872	0.44627	TVU09682-TVU29313	0.241865	TVU11664-TVU41605	0.313955	TVU47344-TVU30557	0.506542	TVU11416-TVU40611	0.437681		LPERR01G00690.1-LPERR12G08730.1	0.191101	LPERR06G15970.1-LPERR06G14860.1	0.380676	LPERR04G03220.1-LPERR04G09110.1	0.333602	LPERR12G10530.1-LPERR12G06990.1	0.455582	LPERR02G28750.1-LPERR03G11790.1	0.310816		Os01t0102000-01-Os10t0411500-01	0.342568	Os12t0144600-01-Os12t0639400-01	0.220267	Os02t0255066-00-Os03t0138600-01	0.503783
Bradi2g21407.3.p-Bradi2g55673.1.p	0.212554	Bradi4g07100.1.p-Bradi4g43500.1.p	0.0482476	Bradi2g41314.1.p-Bradi3g03900.3.p	0.417691	Bradi3g56910.1.p-Bradi4g45224.2.p	0.306973	Bradi2g49240.5.p-Bradi3g07503.1.p	0.401761		Zm00001eb102090_T007-Zm00001eb197230_T001	0.580528	Zm00001eb300100_T001-Zm00001eb349980_T001	0.163712	Zm00001eb352210_T004-Zm00001eb069690_T001	0.215696	Zm00001eb259500_T001-Zm00001eb341370_T001	0.274325	Zm00001eb033410_T005-Zm00001eb164710_T001	0.561		TVU26889-TVU39871	0.0467713	TVU09678-TVU29314	0.463538	TVU11669-TVU41596	0.568132	TVU47346-TVU30554	0.321007	TVU11424-TVU40615	0.18509		LPERR01G00700.1-LPERR12G08740.1	0.362151	LPERR06G15980.1-LPERR06G14870.1	0.425479	LPERR04G03230.1-LPERR04G09120.1	0.254457	LPERR12G10540.1-LPERR12G07000.1	0.376214	LPERR02G28760.1-LPERR03G11800.1	0.196108		Os01t0102300-01-Os10t0411600-01	0.388362	Os12t0144700-01-Os12t0639500-01	0.262609	Os02t0255100-01-Os03t0138700-01	0.39027
Bradi2g21413.1.p-Bradi2g55680.2.p	0.265789	Bradi4g07110.1.p-Bradi4g43510.1.p	0.540526	Bradi2g41330.1.p-Bradi3g03905.1.p	0.470151	Bradi3g56917.1.p-Bradi4g45227.1.p	0.281584	Bradi2g49245.2.p-Bradi3g07506.1.p	0.0912042		Zm00001eb102100_T001-Zm00001eb197240_T001	0.433526	Zm00001eb300120_T001-Zm00001eb349990_T001	0.147262	Zm00001eb352220_T002-Zm00001eb069700_T002	0.3947	Zm00001eb259510_T001-Zm00001eb341380_T001	0.217758	Zm00001eb033440_T001-Zm00001eb164720_T001	0.203159		TVU26887-TVU39867	0.203799	TVU09673-TVU29308	0.267583	TVU11670-TVU41602	0.357793	TVU47347-TVU30553	0.701918	TVU11415-TVU40614	0.19677		LPERR01G00710.1-LPERR12G08750.3	0.268834	LPERR06G15990.1-LPERR06G14880.1	0.312968	LPERR04G03240.1-LPERR04G09130.1	0.325893	LPERR12G10550.1-LPERR12G07010.1	0.118353	LPERR02G28770.2-LPERR03G11810.5	0.228554		Os01t0102400-01-Os10t0411700-01	0.238365	Os12t0145100-01-Os12t0639600-02	0.395233	Os02t0255200-01-Os03t0138900-01	0.548969
Bradi2g21420.1.p-Bradi2g55690.1.p	0.275245	Bradi4g07120.1.p-Bradi4g43517.3.p	0.475138	Bradi2g41335.1.p-Bradi3g03910.1.p	0.230281	Bradi3g56930.1.p-Bradi4g45240.2.p	0.465212	Bradi2g49250.1.p-Bradi3g07510.3.p	0.132852		Zm00001eb102110_T001-Zm00001eb197250_T001	0.279396	Zm00001eb300130_T001-Zm00001eb350000_T002	0.19521	Zm00001eb352240_T001-Zm00001eb069710_T001	0.37015	Zm00001eb259520_T001-Zm00001eb341390_T002	0.245734	Zm00001eb033450_T001-Zm00001eb164730_T001	0.345438		TVU26886-TVU39873	0.0235157	TVU09675-TVU29316	0.578247	TVU11676-TVU41609	0.257544	TVU47357-TVU30556	0.375063	TVU11422-TVU40608	0.53881		LPERR01G00720.1-LPERR12G08760.2	0.34653	LPERR06G16000.1-LPERR06G14890.1	0.31563	LPERR04G03250.1-LPERR04G09140.2	0.318179	LPERR12G10560.1-LPERR12G07020.1	0.364812	LPERR02G28780.1-LPERR03G11820.1	0.371961		Os01t0102500-01-Os10t0411750-01	0.332959	Os12t0145150-00-Os12t0639700-01	0.764194	Os02t0255300-00-Os03t0139100-00	0.337496
Bradi2g21427.1.p-Bradi2g55692.1.p	0.589707	Bradi4g07130.1.p-Bradi4g43530.1.p	0.646492	Bradi2g41340.1.p-Bradi3g03915.1.p	0.215529	Bradi3g56941.1.p-Bradi4g45245.1.p	0.33611	Bradi2g49257.1.p-Bradi3g07520.1.p	0.239523		Zm00001eb102120_T001-Zm00001eb197260_T001	0.548164	Zm00001eb300140_T001-Zm00001eb350010_T001	0.549438	Zm00001eb352250_T001-Zm00001eb069720_T001	0.332819	Zm00001eb259530_T001-Zm00001eb341400_T001	0.428714	Zm00001eb033460_T001-Zm00001eb164740_T001	0.457938		TVU26882-TVU39870	0.326092	TVU09683-TVU29318	0.320199	TVU11675-TVU41607	0.622571	TVU47351-TVU30558	0.329713	TVU11421-TVU40613	0.117992		LPERR01G00730.1-LPERR12G08770.1	0.291836	LPERR06G16010.1-LPERR06G14900.1	0.287003	LPERR04G03260.1-LPERR04G09150.1	0.550634	LPERR12G10570.1-LPERR12G07030.1	0.552744	LPERR02G28800.1-LPERR03G11830.1	0.25814		Os01t0102600-01-Os10t0411800-01	0.442828	Os12t0145200-01-Os12t0639800-00	0.493171	Os02t0255400-00-Os03t0139200-01	0.525946
Bradi2g21432.1.p-Bradi2g55694.1.p	0.523916	Bradi4g07140.3.p-Bradi4g43538.1.p	0.366571	Bradi2g41350.1.p-Bradi3g03921.2.p	0.135476	Bradi3g56952.1.p-Bradi4g45247.1.p	0.590744	Bradi2g49280.3.p-Bradi3g07530.2.p	0.0342707		Zm00001eb102130_T001-Zm00001eb197270_T001	0.225225	Zm00001eb300160_T001-Zm00001eb350020_T001	0.28349	Zm00001eb352260_T002-Zm00001eb069730_T001	0.405605	Zm00001eb259540_T002-Zm00001eb341420_T001	0.134385	Zm00001eb033470_T002-Zm00001eb164750_T001	0.488378		TVU26890-TVU39874	0.374197	TVU09686-TVU29319	0.274846	TVU11671-TVU41606	0.31522	TVU47355-TVU30559	0.324274	TVU11425-TVU40617	0.130455		LPERR01G00740.1-LPERR12G08780.1	0.273885	LPERR06G16020.1-LPERR06G14910.1	0.583929	LPERR04G03270.1-LPERR04G09160.1	0.335109	LPERR12G10580.1-LPERR12G07040.1	0.161503	LPERR02G28810.1-LPERR03G11840.1	0.363569		Os01t0102700-01-Os10t0412000-01	0.246956	Os12t0145400-01-Os12t0640000-00	0.589173	Os02t0255500-01-Os03t0139400-01	0.457136
Bradi2g21439.1.p-Bradi2g55697.1.p	0.121384	Bradi4g07142.1.p-Bradi4g43547.2.p	0.463251	Bradi2g41360.1.p-Bradi3g03926.1.p	0.611925	Bradi3g56960.1.p-Bradi4g45254.1.p	0.0576218	Bradi2g49291.1.p-Bradi3g07533.1.p	0.0427018		Zm00001eb102140_T001-Zm00001eb197280_T001	0.595018	Zm00001eb300170_T002-Zm00001eb350030_T002	0.353492	Zm00001eb352280_T001-Zm00001eb069740_T001	0.277791	Zm00001eb259550_T001-Zm00001eb341430_T001	0.534509	Zm00001eb033480_T001-Zm00001eb164760_T001	0.207628		TVU26881-TVU39864	0.468493	TVU09684-TVU29321	0.484825	TVU11668-TVU41612	0.326011	TVU47350-TVU30560	0.511988	TVU11427-TVU40610	0.42407		LPERR01G00750.1-LPERR12G08790.1	0.123696	LPERR06G16030.1-LPERR06G14920.1	0.29553	LPERR04G03280.1-LPERR04G09170.1	0.312439	LPERR12G10590.1-LPERR12G07050.1	0.343343	LPERR02G28820.1-LPERR03G11850.1	0.491832		Os01t0102800-01-Os10t0412050-00	0.242483	Os12t0145500-01-Os12t0640200-00	0.127276	Os02t0255700-01-Os03t0139500-01	0.13244
Bradi2g21444.1.p-Bradi2g55710.1.p	0.188282	Bradi4g07145.1.p-Bradi4g43560.1.p	0.197969	Bradi2g41370.1.p-Bradi3g03930.2.p	0.358672	Bradi3g56970.1.p-Bradi4g45261.1.p	0.294767	Bradi2g49300.1.p-Bradi3g07536.1.p	0.0573624		Zm00001eb102150_T005-Zm00001eb197290_T001	0.107674	Zm00001eb300190_T001-Zm00001eb350040_T001	0.302928	Zm00001eb352290_T001-Zm00001eb069750_T001	0.0941424	Zm00001eb259570_T001-Zm00001eb341440_T001	0.400576	Zm00001eb033490_T001-Zm00001eb164770_T001	0.0603031		TVU26891-TVU39877	0.577034	TVU09688-TVU29332	0.448837	TVU11672-TVU41611	0.137754	TVU47353-TVU30565	0.0583973	TVU11426-TVU40621	0.34883		LPERR01G00760.1-LPERR12G08800.1	0.34533	LPERR06G16040.1-LPERR06G14930.1	0.284008	LPERR04G03290.1-LPERR04G09180.1	0.44869	LPERR12G10600.1-LPERR12G07060.1	0.210708	LPERR02G28830.1-LPERR03G11860.1	0.0984214		Os01t0102850-00-Os10t0412100-01	0.27216	Os12t0145566-01-Os12t0640500-01	0.252411	Os02t0255900-01-Os03t0139600-00	0.4575
Bradi2g21450.2.p-Bradi2g55720.1.p	0.342712	Bradi4g07150.1.p-Bradi4g43571.1.p	0.186762	Bradi2g41380.1.p-Bradi3g03935.1.p	0.246035	Bradi3g56972.1.p-Bradi4g45270.1.p	0.498627	Bradi2g49310.3.p-Bradi3g07540.1.p	0.0459055		Zm00001eb102160_T001-Zm00001eb197300_T002	0.343983	Zm00001eb300200_T001-Zm00001eb350050_T004	0.366386	Zm00001eb352300_T001-Zm00001eb069770_T001	0.388232	Zm00001eb259580_T004-Zm00001eb341450_T004	0.175614	Zm00001eb033500_T001-Zm00001eb164780_T002	0.107884		TVU26892-TVU39863	0.586624	TVU09687-TVU29331	0.521087	TVU11673-TVU41613	0.461976	TVU47354-TVU30562	0.296662	TVU11436-TVU40623	0.243722		LPERR01G00770.1-LPERR12G08810.1	0.217043	LPERR06G16050.1-LPERR06G14940.1	0.36358	LPERR04G03300.1-LPERR04G09190.1	0.419603	LPERR12G10610.1-LPERR12G07070.1	0.190089	LPERR02G28840.1-LPERR03G11870.1	0.096812		Os01t0102900-01-Os10t0412350-00	0.20451	Os12t0145632-00-Os12t0640550-01	0.500171	Os02t0256000-01-Os03t0140100-01	0.367033
Bradi2g21455.1.p-Bradi2g55725.1.p	0.406604	Bradi4g07160.1.p-Bradi4g43580.2.p	0.372668	Bradi2g41390.1.p-Bradi3g03938.1.p	0.283674	Bradi3g56975.1.p-Bradi4g45280.2.p	0.679638	Bradi2g49320.1.p-Bradi3g07550.1.p	0.277367		Zm00001eb102170_T001-Zm00001eb197310_T002	0.2238	Zm00001eb300210_T001-Zm00001eb350060_T001	0.350436	Zm00001eb352310_T003-Zm00001eb069780_T001	0.32243	Zm00001eb259590_T001-Zm00001eb341460_T001	0.53668	Zm00001eb033510_T001-Zm00001eb164790_T001	0.319762		TVU26885-TVU39876	0.467713	TVU09685-TVU29325	0.371693	TVU11674-TVU41610	0.306721	TVU47358-TVU30561	0.624222	TVU11431-TVU40625	0.623964		LPERR01G00780.2-LPERR12G08820.1	0.683548	LPERR06G16060.1-LPERR06G14950.1	0.350817	LPERR04G03310.1-LPERR04G09210.2	0.156576	LPERR12G10620.1-LPERR12G07080.1	0.10596	LPERR02G28850.1-LPERR03G11880.1	0.43534		Os01t0103000-01-Os10t0412600-01	0.0864156	Os12t0145700-01-Os12t0640600-01	0.679486	Os02t0256100-01-Os03t0140200-01	0.515493
Bradi2g21460.1.p-Bradi2g55730.1.p	0.435315	Bradi4g07167.2.p-Bradi4g43590.2.p	0.155511	Bradi2g41400.1.p-Bradi3g03941.1.p	0.469616	Bradi3g56980.3.p-Bradi4g45290.4.p	0.152078	Bradi2g49323.1.p-Bradi3g07556.1.p	0.250791		Zm00001eb102180_T002-Zm00001eb197320_T001	0.535144	Zm00001eb300220_T001-Zm00001eb350070_T001	0.49905	Zm00001eb352320_T001-Zm00001eb069790_T001	0.128637	Zm00001eb259600_T001-Zm00001eb341470_T001	0.195707	Zm00001eb033520_T001-Zm00001eb164810_T001	0.37944		TVU26880-TVU39865	0.118938	TVU09689-TVU29326	0.707539	TVU11679-TVU41608	0.382124	TVU47356-TVU30574	0.300331	TVU11434-TVU40619	0.103286		LPERR01G00790.1-LPERR12G08830.1	0.319388	LPERR06G16070.1-LPERR06G14960.1	0.612333	LPERR04G03320.1-LPERR04G09220.1	0.49815	LPERR12G10630.1-LPERR12G07090.1	0.35044	LPERR02G28860.1-LPERR03G11890.1	0.0729825		Os01t0103100-01-Os10t0412700-01	0.199436	Os12t0145900-01-Os12t0640700-01	0.229635	Os02t0256200-02-Os03t0140300-01	0.229828
Bradi2g21470.1.p-Bradi2g55740.1.p	0.543357	Bradi4g07172.1.p-Bradi4g43610.1.p	0.486126	Bradi2g41411.1.p-Bradi3g03943.1.p	0.57233	Bradi3g56990.1.p-Bradi4g45300.1.p	0.704977	Bradi2g49326.1.p-Bradi3g07563.1.p	0.509362		Zm00001eb102190_T001-Zm00001eb197330_T001	0.395035	Zm00001eb300230_T001-Zm00001eb350080_T001	0.366734	Zm00001eb352340_T001-Zm00001eb069800_T001	0.273837	Zm00001eb259610_T001-Zm00001eb341480_T001	0.234488	Zm00001eb033530_T001-Zm00001eb164820_T006	0.188928		TVU26888-TVU39875	0.516109	TVU09692-TVU29322	0.455914	TVU11678-TVU41621	0.465299	TVU47359-TVU30569	0.338727	TVU11429-TVU40618	0.519549		LPERR01G00800.1-LPERR12G08840.1	0.467138	LPERR06G16080.1-LPERR06G14970.1	0.169107	LPERR04G03330.2-LPERR04G09240.1	0.389063	LPERR12G10640.1-LPERR12G07100.1	0.164712	LPERR02G28870.1-LPERR03G11900.1	0.327987		Os01t0103075-00-Os10t0412800-01	0.0666016	Os12t0145916-00-Os12t0640800-01	0.548324	Os02t0256500-01-Os03t0140400-01	0.466966
Bradi2g21473.1.p-Bradi2g55745.1.p	0.268668	Bradi4g07178.2.p-Bradi4g43620.2.p	0.405564	Bradi2g41420.1.p-Bradi3g03945.1.p	0.536438	Bradi3g56995.1.p-Bradi4g45310.2.p	0.206394	Bradi2g49330.3.p-Bradi3g07570.1.p	0.13102		Zm00001eb102200_T001-Zm00001eb197340_T001	0.597208	Zm00001eb300240_T001-Zm00001eb350090_T001	0.319855	Zm00001eb352350_T001-Zm00001eb069810_T001	0.239819	Zm00001eb259620_T001-Zm00001eb341520_T001	0.121676	Zm00001eb033540_T001-Zm00001eb164840_T001	0.277351		TVU26898-TVU39866	0.262027	TVU09691-TVU29327	0.727766	TVU11677-TVU41617	0.40095	TVU47352-TVU30570	0.397538	TVU11435-TVU40624	0.69664		LPERR01G00810.1-LPERR12G08850.1	0.35042	LPERR06G16090.1-LPERR06G14980.1	0.597777	LPERR04G03340.1-LPERR04G09250.1	0.274852	LPERR12G10650.1-LPERR12G07110.1	0.515087	LPERR02G28880.1-LPERR03G11910.1	0.146554		Os01t0103400-01-Os10t0413101-01	0.22708	Os12t0146000-00-Os12t0640900-01	0.320155	Os02t0256800-00-Os03t0140500-01	0.324898
Bradi2g21477.1.p-Bradi2g55750.1.p	0.64777	Bradi4g07190.1.p-Bradi4g43630.1.p	0.501799	Bradi2g41430.1.p-Bradi3g03949.1.p	0.540431	Bradi3g57000.2.p-Bradi4g45315.1.p	0.581675	Bradi2g49340.1.p-Bradi3g07580.4.p	0.0138528		Zm00001eb102210_T001-Zm00001eb197350_T001	0.468503	Zm00001eb300250_T006-Zm00001eb350100_T001	0.204715	Zm00001eb352360_T001-Zm00001eb069820_T001	0.191704	Zm00001eb259630_T002-Zm00001eb341530_T001	0.725917	Zm00001eb033550_T001-Zm00001eb164850_T001	0.059759		TVU26895-TVU39868	0.33326	TVU09690-TVU29328	0.594726	TVU11680-TVU41618	0.373188	TVU47360-TVU30566	0.443031	TVU11432-TVU40627	0.678358		LPERR01G00820.1-LPERR12G08870.1	0.168188	LPERR06G16100.1-LPERR06G14990.1	0.37675	LPERR04G03350.1-LPERR04G09260.1	0.169518	LPERR12G10660.2-LPERR12G07120.1	0.635862	LPERR02G28890.1-LPERR03G11920.1	0.357742		Os01t0103600-02-Os10t0413400-00	0.333598	Os12t0146400-01-Os12t0640951-00	0.593161	Os02t0257001-00-Os03t0140650-00	0.375675
Bradi2g21490.3.p-Bradi2g55760.1.p	0.273435	Bradi4g07197.2.p-Bradi4g43640.1.p	0.575941	Bradi2g41441.1.p-Bradi3g03953.1.p	0.586512	Bradi3g57010.1.p-Bradi4g45320.1.p	0.310529	Bradi2g49350.1.p-Bradi3g07595.1.p	0.403123		Zm00001eb102220_T001-Zm00001eb197360_T001	0.60603	Zm00001eb300260_T001-Zm00001eb350110_T001	0.360151	Zm00001eb352370_T001-Zm00001eb069840_T001	0.246214	Zm00001eb259640_T001-Zm00001eb341540_T009	0.458758	Zm00001eb033570_T002-Zm00001eb164860_T001	0.127512		TVU26903-TVU39885	0.379543	TVU09694-TVU29323	0.2837	TVU11685-TVU41619	0.553768	TVU47363-TVU30572	0.681384	TVU11433-TVU40626	0.102428		LPERR01G00830.1-LPERR12G08890.1	0.185607	LPERR06G16110.1-LPERR06G15000.1	0.524329	LPERR04G03360.1-LPERR04G09270.1	0.187719	LPERR12G10670.1-LPERR12G07130.1	0.271051	LPERR02G28900.1-LPERR03G11930.1	0.338515		Os01t0103650-00-Os10t0413500-01	0.233541	Os12t0146500-01-Os12t0640950-00	0.497588	Os02t0257100-01-Os03t0140700-01	0.2038
Bradi2g21500.2.p-Bradi2g55770.3.p	0.272914	Bradi4g07210.6.p-Bradi4g43650.1.p	0.428854	Bradi2g41451.3.p-Bradi3g03957.2.p	0.126811	Bradi3g57013.1.p-Bradi4g45325.1.p	0.0104175	Bradi2g49361.1.p-Bradi3g07602.1.p	0.0775862		Zm00001eb102230_T002-Zm00001eb197370_T001	0.448234	Zm00001eb300270_T001-Zm00001eb350120_T001	0.287038	Zm00001eb352380_T001-Zm00001eb069850_T001	0.52273	Zm00001eb259650_T001-Zm00001eb341550_T001	0.198615	Zm00001eb033580_T001-Zm00001eb164870_T001	0.0987522		TVU26904-TVU39881	0.310684	TVU09693-TVU29324	0.263913	TVU11682-TVU41615	0.574552	TVU47362-TVU30571	0.0368024	TVU11439-TVU40620	0.101908		LPERR01G00840.1-LPERR12G08900.1	0.193357	LPERR06G16120.1-LPERR06G15010.1	0.202724	LPERR04G03370.1-LPERR04G09280.1	0.415574	LPERR12G10680.1-LPERR12G07140.1	0.338245	LPERR02G28910.1-LPERR03G11940.1	0.413014		Os01t0103700-01-Os10t0413700-01	0.207247	Os12t0146625-00-Os12t0641100-04	0.275109	Os02t0257200-01-Os03t0140900-00	0.24044
Bradi2g21510.1.p-Bradi2g55780.1.p	0.448935	Bradi4g07213.1.p-Bradi4g43660.1.p	0.496567	Bradi2g41470.1.p-Bradi3g03970.1.p	0.160085	Bradi3g57017.4.p-Bradi4g45327.1.p	0.254439	Bradi2g49371.1.p-Bradi3g07610.7.p	0.106509		Zm00001eb102240_T001-Zm00001eb197380_T001	0.183047	Zm00001eb300280_T001-Zm00001eb350140_T001	0.376971	Zm00001eb352390_T002-Zm00001eb069860_T001	0.405213	Zm00001eb259660_T001-Zm00001eb341560_T001	0.437666	Zm00001eb033590_T002-Zm00001eb164880_T001	0.0968428		TVU26899-TVU39882	0.111981	TVU09696-TVU29333	0.225535	TVU11684-TVU41620	0.355225	TVU47365-TVU30567	0.128012	TVU11430-TVU40622	0.438885		LPERR01G00850.1-LPERR12G08910.1	0.212174	LPERR06G16130.1-LPERR06G15020.1	0.175516	LPERR04G03380.1-LPERR04G09290.1	0.378526	LPERR12G10690.1-LPERR12G07150.1	0.218351	LPERR02G28920.1-LPERR03G11950.1	0.0563774		Os01t0103800-01-Os10t0413900-01	0.226457	Os12t0147000-00-Os12t0641200-01	0.149328	Os02t0257250-00-Os03t0141000-01	0.308794
Bradi2g21615.1.p-Bradi2g55797.2.p	0.468381	Bradi4g07217.1.p-Bradi4g43670.1.p	0.156697	Bradi2g41473.1.p-Bradi3g03980.1.p	0.09657	Bradi3g57027.1.p-Bradi4g45330.1.p	0.635017	Bradi2g49380.2.p-Bradi3g07617.1.p	0.104684		Zm00001eb102250_T002-Zm00001eb197390_T001	0.499386	Zm00001eb300290_T001-Zm00001eb350150_T001	0.526499	Zm00001eb352400_T001-Zm00001eb069870_T001	0.0874313	Zm00001eb259670_T001-Zm00001eb341570_T002	0.260766	Zm00001eb033600_T003-Zm00001eb164890_T001	0.252943		TVU26897-TVU39879	0.13773	TVU09695-TVU29330	0.264538	TVU11683-TVU41614	0.444888	TVU47364-TVU30568	0.485587	TVU11438-TVU40631	0.177956		LPERR01G00860.2-LPERR12G08920.1	0.276018	LPERR06G16140.1-LPERR06G15030.1	0.333537	LPERR04G03390.1-LPERR04G09300.1	0.477505	LPERR12G10700.1-LPERR12G07160.1	0.293952	LPERR02G28930.1-LPERR03G11960.1	0.196763		Os01t0103900-01-Os10t0414000-01	0.1544	Os12t0147200-01-Os12t0641300-01	0.235747	Os02t0257300-00-Os03t0141100-01	0.341702
Bradi2g21720.1.p-Bradi2g55807.1.p	0.179833	Bradi4g07240.3.p-Bradi4g43680.3.p	0.603162	Bradi2g41476.1.p-Bradi3g03990.1.p	0.433057	Bradi3g57040.1.p-Bradi4g45340.1.p	0.280187	Bradi2g49383.1.p-Bradi3g07630.2.p	0.166133		Zm00001eb102260_T001-Zm00001eb197400_T002	0.288191	Zm00001eb300300_T001-Zm00001eb350170_T001	0.267349	Zm00001eb352410_T001-Zm00001eb069880_T001	0.373081	Zm00001eb259680_T001-Zm00001eb341580_T001	0.587939	Zm00001eb033610_T002-Zm00001eb164900_T001	0.414246		TVU26896-TVU39890	0.16957	TVU09697-TVU29329	0.453471	TVU11681-TVU41624	0.34696	TVU47367-TVU30575	0.619874	TVU11437-TVU40634	0.163582		LPERR01G00870.1-LPERR12G08940.1	0.263893	LPERR06G16150.1-LPERR06G15040.1	0.497055	LPERR04G03400.1-LPERR04G09310.1	0.457651	LPERR12G10710.1-LPERR12G07170.1	0.243477	LPERR02G28940.1-LPERR03G11970.1	0.155471		Os01t0104000-01-Os10t0414500-01	0.261097	Os12t0147300-00-Os12t0641400-02	0.225765	Os02t0257500-00-Os03t0141200-01	0.234344
Bradi2g21728.1.p-Bradi2g55820.1.p	0.314009	Bradi4g07248.1.p-Bradi4g43686.1.p	0.321974	Bradi2g41480.1.p-Bradi3g04000.1.p	0.104753	Bradi3g57050.2.p-Bradi4g45350.1.p	0.297185	Bradi2g49387.1.p-Bradi3g07637.2.p	0.108947		Zm00001eb102270_T001-Zm00001eb197410_T001	0.566601	Zm00001eb300310_T001-Zm00001eb350190_T001	0.0311008	Zm00001eb352420_T005-Zm00001eb069890_T001	0.181756	Zm00001eb259690_T001-Zm00001eb341610_T001	0.765377	Zm00001eb033620_T001-Zm00001eb164910_T001	0.178147		TVU26901-TVU39891	0.464046	TVU09698-TVU29334	0.370604	TVU11686-TVU41616	0.391912	TVU47361-TVU30573	0.524124	TVU11442-TVU40630	0.467224		LPERR01G00880.1-LPERR12G08950.1	0.279359	LPERR06G16160.1-LPERR06G15050.1	0.188832	LPERR04G03410.1-LPERR04G09320.1	0.216438	LPERR12G10720.1-LPERR12G07180.1	0.135724	LPERR02G28950.1-LPERR03G11980.1	0.272655		Os01t0104100-01-Os10t0414700-01	0.286475	Os12t0147500-01-Os12t0641500-01	0.49723	Os02t0258000-00-Os03t0141700-01	0.217457
Bradi2g21737.2.p-Bradi2g55827.1.p	0.406145	Bradi4g07252.1.p-Bradi4g43690.7.p	0.283663	Bradi2g41490.2.p-Bradi3g04010.1.p	0.202886	Bradi3g57060.1.p-Bradi4g45360.1.p	0.395963	Bradi2g49400.1.p-Bradi3g07643.2.p	0.276644		Zm00001eb102280_T001-Zm00001eb197420_T001	0.189856	Zm00001eb300320_T001-Zm00001eb350200_T001	0.194704	Zm00001eb352430_T001-Zm00001eb069900_T001	0.222011	Zm00001eb259700_T001-Zm00001eb341620_T001	0.613942	Zm00001eb033630_T001-Zm00001eb164920_T001	0.202369		TVU26902-TVU39892	0.58781	TVU09701-TVU29341	0.457924	TVU11690-TVU41623	0.234049	TVU47369-TVU30580	0.34679	TVU11450-TVU40628	0.333048		LPERR01G00890.1-LPERR12G08960.1	0.370994	LPERR06G16170.1-LPERR06G15060.1	0.21948	LPERR04G03420.1-LPERR04G09330.1	0.426074	LPERR12G10730.1-LPERR12G07190.1	0.585902	LPERR02G28960.1-LPERR03G11990.1	0.467748		Os01t0104200-00-Os10t0414800-01	0.142138	Os12t0147800-01-Os02t0100050-00	0.280835	Os02t0258200-01-Os03t0141800-00	0.5537
Bradi2g21750.2.p-Bradi2g55840.1.p	0.472885	Bradi4g07257.2.p-Bradi4g43700.1.p	0.286552	Bradi2g41495.1.p-Bradi3g04015.1.p	0.496638	Bradi3g57070.1.p-Bradi4g45370.2.p	0.488899	Bradi2g49412.1.p-Bradi3g07650.2.p	0.140012		Zm00001eb102290_T001-Zm00001eb197430_T001	0.297936	Zm00001eb300350_T001-Zm00001eb350210_T001	0.112162	Zm00001eb352440_T001-Zm00001eb069910_T001	0.414225	Zm00001eb259710_T001-Zm00001eb341630_T001	0.515327	Zm00001eb033640_T001-Zm00001eb164930_T001	0.539473		TVU26900-TVU39887	0.380705	TVU09703-TVU29344	0.380811	TVU11691-TVU41622	0.440154	TVU47368-TVU30582	0.464051	TVU11446-TVU40633	0.678282		LPERR01G00900.1-LPERR12G08970.1	0.780131	LPERR06G16180.1-LPERR06G15070.1	0.622907	LPERR04G03430.1-LPERR04G09340.1	0.146341	LPERR12G10740.1-LPERR12G07200.1	0.509585	LPERR02G28970.1-LPERR03G12000.1	0.272603		Os01t0104400-01-Os10t0415100-01	0.640913	Os12t0148400-01-Os02t0100100-01	0.105768	Os02t0258250-00-Os03t0142200-01	0.524246
Bradi2g21760.1.p-Bradi2g55845.1.p	0.644763	Bradi4g07267.1.p-Bradi4g43705.1.p	0.438184	Bradi2g41500.1.p-Bradi3g04020.3.p	0.367837	Bradi3g57080.1.p-Bradi4g45380.1.p	0.371774	Bradi2g49420.1.p-Bradi3g07660.1.p	0.225914		Zm00001eb102300_T004-Zm00001eb197450_T001	0.523088	Zm00001eb300360_T002-Zm00001eb350220_T001	0.499947	Zm00001eb352450_T001-Zm00001eb069920_T001	0.148478	Zm00001eb259720_T001-Zm00001eb341640_T001	0.318473	Zm00001eb033650_T001-Zm00001eb164940_T002	0.627883		TVU26893-TVU39878	0.481152	TVU09700-TVU29343	0.433493	TVU11689-TVU41629	0.467503	TVU47366-TVU30578	0.277746	TVU11445-TVU40629	0.0843887		LPERR01G00910.1-LPERR12G08980.2	0.363904	LPERR06G16190.1-LPERR06G15080.2	0.304291	LPERR04G03440.1-LPERR04G09350.1	0.269721	LPERR12G10750.1-LPERR12G07210.1	0.331707	LPERR02G28980.1-LPERR03G12010.1	0.0513792		Os01t0104500-01-Os10t0415200-02	0.612677	Os12t0148600-01-Os02t0100150-01	0.212185	Os02t0258300-01-Os03t0142500-01	0.261621
Bradi2g21770.1.p-Bradi2g55850.2.p	0.165168	Bradi4g07280.1.p-Bradi4g43710.2.p	0.420247	Bradi2g41510.1.p-Bradi3g04026.1.p	0.27491	Bradi3g57083.1.p-Bradi4g45390.2.p	0.372328	Bradi2g49425.2.p-Bradi3g07666.1.p	0.26626		Zm00001eb102310_T001-Zm00001eb197460_T001	0.292285	Zm00001eb300370_T001-Zm00001eb350230_T001	0.371444	Zm00001eb352460_T001-Zm00001eb069930_T001	0.196608	Zm00001eb259730_T001-Zm00001eb341650_T002	0.358787	Zm00001eb033660_T001-Zm00001eb164950_T001	0.394286		TVU26894-TVU39893	0.357265	TVU09707-TVU29337	0.227981	TVU11688-TVU41633	0.440452	TVU47383-TVU30576	0.0609141	TVU11443-TVU40635	0.299237		LPERR01G00920.1-LPERR12G08990.1	0.291783	LPERR06G16200.1-LPERR06G15090.1	0.40568	LPERR04G03450.1-LPERR04G09360.1	0.19941	LPERR12G10760.1-LPERR12G07220.1	0.323484	LPERR02G28990.1-LPERR03G12020.1	0.591548		Os01t0104600-02-Os10t0415300-02	0.278136	Os12t0148700-01-Os02t0100200-01	0.255139	Os02t0258800-01-Os03t0142600-00	0.0475924
Bradi2g21780.1.p-Bradi2g55860.1.p	0.406326	Bradi4g07290.2.p-Bradi4g43713.1.p	0.457084	Bradi2g41520.1.p-Bradi3g04033.1.p	0.254306	Bradi3g57087.1.p-Bradi4g45397.1.p	0.813906	Bradi2g49430.1.p-Bradi3g07670.1.p	0.0649186		Zm00001eb102320_T001-Zm00001eb197470_T001	0.372619	Zm00001eb300390_T001-Zm00001eb350240_T002	0.122829	Zm00001eb352470_T003-Zm00001eb069940_T001	0.457676	Zm00001eb259760_T001-Zm00001eb341660_T001	0.242999	Zm00001eb033670_T001-Zm00001eb164960_T001	0.294953		TVU26909-TVU39889	0.559254	TVU09704-TVU29342	0.458694	TVU11687-TVU41639	0.313226	TVU47382-TVU30579	0.698429	TVU11441-TVU40636	0.336583		LPERR01G00930.1-LPERR12G09000.1	0.314511	LPERR06G16210.1-LPERR06G15100.1	0.392356	LPERR04G03460.1-LPERR04G09370.1	0.182693	LPERR12G10770.1-LPERR12G07230.1	0.172845	LPERR02G29000.1-LPERR03G12030.1	0.188219		Os01t0104800-01-Os10t0415400-01	0.224524	Os12t0149000-01-Os02t0100250-00	0.576573	Os02t0258900-01-Os03t0142800-01	0.486367
Bradi2g21790.1.p-Bradi2g55870.1.p	0.425591	Bradi4g07300.2.p-Bradi4g43717.1.p	0.307347	Bradi2g41530.1.p-Bradi3g04040.1.p	0.264589	Bradi3g57100.1.p-Bradi4g45410.1.p	0.113898	Bradi2g49440.1.p-Bradi3g07680.1.p	0.283205		Zm00001eb102330_T001-Zm00001eb197480_T001	0.474041	Zm00001eb300400_T001-Zm00001eb350250_T001	0.477568	Zm00001eb352480_T001-Zm00001eb069950_T001	0.193269	Zm00001eb259770_T001-Zm00001eb341670_T002	0.223218	Zm00001eb033680_T001-Zm00001eb164970_T001	0.359167		TVU26907-TVU39888	0.290391	TVU09705-TVU29340	0.298403	TVU11693-TVU41631	0.0626573	TVU47381-TVU30577	0.3018	TVU11451-TVU40637	0.569072		LPERR01G00940.1-LPERR12G09010.1	0.0861066	LPERR06G16220.1-LPERR06G15110.1	0.234005	LPERR04G03470.1-LPERR04G09380.1	0.349044	LPERR12G10780.1-LPERR12G07240.1	0.128039	LPERR02G29010.1-LPERR03G12040.1	0.433105		Os01t0104900-01-Os10t0415600-03	0.19009	Os12t0149100-01-Os02t0100300-01	0.538705	Os02t0259100-02-Os03t0142900-01	0.579217
Bradi2g21800.3.p-Bradi2g55880.1.p	0.439634	Bradi4g07310.1.p-Bradi4g43730.1.p	0.379971	Bradi2g41540.1.p-Bradi3g04050.2.p	0.259847	Bradi3g57110.1.p-Bradi4g45416.1.p	0.370903	Bradi2g49447.2.p-Bradi3g07690.1.p	0.28489		Zm00001eb102340_T001-Zm00001eb197490_T001	0.127905	Zm00001eb300410_T001-Zm00001eb350260_T001	0.446848	Zm00001eb352490_T001-Zm00001eb069960_T001	0.192606	Zm00001eb259780_T001-Zm00001eb341680_T005	0.326045	Zm00001eb033690_T001-Zm00001eb164990_T001	0.127552		TVU26914-TVU39883	0.516257	TVU09699-TVU29349	0.34359	TVU11699-TVU41642	0.0460264	TVU47385-TVU30581	0.113238	TVU11444-TVU40632	0.0964948		LPERR01G00950.1-LPERR12G09020.1	0.136077	LPERR06G16230.1-LPERR06G15120.1	0.229416	LPERR04G03480.1-LPERR04G09400.1	0.664899	LPERR12G10790.1-LPERR12G07250.1	0.118064	LPERR02G29020.1-LPERR03G12050.1	0.446758		Os01t0105300-01-Os10t0415800-01	0.150335	Os12t0149300-01-Os02t0100333-00	0.215741	Os02t0259600-01-Os03t0143000-01	0.33645
Bradi2g21812.1.p-Bradi2g55886.1.p	0.274335	Bradi4g07320.2.p-Bradi4g43740.1.p	0.331957	Bradi2g41550.1.p-Bradi3g04061.1.p	0.219407	Bradi3g57117.1.p-Bradi4g45420.1.p	0.302532	Bradi2g49460.1.p-Bradi3g07700.1.p	0.392335		Zm00001eb102350_T001-Zm00001eb197500_T001	0.204702	Zm00001eb300430_T001-Zm00001eb350270_T001	0.292626	Zm00001eb352500_T001-Zm00001eb069970_T001	0.228965	Zm00001eb259790_T001-Zm00001eb341690_T001	0.230102	Zm00001eb033700_T002-Zm00001eb165000_T003	0.100684		TVU26915-TVU39886	0.549839	TVU09706-TVU29339	0.298441	TVU11695-TVU41644	0.632308	TVU47384-TVU30583	0.370834	TVU11447-TVU40639	0.624025		LPERR01G00960.1-LPERR12G09030.1	0.524672	LPERR06G16240.1-LPERR06G15130.1	0.457551	LPERR04G03490.1-LPERR04G09410.1	0.643998	LPERR12G10800.1-LPERR12G07260.1	0.323568	LPERR02G29030.1-LPERR03G12060.1	0.189507		Os01t0105400-01-Os10t0415900-01	0.280905	Os12t0149700-01-Os02t0100600-01	0.138179	Os02t0259850-00-Os03t0143100-00	0.131995
Bradi2g21820.1.p-Bradi2g55892.1.p	0.176129	Bradi4g07330.1.p-Bradi4g43743.2.p	0.494074	Bradi2g41560.1.p-Bradi3g04071.1.p	0.265101	Bradi3g57122.1.p-Bradi4g45430.1.p	0.423301	Bradi2g49467.1.p-Bradi3g07721.1.p	0.425823		Zm00001eb102360_T001-Zm00001eb197510_T001	0.404166	Zm00001eb300440_T001-Zm00001eb350280_T001	0.304708	Zm00001eb352510_T001-Zm00001eb069980_T001	0.26778	Zm00001eb259800_T001-Zm00001eb341700_T001	0.484393	Zm00001eb033710_T002-Zm00001eb165010_T001	0.220305		TVU26911-TVU39884	0.591638	TVU09702-TVU29346	0.463296	TVU11704-TVU41641	0.320041	TVU47380-TVU30587	0.558226	TVU11452-TVU40645	0.112716		LPERR01G00970.1-LPERR12G09040.1	0.266276	LPERR06G16250.1-LPERR06G15140.1	0.350132	LPERR04G03500.1-LPERR04G09420.1	0.305467	LPERR12G10810.1-LPERR12G07270.1	0.340661	LPERR02G29040.2-LPERR03G12070.1	0.279433		Os01t0105700-01-Os10t0416100-01	0.110875	Os12t0149750-00-Os02t0100700-01	0.239316	Os02t0259900-01-Os03t0143150-00	0.503275
Bradi2g21830.1.p-Bradi2g55901.1.p	0.123993	Bradi4g07335.1.p-Bradi4g43750.1.p	0.325192	Bradi2g41570.1.p-Bradi3g04080.1.p	0.370818	Bradi3g57130.1.p-Bradi4g45531.1.p	0.26796	Bradi2g49490.2.p-Bradi3g07730.2.p	0.16661		Zm00001eb102370_T004-Zm00001eb197520_T001	0.58182	Zm00001eb300450_T001-Zm00001eb350290_T001	0.323198	Zm00001eb352520_T001-Zm00001eb069990_T001	0.26227	Zm00001eb259820_T001-Zm00001eb341710_T001	0.398535	Zm00001eb033720_T001-Zm00001eb165030_T001	0.0974273		TVU26908-TVU39880	0.633756	TVU09710-TVU29336	0.0659897	TVU11694-TVU41640	0.218669	TVU47386-TVU30588	0.488647	TVU11448-TVU40643	0.379054		LPERR01G00980.1-LPERR12G09050.1	0.118352	LPERR06G16260.1-LPERR06G15150.1	0.354866	LPERR04G03510.1-LPERR04G09430.1	0.121721	LPERR12G10820.1-LPERR12G07280.1	0.156161	LPERR02G29050.1-LPERR03G12080.1	0.245032		Os01t0105800-01-Os10t0416200-01	0.498536	Os12t0149800-01-Os02t0100800-01	0.697328	Os02t0260200-01-Os03t0143300-01	0.460238
Bradi2g21837.1.p-Bradi2g55910.1.p	0.135377	Bradi4g07340.1.p-Bradi4g43760.1.p	0.315719	Bradi2g41580.1.p-Bradi3g04090.3.p	0.44803	Bradi3g57140.1.p-Bradi4g45631.1.p	0.595277	Bradi2g49500.2.p-Bradi3g07740.1.p	0.280442		Zm00001eb102380_T001-Zm00001eb197530_T002	0.13982	Zm00001eb300470_T001-Zm00001eb350300_T001	0.559659	Zm00001eb352530_T001-Zm00001eb070000_T001	0.330798	Zm00001eb259830_T001-Zm00001eb341730_T001	0.71439	Zm00001eb033730_T001-Zm00001eb165040_T001	0.1327		TVU26906-TVU39895	0.405448	TVU09711-TVU29345	0.456332	TVU11700-TVU41628	0.454892	TVU47379-TVU30603	0.224693	TVU11440-TVU40646	0.0497864		LPERR01G00990.1-LPERR12G09060.1	0.163177	LPERR06G16270.1-LPERR06G15160.1	0.728512	LPERR04G03520.1-LPERR04G09440.1	0.180679	LPERR12G10830.1-LPERR12G07290.1	0.330979	LPERR02G29060.1-LPERR03G12090.1	0.450672		Os01t0105900-01-Os10t0416350-00	0.554997	Os12t0149900-02-Os02t0101000-01	0.555415	Os02t0260400-01-Os03t0143400-01	0.411133
Bradi2g21850.1.p-Bradi2g55920.1.p	0.0935807	Bradi4g07350.1.p-Bradi4g43770.1.p	0.369741	Bradi2g41585.2.p-Bradi3g04093.1.p	0.517648	Bradi3g57155.1.p-Bradi5g00220.3.p	0.373154	Bradi2g49510.1.p-Bradi3g07750.1.p	0.311344		Zm00001eb102400_T001-Zm00001eb197540_T001	0.355633	Zm00001eb300480_T001-Zm00001eb350310_T001	0.281412	Zm00001eb352540_T003-Zm00001eb070010_T001	0.164626	Zm00001eb259840_T001-Zm00001eb341740_T001	0.357822	Zm00001eb033740_T001-Zm00001eb165050_T001	0.303662		TVU26905-TVU39899	0.486118	TVU09709-TVU29335	0.321258	TVU11697-TVU41637	0.529406	TVU47372-TVU30595	0.665838	TVU11449-TVU40638	0.393773		LPERR01G01000.1-LPERR12G09080.1	0.426424	LPERR06G16280.1-LPERR06G15170.1	0.280247	LPERR04G03530.1-LPERR04G09450.1	0.183369	LPERR12G10840.1-LPERR12G07300.1	0.469821	LPERR02G29070.1-LPERR03G12100.1	0.298608		Os01t0106200-01-Os10t0416500-04	0.686918	Os12t0150100-01-Os02t0101100-01	0.614454	Os02t0260500-00-Os03t0143532-00	0.267072
Bradi2g21860.1.p-Bradi2g55924.1.p	0.243041	Bradi4g07360.3.p-Bradi4g43780.1.p	0.293983	Bradi2g41590.5.p-Bradi3g04096.2.p	0.539123	Bradi3g57167.1.p-Bradi5g00230.2.p	0.0846134	Bradi2g49520.1.p-Bradi3g07752.1.p	0.344879		Zm00001eb102410_T001-Zm00001eb197550_T001	0.384603	Zm00001eb300490_T001-Zm00001eb350320_T001	0.472226	Zm00001eb352550_T001-Zm00001eb070020_T001	0.471537	Zm00001eb259850_T001-Zm00001eb341750_T001	0.172482	Zm00001eb033760_T001-Zm00001eb165060_T006	0.311208		TVU26910-TVU39902	0.579351	TVU09712-TVU29348	0.556392	TVU11701-TVU41625	0.0962605	TVU47387-TVU30600	0.553405	TVU11458-TVU40642	0.314798		LPERR01G01010.1-LPERR12G09090.1	0.379634	LPERR06G16290.1-LPERR06G15180.1	0.233399	LPERR04G03540.1-LPERR04G09460.1	0.298443	LPERR12G10850.1-LPERR12G07310.1	0.3095	LPERR02G29080.1-LPERR03G12110.1	0.197806		Os01t0106300-01-Os10t0416800-03	0.275544	Os12t0150200-01-Os02t0101300-01	0.21225	Os02t0260700-01-Os03t0143600-01	0.300743
Bradi2g21870.1.p-Bradi2g55926.1.p	0.247517	Bradi4g07365.1.p-Bradi4g43790.1.p	0.175258	Bradi2g41600.1.p-Bradi3g04100.3.p	0.321004	Bradi3g57180.1.p-Bradi5g00252.1.p	0.270935	Bradi2g49540.2.p-Bradi3g07755.1.p	0.440394		Zm00001eb102420_T005-Zm00001eb197560_T001	0.499986	Zm00001eb300500_T001-Zm00001eb350330_T002	0.43982	Zm00001eb352560_T001-Zm00001eb070030_T001	0.637549	Zm00001eb259860_T001-Zm00001eb341760_T001	0.119139	Zm00001eb033780_T003-Zm00001eb165070_T001	0.563078		TVU26913-TVU39903	0.482147	TVU09708-TVU29350	0.265499	TVU11702-TVU41634	0.462714	TVU47378-TVU30592	0.424046	TVU11455-TVU40641	0.0733512		LPERR01G01020.1-LPERR12G09100.1	0.284977	LPERR06G16300.1-LPERR06G15190.1	0.457919	LPERR04G03550.1-LPERR04G09480.1	0.273505	LPERR12G10860.1-LPERR12G07320.1	0.351328	LPERR02G29090.1-LPERR03G12120.2	0.00808813		Os01t0106400-01-Os10t0417300-00	0.562616	Os12t0150500-00-Os02t0101400-01	0.149446	Os02t0260900-00-Os03t0143700-01	0.206535
Bradi2g21872.1.p-Bradi2g55930.2.p	0.190629	Bradi4g07370.1.p-Bradi4g43800.1.p	0.59865	Bradi2g41610.1.p-Bradi3g04103.1.p	0.586177	Bradi3g57190.1.p-Bradi5g00274.1.p	0.250723	Bradi2g49543.1.p-Bradi3g07760.1.p	0.158714		Zm00001eb102430_T003-Zm00001eb197570_T001	0.476214	Zm00001eb300510_T001-Zm00001eb350340_T002	0.433859	Zm00001eb352570_T001-Zm00001eb070040_T003	0.138449	Zm00001eb259870_T003-Zm00001eb341770_T001	0.28469	Zm00001eb033790_T001-Zm00001eb165080_T001	0.246519		TVU26912-TVU39901	0.669753	TVU09720-TVU29347	0.217802	TVU11696-TVU41636	0.540712	TVU47373-TVU30598	0.592925	TVU11457-TVU40644	0.56959		LPERR01G01030.1-LPERR12G09110.1	0.442136	LPERR06G16310.1-LPERR06G15200.1	0.248434	LPERR04G03560.1-LPERR04G09490.2	0.571361	LPERR12G10870.1-LPERR12G07360.2	0.369447	LPERR02G29100.1-LPERR03G12130.1	0.00927857		Os01t0106500-01-Os10t0417600-01	0.184814	Os12t0150700-00-Os02t0101500-02	0.335718	Os02t0261000-00-Os03t0143800-01	0.104898
Bradi2g21874.1.p-Bradi2g55935.1.p	0.0856169	Bradi4g07380.2.p-Bradi4g43810.2.p	0.345309	Bradi2g41620.2.p-Bradi3g04106.1.p	0.676284	Bradi3g57200.1.p-Bradi5g00297.3.p	0.149172	Bradi2g49546.1.p-Bradi3g07770.1.p	0.13095		Zm00001eb102440_T002-Zm00001eb197580_T003	0.598448	Zm00001eb300540_T001-Zm00001eb350350_T001	0.179361	Zm00001eb352580_T001-Zm00001eb070050_T004	0.118587	Zm00001eb259880_T001-Zm00001eb341780_T001	0.49466	Zm00001eb033800_T001-Zm00001eb165090_T001	0.182824		TVU26917-TVU39898	0.370441	TVU09713-TVU29338	0.0562496	TVU11703-TVU41626	0.329464	TVU47374-TVU30599	0.524834	TVU11459-TVU40640	0.263389		LPERR01G01040.1-LPERR12G09120.1	0.401271	LPERR06G16320.1-LPERR06G15210.7	0.293383	LPERR04G03570.1-LPERR04G09500.1	0.503342	LPERR12G10880.1-LPERR12G07370.1	0.246178	LPERR02G29110.2-LPERR03G12140.1	0.00491906		Os01t0106600-01-Os10t0417800-01	0.47504	Os12t0150901-00-Os02t0101600-00	0.358809	Os02t0261100-01-Os03t0143900-00	0.281182
Bradi2g21876.1.p-Bradi2g55940.1.p	0.226919	Bradi4g07390.1.p-Bradi4g43811.1.p	0.242844	Bradi2g41630.1.p-Bradi3g04111.1.p	0.350151	Bradi3g57210.1.p-Bradi5g00313.1.p	0.305556	Bradi2g49550.6.p-Bradi3g07775.1.p	0.170947		Zm00001eb102450_T001-Zm00001eb197590_T001	0.490992	Zm00001eb300550_T001-Zm00001eb350370_T005	0.736258	Zm00001eb352590_T001-Zm00001eb070060_T006	0.235635	Zm00001eb259890_T001-Zm00001eb341790_T002	0.511438	Zm00001eb033820_T001-Zm00001eb165100_T001	0.122657		TVU26919-TVU39897	0.359203	TVU09715-TVU29351	0.373964	TVU11705-TVU41632	0.369841	TVU47388-TVU30597	0.3442	TVU11454-TVU40647	0.0782493		LPERR01G01050.1-LPERR12G09130.1	0.193877	LPERR06G16330.1-LPERR06G15220.1	0.424809	LPERR04G03580.1-LPERR04G09510.1	0.40051	LPERR12G10890.1-LPERR12G07380.1	0.298014	LPERR02G29120.1-LPERR03G12150.1	0.14528		Os01t0106700-00-Os10t0418000-01	0.273444	Os12t0151000-01-Os02t0101700-01	0.274676	Os02t0261400-00-Os03t0144000-02	0.257738
Bradi2g21880.2.p-Bradi2g55950.2.p	0.31433	Bradi4g07397.2.p-Bradi4g43812.1.p	0.409475	Bradi2g41633.1.p-Bradi3g04120.1.p	0.254777	Bradi3g57220.1.p-Bradi5g00330.1.p	0.197504	Bradi2g49560.2.p-Bradi3g07778.1.p	0.401752		Zm00001eb102460_T001-Zm00001eb197600_T001	0.613937	Zm00001eb300560_T001-Zm00001eb350380_T001	0.189625	Zm00001eb352600_T002-Zm00001eb070070_T002	0.335473	Zm00001eb259900_T001-Zm00001eb341800_T001	0.583469	Zm00001eb033830_T001-Zm00001eb165120_T001	0.283235		TVU26920-TVU39905	0.168818	TVU09718-TVU29353	0.368718	TVU11698-TVU41630	0.47953	TVU47376-TVU30593	0.191122	TVU11456-TVU40649	0.767174		LPERR01G01060.1-LPERR12G09150.1	0.41665	LPERR06G16340.1-LPERR06G15230.1	0.298621	LPERR04G03590.2-LPERR04G09520.1	0.4361	LPERR12G10900.1-LPERR12G07390.1	0.0905449	LPERR02G29130.1-LPERR03G12160.2	0.548239		Os01t0106800-01-Os10t0418100-01	0.284596	Os12t0151500-01-Os02t0101750-00	0.301179	Os02t0261800-00-Os03t0144100-00	0.349121
Bradi2g21890.1.p-Bradi2g55960.1.p	0.349554	Bradi4g07410.1.p-Bradi4g43813.1.p	0.240137	Bradi2g41636.1.p-Bradi3g04130.1.p	0.174342	Bradi3g57225.1.p-Bradi5g00363.1.p	0.638266	Bradi2g49567.2.p-Bradi3g07781.1.p	0.443804		Zm00001eb102470_T001-Zm00001eb197610_T001	0.362833	Zm00001eb300570_T001-Zm00001eb350390_T001	0.547115	Zm00001eb352610_T002-Zm00001eb070080_T001	0.136841	Zm00001eb259910_T001-Zm00001eb341810_T001	0.237639	Zm00001eb033840_T001-Zm00001eb165130_T001	0.198517		TVU26928-TVU39900	0.35676	TVU09719-TVU29352	0.657902	TVU11692-TVU41627	0.494505	TVU47377-TVU30589	0.557046	TVU11461-TVU40648	0.122287		LPERR01G01070.1-LPERR12G09160.1	0.304095	LPERR06G16350.1-LPERR06G15240.1	0.387891	LPERR04G03600.1-LPERR04G09530.1	0.423063	LPERR12G10910.1-LPERR12G07400.1	0.190458	LPERR02G29140.1-LPERR03G12170.2	0.246488		Os01t0106900-01-Os10t0418300-01	0.126068	Os12t0151600-00-Os02t0101800-01	0.514737	Os02t0262600-00-Os03t0144300-01	0.256111
Bradi2g21900.1.p-Bradi2g55970.1.p	0.144295	Bradi4g07420.1.p-Bradi4g43815.2.p	0.328456	Bradi2g41640.1.p-Bradi3g04140.1.p	0.232326	Bradi3g57230.1.p-Bradi5g00385.1.p	0.417655	Bradi2g49580.2.p-Bradi3g07785.1.p	0.136782		Zm00001eb102480_T001-Zm00001eb197620_T001	0.381211	Zm00001eb300580_T001-Zm00001eb350410_T001	0.446013	Zm00001eb352620_T001-Zm00001eb070100_T001	0.396645	Zm00001eb259920_T001-Zm00001eb341820_T001	0.115933	Zm00001eb033850_T001-Zm00001eb165140_T001	0.121864		TVU26922-TVU39894	0.440531	TVU09723-TVU29355	0.521619	TVU11709-TVU41638	0.631008	TVU47370-TVU30590	0.124798	TVU11453-TVU40653	0.114916		LPERR01G01080.1-LPERR12G09170.1	0.379056	LPERR06G16360.1-LPERR06G15250.1	0.277419	LPERR04G03610.1-LPERR04G09540.1	0.344289	LPERR12G10920.1-LPERR12G07410.1	0.191733	LPERR02G29150.1-LPERR03G12180.1	0.310938		Os01t0107000-02-Os10t0418900-01	0.111097	Os12t0151750-00-Os02t0101900-01	0.339988	Os02t0262800-01-Os03t0144500-01	0.539585
Bradi2g21910.1.p-Bradi2g55980.1.p	0.142727	Bradi4g07423.1.p-Bradi4g43816.1.p	0.52164	Bradi2g41644.1.p-Bradi3g04143.1.p	0.277709	Bradi3g57240.1.p-Bradi5g00407.1.p	0.271969	Bradi2g49590.1.p-Bradi3g07790.3.p	0.203014		Zm00001eb102490_T001-Zm00001eb197630_T001	0.57883	Zm00001eb300590_T001-Zm00001eb350420_T001	0.0979472	Zm00001eb352630_T001-Zm00001eb070110_T001	0.261811	Zm00001eb259930_T001-Zm00001eb341830_T001	0.612652	Zm00001eb033860_T001-Zm00001eb165160_T001	0.5952		TVU26929-TVU39896	0.402902	TVU09721-TVU29356	0.401934	TVU11708-TVU41635	0.35321	TVU47371-TVU30591	0.26421	TVU11460-TVU40650	0.0684963		LPERR01G01090.1-LPERR12G09180.1	0.231959	LPERR06G16370.1-LPERR06G15260.1	0.23868	LPERR04G03620.3-LPERR04G09550.1	0.566683	LPERR12G10930.1-LPERR12G07420.1	0.108463	LPERR02G29160.1-LPERR03G12190.1	0.31271		Os01t0107400-01-Os10t0419100-01	0.115444	Os12t0151900-01-Os02t0102000-00	0.518635	Os02t0263432-00-Os03t0144700-00	0.705743
Bradi2g21918.1.p-Bradi2g55990.1.p	0.534986	Bradi4g07426.1.p-Bradi4g43820.1.p	0.248368	Bradi2g41648.1.p-Bradi3g04147.1.p	0.305587	Bradi3g57252.1.p-Bradi5g00430.1.p	0.684213	Bradi2g49600.1.p-Bradi3g07800.1.p	0.429718		Zm00001eb102500_T002-Zm00001eb197640_T005	0.43394	Zm00001eb300600_T001-Zm00001eb350430_T002	0.390403	Zm00001eb352640_T001-Zm00001eb070120_T001	0.190823	Zm00001eb259940_T001-Zm00001eb341840_T001	0.0630548	Zm00001eb033870_T003-Zm00001eb165170_T003	0.144796		TVU26926-TVU39904	0.308335	TVU09722-TVU29354	0.420422	TVU11706-TVU41643	0.15287	TVU47375-TVU30585	0.153428	TVU11463-TVU40655	0.251228		LPERR01G01100.1-LPERR12G09190.1	0.310492	LPERR06G16380.1-LPERR06G15270.1	0.393076	LPERR04G03630.1-LPERR04G09560.1	0.348273	LPERR12G10940.1-LPERR12G07430.1	0.404698	LPERR02G29170.1-LPERR03G12200.1	0.349826		Os01t0107700-01-Os10t0419200-01	0.150026	Os12t0152000-00-Os02t0102200-01	0.300623	Os02t0264300-01-Os03t0144800-01	0.256367
Bradi2g21924.1.p-Bradi2g56000.1.p	0.255553	Bradi4g07430.1.p-Bradi4g43823.1.p	0.521146	Bradi2g41652.1.p-Bradi3g04154.1.p	0.489809	Bradi3g57260.8.p-Bradi5g00438.1.p	0.579978	Bradi2g49605.1.p-Bradi3g07810.1.p	0.153852		Zm00001eb102510_T001-Zm00001eb197650_T001	0.703531	Zm00001eb300610_T001-Zm00001eb350450_T001	0.25789	Zm00001eb352650_T001-Zm00001eb070130_T004	0.400927	Zm00001eb259950_T001-Zm00001eb341850_T001	0.0731404	Zm00001eb033880_T001-Zm00001eb165180_T001	0.222152		TVU26925-TVU39909	0.345423	TVU09717-TVU29357	0.54852	TVU11712-TVU41648	0.438808	TVU47393-TVU30601	0.236697	TVU11467-TVU40651	0.535576		LPERR01G01110.1-LPERR12G09200.1	0.165351	LPERR06G16390.1-LPERR06G15280.1	0.428029	LPERR04G03640.1-LPERR04G09570.1	0.517048	LPERR12G10950.1-LPERR12G07440.1	0.359895	LPERR02G29180.1-LPERR03G12210.1	0.429742		Os01t0107750-00-Os10t0419250-00	0.581403	Os12t0152100-01-Os02t0102250-00	0.24547	Os02t0264501-00-Os03t0144951-00	0.776523
Bradi2g21930.1.p-Bradi2g56011.1.p	0.358849	Bradi4g07440.2.p-Bradi4g43825.1.p	0.459113	Bradi2g41656.1.p-Bradi3g04162.1.p	0.149206	Bradi3g57263.1.p-Bradi5g00444.1.p	0.236386	Bradi2g49610.2.p-Bradi3g07815.1.p	0.446836		Zm00001eb102520_T001-Zm00001eb197670_T001	0.553825	Zm00001eb300620_T001-Zm00001eb350460_T001	0.572982	Zm00001eb352660_T001-Zm00001eb070140_T001	0.143552	Zm00001eb259960_T001-Zm00001eb341860_T001	0.641714	Zm00001eb033890_T001-Zm00001eb165190_T001	0.458715		TVU26918-TVU39908	0.356829	TVU09716-TVU29361	0.518548	TVU11714-TVU41655	0.468002	TVU47392-TVU30586	0.270336	TVU11464-TVU40652	0.261877		LPERR01G01120.1-LPERR12G09220.1	0.130681	LPERR06G16400.1-LPERR06G15290.1	0.628149	LPERR04G03660.1-LPERR04G09580.1	0.395221	LPERR12G10960.1-LPERR12G07450.1	0.564373	LPERR02G29190.1-LPERR03G12230.1	0.207666		Os01t0107900-01-Os10t0419300-01	0.553849	Os12t0152200-00-Os02t0102300-01	0.543278	Os02t0264700-01-Os03t0145102-00	0.320349
Bradi2g21942.1.p-Bradi2g56021.1.p	0.326897	Bradi4g07450.1.p-Bradi4g43827.3.p	0.446724	Bradi2g41660.2.p-Bradi3g04170.3.p	0.357635	Bradi3g57267.1.p-Bradi5g00447.1.p	0.198346	Bradi2g49620.1.p-Bradi3g07820.2.p	0.14676		Zm00001eb102530_T002-Zm00001eb197690_T001	0.220881	Zm00001eb300630_T001-Zm00001eb350470_T001	0.666354	Zm00001eb352670_T001-Zm00001eb070150_T001	0.2687	Zm00001eb259970_T001-Zm00001eb341870_T001	0.390603	Zm00001eb033900_T002-Zm00001eb165200_T001	0.403713		TVU26916-TVU39907	0.583418	TVU09714-TVU29362	0.25116	TVU11707-TVU41653	0.413022	TVU47390-TVU30596	0.584011	TVU11466-TVU40654	0.54071		LPERR01G01130.1-LPERR12G09230.1	0.256831	LPERR06G16410.1-LPERR06G15300.1	0.130908	LPERR04G03670.1-LPERR04G09590.1	0.453583	LPERR12G10970.1-LPERR12G07460.1	0.53348	LPERR02G29200.1-LPERR03G12240.1	0.291846		Os01t0108000-01-Os10t0419400-01	0.312765	Os12t0152500-00-Os02t0102400-01	0.280186	Os02t0264800-01-Os03t0145050-01	0.370312
Bradi2g21951.2.p-Bradi2g56030.1.p	0.620982	Bradi4g07451.1.p-Bradi4g43850.3.p	0.513073	Bradi2g41670.1.p-Bradi3g04176.1.p	0.400319	Bradi3g57280.1.p-Bradi5g00451.1.p	0.484461	Bradi2g49627.1.p-Bradi3g07830.1.p	0.174586		Zm00001eb102540_T001-Zm00001eb197710_T001	0.567781	Zm00001eb300640_T001-Zm00001eb350480_T001	0.546538	Zm00001eb352680_T002-Zm00001eb070160_T001	0.416763	Zm00001eb259980_T001-Zm00001eb341880_T001	0.108509	Zm00001eb033910_T001-Zm00001eb165210_T001	0.267513		TVU26927-TVU39906	0.279764	TVU09727-TVU29363	0.311398	TVU11715-TVU41657	0.343157	TVU47391-TVU30584	0.417398	TVU11462-TVU40657	0.382096		LPERR01G01140.1-LPERR12G09240.1	0.0681429	LPERR06G16420.1-LPERR06G15310.1	0.219262	LPERR04G03680.2-LPERR04G09600.1	0.627042	LPERR12G10980.1-LPERR12G07470.1	0.167948	LPERR02G29210.1-LPERR03G12250.1	0.37916		Os01t0108200-01-Os10t0419500-01	0.103968	Os12t0152600-01-Os02t0102600-01	0.196703	Os02t0265100-01-Os03t0145150-00	0.488588
Bradi2g21955.1.p-Bradi2g56033.1.p	0.29686	Bradi4g07452.1.p-Bradi4g43860.1.p	0.424113	Bradi2g41675.1.p-Bradi3g04181.1.p	0.328924	Bradi3g57290.1.p-Bradi5g00460.3.p	0.0340335	Bradi2g49640.2.p-Bradi3g07840.1.p	0.241989		Zm00001eb102550_T002-Zm00001eb197720_T001	0.183104	Zm00001eb300650_T001-Zm00001eb350490_T001	0.377962	Zm00001eb352690_T001-Zm00001eb070170_T002	0.362574	Zm00001eb259990_T001-Zm00001eb341900_T001	0.647724	Zm00001eb033920_T001-Zm00001eb165220_T001	0.211618		TVU26930-TVU39910	0.449887	TVU09733-TVU29360	0.51454	TVU11710-TVU41658	0.585272	TVU47389-TVU30602	0.364629	TVU11465-TVU40661	0.253737		LPERR01G01150.1-LPERR12G09260.1	0.443225	LPERR06G16430.1-LPERR06G15320.1	0.305395	LPERR04G03690.1-LPERR04G09610.1	0.528069	LPERR12G10990.1-LPERR12G07480.1	0.376236	LPERR02G29220.1-LPERR03G12260.1	0.209724		Os01t0108400-00-Os10t0419600-00	0.233307	Os12t0152700-01-Os02t0102700-02	0.31687	Os02t0265200-01-Os03t0145200-01	0.292884
Bradi2g21960.3.p-Bradi2g56037.1.p	0.250191	Bradi4g07456.1.p-Bradi4g43870.1.p	0.5755	Bradi2g41680.2.p-Bradi3g04187.1.p	0.493493	Bradi3g57300.1.p-Bradi5g00467.1.p	0.457588	Bradi2g49650.1.p-Bradi3g07850.1.p	0.279336		Zm00001eb102560_T002-Zm00001eb197740_T001	0.555431	Zm00001eb300670_T001-Zm00001eb350500_T002	0.605238	Zm00001eb352700_T001-Zm00001eb070180_T001	0.470282	Zm00001eb260000_T001-Zm00001eb341910_T003	0.645215	Zm00001eb033930_T001-Zm00001eb165230_T001	0.211692		TVU26931-TVU39911	0.0859253	TVU09731-TVU29359	0.570604	TVU11713-TVU41652	0.201167	TVU47397-TVU30594	0.357262	TVU11468-TVU40666	0.611509		LPERR01G01160.1-LPERR12G09270.1	0.195568	LPERR06G16440.1-LPERR06G15330.1	0.241995	LPERR04G03700.1-LPERR04G09620.1	0.0951203	LPERR12G11000.1-LPERR12G07490.1	0.52462	LPERR02G29230.1-LPERR03G12270.1	0.193302		Os01t0108500-00-Os10t0419700-00	0.114797	Os12t0152750-00-Os02t0102800-01	0.469901	Os02t0265300-01-Os03t0145300-01	0.146365
Bradi2g21970.3.p-Bradi2g56050.1.p	0.37834	Bradi4g07458.1.p-Bradi4g43877.1.p	0.251274	Bradi2g41685.1.p-Bradi3g04198.1.p	0.633941	Bradi3g57305.1.p-Bradi5g00472.1.p	0.296487	Bradi2g49660.1.p-Bradi3g07860.1.p	0.28346		Zm00001eb102570_T001-Zm00001eb197750_T001	0.227867	Zm00001eb300680_T003-Zm00001eb350510_T002	0.457742	Zm00001eb352710_T003-Zm00001eb070190_T001	0.396357	Zm00001eb260010_T001-Zm00001eb341920_T001	0.621025	Zm00001eb033950_T004-Zm00001eb165240_T001	0.270828		TVU26921-TVU39912	0.197374	TVU09738-TVU29358	0.413323	TVU11711-TVU41647	0.11537	TVU47398-TVU30613	0.427643	TVU11469-TVU40656	0.335027		LPERR01G01170.1-LPERR12G09280.1	0.427814	LPERR06G16450.1-LPERR06G15340.1	0.284209	LPERR04G03710.1-LPERR04G09630.1	0.248572	LPERR12G11010.1-LPERR12G07500.1	0.0444959	LPERR02G29240.1-LPERR03G12280.1	0.102935		Os01t0108600-02-Os10t0420000-01	0.236815	Os12t0152800-01-Os02t0102850-01	0.190572	Os02t0265400-01-Os03t0145500-01	0.171669
Bradi2g21980.3.p-Bradi2g56060.2.p	0.251423	Bradi4g07460.1.p-Bradi4g43890.1.p	0.438788	Bradi2g41690.1.p-Bradi3g04210.2.p	0.488202	Bradi3g57311.1.p-Bradi5g00478.1.p	0.248028	Bradi2g49670.1.p-Bradi3g07870.1.p	0.23819		Zm00001eb102580_T002-Zm00001eb197770_T001	0.703468	Zm00001eb300690_T001-Zm00001eb350520_T001	0.659287	Zm00001eb352720_T001-Zm00001eb070200_T001	0.353897	Zm00001eb260030_T001-Zm00001eb341930_T001	0.312967	Zm00001eb033960_T003-Zm00001eb165250_T001	0.283612		TVU26924-TVU39914	0.481347	TVU09732-TVU29364	0.628176	TVU11716-TVU41649	0.490165	TVU47394-TVU30619	0.403442	TVU11474-TVU40659	0.403646		LPERR01G01180.1-LPERR12G09290.1	0.114586	LPERR06G16460.1-LPERR06G15350.1	0.41264	LPERR04G03720.1-LPERR04G09640.1	0.518527	LPERR12G11020.1-LPERR12G07510.1	0.110597	LPERR02G29250.1-LPERR03G12290.1	0.125143		Os01t0108700-01-Os10t0420200-01	0.260392	Os12t0152900-01-Os02t0102900-01	0.257428	Os02t0265700-01-Os03t0145600-01	0.291268
Bradi2g21990.1.p-Bradi2g56070.2.p	0.539648	Bradi4g07470.1.p-Bradi4g43900.1.p	0.523294	Bradi2g41696.3.p-Bradi3g04217.2.p	0.414475	Bradi3g57320.1.p-Bradi5g00489.1.p	0.419183	Bradi2g49675.1.p-Bradi3g07877.2.p	0.307852		Zm00001eb102590_T001-Zm00001eb197780_T001	0.559649	Zm00001eb300700_T001-Zm00001eb350530_T001	0.742128	Zm00001eb352740_T001-Zm00001eb070220_T001	0.479674	Zm00001eb260040_T004-Zm00001eb341940_T003	0.104563	Zm00001eb033990_T001-Zm00001eb165260_T001	0.502061		TVU26923-TVU39913	0.526302	TVU09729-TVU29372	0.484072	TVU11717-TVU41656	0.299736	TVU47406-TVU30615	0.510589	TVU11473-TVU40658	0.331617		LPERR01G01190.2-LPERR12G09300.1	0.310619	LPERR06G16470.1-LPERR06G15360.1	0.489957	LPERR04G03740.1-LPERR04G09650.1	0.311552	LPERR12G11030.2-LPERR12G07520.1	0.626026	LPERR02G29260.1-LPERR03G12300.1	0.517672		Os01t0108800-01-Os10t0420266-00	0.155347	Os12t0153200-01-Os02t0102950-00	0.0639469	Os02t0265800-00-Os03t0145700-02	0.552315
Bradi2g22000.1.p-Bradi2g56090.3.p	0.303884	Bradi4g07480.1.p-Bradi4g43910.1.p	0.529022	Bradi2g41702.1.p-Bradi3g04220.1.p	0.317299	Bradi3g57325.1.p-Bradi5g00500.1.p	0.478256	Bradi2g49680.1.p-Bradi3g07887.1.p	0.14587		Zm00001eb102600_T001-Zm00001eb197790_T001	0.212341	Zm00001eb300710_T002-Zm00001eb350540_T001	0.529989	Zm00001eb352750_T001-Zm00001eb070230_T001	0.514492	Zm00001eb260050_T001-Zm00001eb341950_T001	0.585647	Zm00001eb034000_T001-Zm00001eb165270_T001	0.615134		TVU26936-TVU39918	0.191203	TVU09725-TVU29373	0.364122	TVU11718-TVU41651	0.656209	TVU47400-TVU30611	0.396192	TVU11476-TVU40667	0.281646		LPERR01G01200.2-LPERR12G09310.1	0.316884	LPERR06G16480.1-LPERR06G15370.1	0.303635	LPERR04G03750.1-LPERR04G09660.1	0.273151	LPERR12G11040.1-LPERR12G07550.1	0.5301	LPERR02G29270.1-LPERR03G12310.1	0.332444		Os01t0109000-01-Os10t0420332-00	0.0902495	Os12t0153400-00-Os02t0103000-01	0.241859	Os02t0265900-01-Os03t0145751-00	0.393203
Bradi2g22010.1.p-Bradi2g56096.1.p	0.273882	Bradi4g07485.1.p-Bradi4g43920.2.p	0.345036	Bradi2g41710.15.p-Bradi3g04223.1.p	0.344897	Bradi3g57330.1.p-Bradi5g00510.1.p	0.101659	Bradi2g49690.1.p-Bradi3g07897.3.p	0.438838		Zm00001eb102610_T002-Zm00001eb197800_T002	0.256718	Zm00001eb300720_T001-Zm00001eb350550_T001	0.302677	Zm00001eb352760_T004-Zm00001eb070240_T001	0.419084	Zm00001eb260060_T001-Zm00001eb341960_T001	0.460952	Zm00001eb034010_T002-Zm00001eb165280_T001	0.232313		TVU26932-TVU39917	0.329833	TVU09724-TVU29368	0.217041	TVU11720-TVU41659	0.182971	TVU47401-TVU30620	0.0420691	TVU11478-TVU40662	0.589443		LPERR01G01210.1-LPERR12G09330.2	0.288065	LPERR06G16490.1-LPERR06G15380.1	0.178078	LPERR04G03760.1-LPERR04G09670.1	0.181747	LPERR12G11050.1-LPERR12G07560.1	0.20693	LPERR02G29280.1-LPERR03G12320.1	0.0580013		Os01t0109201-01-Os10t0420400-01	0.0706302	Os12t0153433-00-Os02t0103100-01	0.365621	Os02t0266000-01-Os03t0145775-01	0.273378
Bradi2g22020.1.p-Bradi2g56102.3.p	0.141904	Bradi4g07490.2.p-Bradi4g43930.1.p	0.526971	Bradi2g41720.1.p-Bradi3g04227.1.p	0.47707	Bradi3g57335.1.p-Bradi5g00516.1.p	0.433305	Bradi2g49700.1.p-Bradi3g07910.2.p	0.551224		Zm00001eb102620_T001-Zm00001eb197810_T001	0.358735	Zm00001eb300730_T002-Zm00001eb350560_T003	0.471446	Zm00001eb352770_T001-Zm00001eb070250_T001	0.123718	Zm00001eb260070_T001-Zm00001eb341970_T002	0.619837	Zm00001eb034020_T001-Zm00001eb165290_T001	0.238577		TVU26934-TVU39916	0.444485	TVU09728-TVU29367	0.394728	TVU11721-TVU41645	0.355322	TVU47404-TVU30612	0.48806	TVU11472-TVU40665	0.101458		LPERR01G01220.1-LPERR12G09340.1	0.374788	LPERR06G16500.2-LPERR06G15390.2	0.306903	LPERR04G03770.1-LPERR04G09680.1	0.261991	LPERR12G11060.1-LPERR12G07570.1	0.00763972	LPERR02G29290.1-LPERR03G12330.1	0.172124		Os01t0109300-01-Os10t0420800-01	0.420993	Os12t0153500-01-Os02t0103200-00	0.622673	Os02t0266100-02-Os03t0145800-01	0.0951288
Bradi2g22025.1.p-Bradi2g56110.1.p	0.405324	Bradi4g07500.2.p-Bradi4g43933.1.p	0.348632	Bradi2g41730.1.p-Bradi3g04240.1.p	0.601014	Bradi3g57340.1.p-Bradi5g00522.1.p	0.396044	Bradi2g49710.1.p-Bradi3g07914.1.p	0.15381		Zm00001eb102630_T001-Zm00001eb197820_T001	0.396434	Zm00001eb300740_T002-Zm00001eb350570_T001	0.40091	Zm00001eb352780_T001-Zm00001eb070260_T001	0.394326	Zm00001eb260080_T001-Zm00001eb341980_T001	0.476529	Zm00001eb034030_T004-Zm00001eb165300_T001	0.26576		TVU26938-TVU39915	0.154167	TVU09735-TVU29365	0.44445	TVU11719-TVU41650	0.488365	TVU47407-TVU30608	0.40309	TVU11471-TVU40664	0.150125		LPERR01G01230.1-LPERR12G09350.1	0.636788	LPERR06G16510.1-LPERR06G15400.1	0.338389	LPERR04G03780.1-LPERR04G09690.1	0.274615	LPERR12G11070.1-LPERR12G07580.1	0.459964	LPERR02G29300.1-LPERR03G12340.1	0.304007		Os01t0109366-00-Os10t0420900-01	0.290678	Os12t0153600-00-Os02t0103300-01	0.496219	Os02t0266200-01-Os03t0145900-01	0.484651
Bradi2g22030.1.p-Bradi2g56115.1.p	0.37346	Bradi4g07510.3.p-Bradi4g43937.1.p	0.728775	Bradi2g41741.1.p-Bradi3g04250.2.p	0.279437	Bradi3g57342.1.p-Bradi5g00530.2.p	0.349891	Bradi2g49720.1.p-Bradi3g07918.1.p	0.0331956		Zm00001eb102640_T002-Zm00001eb197830_T001	0.630976	Zm00001eb300750_T001-Zm00001eb350580_T001	0.195135	Zm00001eb352790_T001-Zm00001eb070270_T004	0.282386	Zm00001eb260090_T001-Zm00001eb341990_T001	0.57326	Zm00001eb034040_T001-Zm00001eb165310_T003	0.228969		TVU26933-TVU39921	0.329042	TVU09730-TVU29374	0.527681	TVU11724-TVU41660	0.585875	TVU47396-TVU30605	0.0853633	TVU11470-TVU40663	0.247466		LPERR01G01240.1-LPERR12G09360.1	0.16602	LPERR06G16520.1-LPERR06G15410.1	0.168948	LPERR04G03790.1-LPERR04G09700.1	0.233916	LPERR12G11080.2-LPERR12G07590.1	0.256905	LPERR02G29310.1-LPERR03G12350.1	0.361552		Os01t0109432-00-Os10t0421400-00	0.37045	Os12t0153700-00-Os02t0103500-00	0.43484	Os02t0266300-01-Os03t0146000-01	0.379438
Bradi2g22040.2.p-Bradi2g56120.3.p	0.243327	Bradi4g07520.1.p-Bradi4g43950.1.p	0.616547	Bradi2g41750.1.p-Bradi3g04253.1.p	0.169299	Bradi3g57345.1.p-Bradi5g00540.1.p	0.273101	Bradi2g49727.2.p-Bradi3g07926.5.p	0.332477		Zm00001eb102650_T001-Zm00001eb197840_T001	0.378227	Zm00001eb300760_T001-Zm00001eb350590_T003	0.408347	Zm00001eb352800_T001-Zm00001eb070280_T001	0.148488	Zm00001eb260100_T002-Zm00001eb342000_T001	0.277424	Zm00001eb034050_T001-Zm00001eb165320_T001	0.437291		TVU26937-TVU39919	0.291842	TVU09726-TVU29371	0.589146	TVU11725-TVU41654	0.545393	TVU47399-TVU30604	0.4209	TVU11477-TVU40660	0.514696		LPERR01G01250.1-LPERR12G09370.1	0.205443	LPERR06G16530.1-LPERR06G15420.1	0.398375	LPERR04G03800.1-LPERR04G09710.2	0.35757	LPERR12G11090.1-LPERR12G07600.1	0.718568	LPERR02G29320.1-LPERR03G12360.1	0.358764		Os01t0109500-01-Os10t0421500-02	0.157111	Os12t0153900-00-Os02t0103600-01	0.510847	Os02t0266500-01-Os03t0146100-01	0.310318
Bradi2g22045.1.p-Bradi2g56130.3.p	0.278212	Bradi4g07527.1.p-Bradi4g43960.1.p	0.388328	Bradi2g41760.1.p-Bradi3g04256.1.p	0.18947	Bradi3g57350.1.p-Bradi5g00550.1.p	0.278705	Bradi2g49740.1.p-Bradi3g07927.1.p	0.103991		Zm00001eb102660_T001-Zm00001eb197850_T001	0.571805	Zm00001eb300770_T002-Zm00001eb350600_T002	0.357842	Zm00001eb352810_T001-Zm00001eb070290_T002	0.44143	Zm00001eb260110_T001-Zm00001eb342010_T001	0.536396	Zm00001eb034060_T002-Zm00001eb165330_T001	0.623024		TVU26935-TVU39920	0.32844	TVU09736-TVU29369	0.650937	TVU11723-TVU41646	0.362392	TVU47395-TVU30610	0.318424	TVU11475-TVU40669	0.544017		LPERR01G01260.1-LPERR12G09380.1	0.22549	LPERR06G16540.1-LPERR06G15430.1	0.293791	LPERR04G03810.1-LPERR04G09720.1	0.203668	LPERR12G11100.1-LPERR12G07610.1	0.377798	LPERR02G29330.1-LPERR03G12370.1	0.179607		Os01t0109700-01-Os10t0421800-01	0.140634	Os12t0154000-01-Os02t0103700-01	0.571111	Os02t0266800-01-Os03t0146200-01	0.519935
Bradi2g22050.1.p-Bradi2g56145.1.p	0.313987	Bradi4g07534.1.p-Bradi4g43965.1.p	0.488154	Bradi2g41770.1.p-Bradi3g04261.1.p	0.492991	Bradi3g57360.1.p-Bradi5g00560.1.p	0.0601428	Bradi2g49743.1.p-Bradi3g07929.2.p	0.711178		Zm00001eb102670_T001-Zm00001eb197860_T001	0.402124	Zm00001eb300780_T001-Zm00001eb350620_T001	0.355897	Zm00001eb352820_T002-Zm00001eb070300_T001	0.713272	Zm00001eb260120_T002-Zm00001eb342020_T001	0.212864	Zm00001eb034080_T003-Zm00001eb165340_T001	0.209025		TVU26942-TVU39922	0.301667	TVU09737-TVU29375	0.483212	TVU11726-TVU41665	0.320585	TVU47403-TVU30614	0.224628	TVU11484-TVU40670	0.168312		LPERR01G01270.1-LPERR12G09390.1	0.29369	LPERR06G16550.1-LPERR06G15440.1	0.613001	LPERR04G03820.1-LPERR04G09730.1	0.282596	LPERR12G11110.1-LPERR12G07620.1	0.7311	LPERR02G29340.1-LPERR03G12380.1	0.296512		Os01t0109750-01-Os10t0422000-01	0.178385	Os12t0154400-00-Os02t0103800-01	0.084039	Os02t0266900-01-Os03t0146300-01	0.364138
Bradi2g22060.2.p-Bradi2g56160.1.p	0.217538	Bradi4g07536.1.p-Bradi4g43970.1.p	0.361751	Bradi2g41780.1.p-Bradi3g04270.2.p	0.35365	Bradi3g57365.1.p-Bradi5g00570.2.p	0.31885	Bradi2g49747.2.p-Bradi3g07931.1.p	0.530718		Zm00001eb102680_T001-Zm00001eb197870_T001	0.0961463	Zm00001eb300790_T001-Zm00001eb350630_T001	0.556449	Zm00001eb352830_T001-Zm00001eb070310_T001	0.789507	Zm00001eb260130_T001-Zm00001eb342040_T001	0.435869	Zm00001eb034090_T002-Zm00001eb165350_T001	0.26161		TVU26939-TVU39923	0.191775	TVU09734-TVU29370	0.415418	TVU11722-TVU41661	0.554417	TVU47405-TVU30606	0.463243	TVU11486-TVU40668	0.194074		LPERR01G01280.1-LPERR12G09400.1	0.331962	LPERR06G16560.1-LPERR06G15450.1	0.522547	LPERR04G03830.1-LPERR04G09740.1	0.402316	LPERR12G11120.1-LPERR12G07630.1	0.164674	LPERR02G29350.1-LPERR03G12390.1	0.34284		Os01t0110050-01-Os10t0422075-00	0.327929	Os12t0154600-01-Os02t0103850-00	0.253771	Os02t0267000-01-Os03t0146400-01	0.369877
Bradi2g22070.1.p-Bradi2g56170.2.p	0.3827	Bradi4g07538.1.p-Bradi4g43980.1.p	0.419442	Bradi2g41790.1.p-Bradi3g04276.1.p	0.401758	Bradi3g57367.1.p-Bradi5g00580.1.p	0.23679	Bradi2g49760.2.p-Bradi3g07933.1.p	0.619514		Zm00001eb102690_T001-Zm00001eb197880_T001	0.364008	Zm00001eb300810_T001-Zm00001eb350640_T001	0.616368	Zm00001eb352840_T002-Zm00001eb070320_T002	0.535013	Zm00001eb260140_T002-Zm00001eb342050_T001	0.544345	Zm00001eb034100_T001-Zm00001eb165360_T001	0.0973275		TVU26946-TVU39932	0.678763	TVU09741-TVU29366	0.512287	TVU11728-TVU41664	0.249028	TVU47402-TVU30617	0.457068	TVU11485-TVU40675	0.153966		LPERR01G01290.1-LPERR12G09420.1	0.458868	LPERR06G16570.1-LPERR06G15460.1	0.518186	LPERR04G03840.1-LPERR04G09750.1	0.351918	LPERR12G11130.1-LPERR12G07640.1	0.686911	LPERR02G29360.3-LPERR03G12400.1	0.248471		Os01t0110100-01-Os10t0422200-01	0.310938	Os12t0154700-01-Os02t0103900-01	0.199668	Os02t0267200-00-Os03t0146500-02	0.414265
Bradi2g22090.1.p-Bradi2g56180.1.p	0.218709	Bradi4g07541.3.p-Bradi4g43990.1.p	0.515579	Bradi2g41807.1.p-Bradi3g04280.2.p	0.318865	Bradi3g57370.1.p-Bradi5g00590.1.p	0.462614	Bradi2g49767.1.p-Bradi3g07936.1.p	0.168346		Zm00001eb102710_T001-Zm00001eb197890_T001	0.0904227	Zm00001eb300820_T001-Zm00001eb350650_T001	0.382802	Zm00001eb352850_T005-Zm00001eb070330_T001	0.38047	Zm00001eb260150_T001-Zm00001eb342060_T001	0.173511	Zm00001eb034110_T001-Zm00001eb165370_T001	0.0969574		TVU26944-TVU39934	0.559613	TVU09739-TVU29385	0.260047	TVU11729-TVU41667	0.487688	TVU47411-TVU30618	0.533727	TVU11487-TVU40676	0.174007		LPERR01G01300.1-LPERR12G09430.1	0.342722	LPERR06G16580.1-LPERR06G15470.1	0.11074	LPERR04G03850.1-LPERR04G09760.1	0.317737	LPERR12G11140.1-LPERR12G07650.1	0.0665874	LPERR02G29370.1-LPERR03G12410.1	0.307234		Os01t0110200-01-Os10t0422300-00	0.308538	Os12t0154800-01-Os02t0104100-00	0.244107	Os02t0267350-00-Os03t0146600-01	0.0872784
Bradi2g22097.2.p-Bradi2g56190.1.p	0.229367	Bradi4g07551.1.p-Bradi4g43995.1.p	0.306738	Bradi2g41817.1.p-Bradi3g04290.1.p	0.317687	Bradi3g57380.1.p-Bradi5g00600.1.p	0.509577	Bradi2g49770.1.p-Bradi3g07940.1.p	0.291162		Zm00001eb102720_T002-Zm00001eb197900_T001	0.171088	Zm00001eb300830_T001-Zm00001eb350660_T004	0.480489	Zm00001eb352860_T002-Zm00001eb070340_T001	0.386622	Zm00001eb260160_T001-Zm00001eb342070_T001	0.754366	Zm00001eb034120_T002-Zm00001eb165400_T002	0.570706		TVU26945-TVU39933	0.14696	TVU09742-TVU29382	0.509978	TVU11731-TVU41662	0.396413	TVU47415-TVU30616	0.104022	TVU11483-TVU40677	0.554948		LPERR01G01310.1-LPERR12G09440.1	0.199014	LPERR06G16590.1-LPERR06G15480.1	0.401025	LPERR04G03860.1-LPERR04G09770.1	0.496788	LPERR12G11150.1-LPERR12G07660.1	0.526668	LPERR02G29380.1-LPERR03G12420.1	0.193709		Os01t0110400-01-Os10t0422401-01	0.130936	Os12t0154900-00-Os02t0104200-01	0.44624	Os02t0267700-00-Os03t0146900-00	0.401679
Bradi2g22108.1.p-Bradi2g56210.1.p	0.466327	Bradi4g07560.1.p-Bradi4g44000.1.p	0.447303	Bradi2g41830.1.p-Bradi3g04300.3.p	0.426376	Bradi3g57387.1.p-Bradi5g00606.1.p	0.687628	Bradi2g49774.1.p-Bradi3g07942.1.p	0.0848645		Zm00001eb102730_T001-Zm00001eb197910_T001	0.158291	Zm00001eb300840_T001-Zm00001eb350670_T001	0.44793	Zm00001eb352870_T005-Zm00001eb070350_T001	0.323458	Zm00001eb260170_T002-Zm00001eb342080_T001	0.185735	Zm00001eb034130_T001-Zm00001eb165410_T001	0.0881328		TVU26943-TVU39937	0.182724	TVU09744-TVU29383	0.427115	TVU11727-TVU41663	0.406787	TVU47412-TVU30607	0.469471	TVU11479-TVU40671	0.069852		LPERR01G01320.1-LPERR12G09450.2	0.0893242	LPERR06G16600.2-LPERR06G15490.1	0.418749	LPERR04G03870.1-LPERR04G09780.1	0.103291	LPERR12G11160.1-LPERR12G07670.1	0.704713	LPERR02G29390.2-LPERR03G12430.1	0.45301		Os01t0110500-01-Os10t0422500-01	0.125371	Os12t0155000-01-Os02t0104500-01	0.222935	Os02t0267832-00-Os03t0147001-00	0.15846
Bradi2g22119.1.p-Bradi2g56220.4.p	0.561702	Bradi4g07563.1.p-Bradi4g44013.1.p	0.184941	Bradi2g41840.1.p-Bradi3g04310.1.p	0.604219	Bradi3g57400.1.p-Bradi5g00610.1.p	0.281977	Bradi2g49777.1.p-Bradi3g07943.1.p	0.2777		Zm00001eb102740_T001-Zm00001eb197920_T002	0.135836	Zm00001eb300850_T001-Zm00001eb350680_T001	0.2601	Zm00001eb352880_T001-Zm00001eb070360_T001	0.385459	Zm00001eb260180_T001-Zm00001eb342090_T001	0.697658	Zm00001eb034140_T001-Zm00001eb165420_T001	0.351349		TVU26941-TVU39935	0.159527	TVU09745-TVU29386	0.162171	TVU11734-TVU41666	0.345598	TVU47417-TVU30609	0.349131	TVU11482-TVU40673	0.214789		LPERR01G01330.1-LPERR12G09460.1	0.300172	LPERR06G16610.1-LPERR06G15500.1	0.199599	LPERR04G03880.1-LPERR04G09790.1	0.310263	LPERR12G11170.1-LPERR12G07680.1	0.157091	LPERR02G29400.1-LPERR03G12440.1	0.353556		Os01t0110600-00-Os10t0422566-01	0.295542	Os12t0155100-01-Os02t0104700-01	0.519742	Os02t0267900-00-Os03t0147150-00	0.0499722
Bradi2g22130.3.p-Bradi2g56240.1.p	0.399326	Bradi4g07566.1.p-Bradi4g44027.1.p	0.541381	Bradi2g41848.2.p-Bradi3g04315.1.p	0.362579	Bradi3g57410.1.p-Bradi5g00616.2.p	0.495118	Bradi2g49781.2.p-Bradi3g07947.1.p	0.271614		Zm00001eb102760_T002-Zm00001eb197940_T011	0.175308	Zm00001eb300860_T001-Zm00001eb350690_T002	0.317563	Zm00001eb352890_T002-Zm00001eb070390_T001	0.194252	Zm00001eb260190_T001-Zm00001eb342100_T001	0.137686	Zm00001eb034150_T001-Zm00001eb165430_T001	0.139195		TVU26940-TVU39924	0.420909	TVU09743-TVU29384	0.236907	TVU11735-TVU41668	0.465883	TVU47419-TVU30623	0.331483	TVU11481-TVU40672	0.181924		LPERR01G01340.1-LPERR12G09470.1	0.248268	LPERR06G16620.1-LPERR06G15510.1	0.3913	LPERR04G03890.1-LPERR04G09800.1	0.50531	LPERR12G11180.1-LPERR12G07690.1	0.15486	LPERR02G29410.1-LPERR03G12450.1	0.341449		Os01t0110700-01-Os10t0422583-00	0.161002	Os12t0155200-01-Os02t0104800-01	0.612893	Os02t0267975-00-Os03t0147400-01	0.151365
Bradi2g22140.3.p-Bradi2g56250.3.p	0.0517491	Bradi4g07568.1.p-Bradi4g44040.1.p	0.513072	Bradi2g41856.1.p-Bradi3g04321.1.p	0.427925	Bradi3g57420.1.p-Bradi5g00619.1.p	0.395165	Bradi2g49790.2.p-Bradi3g07960.1.p	0.158896		Zm00001eb102770_T002-Zm00001eb197960_T001	0.237519	Zm00001eb300870_T001-Zm00001eb350700_T001	0.679057	Zm00001eb352900_T001-Zm00001eb070400_T001	0.5602	Zm00001eb260200_T001-Zm00001eb342110_T003	0.0491481	Zm00001eb034170_T001-Zm00001eb165440_T001	0.117827		TVU26958-TVU39943	0.368989	TVU09740-TVU29378	0.347495	TVU11736-TVU41669	0.540069	TVU47418-TVU30624	0.342408	TVU11480-TVU40674	0.084896		LPERR01G01350.1-LPERR12G09480.1	0.585221	LPERR06G16630.1-LPERR06G15520.1	0.184497	LPERR04G03900.1-LPERR04G09810.1	0.300159	LPERR12G11190.1-LPERR12G07700.1	0.652406	LPERR02G29420.1-LPERR03G12460.1	0.390684		Os01t0110800-01-Os10t0422600-01	0.41319	Os12t0155250-00-Os02t0105000-01	0.155306	Os02t0268050-00-Os03t0147550-00	0.15909
Bradi2g22150.1.p-Bradi2g56260.1.p	0.258653	Bradi4g07570.1.p-Bradi4g44050.2.p	0.449265	Bradi2g41864.1.p-Bradi3g04330.2.p	0.342409	Bradi3g57425.3.p-Bradi5g00622.1.p	0.328634	Bradi2g49792.1.p-Bradi3g07965.1.p	0.179944		Zm00001eb102780_T002-Zm00001eb197970_T003	0.282249	Zm00001eb300880_T001-Zm00001eb350710_T003	0.520748	Zm00001eb352910_T001-Zm00001eb070410_T002	0.273772	Zm00001eb260210_T004-Zm00001eb342120_T003	0.13788	Zm00001eb034180_T001-Zm00001eb165450_T001	0.56147		TVU26956-TVU39941	0.35884	TVU09750-TVU29379	0.37836	TVU11733-TVU41672	0.427192	TVU47410-TVU30625	0.5985	TVU11493-TVU40678	0.168716		LPERR01G01360.1-LPERR12G09490.1	0.307312	LPERR06G16650.1-LPERR06G15530.1	0.356354	LPERR04G03910.1-LPERR04G09820.1	0.516018	LPERR12G11200.1-LPERR12G07710.1	0.38634	LPERR02G29430.1-LPERR03G12470.1	0.629739		Os01t0111000-00-Os10t0422700-01	0.342207	Os12t0155300-01-Os02t0105100-01	0.174687	Os02t0268100-01-Os03t0147700-01	0.478284
Bradi2g22160.1.p-Bradi2g56267.1.p	0.195597	Bradi4g07580.2.p-Bradi4g44060.1.p	0.367131	Bradi2g41872.1.p-Bradi3g04342.1.p	0.309354	Bradi3g57430.1.p-Bradi5g00630.1.p	0.393717	Bradi2g49795.2.p-Bradi3g07970.3.p	0.248215		Zm00001eb102790_T003-Zm00001eb197980_T001	0.1028	Zm00001eb300890_T001-Zm00001eb350730_T001	0.304426	Zm00001eb352920_T002-Zm00001eb070420_T001	0.635062	Zm00001eb260220_T001-Zm00001eb342130_T001	0.763818	Zm00001eb034190_T001-Zm00001eb165460_T001	0.549839		TVU26948-TVU39942	0.212996	TVU09757-TVU29381	0.67339	TVU11732-TVU41671	0.412875	TVU47416-TVU30621	0.578078	TVU11488-TVU40680	0.180973		LPERR01G01370.1-LPERR12G09500.1	0.373115	LPERR06G16660.1-LPERR06G15540.1	0.321619	LPERR04G03920.1-LPERR04G09830.1	0.272422	LPERR12G11210.1-LPERR12G07720.1	0.201676	LPERR02G29440.1-LPERR03G12480.1	0.173179		Os01t0111100-01-Os10t0422800-01	0.562326	Os12t0155400-00-Os02t0105200-01	0.266542	Os02t0268300-00-Os03t0147900-01	0.612816
Bradi2g22170.1.p-Bradi2g56274.2.p	0.294134	Bradi4g07590.1.p-Bradi4g44070.1.p	0.413688	Bradi2g41880.2.p-Bradi3g04350.2.p	0.270846	Bradi3g57440.2.p-Bradi5g00640.1.p	0.719938	Bradi2g49800.1.p-Bradi3g07980.1.p	0.335811		Zm00001eb102800_T002-Zm00001eb197990_T001	0.629816	Zm00001eb300900_T003-Zm00001eb350740_T002	0.240955	Zm00001eb352930_T001-Zm00001eb070430_T003	0.591623	Zm00001eb260230_T001-Zm00001eb342140_T001	0.521227	Zm00001eb034200_T001-Zm00001eb165470_T001	0.0801139		TVU26954-TVU39926	0.159298	TVU09755-TVU29380	0.601031	TVU11738-TVU41673	0.390011	TVU47413-TVU30628	0.0422493	TVU11489-TVU40683	0.55947		LPERR01G01380.1-LPERR12G09520.1	0.342342	LPERR06G16670.1-LPERR06G15550.1	0.499548	LPERR04G03930.1-LPERR04G09840.1	0.394331	LPERR12G11220.1-LPERR12G07730.1	0.184521	LPERR02G29450.1-LPERR03G12490.1	0.263601		Os01t0111200-01-Os10t0423000-01	0.153229	Os12t0156000-00-Os02t0105300-01	0.330096	Os02t0268400-00-Os03t0148000-01	0.591802
Bradi2g22180.1.p-Bradi2g56281.2.p	0.0942121	Bradi4g07595.1.p-Bradi4g44077.3.p	0.208942	Bradi2g41890.1.p-Bradi3g04360.1.p	0.308792	Bradi3g57445.1.p-Bradi5g00650.1.p	0.190651	Bradi2g49808.2.p-Bradi3g07988.2.p	0.323833		Zm00001eb102810_T001-Zm00001eb198000_T001	0.590967	Zm00001eb300910_T003-Zm00001eb350750_T001	0.603151	Zm00001eb352940_T001-Zm00001eb070440_T001	0.565857	Zm00001eb260240_T001-Zm00001eb342150_T001	0.637254	Zm00001eb034220_T003-Zm00001eb165480_T001	0.146463		TVU26949-TVU39940	0.390341	TVU09746-TVU29387	0.46349	TVU11737-TVU41670	0.160884	TVU47409-TVU30627	0.367057	TVU11495-TVU40681	0.182718		LPERR01G01390.1-LPERR12G09530.1	0.360178	LPERR06G16680.1-LPERR06G15560.1	0.327888	LPERR04G03940.1-LPERR04G09850.1	0.66742	LPERR12G11230.1-LPERR12G07740.2	0.306114	LPERR02G29460.1-LPERR03G12500.1	0.32944		Os01t0111300-01-Os10t0423300-00	0.165051	Os12t0156100-01-Os02t0105400-01	0.349099	Os02t0268500-00-Os03t0148300-00	0.439743
Bradi2g22187.1.p-Bradi2g56290.1.p	0.0250346	Bradi4g07602.1.p-Bradi4g44085.1.p	0.324949	Bradi2g41900.1.p-Bradi3g04370.1.p	0.458847	Bradi3g57450.1.p-Bradi5g00660.2.p	0.508367	Bradi2g49817.1.p-Bradi3g07997.4.p	0.342575		Zm00001eb102820_T001-Zm00001eb198010_T005	0.493749	Zm00001eb300920_T001-Zm00001eb350760_T002	0.591913	Zm00001eb352950_T001-Zm00001eb070450_T001	0.398018	Zm00001eb260250_T001-Zm00001eb342160_T001	0.722396	Zm00001eb034230_T001-Zm00001eb165490_T001	0.109056		TVU26955-TVU39931	0.392068	TVU09749-TVU29388	0.594784	TVU11730-TVU41678	0.481197	TVU47414-TVU30626	0.367057	TVU11496-TVU40682	0.21559		LPERR01G01400.1-LPERR12G09540.1	0.342017	LPERR06G16690.1-LPERR06G15570.1	0.269912	LPERR04G03950.1-LPERR04G09860.1	0.206123	LPERR12G11240.1-LPERR12G07750.1	0.504515	LPERR02G29470.1-LPERR03G12510.1	0.590846		Os01t0111400-01-Os10t0423400-00	0.181641	Os12t0156200-00-Os02t0105500-01	0.17076	Os02t0268600-00-Os03t0148400-01	0.315439
Bradi2g22194.1.p-Bradi2g56300.1.p	0.502926	Bradi4g07607.1.p-Bradi4g44093.1.p	0.472228	Bradi2g41910.2.p-Bradi3g04375.1.p	0.26985	Bradi3g57460.1.p-Bradi5g00665.1.p	0.529641	Bradi2g49830.1.p-Bradi3g08010.1.p	0.087844		Zm00001eb102830_T001-Zm00001eb198030_T001	0.612525	Zm00001eb300930_T001-Zm00001eb350770_T002	0.412972	Zm00001eb352960_T001-Zm00001eb070460_T001	0.783614	Zm00001eb260260_T001-Zm00001eb342170_T001	0.336014	Zm00001eb034240_T002-Zm00001eb165500_T001	0.166676		TVU26950-TVU39930	0.503894	TVU09748-TVU29377	0.526609	TVU11739-TVU41675	0.444076	TVU47408-TVU30622	0.544133	TVU11494-TVU40679	0.189197		LPERR01G01410.1-LPERR12G09550.1	0.42935	LPERR06G16700.1-LPERR06G15580.1	0.166835	LPERR04G03960.1-LPERR04G09870.1	0.33793	LPERR12G11250.1-LPERR12G07760.1	0.291199	LPERR02G29480.1-LPERR03G12520.1	0.13496		Os01t0111500-01-Os10t0423501-00	0.590282	Os12t0156400-01-Os02t0105600-00	0.393022	Os02t0268675-00-Os03t0148700-01	0.260007
Bradi2g22200.6.p-Bradi2g56310.1.p	0.659582	Bradi4g07610.7.p-Bradi4g44101.1.p	0.232846	Bradi2g41915.1.p-Bradi3g04381.1.p	0.23979	Bradi3g57470.1.p-Bradi5g00673.2.p	0.505505	Bradi2g49840.2.p-Bradi3g08020.1.p	0.29457		Zm00001eb102840_T001-Zm00001eb198020_T001	0.147968	Zm00001eb300940_T001-Zm00001eb350780_T001	0.39303	Zm00001eb352970_T001-Zm00001eb070480_T004	0.386756	Zm00001eb260270_T002-Zm00001eb342190_T001	0.536324	Zm00001eb034250_T001-Zm00001eb165510_T003	0.117403		TVU26953-TVU39936	0.561126	TVU09747-TVU29376	0.378568	TVU11740-TVU41674	0.624352	TVU47423-TVU30631	0.37904	TVU11491-TVU40684	0.0426806		LPERR01G01420.1-LPERR12G09560.1	0.27484	LPERR06G16710.1-LPERR06G15590.1	0.37943	LPERR04G03970.1-LPERR04G09880.1	0.48521	LPERR12G11260.1-LPERR12G07770.1	0.0363883	LPERR02G29490.1-LPERR03G12530.1	0.10372		Os01t0111600-01-Os10t0423700-00	0.224473	Os12t0156500-00-Os02t0105800-01	0.205163	Os02t0269000-01-Os03t0148800-01	0.673698
Bradi2g22205.1.p-Bradi2g56320.1.p	0.461505	Bradi4g07620.1.p-Bradi4g44110.1.p	0.439981	Bradi2g41922.1.p-Bradi3g04387.1.p	0.283331	Bradi3g57480.1.p-Bradi5g00676.1.p	0.267824	Bradi2g49850.1.p-Bradi3g08030.2.p	0.551979		Zm00001eb102850_T002-Zm00001eb198040_T001	0.402251	Zm00001eb300950_T001-Zm00001eb350790_T001	0.33754	Zm00001eb352990_T001-Zm00001eb070490_T002	0.291044	Zm00001eb260280_T001-Zm00001eb342200_T001	0.303615	Zm00001eb034260_T001-Zm00001eb165520_T001	0.379569		TVU26952-TVU39938	0.0940918	TVU09754-TVU29389	0.149606	TVU11745-TVU41679	0.282459	TVU47425-TVU30632	0.366907	TVU11497-TVU40686	0.403094		LPERR01G01430.1-LPERR12G09570.1	0.242708	LPERR06G16720.1-LPERR06G15600.1	0.339541	LPERR04G03980.1-LPERR04G09890.1	0.492271	LPERR12G11270.1-LPERR12G07780.2	0.36752	LPERR02G29500.1-LPERR03G12540.1	0.244865		Os01t0111700-01-Os10t0423800-00	0.530665	Os12t0156866-00-Os02t0106001-00	0.123515	Os02t0269200-01-Os03t0149000-01	0.224865
Bradi2g22210.1.p-Bradi2g56330.1.p	0.202181	Bradi4g07630.1.p-Bradi4g44120.7.p	0.497107	Bradi2g41927.1.p-Bradi3g04391.1.p	0.42605	Bradi3g57486.1.p-Bradi5g00680.1.p	0.452758	Bradi2g49860.1.p-Bradi3g08035.1.p	0.0409304		Zm00001eb102860_T001-Zm00001eb198050_T001	0.623621	Zm00001eb300960_T002-Zm00001eb350800_T001	0.346914	Zm00001eb353020_T001-Zm00001eb070500_T001	0.211166	Zm00001eb260290_T001-Zm00001eb342210_T001	0.456025	Zm00001eb034280_T001-Zm00001eb165530_T004	0.163761		TVU26960-TVU39928	0.088456	TVU09752-TVU29395	0.233046	TVU11742-TVU41680	0.290652	TVU47429-TVU30630	0.696188	TVU11492-TVU40687	0.562775		LPERR01G01440.1-LPERR12G09580.1	0.18495	LPERR06G16740.1-LPERR06G15610.1	0.4022	LPERR04G03990.1-LPERR04G09900.1	0.699437	LPERR12G11280.1-LPERR12G07790.1	0.374619	LPERR02G29510.1-LPERR03G12560.1	0.129967		Os01t0111800-01-Os10t0423900-00	0.34491	Os12t0156883-00-Os02t0105900-01	0.112702	Os02t0269400-00-Os03t0149100-01	0.454598
Bradi2g22215.1.p-Bradi2g56340.1.p	0.386196	Bradi4g07637.1.p-Bradi4g44130.1.p	0.34169	Bradi2g41930.2.p-Bradi3g04395.1.p	0.474673	Bradi3g57491.1.p-Bradi5g00690.1.p	0.169837	Bradi2g49870.1.p-Bradi3g08040.1.p	0.171379		Zm00001eb102870_T001-Zm00001eb198060_T001	0.437657	Zm00001eb300970_T001-Zm00001eb350820_T003	0.242776	Zm00001eb353030_T002-Zm00001eb070510_T001	0.3263	Zm00001eb260300_T001-Zm00001eb342220_T001	0.531937	Zm00001eb034290_T004-Zm00001eb165540_T001	0.386224		TVU26961-TVU39925	0.211373	TVU09751-TVU29391	0.424798	TVU11744-TVU41676	0.489478	TVU47424-TVU30629	0.492158	TVU11490-TVU40689	0.315018		LPERR01G01450.1-LPERR12G09590.1	0.316472	LPERR06G16750.1-LPERR06G15620.1	0.400661	LPERR04G04000.1-LPERR04G09910.1	0.644405	LPERR12G11290.1-LPERR12G07800.1	0.480612	LPERR02G29520.1-LPERR03G12570.1	0.281196		Os01t0111900-01-Os10t0424100-00	0.374825	Os12t0156900-00-Os02t0106100-01	0.563459	Os02t0269600-00-Os03t0149200-01	0.428244
Bradi2g22220.2.p-Bradi2g56347.2.p	0.342567	Bradi4g07650.3.p-Bradi4g44140.3.p	0.212107	Bradi2g41941.1.p-Bradi3g04410.1.p	0.539725	Bradi3g57492.1.p-Bradi5g00700.4.p	0.422525	Bradi2g49875.1.p-Bradi3g08050.2.p	0.46807		Zm00001eb102880_T001-Zm00001eb198070_T001	0.554767	Zm00001eb300980_T001-Zm00001eb350830_T001	0.306343	Zm00001eb353040_T001-Zm00001eb070520_T003	0.323471	Zm00001eb260310_T001-Zm00001eb342230_T001	0.368904	Zm00001eb034300_T001-Zm00001eb165550_T001	0.416108		TVU26951-TVU39939	0.187341	TVU09756-TVU29394	0.313937	TVU11741-TVU41677	0.412035	TVU47428-TVU30633	0.244511	TVU11500-TVU40685	0.502311		LPERR01G01460.1-LPERR12G09600.1	0.170002	LPERR06G16760.1-LPERR06G15630.1	0.45803	LPERR04G04010.1-LPERR04G09920.1	0.458055	LPERR12G11300.1-LPERR12G07810.1	0.348422	LPERR02G29530.1-LPERR03G12580.2	0.034601		Os01t0112000-01-Os10t0424400-00	0.300586	Os12t0157000-01-Os02t0106201-00	0.306075	Os02t0269650-01-Os03t0149300-01	0.301013
Bradi2g22221.1.p-Bradi2g56360.2.p	0.288947	Bradi4g07660.1.p-Bradi4g44145.1.p	0.635174	Bradi2g41945.1.p-Bradi3g04420.1.p	0.17156	Bradi3g57496.1.p-Bradi5g00710.2.p	0.257728	Bradi2g49880.1.p-Bradi3g08060.1.p	0.490879		Zm00001eb102890_T001-Zm00001eb198080_T001	0.135941	Zm00001eb300990_T001-Zm00001eb350850_T001	0.12439	Zm00001eb353050_T001-Zm00001eb070540_T001	0.323762	Zm00001eb260320_T001-Zm00001eb342240_T001	0.400782	Zm00001eb034310_T001-Zm00001eb165560_T001	0.661885		TVU26959-TVU39927	0.312154	TVU09753-TVU29402	0.0886083	TVU11743-TVU41682	0.232146	TVU47421-TVU30643	0.37573	TVU11499-TVU40688	0.543046		LPERR01G01470.1-LPERR12G09610.1	0.258417	LPERR06G16770.1-LPERR06G15640.1	0.344303	LPERR04G04020.1-LPERR04G09930.1	0.301991	LPERR12G11310.1-LPERR12G07820.3	0.255596	LPERR02G29540.1-LPERR03G12590.1	0.464079		Os01t0112100-01-Os10t0425400-01	0.262831	Os12t0157066-00-Os02t0106300-01	0.290763	Os02t0270100-00-Os03t0149400-01	0.400021
Bradi2g22222.1.p-Bradi2g56370.2.p	0.434212	Bradi4g07665.1.p-Bradi4g44151.1.p	0.646525	Bradi2g41950.1.p-Bradi3g04430.1.p	0.118231	Bradi3g57500.1.p-Bradi5g00720.1.p	0.188378	Bradi2g49890.1.p-Bradi3g08070.3.p	0.135222		Zm00001eb102900_T001-Zm00001eb198090_T001	0.335088	Zm00001eb301000_T001-Zm00001eb350860_T001	0.102967	Zm00001eb353070_T001-Zm00001eb070550_T001	0.190399	Zm00001eb260330_T001-Zm00001eb342250_T001	0.335857	Zm00001eb034320_T001-Zm00001eb165570_T001	0.75258		TVU26957-TVU39929	0.635612	TVU09765-TVU29397	0.270227	TVU11748-TVU41687	0.18745	TVU47420-TVU30635	0.381682	TVU11498-TVU40692	0.14256		LPERR01G01480.1-LPERR12G09620.1	0.187578	LPERR06G16780.1-LPERR06G15650.1	0.46385	LPERR04G04030.1-LPERR04G09940.3	0.558033	LPERR12G11320.1-LPERR12G07830.1	0.155006	LPERR02G29550.1-LPERR03G12600.1	0.149158		Os01t0112201-01-Os10t0425700-00	0.439593	Os12t0157200-01-Os02t0106600-01	0.165557	Os02t0270200-01-Os03t0149700-00	0.392861
Bradi2g22224.1.p-Bradi2g56375.1.p	0.263603	Bradi4g07670.2.p-Bradi4g44157.1.p	0.482234	Bradi2g41953.1.p-Bradi3g04440.2.p	0.23514	Bradi3g57510.2.p-Bradi5g00731.1.p	0.142314	Bradi2g49900.1.p-Bradi3g08075.2.p	0.189219		Zm00001eb102910_T001-Zm00001eb198100_T001	0.361189	Zm00001eb301010_T001-Zm00001eb350870_T001	0.1376	Zm00001eb353080_T003-Zm00001eb070560_T001	0.526307	Zm00001eb260340_T001-Zm00001eb342260_T001	0.325402	Zm00001eb034330_T001-Zm00001eb165580_T001	0.0209491		TVU26947-TVU39949	0.586965	TVU09762-TVU29400	0.429817	TVU11750-TVU41684	0.250652	TVU47422-TVU30638	0.446171	TVU11502-TVU40691	0.327683		LPERR01G01490.1-LPERR12G09630.1	0.11679	LPERR06G16790.1-LPERR06G15660.2	0.218919	LPERR04G04040.1-LPERR04G09950.1	0.427264	LPERR12G11330.1-LPERR12G07840.2	0.259998	LPERR02G29560.1-LPERR03G12610.1	0.0995365		Os01t0112300-01-Os10t0425900-01	0.183977	Os12t0157400-00-Os02t0106700-01	0.145045	Os02t0270350-00-Os03t0149800-01	0.616556
Bradi2g22226.1.p-Bradi2g56380.1.p	0.534309	Bradi4g07680.3.p-Bradi4g44167.2.p	0.440667	Bradi2g41957.3.p-Bradi3g04450.1.p	0.20048	Bradi3g57520.1.p-Bradi5g00740.2.p	0.362375	Bradi2g49906.1.p-Bradi3g08080.2.p	0.165571		Zm00001eb102920_T003-Zm00001eb198110_T001	0.282731	Zm00001eb301020_T001-Zm00001eb350880_T001	0.194445	Zm00001eb353090_T001-Zm00001eb070570_T003	0.550821	Zm00001eb260350_T003-Zm00001eb342270_T002	0.369432	Zm00001eb034350_T001-Zm00001eb165590_T001	0.249516		TVU26962-TVU39948	0.624847	TVU09766-TVU29399	0.400991	TVU11749-TVU41681	0.342087	TVU47427-TVU30641	0.265762	TVU11501-TVU40690	0.362613		LPERR01G01500.1-LPERR12G09640.1	0.331218	LPERR06G16800.1-LPERR06G15670.1	0.548049	LPERR04G04050.1-LPERR04G09960.1	0.173806	LPERR12G11350.1-LPERR12G07850.1	0.343231	LPERR02G29570.1-LPERR03G12620.1	0.282599		Os01t0112400-01-Os10t0426100-00	0.408096	Os12t0157700-00-Os02t0106800-01	0.142669	Os02t0270800-00-Os03t0150200-00	0.35968
Bradi2g22227.1.p-Bradi2g56387.2.p	0.595396	Bradi4g07685.1.p-Bradi4g44178.1.p	0.231328	Bradi2g41963.1.p-Bradi3g04460.1.p	0.177565	Bradi3g57525.1.p-Bradi5g00746.1.p	0.524885	Bradi2g49912.1.p-Bradi3g08090.1.p	0.416197		Zm00001eb102930_T002-Zm00001eb198120_T002	0.225765	Zm00001eb301030_T001-Zm00001eb350890_T003	0.636643	Zm00001eb353100_T001-Zm00001eb070580_T001	0.174331	Zm00001eb260360_T001-Zm00001eb342280_T002	0.130954	Zm00001eb034360_T001-Zm00001eb165600_T002	0.168084		TVU26969-TVU39950	0.613195	TVU09760-TVU29390	0.39008	TVU11746-TVU41690	0.482701	TVU47426-TVU30636	0.3671	TVU11510-TVU40702	0.276598		LPERR01G01510.1-LPERR12G09650.1	0.0804735	LPERR06G16810.1-LPERR06G15680.1	0.119019	LPERR04G04060.1-LPERR04G09970.1	0.349016	LPERR12G11360.1-LPERR12G07860.1	0.286724	LPERR02G29580.1-LPERR03G12630.1	0.0227533		Os01t0112500-01-Os10t0426300-00	0.290872	Os12t0158300-01-Os02t0106900-01	0.396812	Os02t0270900-00-Os03t0150500-01	0.275136
Bradi2g22228.1.p-Bradi2g56397.1.p	0.148672	Bradi4g07690.2.p-Bradi4g44190.2.p	0.483276	Bradi2g41970.1.p-Bradi3g04467.1.p	0.174228	Bradi3g57531.1.p-Bradi5g00750.1.p	0.441154	Bradi2g49920.1.p-Bradi3g08100.1.p	0.271709		Zm00001eb102940_T001-Zm00001eb198140_T003	0.105148	Zm00001eb301040_T003-Zm00001eb350900_T001	0.29992	Zm00001eb353110_T001-Zm00001eb070600_T001	0.399658	Zm00001eb260370_T002-Zm00001eb342290_T003	0.418531	Zm00001eb034370_T001-Zm00001eb165610_T001	0.60578		TVU26970-TVU39946	0.419071	TVU09759-TVU29392	0.363908	TVU11747-TVU41685	0.532631	TVU47433-TVU30640	0.416578	TVU11504-TVU40698	0.281189		LPERR01G01520.1-LPERR12G09660.1	0.103196	LPERR06G16820.1-LPERR06G15690.1	0.156812	LPERR04G04070.1-LPERR04G09980.1	0.308893	LPERR12G11370.1-LPERR12G07870.1	0.391548	LPERR02G29590.1-LPERR03G12640.1	0.221832		Os01t0112600-01-Os10t0426450-00	0.227582	Os12t0158400-00-Os02t0106966-00	0.275601	Os02t0271000-01-Os03t0150550-00	0.299563
Bradi2g22230.1.p-Bradi2g56410.1.p	0.20224	Bradi4g07700.5.p-Bradi4g44200.1.p	0.287356	Bradi2g41971.1.p-Bradi3g04480.1.p	0.389378	Bradi3g57536.1.p-Bradi5g00755.1.p	0.40557	Bradi2g49930.1.p-Bradi3g08110.1.p	0.475964		Zm00001eb102950_T001-Zm00001eb198150_T001	0.236202	Zm00001eb301050_T001-Zm00001eb350910_T001	0.374285	Zm00001eb353120_T001-Zm00001eb070610_T001	0.563319	Zm00001eb260380_T002-Zm00001eb342300_T001	0.819152	Zm00001eb034390_T001-Zm00001eb165620_T001	0.0367469		TVU26968-TVU39945	0.521462	TVU09764-TVU29396	0.43552	TVU11753-TVU41686	0.363647	TVU47438-TVU30639	0.56272	TVU11503-TVU40693	0.373203		LPERR01G01530.1-LPERR12G09670.1	0.179188	LPERR06G16830.1-LPERR06G15700.1	0.431334	LPERR04G04080.1-LPERR04G09990.1	0.35753	LPERR12G11390.1-LPERR12G07880.4	0.305535	LPERR02G29600.1-LPERR03G12650.1	0.175037		Os01t0112800-00-Os10t0426600-01	0.421412	Os12t0158600-00-Os02t0107000-01	0.293366	Os02t0271600-00-Os03t0150600-01	0.343324
Bradi2g22241.1.p-Bradi2g56412.1.p	0.167516	Bradi4g07708.1.p-Bradi4g44205.1.p	0.600882	Bradi2g41973.5.p-Bradi3g04490.1.p	0.277216	Bradi3g57540.2.p-Bradi5g00761.1.p	0.337563	Bradi2g49945.2.p-Bradi3g08115.1.p	0.220688		Zm00001eb102960_T001-Zm00001eb198170_T001	0.172683	Zm00001eb301060_T001-Zm00001eb350920_T003	0.357627	Zm00001eb353130_T001-Zm00001eb070620_T001	0.205893	Zm00001eb260390_T001-Zm00001eb342310_T001	0.439984	Zm00001eb034400_T001-Zm00001eb165630_T001	0.038852		TVU26963-TVU39947	0.344436	TVU09763-TVU29393	0.476502	TVU11758-TVU41683	0.364944	TVU47439-TVU30642	0.520018	TVU11509-TVU40700	0.404177		LPERR01G01540.1-LPERR12G09680.1	0.310335	LPERR06G16840.2-LPERR06G15710.1	0.183516	LPERR04G04090.1-LPERR04G10000.1	0.144271	LPERR12G11400.1-LPERR12G07890.3	0.363453	LPERR02G29610.1-LPERR03G12660.1	0.304108		Os01t0113000-00-Os10t0426700-01	0.233616	Os12t0158700-01-Os02t0107200-01	0.263973	Os02t0271900-01-Os03t0150700-00	0.379592
Bradi2g22250.1.p-Bradi2g56414.1.p	0.509996	Bradi4g07717.1.p-Bradi4g44207.1.p	0.443078	Bradi2g41977.1.p-Bradi3g04493.1.p	0.246821	Bradi3g57550.1.p-Bradi5g00770.1.p	0.71336	Bradi2g49960.1.p-Bradi3g08120.3.p	0.172713		Zm00001eb102970_T001-Zm00001eb198180_T001	0.269097	Zm00001eb301070_T001-Zm00001eb350930_T001	0.218669	Zm00001eb353140_T001-Zm00001eb070630_T001	0.39366	Zm00001eb260410_T001-Zm00001eb342320_T001	0.406976	Zm00001eb034410_T001-Zm00001eb165640_T001	0.394345		TVU26965-TVU39944	0.172157	TVU09761-TVU29403	0.358767	TVU11762-TVU41689	0.347658	TVU47435-TVU30637	0.483718	TVU11507-TVU40697	0.408807		LPERR01G01550.2-LPERR12G09690.1	0.570909	LPERR06G16850.1-LPERR06G15720.1	0.225808	LPERR04G04100.1-LPERR04G10010.1	0.23463	LPERR12G11410.1-LPERR12G07900.1	0.395957	LPERR02G29620.1-LPERR03G12670.1	0.202558		Os01t0113150-00-Os10t0427100-01	0.133307	Os12t0158800-01-Os02t0107251-01	0.339394	Os02t0272100-00-Os03t0150800-01	0.476608
Bradi2g22260.1.p-Bradi2g56416.1.p	0.422361	Bradi4g07730.1.p-Bradi4g44211.1.p	0.457673	Bradi2g41990.1.p-Bradi3g04496.1.p	0.350569	Bradi3g57560.1.p-Bradi5g00777.3.p	0.261504	Bradi2g49965.1.p-Bradi3g08127.1.p	0.0438963		Zm00001eb102980_T002-Zm00001eb198190_T001	0.538984	Zm00001eb301080_T001-Zm00001eb350940_T001	0.520897	Zm00001eb353150_T001-Zm00001eb070640_T001	0.430436	Zm00001eb260420_T001-Zm00001eb342330_T001	0.187117	Zm00001eb034420_T001-Zm00001eb165650_T001	0.172024		TVU26964-TVU39955	0.106886	TVU09758-TVU29398	0.39551	TVU11759-TVU41688	0.476384	TVU47434-TVU30634	0.0595864	TVU11505-TVU40701	0.232538		LPERR01G01560.1-LPERR12G09700.2	0.568118	LPERR06G16860.1-LPERR06G15730.1	0.0854331	LPERR04G04110.1-LPERR04G10020.1	0.632882	LPERR12G11420.1-LPERR12G07910.1	0.155513	LPERR02G29630.1-LPERR03G12680.1	0.23458		Os01t0113200-01-Os10t0427300-02	0.200766	Os12t0158900-00-Os02t0107300-01	0.241712	Os02t0272200-00-Os03t0150901-00	0.337337
Bradi2g22269.1.p-Bradi2g56422.1.p	0.547983	Bradi4g07735.1.p-Bradi4g44214.1.p	0.230875	Bradi2g41995.1.p-Bradi3g04500.1.p	0.218026	Bradi3g57567.1.p-Bradi5g00790.2.p	0.282693	Bradi2g49980.1.p-Bradi3g08138.1.p	0.566833		Zm00001eb102990_T001-Zm00001eb198200_T001	0.688867	Zm00001eb301090_T002-Zm00001eb350950_T001	0.336381	Zm00001eb353160_T001-Zm00001eb070660_T001	0.401312	Zm00001eb260430_T001-Zm00001eb342340_T002	0.642576	Zm00001eb034430_T001-Zm00001eb165660_T001	0.328588		TVU26971-TVU39954	0.240401	TVU09767-TVU29401	0.284258	TVU11761-TVU41701	0.498927	TVU47431-TVU30646	0.404065	TVU11508-TVU40695	0.179102		LPERR01G01570.1-LPERR12G09710.1	0.287408	LPERR06G16870.1-LPERR06G15740.1	0.663935	LPERR04G04120.1-LPERR04G10030.1	0.167147	LPERR12G11430.1-LPERR12G07920.1	0.219108	LPERR02G29640.1-LPERR03G12690.2	0.463916		Os01t0113300-01-Os10t0427600-01	0.330677	Os12t0159000-01-Os02t0107350-00	0.449636	Os02t0272300-01-Os03t0151000-00	0.31021
Bradi2g22278.2.p-Bradi2g56430.1.p	0.220682	Bradi4g07740.1.p-Bradi4g44217.4.p	0.503729	Bradi2g42000.1.p-Bradi3g04510.1.p	0.26029	Bradi3g57580.1.p-Bradi5g00800.1.p	0.524352	Bradi2g49986.1.p-Bradi3g08150.3.p	0.416762		Zm00001eb103000_T001-Zm00001eb198210_T001	0.488972	Zm00001eb301100_T001-Zm00001eb350960_T001	0.55733	Zm00001eb353170_T002-Zm00001eb070670_T001	0.460145	Zm00001eb260440_T001-Zm00001eb342350_T001	0.0492101	Zm00001eb034440_T001-Zm00001eb165670_T001	0.256066		TVU26966-TVU39958	0.141391	TVU09772-TVU29409	0.442307	TVU11751-TVU41696	0.473411	TVU47432-TVU30645	0.204099	TVU11511-TVU40696	0.261941		LPERR01G01580.2-LPERR12G09730.1	0.209697	LPERR06G16880.1-LPERR06G15750.1	0.255441	LPERR04G04130.1-LPERR04G10040.1	0.668299	LPERR12G11440.1-LPERR12G07930.1	0.484626	LPERR02G29650.1-LPERR03G12700.1	0.0952788		Os01t0113325-00-Os10t0427700-01	0.564303	Os12t0159100-01-Os02t0107600-01	0.26885	Os02t0272350-01-Os03t0151100-01	0.256484
Bradi2g22284.2.p-Bradi2g56435.1.p	0.234175	Bradi4g07750.1.p-Bradi4g44219.1.p	0.2013	Bradi2g42004.1.p-Bradi3g04517.2.p	0.21098	Bradi3g57590.2.p-Bradi5g00806.1.p	0.128544	Bradi2g49990.2.p-Bradi3g08155.2.p	0.379191		Zm00001eb103010_T001-Zm00001eb198220_T004	0.573085	Zm00001eb301110_T001-Zm00001eb350970_T001	0.334206	Zm00001eb353180_T001-Zm00001eb070680_T001	0.502105	Zm00001eb260450_T001-Zm00001eb342360_T001	0.378972	Zm00001eb034460_T001-Zm00001eb165680_T001	0.18157		TVU26967-TVU39956	0.156435	TVU09780-TVU29414	0.512658	TVU11760-TVU41697	0.413683	TVU47430-TVU30644	0.154283	TVU11506-TVU40699	0.333674		LPERR01G01590.1-LPERR12G09740.1	0.469627	LPERR06G16890.1-LPERR06G15760.1	0.33096	LPERR04G04140.1-LPERR04G10050.2	0.620241	LPERR12G11450.1-LPERR12G07940.1	0.321433	LPERR02G29660.1-LPERR03G12710.1	0.0668337		Os01t0113350-00-Os10t0427900-01	0.222879	Os12t0159500-01-Os02t0107800-00	0.394306	Os02t0272400-00-Os03t0151300-01	0.428358
Bradi2g22290.1.p-Bradi2g56440.1.p	0.101277	Bradi4g07760.2.p-Bradi4g44222.1.p	0.45137	Bradi2g42006.1.p-Bradi3g04525.1.p	0.564445	Bradi3g57600.1.p-Bradi5g00810.1.p	0.20055	Bradi2g50000.1.p-Bradi3g08160.1.p	0.0616156		Zm00001eb103020_T001-Zm00001eb198230_T001	0.713659	Zm00001eb301120_T001-Zm00001eb350990_T002	0.374229	Zm00001eb353200_T001-Zm00001eb070690_T001	0.288894	Zm00001eb260460_T001-Zm00001eb342370_T001	0.477371	Zm00001eb034470_T001-Zm00001eb165690_T001	0.0691529		TVU26975-TVU39953	0.129259	TVU09776-TVU29411	0.61895	TVU11752-TVU41698	0.663069	TVU47440-TVU30654	0.383543	TVU11523-TVU40694	0.387764		LPERR01G01600.1-LPERR12G09750.1	0.509567	LPERR06G16900.1-LPERR06G15770.1	0.200588	LPERR04G04150.1-LPERR04G10060.1	0.546324	LPERR12G11460.1-LPERR12G07950.1	0.382837	LPERR02G29670.1-LPERR03G12720.1	0.138011		Os01t0113400-01-Os10t0428200-02	0.189838	Os12t0159600-02-Os02t0107900-00	0.345148	Os02t0272600-01-Os03t0151400-01	0.139642
Bradi2g22295.1.p-Bradi2g56450.1.p	0.341589	Bradi4g07771.1.p-Bradi4g44227.5.p	0.437036	Bradi2g42010.1.p-Bradi3g04533.1.p	0.344908	Bradi3g57610.1.p-Bradi5g00821.1.p	0.133597	Bradi2g50010.1.p-Bradi3g08164.1.p	0.129727		Zm00001eb103030_T001-Zm00001eb198240_T001	0.250943	Zm00001eb301130_T001-Zm00001eb351000_T001	0.29957	Zm00001eb353210_T001-Zm00001eb070700_T001	0.402358	Zm00001eb260470_T006-Zm00001eb342380_T001	0.626864	Zm00001eb034480_T001-Zm00001eb165700_T002	0.076455		TVU26972-TVU39963	0.153671	TVU09775-TVU29413	0.377	TVU11757-TVU41691	0.408017	TVU47437-TVU30658	0.609033	TVU11519-TVU40704	0.132691		LPERR01G01610.1-LPERR12G09760.1	0.323995	LPERR06G16910.1-LPERR06G15780.1	0.283114	LPERR04G04160.1-LPERR04G10070.1	0.536134	LPERR12G11470.1-LPERR12G07960.1	0.338676	LPERR02G29680.1-LPERR03G12730.1	0.317669		Os01t0113450-00-Os10t0428500-01	0.199897	Os12t0159700-00-Os02t0108000-01	0.581077	Os02t0272800-01-Os03t0151500-01	0.312311
Bradi2g22300.4.p-Bradi2g56460.1.p	0.107892	Bradi4g07780.1.p-Bradi4g44233.1.p	0.598144	Bradi2g42017.2.p-Bradi3g04550.1.p	0.354314	Bradi3g57620.1.p-Bradi5g00830.1.p	0.0945504	Bradi2g50020.1.p-Bradi3g08168.1.p	0.0606393		Zm00001eb103040_T002-Zm00001eb198250_T001	0.542025	Zm00001eb301140_T001-Zm00001eb351010_T002	0.365694	Zm00001eb353220_T001-Zm00001eb070720_T001	0.337294	Zm00001eb260480_T001-Zm00001eb342390_T002	0.189342	Zm00001eb034490_T001-Zm00001eb165710_T005	0.467774		TVU26974-TVU39952	0.145472	TVU09781-TVU29407	0.391206	TVU11756-TVU41693	0.0892713	TVU47441-TVU30651	0.443112	TVU11520-TVU40709	0.576945		LPERR01G01620.1-LPERR12G09770.1	0.598501	LPERR06G16920.1-LPERR06G15790.1	0.396578	LPERR04G04170.1-LPERR04G10080.2	0.258778	LPERR12G11480.1-LPERR12G07970.1	0.0867342	LPERR02G29690.1-LPERR03G12740.1	0.141474		Os01t0113500-01-Os10t0428900-00	0.217557	Os12t0160100-01-Os02t0108100-01	0.33018	Os02t0272850-00-Os03t0151600-02	0.645293
Bradi2g22310.2.p-Bradi2g56470.1.p	0.218205	Bradi4g07790.1.p-Bradi4g44240.2.p	0.444195	Bradi2g42023.1.p-Bradi3g04552.1.p	0.0566613	Bradi3g57630.1.p-Bradi5g00840.1.p	0.619218	Bradi2g50030.1.p-Bradi3g08172.1.p	0.149698		Zm00001eb103050_T001-Zm00001eb198260_T002	0.55119	Zm00001eb301150_T004-Zm00001eb351020_T003	0.300441	Zm00001eb353230_T001-Zm00001eb070730_T002	0.518358	Zm00001eb260490_T001-Zm00001eb342400_T003	0.55076	Zm00001eb034500_T001-Zm00001eb165740_T001	0.0320664		TVU26976-TVU39962	0.136326	TVU09778-TVU29405	0.252578	TVU11755-TVU41692	0.367646	TVU47436-TVU30653	0.313292	TVU11516-TVU40703	0.197615		LPERR01G01630.1-LPERR12G09780.1	0.238911	LPERR06G16930.1-LPERR06G15800.1	0.431681	LPERR04G04180.1-LPERR04G10090.1	0.510003	LPERR12G11490.1-LPERR12G07980.1	0.147541	LPERR02G29700.1-LPERR03G12750.1	0.101503		Os01t0113600-01-Os10t0429200-00	0.0614225	Os12t0160200-00-Os02t0108302-01	0.216061	Os02t0272900-01-Os03t0151700-01	0.12136
Bradi2g22320.1.p-Bradi2g56480.1.p	0.269176	Bradi4g07800.1.p-Bradi4g44250.2.p	0.601985	Bradi2g42030.1.p-Bradi3g04554.2.p	0.189798	Bradi3g57640.1.p-Bradi5g00847.1.p	0.590613	Bradi2g50035.1.p-Bradi3g08180.1.p	0.63584		Zm00001eb103060_T001-Zm00001eb198270_T001	0.293202	Zm00001eb301160_T001-Zm00001eb351030_T001	0.241743	Zm00001eb353240_T001-Zm00001eb070740_T002	0.476597	Zm00001eb260500_T001-Zm00001eb342410_T001	0.118217	Zm00001eb034510_T001-Zm00001eb165750_T001	0.101434		TVU26973-TVU39961	0.16561	TVU09769-TVU29410	0.368433	TVU11754-TVU41699	0.12982	TVU47448-TVU30650	0.449828	TVU11522-TVU40707	0.0852628		LPERR01G01640.1-LPERR12G09790.1	0.600566	LPERR06G16940.1-LPERR06G15810.1	0.315313	LPERR04G04190.1-LPERR04G10100.1	0.316463	LPERR12G11500.1-LPERR12G07990.1	0.193095	LPERR02G29710.1-LPERR03G12760.1	0.343438		Os01t0113650-00-Os10t0429300-00	0.214447	Os12t0160300-01-Os02t0108400-00	0.746305	Os02t0273000-01-Os03t0151800-02	0.531782
Bradi2g22330.1.p-Bradi2g56490.1.p	0.29534	Bradi4g07803.1.p-Bradi4g44260.1.p	0.320415	Bradi2g42040.1.p-Bradi3g04556.1.p	0.158577	Bradi3g57650.3.p-Bradi5g00860.1.p	0.0775381	Bradi2g50040.1.p-Bradi3g08186.1.p	0.318903		Zm00001eb103070_T003-Zm00001eb198280_T001	0.509602	Zm00001eb301170_T002-Zm00001eb351050_T001	0.22257	Zm00001eb353250_T001-Zm00001eb070750_T002	0.714586	Zm00001eb260510_T001-Zm00001eb342430_T002	0.167479	Zm00001eb034520_T001-Zm00001eb165760_T001	0.303499		TVU26986-TVU39951	0.451253	TVU09771-TVU29416	0.394971	TVU11768-TVU41695	0.32397	TVU47452-TVU30656	0.215628	TVU11521-TVU40705	0.127815		LPERR01G01650.1-LPERR12G09800.1	0.437952	LPERR06G16950.1-LPERR06G15820.1	0.392667	LPERR04G04200.1-LPERR04G10110.1	0.196128	LPERR12G11510.1-LPERR12G08000.1	0.312805	LPERR02G29720.1-LPERR03G12770.1	0.18016		Os01t0113700-00-Os10t0429600-00	0.456734	Os12t0160400-01-Os02t0108700-00	0.235706	Os02t0273100-01-Os03t0151850-00	0.485725
Bradi2g22340.1.p-Bradi2g56500.1.p	0.583315	Bradi4g07810.1.p-Bradi4g44265.1.p	0.620221	Bradi2g42050.1.p-Bradi3g04560.1.p	0.442433	Bradi3g57653.1.p-Bradi5g00865.1.p	0.492867	Bradi2g50050.3.p-Bradi3g08190.1.p	0.0610892		Zm00001eb103080_T001-Zm00001eb198290_T001	0.375341	Zm00001eb301180_T001-Zm00001eb351060_T001	0.247219	Zm00001eb353260_T001-Zm00001eb070760_T001	0.354378	Zm00001eb260530_T001-Zm00001eb342450_T001	0.375009	Zm00001eb034530_T001-Zm00001eb165770_T002	0.56318		TVU26989-TVU39960	0.370387	TVU09785-TVU29404	0.456583	TVU11767-TVU41694	0.440209	TVU47449-TVU30648	0.157791	TVU11512-TVU40706	0.313175		LPERR01G01660.1-LPERR12G09810.1	0.432995	LPERR06G16960.1-LPERR06G15830.1	0.183611	LPERR04G04210.1-LPERR04G10120.1	0.102981	LPERR12G11520.1-LPERR12G08010.1	0.370749	LPERR02G29730.1-LPERR03G12780.1	0.278151		Os01t0113800-01-Os10t0429651-00	0.472443	Os12t0160500-02-Os02t0108800-01	0.695148	Os02t0273700-01-Os03t0151900-02	0.386928
Bradi2g22350.3.p-Bradi2g56510.1.p	0.227916	Bradi4g07820.4.p-Bradi4g44270.1.p	0.47505	Bradi2g42060.2.p-Bradi3g04567.1.p	0.37642	Bradi3g57657.2.p-Bradi5g00871.1.p	0.18879	Bradi2g50056.1.p-Bradi3g08200.1.p	0.539402		Zm00001eb103090_T002-Zm00001eb198300_T001	0.669742	Zm00001eb301200_T001-Zm00001eb351070_T002	0.549525	Zm00001eb353270_T001-Zm00001eb070770_T001	0.6496	Zm00001eb260540_T001-Zm00001eb342460_T001	0.720951	Zm00001eb034540_T001-Zm00001eb165790_T001	0.576309		TVU26988-TVU39959	0.708911	TVU09786-TVU29415	0.380439	TVU11774-TVU41700	0.552409	TVU47445-TVU30655	0.15365	TVU11514-TVU40708	0.276408		LPERR01G01670.1-LPERR12G09820.1	0.3581	LPERR06G16970.1-LPERR06G15840.1	0.292933	LPERR04G04220.1-LPERR04G10130.1	0.0857227	LPERR12G11530.1-LPERR12G08020.1	0.20011	LPERR02G29740.1-LPERR03G12790.1	0.296259		Os01t0113900-01-Os10t0430200-01	1.56371	Os12t0160650-00-Os02t0108900-00	0.254155	Os02t0273800-02-Os03t0152000-01	0.637336
Bradi2g22360.1.p-Bradi2g56520.1.p	0.398739	Bradi4g07831.1.p-Bradi4g44273.1.p	0.618508	Bradi2g42070.1.p-Bradi3g04580.1.p	0.610481	Bradi3g57667.1.p-Bradi5g00880.1.p	0.21592	Bradi2g50060.1.p-Bradi3g08210.1.p	0.0347337		Zm00001eb103100_T001-Zm00001eb198310_T001	0.429079	Zm00001eb301210_T001-Zm00001eb351080_T001	0.610483	Zm00001eb353280_T001-Zm00001eb070780_T001	0.361549	Zm00001eb260550_T001-Zm00001eb342470_T001	0.215446	Zm00001eb034550_T001-Zm00001eb165810_T001	0.263469		TVU26987-TVU39957	0.598407	TVU09770-TVU29406	0.472021	TVU11770-TVU41703	0.10682	TVU47455-TVU30652	0.458912	TVU11518-TVU40714	0.114872		LPERR01G01680.1-LPERR12G09830.1	0.120948	LPERR06G16980.1-LPERR06G15850.1	0.289642	LPERR04G04230.1-LPERR04G10140.1	0.424703	LPERR12G11540.1-LPERR12G08030.1	0.162422	LPERR02G29750.1-LPERR03G12800.1	0.140925		Os01t0113950-00-Os10t0430600-01	0.492009	Os12t0160900-01-Os02t0109100-01	0.382915	Os02t0273900-01-Os03t0152100-01	0.545433
Bradi2g22367.1.p-Bradi2g56525.1.p	0.440668	Bradi4g07840.1.p-Bradi4g44277.3.p	0.482049	Bradi2g42075.3.p-Bradi3g04585.1.p	0.642631	Bradi3g57680.1.p-Bradi5g00891.2.p	0.235483	Bradi2g50065.1.p-Bradi3g08220.2.p	0.0643593		Zm00001eb103110_T001-Zm00001eb198320_T001	0.364427	Zm00001eb301220_T001-Zm00001eb351090_T002	0.189687	Zm00001eb353290_T001-Zm00001eb070790_T002	0.369302	Zm00001eb260560_T002-Zm00001eb342480_T001	0.427088	Zm00001eb034560_T001-Zm00001eb165820_T001	0.0162436		TVU26983-TVU39964	0.0949558	TVU09774-TVU29408	0.355578	TVU11775-TVU41705	0.329988	TVU47454-TVU30647	0.469634	TVU11517-TVU40716	0.219978		LPERR01G01690.1-LPERR12G09840.1	0.206315	LPERR06G16990.2-LPERR06G15860.2	0.172087	LPERR04G04240.1-LPERR04G10150.1	0.390881	LPERR12G11550.1-LPERR12G08040.1	0.454697	LPERR02G29760.1-LPERR03G12810.1	0.207166		Os01t0114000-00-Os10t0430700-01	0.174768	Os12t0161100-00-Os02t0109200-01	0.461829	Os02t0274000-03-Os03t0152300-01	0.610255
Bradi2g22380.2.p-Bradi2g56530.2.p	0.458545	Bradi4g07847.2.p-Bradi4g44290.2.p	0.295041	Bradi2g42080.1.p-Bradi3g04590.1.p	0.528798	Bradi3g57691.1.p-Bradi5g00900.1.p	0.0410247	Bradi2g50070.1.p-Bradi3g08225.1.p	0.656286		Zm00001eb103120_T001-Zm00001eb198330_T001	0.671624	Zm00001eb301230_T001-Zm00001eb351100_T001	0.311909	Zm00001eb353300_T001-Zm00001eb070800_T001	0.184459	Zm00001eb260570_T005-Zm00001eb342490_T004	0.19677	Zm00001eb034570_T001-Zm00001eb165830_T001	0.1114		TVU26978-TVU39967	0.477627	TVU09777-TVU29412	0.510963	TVU11771-TVU41702	0.435803	TVU47456-TVU30657	0.496405	TVU11513-TVU40715	0.369038		LPERR01G01700.1-LPERR12G09850.1	0.204667	LPERR06G17000.2-LPERR06G15870.1	0.610087	LPERR04G04250.3-LPERR04G10160.1	0.584008	LPERR12G11570.1-LPERR12G08050.1	0.238623	LPERR02G29770.1-LPERR03G12820.1	0.131891		Os01t0114100-01-Os10t0430750-00	0.545114	Os12t0161350-00-Os02t0109400-00	0.186589	Os02t0274100-01-Os03t0152400-01	0.600646
Bradi2g22400.1.p-Bradi2g56537.1.p	0.248672	Bradi4g07854.1.p-Bradi4g44300.2.p	0.376829	Bradi2g42090.2.p-Bradi3g04598.1.p	0.356777	Bradi3g57700.1.p-Bradi5g00912.1.p	0.277703	Bradi2g50080.1.p-Bradi3g08230.1.p	0.17643		Zm00001eb103130_T001-Zm00001eb198340_T001	0.415472	Zm00001eb301240_T001-Zm00001eb351110_T001	0.140423	Zm00001eb353310_T001-Zm00001eb070810_T001	0.488303	Zm00001eb260580_T001-Zm00001eb342500_T001	0.180494	Zm00001eb034590_T001-Zm00001eb165840_T001	0.0188419		TVU26979-TVU39966	0.27422	TVU09773-TVU29425	0.38551	TVU11763-TVU41704	0.355166	TVU47444-TVU30649	0.346216	TVU11515-TVU40710	0.0782493		LPERR01G01710.1-LPERR12G09860.1	0.356759	LPERR06G17010.1-LPERR06G15880.1	0.457885	LPERR04G04260.1-LPERR04G10170.1	0.527825	LPERR12G11590.2-LPERR12G08060.1	0.500612	LPERR02G29780.1-LPERR03G12830.1	0.271297		Os01t0114200-01-Os10t0430800-01	0.467189	Os12t0161500-01-Os02t0109501-00	0.329502	Os02t0274600-00-Os03t0152500-00	0.386917
Bradi2g22410.1.p-Bradi2g56547.1.p	0.314422	Bradi4g07862.2.p-Bradi4g44310.2.p	0.459483	Bradi2g42100.1.p-Bradi3g04604.1.p	0.460793	Bradi3g57705.1.p-Bradi5g00925.1.p	0.346415	Bradi2g50090.1.p-Bradi3g08240.3.p	0.506772		Zm00001eb103140_T001-Zm00001eb198350_T001	0.278183	Zm00001eb301250_T001-Zm00001eb351120_T002	0.138208	Zm00001eb353320_T001-Zm00001eb070820_T003	0.316666	Zm00001eb260590_T001-Zm00001eb342510_T002	0.330967	Zm00001eb034600_T001-Zm00001eb165850_T001	0.0165686		TVU26985-TVU39965	0.185147	TVU09779-TVU29423	0.385296	TVU11766-TVU41706	0.491849	TVU47457-TVU30660	0.245055	TVU11533-TVU40718	0.247223		LPERR01G01720.1-LPERR12G09870.1	0.592422	LPERR06G17020.1-LPERR06G15890.1	0.193485	LPERR04G04270.1-LPERR04G10180.1	0.16874	LPERR12G11600.1-LPERR12G08070.2	0.39323	LPERR02G29790.1-LPERR03G12840.1	0.403016		Os01t0114300-01-Os10t0430900-01	0.252426	Os12t0161700-01-Os02t0109800-01	0.45547	Os02t0274700-01-Os03t0152600-01	0.431452
Bradi2g22420.1.p-Bradi2g56557.1.p	0.491724	Bradi4g07870.1.p-Bradi4g44320.1.p	0.329431	Bradi2g42110.1.p-Bradi3g04611.1.p	0.250265	Bradi3g57710.1.p-Bradi5g00940.1.p	0.20276	Bradi2g50100.1.p-Bradi3g08245.1.p	0.110231		Zm00001eb103150_T001-Zm00001eb198360_T004	0.453036	Zm00001eb301260_T001-Zm00001eb351130_T001	0.469066	Zm00001eb353330_T001-Zm00001eb070830_T001	0.496289	Zm00001eb260600_T001-Zm00001eb342520_T001	0.486401	Zm00001eb034610_T001-Zm00001eb165860_T001	0.0319583		TVU26984-TVU39968	0.729541	TVU09783-TVU29422	0.440813	TVU11773-TVU41707	0.212861	TVU47447-TVU30664	0.27423	TVU11531-TVU40717	0.600512		LPERR01G01730.1-LPERR12G09880.1	0.310957	LPERR06G17030.1-LPERR06G15900.1	0.213225	LPERR04G04280.1-LPERR04G10190.1	0.206404	LPERR12G11610.1-LPERR12G08090.1	0.405162	LPERR02G29800.1-LPERR03G12850.1	0.53543		Os01t0114400-00-Os10t0431000-03	0.187183	Os12t0161900-01-Os02t0109900-01	0.51537	Os02t0274900-02-Os03t0152700-01	0.28892
Bradi2g22430.1.p-Bradi2g56570.1.p	0.15009	Bradi4g07880.1.p-Bradi4g44325.1.p	0.161433	Bradi2g42120.1.p-Bradi3g04617.1.p	0.417564	Bradi3g57717.1.p-Bradi5g00948.1.p	0.363475	Bradi2g50111.1.p-Bradi3g08250.1.p	0.204798		Zm00001eb103160_T002-Zm00001eb198370_T002	0.383607	Zm00001eb301270_T001-Zm00001eb351140_T001	0.142307	Zm00001eb353340_T001-Zm00001eb070840_T002	0.324317	Zm00001eb260610_T001-Zm00001eb342530_T001	0.472689	Zm00001eb034620_T001-Zm00001eb165870_T001	0.544228		TVU26977-TVU39969	0.623895	TVU09768-TVU29420	0.3817	TVU11765-TVU41708	0.214122	TVU47450-TVU30662	0.063655	TVU11528-TVU40713	0.488175		LPERR01G01740.1-LPERR12G09890.1	0.602261	LPERR06G17040.1-LPERR06G15910.1	0.506692	LPERR04G04290.1-LPERR04G10200.1	0.515687	LPERR12G11620.2-LPERR12G08120.1	0.575828	LPERR02G29810.1-LPERR03G12860.1	0.344598		Os01t0114402-00-Os10t0431100-00	0.596142	Os12t0162100-02-Os02t0110000-01	0.116633	Os02t0275100-01-Os03t0152800-02	0.441032
Bradi2g22440.1.p-Bradi2g56587.2.p	0.317926	Bradi4g07888.1.p-Bradi4g44330.1.p	0.158329	Bradi2g42130.1.p-Bradi3g04620.1.p	0.684789	Bradi3g57730.1.p-Bradi5g00955.1.p	0.232624	Bradi2g50120.2.p-Bradi3g08260.2.p	0.280339		Zm00001eb103170_T001-Zm00001eb198390_T001	0.421265	Zm00001eb301280_T001-Zm00001eb351150_T001	0.509668	Zm00001eb353350_T001-Zm00001eb070860_T001	0.541579	Zm00001eb260620_T001-Zm00001eb342540_T002	0.368229	Zm00001eb034640_T001-Zm00001eb165880_T002	0.570682		TVU26980-TVU39971	0.574743	TVU09784-TVU29429	0.677677	TVU11772-TVU41713	0.727692	TVU47453-TVU30663	0.24307	TVU11535-TVU40719	0.252728		LPERR01G01750.1-LPERR12G09900.1	0.19289	LPERR06G17050.2-LPERR06G15920.1	0.294314	LPERR04G04300.1-LPERR04G10210.1	0.203983	LPERR12G11630.1-LPERR12G08130.1	0.272513	LPERR02G29820.1-LPERR03G12870.1	0.206889		Os01t0114600-00-Os10t0431700-00	0.71551	Os12t0162400-01-Os02t0110101-00	0.312557	Os02t0275200-01-Os03t0152900-01	0.680221
Bradi2g22446.1.p-Bradi2g56597.1.p	0.241383	Bradi4g07896.1.p-Bradi4g44336.1.p	0.594655	Bradi2g42137.1.p-Bradi3g04630.5.p	0.727249	Bradi3g57740.1.p-Bradi5g00961.1.p	0.532639	Bradi2g50125.1.p-Bradi3g08270.2.p	0.157345		Zm00001eb103180_T002-Zm00001eb198410_T004	0.671827	Zm00001eb301290_T001-Zm00001eb351160_T001	0.207908	Zm00001eb353360_T001-Zm00001eb070880_T001	0.516548	Zm00001eb260630_T001-Zm00001eb342550_T002	0.531823	Zm00001eb034650_T001-Zm00001eb165890_T001	0.628568		TVU26982-TVU39970	0.39922	TVU09782-TVU29424	0.392265	TVU11769-TVU41712	0.561802	TVU47443-TVU30659	0.383752	TVU11534-TVU40712	0.670875		LPERR01G01760.1-LPERR12G09910.1	0.388007	LPERR06G17060.1-LPERR06G15930.2	0.153652	LPERR04G04310.1-LPERR04G10220.1	0.34357	LPERR12G11640.1-LPERR12G08140.1	0.466953	LPERR02G29830.1-LPERR03G12880.1	0.176199		Os01t0114700-00-Os10t0431900-01	0.330698	Os12t0162450-00-Os02t0110200-01	0.199827	Os02t0276200-01-Os03t0153000-00	0.554436
Bradi2g22450.1.p-Bradi2g56607.1.p	0.747668	Bradi4g07902.2.p-Bradi4g44342.1.p	0.390625	Bradi2g42140.1.p-Bradi3g04640.2.p	0.677885	Bradi3g57750.4.p-Bradi5g00965.1.p	0.203683	Bradi2g50130.12.p-Bradi3g08280.1.p	0.241079		Zm00001eb103190_T002-Zm00001eb198420_T001	0.157075	Zm00001eb301300_T004-Zm00001eb351170_T001	0.352599	Zm00001eb353370_T001-Zm00001eb070890_T002	0.340903	Zm00001eb260640_T001-Zm00001eb342560_T001	0.049766	Zm00001eb034660_T001-Zm00001eb165900_T001	0.185691		TVU26981-TVU39972	0.343806	TVU09791-TVU29428	0.473368	TVU11764-TVU41716	0.517848	TVU47451-TVU30661	0.390554	TVU11526-TVU40711	0.41674		LPERR01G01770.2-LPERR12G09920.1	0.00497733	LPERR06G17070.1-LPERR06G15940.1	0.579077	LPERR04G04320.1-LPERR04G10230.1	0.450498	LPERR12G11650.1-LPERR12G08150.1	0.460045	LPERR02G29840.1-LPERR03G12890.1	0.183022		Os01t0114800-01-Os10t0432001-00	0.211688	Os12t0162500-01-Os02t0110300-00	0.363403	Os02t0276400-01-Os03t0153100-00	0.468962
Bradi2g22460.1.p-Bradi2g56620.1.p	0.336437	Bradi4g07906.1.p-Bradi4g44350.1.p	0.398035	Bradi2g42143.1.p-Bradi3g04650.1.p	0.266177	Bradi3g57756.2.p-Bradi5g00970.1.p	0.147693	Bradi2g50133.1.p-Bradi3g08290.1.p	0.22084		Zm00001eb103200_T001-Zm00001eb198430_T001	0.538407	Zm00001eb301310_T005-Zm00001eb351180_T001	0.0897428	Zm00001eb353380_T001-Zm00001eb070900_T002	0.453994	Zm00001eb260650_T001-Zm00001eb342570_T001	0.207437	Zm00001eb034670_T003-Zm00001eb165910_T001	0.13628		TVU26993-TVU39973	0.236868	TVU09799-TVU29421	0.195616	TVU11778-TVU41710	0.601055	TVU47442-TVU30669	0.329292	TVU11527-TVU40720	0.272891		LPERR01G01780.1-LPERR12G09930.1	0.217741	LPERR06G17080.1-LPERR06G15950.1	0.407689	LPERR04G04330.1-LPERR04G10240.1	0.580969	LPERR12G11660.1-LPERR12G08160.1	0.193082	LPERR02G29850.1-LPERR03G12900.1	0.27836		Os01t0114900-00-Os10t0432200-01	0.38472	Os12t0162700-00-Os02t0110400-01	0.421738	Os02t0276500-01-Os03t0153400-01	0.29008
Bradi2g22466.1.p-Bradi2g56630.1.p	0.227963	Bradi4g07911.1.p-Bradi4g44360.1.p	0.552201	Bradi2g42147.1.p-Bradi3g04655.1.p	0.320403	Bradi3g57763.1.p-Bradi5g00980.1.p	0.397656	Bradi2g50136.4.p-Bradi3g08301.1.p	0.0636903		Zm00001eb103210_T002-Zm00001eb198440_T001	0.576914	Zm00001eb301320_T002-Zm00001eb351190_T002	0.261972	Zm00001eb353390_T001-Zm00001eb070910_T001	0.0622983	Zm00001eb260660_T001-Zm00001eb342580_T001	0.480448	Zm00001eb034680_T001-Zm00001eb165920_T001	0.505427		TVU26992-TVU39980	0.063911	TVU09797-TVU29417	0.177241	TVU11777-TVU41709	0.289643	TVU47446-TVU30671	0.161016	TVU11536-TVU40721	0.118753		LPERR01G01790.1-LPERR12G09940.2	0.649349	LPERR06G17090.1-LPERR06G15960.1	0.619061	LPERR04G04340.1-LPERR04G10250.1	0.663951	LPERR12G11670.1-LPERR12G08170.1	0.0745173	LPERR02G29860.1-LPERR03G12910.1	0.349989		Os01t0115100-01-Os10t0432300-01	0.105911	Os12t0162800-01-Os02t0110500-01	0.515884	Os02t0276900-01-Os03t0153500-00	0.129237
Bradi2g22472.1.p-Bradi2g56640.1.p	0.478858	Bradi4g07920.1.p-Bradi4g44370.2.p	0.459142	Bradi2g42160.1.p-Bradi3g04660.2.p	0.192219	Bradi3g57766.1.p-Bradi5g00986.1.p	0.58424	Bradi2g50139.1.p-Bradi3g08310.1.p	0.123606		Zm00001eb103220_T001-Zm00001eb198450_T003	0.0966939	Zm00001eb301330_T003-Zm00001eb351200_T001	0.666526	Zm00001eb353400_T001-Zm00001eb070920_T001	0.125912	Zm00001eb260670_T001-Zm00001eb342590_T001	0.401935	Zm00001eb034690_T002-Zm00001eb165930_T001	0.594659		TVU26990-TVU39975	0.311449	TVU09787-TVU29427	0.174384	TVU11784-TVU41711	0.516334	TVU47464-TVU30670	0.32432	TVU11532-TVU40723	0.330613		LPERR01G01800.1-LPERR12G09950.1	0.295671	LPERR06G17100.1-LPERR06G15970.1	0.59693	LPERR04G04360.1-LPERR04G10260.3	0.319273	LPERR12G11680.1-LPERR12G08180.1	0.567682	LPERR02G29870.1-LPERR03G12920.1	0.131096		Os01t0115300-01-Os10t0432400-01	0.278173	Os12t0162900-01-Os02t0110600-02	0.324736	Os02t0277600-01-Os03t0153900-01	0.151997
Bradi2g22480.2.p-Bradi2g56650.1.p	0.437623	Bradi4g07930.1.p-Bradi4g44380.1.p	0.174317	Bradi2g42170.3.p-Bradi3g04671.1.p	0.366763	Bradi3g57770.1.p-Bradi5g00990.2.p	0.0280191	Bradi2g50140.1.p-Bradi3g08317.1.p	0.157693		Zm00001eb103240_T001-Zm00001eb198460_T005	0.318459	Zm00001eb301350_T001-Zm00001eb351210_T001	0.265354	Zm00001eb353410_T001-Zm00001eb070930_T001	0.0630255	Zm00001eb260680_T001-Zm00001eb342600_T001	0.679258	Zm00001eb034700_T001-Zm00001eb165940_T001	0.312962		TVU26991-TVU39979	0.450195	TVU09796-TVU29419	0.166863	TVU11789-TVU41718	0.590991	TVU47458-TVU30666	0.0537964	TVU11525-TVU40735	0.249188		LPERR01G01810.1-LPERR12G09960.1	0.407336	LPERR06G17110.1-LPERR06G15980.1	0.322174	LPERR04G04370.1-LPERR04G10270.1	0.174907	LPERR12G11690.1-LPERR12G08190.1	0.227109	LPERR02G29890.1-LPERR03G12930.1	0.245189		Os01t0115200-00-Os10t0432650-00	0.496873	Os12t0163000-00-Os02t0110650-01	0.337126	Os02t0277700-01-Os03t0154000-01	0.216549
Bradi2g22490.1.p-Bradi2g56660.1.p	0.123795	Bradi4g07931.1.p-Bradi4g44385.1.p	0.259681	Bradi2g42180.2.p-Bradi3g04681.1.p	0.753007	Bradi3g57790.1.p-Bradi5g01000.2.p	0.487238	Bradi2g50142.1.p-Bradi3g08318.1.p	0.116666		Zm00001eb103250_T002-Zm00001eb198470_T001	0.562955	Zm00001eb301370_T001-Zm00001eb351220_T002	0.589745	Zm00001eb353420_T001-Zm00001eb070940_T001	0.117522	Zm00001eb260690_T001-Zm00001eb342610_T001	0.455635	Zm00001eb034710_T004-Zm00001eb165950_T001	0.270751		TVU26994-TVU39982	0.529719	TVU09790-TVU29418	0.459004	TVU11776-TVU41719	0.390477	TVU47466-TVU30665	0.0601905	TVU11530-TVU40731	0.103053		LPERR01G01820.1-LPERR12G09970.1	0.611087	LPERR06G17120.1-LPERR06G15990.1	0.329913	LPERR04G04380.1-LPERR04G10280.1	0.228397	LPERR12G11700.1-LPERR12G08200.1	0.222127	LPERR02G29900.1-LPERR03G12940.1	0.147086		Os01t0115500-00-Os10t0432725-00	0.647383	Os12t0163050-00-Os02t0110700-01	0.523856	Os02t0278400-01-Os03t0154100-01	0.495909
Bradi2g22500.1.p-Bradi2g56662.1.p	0.633615	Bradi4g07932.1.p-Bradi4g44390.1.p	0.3585	Bradi2g42190.1.p-Bradi3g04690.2.p	0.202868	Bradi3g57800.1.p-Bradi5g01005.1.p	0.440323	Bradi2g50145.1.p-Bradi3g08320.2.p	0.214019		Zm00001eb103260_T003-Zm00001eb198490_T001	0.242927	Zm00001eb301380_T001-Zm00001eb351230_T002	0.526929	Zm00001eb353430_T001-Zm00001eb070950_T001	0.0818513	Zm00001eb260700_T001-Zm00001eb342620_T006	0.597672	Zm00001eb034720_T001-Zm00001eb165960_T001	0.364518		TVU27001-TVU39983	0.574667	TVU09794-TVU29426	0.237525	TVU11788-TVU41715	0.583335	TVU47462-TVU30667	0.360196	TVU11524-TVU40730	0.519816		LPERR01G01830.1-LPERR12G09980.1	0.114776	LPERR06G17130.2-LPERR06G16000.1	0.411864	LPERR04G04390.1-LPERR04G10290.1	0.63164	LPERR12G11710.1-LPERR12G08210.1	0.250919	LPERR02G29910.1-LPERR03G12950.1	0.324601		Os01t0115566-00-Os10t0433200-00	0.318474	Os12t0163100-00-Os02t0110900-00	0.495604	Os02t0278450-00-Os03t0154300-01	0.571976
Bradi2g22505.1.p-Bradi2g56665.4.p	0.415278	Bradi4g07933.1.p-Bradi4g44400.1.p	0.492723	Bradi2g42210.4.p-Bradi3g04701.1.p	0.225993	Bradi3g57807.1.p-Bradi5g01010.1.p	0.474558	Bradi2g50150.1.p-Bradi3g08327.2.p	0.12256		Zm00001eb103270_T001-Zm00001eb198500_T001	0.632263	Zm00001eb301390_T001-Zm00001eb351240_T001	0.682188	Zm00001eb353440_T001-Zm00001eb070960_T001	0.240389	Zm00001eb260710_T001-Zm00001eb342630_T001	0.246865	Zm00001eb034730_T003-Zm00001eb165970_T002	0.150667		TVU27000-TVU39978	0.263607	TVU09789-TVU29430	0.559234	TVU11781-TVU41720	0.164613	TVU47460-TVU30668	0.180623	TVU11529-TVU40726	0.312085		LPERR01G01840.1-LPERR12G09990.1	0.370207	LPERR06G17140.1-LPERR06G16010.1	0.314655	LPERR04G04400.1-LPERR04G10300.1	0.314846	LPERR12G11720.1-LPERR12G08220.1	0.260737	LPERR02G29920.1-LPERR03G12960.1	0.171666		Os01t0115600-01-Os10t0433700-01	0.0710298	Os12t0163200-01-Os02t0111500-01	0.340715	Os02t0278700-01-Os03t0154700-01	0.352365
Bradi2g22510.1.p-Bradi2g56671.1.p	0.405509	Bradi4g07935.1.p-Bradi4g44410.1.p	0.402131	Bradi2g42220.14.p-Bradi3g04705.1.p	0.362029	Bradi3g57820.2.p-Bradi5g01020.6.p	0.212714	Bradi2g50160.1.p-Bradi3g08338.1.p	0.350707		Zm00001eb103280_T001-Zm00001eb198510_T001	0.786343	Zm00001eb301400_T001-Zm00001eb351250_T002	0.214161	Zm00001eb353450_T004-Zm00001eb070970_T001	0.342471	Zm00001eb260720_T005-Zm00001eb342640_T001	0.47537	Zm00001eb034740_T001-Zm00001eb165980_T001	0.24299		TVU26996-TVU39981	0.19528	TVU09795-TVU29431	0.595712	TVU11787-TVU41714	0.246094	TVU47463-TVU30672	0.32277	TVU11538-TVU40736	0.127692		LPERR01G01850.1-LPERR12G10000.2	0.193114	LPERR06G17150.2-LPERR06G16020.1	0.324896	LPERR04G04410.1-LPERR04G10310.1	0.296268	LPERR12G11730.1-LPERR12G08230.1	0.355701	LPERR02G29930.1-LPERR03G12970.1	0.109177		Os01t0115700-00-Os10t0434000-00	0.30314	Os12t0163300-01-Os02t0111600-01	0.541006	Os02t0279150-00-Os03t0154750-00	0.400359
Bradi2g22520.1.p-Bradi2g56676.2.p	0.433245	Bradi4g07940.1.p-Bradi4g44420.1.p	0.540786	Bradi2g42227.1.p-Bradi3g04710.1.p	0.317087	Bradi3g57830.1.p-Bradi5g01030.3.p	0.25181	Bradi2g50170.1.p-Bradi3g08350.1.p	0.10711		Zm00001eb103290_T001-Zm00001eb198520_T001	0.53492	Zm00001eb301410_T001-Zm00001eb351260_T001	0.0818831	Zm00001eb353460_T001-Zm00001eb070980_T001	0.130718	Zm00001eb260730_T002-Zm00001eb342650_T001	0.691162	Zm00001eb034750_T001-Zm00001eb165990_T001	0.239032		TVU26998-TVU39984	0.390928	TVU09798-TVU29433	0.497781	TVU11782-TVU41717	0.535441	TVU47469-TVU30674	0.198302	TVU11545-TVU40729	0.0769501		LPERR01G01860.1-LPERR12G10010.1	0.298539	LPERR06G17160.1-LPERR06G16030.1	0.106475	LPERR04G04420.1-LPERR04G10320.1	0.522902	LPERR12G11740.1-LPERR12G08240.1	0.260298	LPERR02G29940.1-LPERR03G12980.1	0.108924		Os01t0115725-00-Os10t0434200-00	0.537955	Os12t0163400-01-Os02t0111700-01	0.417453	Os02t0279600-00-Os03t0155000-00	0.541552
Bradi2g22530.1.p-Bradi2g56682.1.p	0.0762427	Bradi4g07945.1.p-Bradi4g44427.1.p	0.212167	Bradi2g42233.1.p-Bradi3g04717.1.p	0.26905	Bradi3g57840.1.p-Bradi5g01032.1.p	0.162032	Bradi2g50180.2.p-Bradi3g08356.1.p	0.243911		Zm00001eb103300_T001-Zm00001eb198530_T001	0.25397	Zm00001eb301420_T001-Zm00001eb351270_T002	0.0831829	Zm00001eb353470_T001-Zm00001eb071010_T001	0.458652	Zm00001eb260740_T001-Zm00001eb342660_T001	0.277939	Zm00001eb034760_T001-Zm00001eb166010_T001	0.617272		TVU27003-TVU39985	0.390928	TVU09788-TVU29440	0.390641	TVU11785-TVU41724	0.387382	TVU47465-TVU30677	0.702009	TVU11544-TVU40725	0.677697		LPERR01G01870.1-LPERR12G10020.1	0.414005	LPERR06G17170.1-LPERR06G16040.1	0.378769	LPERR04G04430.1-LPERR04G10330.1	0.436114	LPERR12G11750.1-LPERR12G08250.1	0.481906	LPERR02G29950.1-LPERR03G12990.1	0.273983		Os01t0115750-00-Os10t0434300-01	0.497004	Os12t0163500-01-Os02t0111800-02	0.37392	Os02t0279800-01-Os03t0155300-00	0.29909
Bradi2g22535.1.p-Bradi2g56690.1.p	0.406519	Bradi4g07950.2.p-Bradi4g44440.1.p	0.557871	Bradi2g42240.1.p-Bradi3g04730.5.p	0.335158	Bradi3g57850.1.p-Bradi5g01033.1.p	0.280751	Bradi2g50186.1.p-Bradi3g08362.1.p	0.183306		Zm00001eb103310_T001-Zm00001eb198540_T001	0.107649	Zm00001eb301430_T001-Zm00001eb351280_T003	0.596687	Zm00001eb353480_T001-Zm00001eb071020_T001	0.301728	Zm00001eb260750_T001-Zm00001eb342670_T002	0.235384	Zm00001eb034770_T002-Zm00001eb166020_T001	0.626633		TVU27004-TVU39974	0.133404	TVU09792-TVU29437	0.145473	TVU11783-TVU41728	0.557281	TVU47459-TVU30678	0.340644	TVU11546-TVU40734	0.515999		LPERR01G01880.1-LPERR12G10030.1	0.571764	LPERR06G17180.1-LPERR06G16050.1	0.44632	LPERR04G04440.1-LPERR04G10340.1	0.472046	LPERR12G11760.2-LPERR12G08260.1	0.227795	LPERR02G29960.1-LPERR03G13000.1	0.437181		Os01t0115800-01-Os10t0434650-00	0.0332604	Os12t0163600-01-Os02t0111900-01	0.692266	Os02t0280000-01-Os03t0155500-00	0.417469
Bradi2g22540.4.p-Bradi2g56700.1.p	0.514867	Bradi4g07952.2.p-Bradi4g44445.1.p	0.52796	Bradi2g42250.2.p-Bradi3g04737.1.p	0.208676	Bradi3g57857.1.p-Bradi5g01034.1.p	0.387422	Bradi2g50193.1.p-Bradi3g08370.1.p	0.202887		Zm00001eb103320_T001-Zm00001eb198550_T001	0.120501	Zm00001eb301440_T001-Zm00001eb351290_T001	0.422282	Zm00001eb353490_T001-Zm00001eb071030_T001	0.62257	Zm00001eb260760_T001-Zm00001eb342680_T001	0.193238	Zm00001eb034780_T001-Zm00001eb166030_T001	0.385817		TVU26999-TVU39976	0.102607	TVU09793-TVU29439	0.628569	TVU11786-TVU41727	0.371823	TVU47467-TVU30676	0.306248	TVU11543-TVU40727	0.147745		LPERR01G01900.1-LPERR12G10040.1	0.170935	LPERR06G17190.1-LPERR06G16060.1	0.618316	LPERR04G04450.1-LPERR04G10350.1	0.469477	LPERR12G11770.1-LPERR12G08270.1	0.191321	LPERR02G29970.1-LPERR03G13010.1	0.373581		Os01t0115950-00-Os10t0434801-00	0.143458	Os12t0163700-01-Os02t0112000-00	0.150617	Os02t0280100-00-Os03t0155566-00	0.348953
Bradi2g22550.3.p-Bradi2g56703.1.p	0.402752	Bradi4g07954.1.p-Bradi4g44448.1.p	0.591481	Bradi2g42255.1.p-Bradi3g04750.1.p	0.0838542	Bradi3g57862.1.p-Bradi5g01035.1.p	0.0968462	Bradi2g50200.1.p-Bradi3g08380.1.p	0.145624		Zm00001eb103330_T001-Zm00001eb198560_T002	0.474521	Zm00001eb301450_T001-Zm00001eb351300_T003	0.729674	Zm00001eb353500_T001-Zm00001eb071040_T002	0.61197	Zm00001eb260770_T002-Zm00001eb342690_T001	0.451196	Zm00001eb034790_T001-Zm00001eb166040_T001	0.264747		TVU26995-TVU39977	0.117811	TVU09809-TVU29432	0.0750408	TVU11780-TVU41725	0.382563	TVU47468-TVU30680	0.423532	TVU11547-TVU40728	0.417395		LPERR01G01910.1-LPERR12G10050.1	0.325973	LPERR06G17200.3-LPERR06G16070.1	0.444423	LPERR04G04460.1-LPERR04G10370.1	0.429884	LPERR12G11780.1-LPERR12G08280.1	0.0812463	LPERR02G29980.1-LPERR03G13020.1	0.31891		Os01t0116100-01-Os10t0434900-00	0.263696	Os12t0163750-00-Os02t0112100-01	0.321978	Os02t0280200-00-Os03t0155700-00	0.398944
Bradi2g22561.2.p-Bradi2g56706.1.p	0.254988	Bradi4g07955.1.p-Bradi4g44451.1.p	0.0612247	Bradi2g42257.1.p-Bradi3g04754.1.p	0.760494	Bradi3g57868.1.p-Bradi5g01037.2.p	0.168189	Bradi2g50210.3.p-Bradi3g08382.1.p	0.321349		Zm00001eb103340_T001-Zm00001eb198570_T001	0.161895	Zm00001eb301470_T001-Zm00001eb351310_T002	0.639022	Zm00001eb353510_T001-Zm00001eb071050_T001	0.317419	Zm00001eb260780_T001-Zm00001eb342700_T001	0.255373	Zm00001eb034800_T002-Zm00001eb166050_T001	0.0355145		TVU27002-TVU39993	0.46144	TVU09808-TVU29438	0.0984229	TVU11779-TVU41723	0.324622	TVU47461-TVU30675	0.334652	TVU11542-TVU40732	0.382564		LPERR01G01920.1-LPERR12G10060.1	0.459323	LPERR06G17210.3-LPERR06G16080.1	0.471011	LPERR04G04470.1-LPERR04G10380.1	0.194703	LPERR12G11790.1-LPERR12G08300.1	0.151197	LPERR02G29990.1-LPERR03G13030.1	0.608611		Os01t0115900-00-Os10t0434999-00	0.301004	Os12t0163800-01-Os02t0112600-01	0.151261	Os02t0280400-02-Os03t0155900-01	0.238423
Bradi2g22571.1.p-Bradi2g56710.1.p	0.124239	Bradi4g07956.1.p-Bradi4g44454.2.p	0.340036	Bradi2g42260.1.p-Bradi3g04758.1.p	0.402707	Bradi3g57873.1.p-Bradi5g01043.1.p	0.308483	Bradi2g50220.1.p-Bradi3g08385.1.p	0.347346		Zm00001eb103350_T004-Zm00001eb198580_T002	0.691709	Zm00001eb301480_T001-Zm00001eb351330_T003	0.477341	Zm00001eb353520_T002-Zm00001eb071060_T001	0.275375	Zm00001eb260790_T001-Zm00001eb342710_T001	0.272904	Zm00001eb034810_T001-Zm00001eb166070_T001	0.0269515		TVU26997-TVU39988	0.357532	TVU09807-TVU29435	0.0517378	TVU11790-TVU41722	0.329662	TVU47470-TVU30679	0.356274	TVU11537-TVU40722	0.267766		LPERR01G01930.1-LPERR12G10070.1	0.460359	LPERR06G17220.2-LPERR06G16090.1	0.612885	LPERR04G04480.1-LPERR04G10390.1	0.197288	LPERR12G11820.1-LPERR12G08310.1	0.513389	LPERR02G30000.1-LPERR03G13040.1	0.532284		Os01t0116000-00-Os10t0435300-00	0.163372	Os12t0164300-01-Os02t0112900-00	0.171375	Os02t0280500-01-Os03t0156000-00	0.558001
Bradi2g22581.1.p-Bradi2g56711.1.p	0.298421	Bradi4g07957.2.p-Bradi4g44460.1.p	0.424379	Bradi2g42270.1.p-Bradi3g04766.2.p	0.38451	Bradi3g57880.1.p-Bradi5g01050.1.p	0.672688	Bradi2g50230.1.p-Bradi3g08390.1.p	0.244102		Zm00001eb103360_T001-Zm00001eb198590_T001	0.588564	Zm00001eb301490_T001-Zm00001eb351340_T003	0.700131	Zm00001eb353530_T001-Zm00001eb071070_T003	0.285894	Zm00001eb260800_T001-Zm00001eb342720_T001	0.134001	Zm00001eb034820_T001-Zm00001eb166080_T001	0.143794		TVU27012-TVU39987	0.32758	TVU09801-TVU29436	0.390605	TVU11794-TVU41729	0.647183	TVU47480-TVU30673	0.268551	TVU11541-TVU40724	0.499245		LPERR01G01940.1-LPERR12G10080.1	0.615499	LPERR06G17230.1-LPERR06G16100.1	0.630503	LPERR04G04490.1-LPERR04G10400.1	0.334754	LPERR12G11830.1-LPERR12G08320.1	0.197344	LPERR02G30010.1-LPERR03G13050.1	0.356725		Os01t0116101-00-Os10t0435400-01	0.233398	Os12t0164450-01-Os02t0113200-00	0.487109	Os02t0280700-01-Os03t0156300-00	0.0139577
Bradi2g22585.1.p-Bradi2g56713.1.p	0.319024	Bradi4g07970.2.p-Bradi4g44470.1.p	0.268991	Bradi2g42275.1.p-Bradi3g04768.1.p	0.389945	Bradi3g57890.2.p-Bradi5g01055.1.p	0.361753	Bradi2g50237.1.p-Bradi3g08400.3.p	0.396859		Zm00001eb103370_T001-Zm00001eb198600_T001	0.44776	Zm00001eb301500_T001-Zm00001eb351350_T002	0.38271	Zm00001eb353540_T004-Zm00001eb071080_T001	0.530705	Zm00001eb260810_T001-Zm00001eb342730_T001	0.381534	Zm00001eb034830_T001-Zm00001eb166090_T001	0.314835		TVU27010-TVU39991	0.344014	TVU09802-TVU29434	0.443333	TVU11797-TVU41726	0.520014	TVU47486-TVU30685	0.327641	TVU11539-TVU40733	0.0178145		LPERR01G01950.1-LPERR12G10090.2	0.414157	LPERR06G17240.1-LPERR06G16110.1	0.238858	LPERR04G04500.1-LPERR04G10410.1	0.309284	LPERR12G11840.1-LPERR12G08330.1	0.317324	LPERR02G30020.1-LPERR03G13060.1	0.374452		Os01t0116200-01-Os10t0435900-00	0.152686	Os12t0164600-00-Os02t0113300-00	0.74731	Os02t0280850-00-Os03t0156500-01	0.746637
Bradi2g22590.1.p-Bradi2g56717.1.p	0.420278	Bradi4g07980.3.p-Bradi4g44480.1.p	0.308613	Bradi2g42280.2.p-Bradi3g04770.1.p	0.500961	Bradi3g57900.1.p-Bradi5g01060.2.p	0.232449	Bradi2g50250.2.p-Bradi3g08402.1.p	0.205641		Zm00001eb103380_T001-Zm00001eb198610_T001	0.41119	Zm00001eb301510_T001-Zm00001eb351370_T001	0.346636	Zm00001eb353550_T001-Zm00001eb071090_T001	0.372228	Zm00001eb260820_T001-Zm00001eb342740_T001	0.468647	Zm00001eb034840_T003-Zm00001eb166100_T002	0.25196		TVU27009-TVU39994	0.20498	TVU09800-TVU29445	0.621761	TVU11793-TVU41721	0.498591	TVU47473-TVU30684	0.326876	TVU11540-TVU40739	0.450284		LPERR01G01960.1-LPERR12G10100.1	0.451637	LPERR06G17250.1-LPERR06G16120.1	0.666189	LPERR04G04510.1-LPERR04G10420.1	0.157873	LPERR12G11850.1-LPERR12G08340.1	0.281758	LPERR02G30030.3-LPERR03G13070.1	0.537857		Os01t0116250-00-Os10t0436100-00	0.354485	Os12t0164800-01-Os02t0113400-01	0.738638	Os02t0281000-01-Os03t0156600-01	0.454935
Bradi2g22592.1.p-Bradi2g56730.2.p	0.166038	Bradi4g07985.1.p-Bradi4g44490.1.p	0.236843	Bradi2g42285.1.p-Bradi3g04773.1.p	0.40512	Bradi3g57910.1.p-Bradi5g01070.1.p	0.590042	Bradi2g50260.1.p-Bradi3g08405.1.p	0.211699		Zm00001eb103390_T001-Zm00001eb198620_T001	0.638117	Zm00001eb301520_T001-Zm00001eb351380_T001	0.587296	Zm00001eb353560_T003-Zm00001eb071100_T001	0.358685	Zm00001eb260830_T001-Zm00001eb342750_T001	0.242825	Zm00001eb034850_T002-Zm00001eb166120_T003	0.230435		TVU27007-TVU39996	0.522485	TVU09806-TVU29447	0.184112	TVU11791-TVU41731	0.45783	TVU47481-TVU30686	0.179744	TVU11551-TVU40744	0.241937		LPERR01G01970.1-LPERR12G10110.1	0.136247	LPERR06G17260.2-LPERR06G16130.1	0.33833	LPERR04G04520.1-LPERR04G10430.1	0.233384	LPERR12G11860.1-LPERR12G08350.1	0.52187	LPERR02G30040.1-LPERR03G13080.1	0.0697499		Os01t0116300-01-Os10t0436700-00	0.178637	Os12t0165000-01-Os02t0113800-01	0.0640083	Os02t0281101-00-Os03t0156700-01	0.231488
Bradi2g22594.1.p-Bradi2g56740.1.p	0.221241	Bradi4g07990.1.p-Bradi4g44493.1.p	0.258685	Bradi2g42290.1.p-Bradi3g04777.1.p	0.24058	Bradi3g57915.1.p-Bradi5g01075.1.p	0.136387	Bradi2g50270.1.p-Bradi3g08407.1.p	0.149039		Zm00001eb103400_T002-Zm00001eb198640_T001	0.426372	Zm00001eb301540_T001-Zm00001eb351390_T001	0.498817	Zm00001eb353570_T001-Zm00001eb071110_T001	0.490575	Zm00001eb260840_T001-Zm00001eb342760_T001	0.370398	Zm00001eb034870_T001-Zm00001eb166140_T001	0.481505		TVU27008-TVU39990	0.535205	TVU09810-TVU29442	0.505096	TVU11792-TVU41734	0.600823	TVU47475-TVU30688	0.548769	TVU11549-TVU40748	0.192937		LPERR01G01980.1-LPERR12G10120.1	0.319892	LPERR06G17270.1-LPERR06G16140.1	0.283399	LPERR04G04530.1-LPERR04G10440.1	0.488177	LPERR12G11870.1-LPERR12G08360.1	0.351176	LPERR02G30050.2-LPERR03G13090.1	0.408021		Os01t0116400-01-Os10t0436800-01	0.0748415	Os12t0165200-01-Os02t0113900-00	0.116237	Os02t0281150-01-Os03t0157000-00	0.376625
Bradi2g22596.1.p-Bradi2g56750.1.p	0.251843	Bradi4g07997.2.p-Bradi4g44496.1.p	0.178305	Bradi2g42300.1.p-Bradi3g04790.1.p	0.166086	Bradi3g57917.1.p-Bradi5g01080.2.p	0.388758	Bradi2g50280.1.p-Bradi3g08410.1.p	0.327207		Zm00001eb103410_T002-Zm00001eb198650_T001	0.37372	Zm00001eb301550_T001-Zm00001eb351400_T004	0.395733	Zm00001eb353580_T001-Zm00001eb071120_T001	0.172315	Zm00001eb260850_T001-Zm00001eb342770_T001	0.509698	Zm00001eb034880_T001-Zm00001eb166150_T003	0.0986733		TVU27006-TVU39995	0.420843	TVU09804-TVU29456	0.660144	TVU11796-TVU41736	0.612381	TVU47474-TVU30682	0.241698	TVU11554-TVU40746	0.311276		LPERR01G01990.1-LPERR12G10130.1	0.212123	LPERR06G17280.1-LPERR06G16150.1	0.287245	LPERR04G04540.1-LPERR04G10450.1	0.242343	LPERR12G11880.1-LPERR12G08370.1	0.371107	LPERR02G30060.1-LPERR03G13100.1	0.125848		Os01t0116650-00-Os10t0436825-00	0.312996	Os12t0165300-01-Os02t0114000-01	2.13277	Os02t0281200-01-Os03t0157300-01	0.432339
Bradi2g22600.1.p-Bradi2g56760.1.p	0.158172	Bradi4g08003.1.p-Bradi4g44500.2.p	0.604968	Bradi2g42310.2.p-Bradi3g04800.1.p	0.217293	Bradi3g57920.1.p-Bradi5g01090.1.p	0.162678	Bradi2g50290.1.p-Bradi3g08420.1.p	0.324247		Zm00001eb103420_T001-Zm00001eb198660_T001	0.614173	Zm00001eb301560_T001-Zm00001eb351410_T004	0.38215	Zm00001eb353590_T002-Zm00001eb071130_T001	0.230276	Zm00001eb260860_T001-Zm00001eb342780_T001	0.761924	Zm00001eb034890_T001-Zm00001eb166160_T002	0.502495		TVU27011-TVU39997	0.658996	TVU09803-TVU29441	0.477277	TVU11795-TVU41735	0.229732	TVU47472-TVU30683	0.39054	TVU11555-TVU40740	0.544626		LPERR01G02000.1-LPERR12G10140.1	0.202396	LPERR06G17290.1-LPERR06G16160.1	0.283277	LPERR04G04550.1-LPERR04G10460.2	0.37803	LPERR12G11890.1-LPERR12G08380.1	0.439362	LPERR02G30070.1-LPERR03G13110.1	0.319767		Os01t0116900-00-Os10t0436850-00	0.279586	Os12t0165400-00-Os02t0114033-00	0.453159	Os02t0282000-01-Os03t0157400-01	0.545379
Bradi2g22610.1.p-Bradi2g56767.1.p	0.493956	Bradi4g08010.1.p-Bradi4g44510.2.p	0.516764	Bradi2g42312.1.p-Bradi3g04810.2.p	0.342605	Bradi3g57930.2.p-Bradi5g01110.1.p	0.630384	Bradi2g50300.1.p-Bradi3g08430.1.p	0.360334		Zm00001eb103430_T001-Zm00001eb198670_T001	0.0935803	Zm00001eb301570_T001-Zm00001eb351420_T002	0.390882	Zm00001eb353600_T001-Zm00001eb071140_T001	0.291332	Zm00001eb260870_T007-Zm00001eb342790_T001	0.0671101	Zm00001eb034900_T001-Zm00001eb166170_T001	0.432272		TVU27005-TVU39992	0.485518	TVU09805-TVU29455	0.614047	TVU11799-TVU41733	0.589968	TVU47483-TVU30687	0.565271	TVU11553-TVU40751	0.0799823		LPERR01G02010.1-LPERR12G10150.1	0.147761	LPERR06G17300.1-LPERR06G16170.1	0.426061	LPERR04G04560.1-LPERR04G10470.1	0.397432	LPERR12G11900.1-LPERR12G08390.1	0.245864	LPERR02G30080.1-LPERR03G13120.1	0.15948		Os01t0116600-01-Os10t0436900-01	0.16156	Os12t0165600-01-Os02t0114100-00	0.347204	Os02t0282100-01-Os03t0157450-00	0.240175
Bradi2g22620.1.p-Bradi2g56780.2.p	0.373876	Bradi4g08020.1.p-Bradi4g44520.1.p	0.589047	Bradi2g42313.1.p-Bradi3g04820.1.p	0.417082	Bradi3g57940.1.p-Bradi5g01115.1.p	0.672738	Bradi2g50304.1.p-Bradi3g08440.1.p	0.286451		Zm00001eb103450_T001-Zm00001eb198680_T001	0.142631	Zm00001eb301580_T002-Zm00001eb351430_T001	0.54801	Zm00001eb353610_T001-Zm00001eb071150_T001	0.180141	Zm00001eb260880_T001-Zm00001eb342810_T001	0.33114	Zm00001eb034910_T001-Zm00001eb166180_T001	0.141852		TVU27019-TVU39989	0.635598	TVU09818-TVU29453	0.519879	TVU11798-TVU41732	0.195792	TVU47477-TVU30681	0.354989	TVU11552-TVU40742	0.634144		LPERR01G02020.1-LPERR12G10160.1	0.279063	LPERR06G17310.1-LPERR06G16180.1	0.377218	LPERR04G04570.1-LPERR04G10480.1	0.517352	LPERR12G11910.1-LPERR12G08400.1	0.276015	LPERR02G30090.1-LPERR03G13130.1	0.307503		Os01t0116800-00-Os10t0436950-00	0.246795	Os12t0165700-01-Os02t0114150-01	0.201451	Os02t0282301-01-Os03t0157500-01	0.25931
Bradi2g22630.1.p-Bradi2g56786.1.p	0.188197	Bradi4g08025.1.p-Bradi4g44530.1.p	0.679109	Bradi2g42314.2.p-Bradi3g04840.2.p	1.47788	Bradi3g57950.1.p-Bradi5g01120.1.p	0.183728	Bradi2g50308.1.p-Bradi3g08450.1.p	0.482434		Zm00001eb103460_T001-Zm00001eb198690_T001	0.497408	Zm00001eb301590_T001-Zm00001eb351440_T001	0.448258	Zm00001eb353620_T001-Zm00001eb071160_T001	0.362319	Zm00001eb260890_T001-Zm00001eb342820_T001	0.325125	Zm00001eb034920_T004-Zm00001eb166190_T002	0.483696		TVU27014-TVU39986	0.437211	TVU09813-TVU29452	0.564195	TVU11807-TVU41730	0.529991	TVU47478-TVU30693	0.171795	TVU11548-TVU40743	0.524107		LPERR01G02030.1-LPERR12G10170.2	0.273751	LPERR06G17320.1-LPERR06G16190.1	0.356077	LPERR04G04580.1-LPERR04G10490.1	0.4804	LPERR12G11920.1-LPERR12G08410.1	0.162181	LPERR02G30100.1-LPERR03G13140.1	0.148708		Os01t0116901-00-Os10t0437000-02	0.443903	Os12t0166100-01-Os02t0114200-01	0.417883	Os02t0282500-00-Os03t0157600-00	0.448832
Bradi2g22640.1.p-Bradi2g56792.2.p	0.0824352	Bradi4g08030.1.p-Bradi4g44540.1.p	0.474787	Bradi2g42320.1.p-Bradi3g04860.1.p	1.65881	Bradi3g57955.1.p-Bradi5g01135.1.p	0.466273	Bradi2g50317.1.p-Bradi3g08460.1.p	0.183203		Zm00001eb103470_T001-Zm00001eb198700_T004	0.129931	Zm00001eb301600_T001-Zm00001eb351450_T001	0.352639	Zm00001eb353630_T001-Zm00001eb071170_T003	0.27892	Zm00001eb260910_T001-Zm00001eb342830_T001	0.183705	Zm00001eb034940_T004-Zm00001eb166200_T001	0.575025		TVU27018-TVU39999	0.490012	TVU09820-TVU29446	0.702794	TVU11805-TVU41737	0.213601	TVU47479-TVU30696	0.236983	TVU11558-TVU40747	0.235139		LPERR01G02040.1-LPERR12G10180.1	0.252009	LPERR06G17330.1-LPERR06G16200.1	0.571696	LPERR04G04590.1-LPERR04G10500.1	0.470944	LPERR12G11930.1-LPERR12G08420.1	0.699613	LPERR02G30110.1-LPERR03G13150.1	0.442452		Os01t0117000-00-Os10t0437100-01	0.361046	Os12t0165900-01-Os02t0114300-00	0.252236	Os02t0282600-01-Os03t0157700-01	0.147531
Bradi2g22645.1.p-Bradi2g56800.2.p	0.290651	Bradi4g08040.1.p-Bradi4g44550.6.p	0.635047	Bradi2g42340.14.p-Bradi3g04871.1.p	0.244917	Bradi3g57957.1.p-Bradi5g01150.1.p	0.424649	Bradi2g50330.2.p-Bradi3g08470.1.p	0.0908985		Zm00001eb103480_T001-Zm00001eb198710_T002	0.374103	Zm00001eb301610_T001-Zm00001eb351460_T001	0.0906644	Zm00001eb353640_T001-Zm00001eb071180_T001	0.308029	Zm00001eb260920_T001-Zm00001eb342840_T001	0.394043	Zm00001eb034960_T001-Zm00001eb166210_T003	0.543626		TVU27015-TVU40009	0.41075	TVU09819-TVU29451	0.545703	TVU11803-TVU41743	0.258147	TVU47476-TVU30700	0.149073	TVU11550-TVU40745	0.271549		LPERR01G02050.1-LPERR12G10190.1	0.147643	LPERR06G17340.1-LPERR06G16210.1	0.673783	LPERR04G04600.1-LPERR04G10510.1	0.315133	LPERR12G11940.1-LPERR12G08430.1	0.204425	LPERR02G30120.1-LPERR03G13160.1	0.369558		Os01t0117025-00-Os10t0437200-01	0.381316	Os12t0166000-00-Os02t0114400-00	0.428368	Os02t0282900-01-Os03t0157800-02	0.282604
Bradi2g22650.1.p-Bradi2g56802.1.p	0.10387	Bradi4g08050.2.p-Bradi4g44556.1.p	0.442603	Bradi2g42360.1.p-Bradi3g04880.1.p	0.700053	Bradi3g57960.4.p-Bradi5g01153.1.p	0.424424	Bradi2g50340.1.p-Bradi3g08480.1.p	0.121506		Zm00001eb103490_T004-Zm00001eb198720_T002	0.210189	Zm00001eb301620_T001-Zm00001eb351470_T001	0.203386	Zm00001eb353650_T001-Zm00001eb071190_T001	0.328665	Zm00001eb260930_T001-Zm00001eb342850_T001	0.280127	Zm00001eb034970_T003-Zm00001eb166220_T001	0.254159		TVU27017-TVU40011	0.134507	TVU09812-TVU29449	0.688388	TVU11808-TVU41738	0.367941	TVU47484-TVU30699	0.759551	TVU11557-TVU40737	0.660641		LPERR01G02060.1-LPERR12G10200.1	0.307713	LPERR06G17350.1-LPERR06G16220.1	0.325782	LPERR04G04610.1-LPERR04G10520.1	0.424928	LPERR12G11950.1-LPERR12G08440.1	0.289362	LPERR02G30130.1-LPERR03G13170.1	0.360472		Os01t0117100-00-Os10t0437400-00	0.383691	Os12t0166300-00-Os02t0114600-01	0.590641	Os02t0283800-01-Os03t0157900-01	0.202437
Bradi2g22660.1.p-Bradi2g56804.1.p	0.26572	Bradi4g08051.1.p-Bradi4g44562.1.p	0.459384	Bradi2g42372.1.p-Bradi3g04890.1.p	0.447155	Bradi3g57970.1.p-Bradi5g01155.1.p	0.366282	Bradi2g50350.1.p-Bradi3g08500.3.p	0.322491		Zm00001eb103500_T001-Zm00001eb198730_T002	0.309923	Zm00001eb301630_T001-Zm00001eb351480_T001	0.167384	Zm00001eb353660_T001-Zm00001eb071200_T001	0.124346	Zm00001eb260940_T001-Zm00001eb342860_T001	0.309727	Zm00001eb034980_T001-Zm00001eb166230_T001	0.123787		TVU27016-TVU40005	0.362832	TVU09811-TVU29450	0.409058	TVU11802-TVU41745	0.651405	TVU47482-TVU30698	0.207096	TVU11565-TVU40749	0.091617		LPERR01G02070.1-LPERR12G10210.1	0.377751	LPERR06G17360.1-LPERR06G16230.1	0.118303	LPERR04G04620.1-LPERR04G10530.1	0.285604	LPERR12G11960.1-LPERR12G08450.1	0.343107	LPERR02G30140.1-LPERR03G13180.1	0.120619		Os01t0117200-01-Os10t0437500-01	0.0461848	Os12t0166500-01-Os02t0114700-01	0.387077	Os02t0284300-00-Os03t0158000-01	0.0778464
Bradi2g22670.1.p-Bradi2g56806.1.p	0.479436	Bradi4g08052.1.p-Bradi4g44575.2.p	0.460971	Bradi2g42380.2.p-Bradi3g04900.2.p	0.323029	Bradi3g57980.1.p-Bradi5g01160.3.p	0.67198	Bradi2g50360.1.p-Bradi3g08506.1.p	0.198471		Zm00001eb103510_T001-Zm00001eb198740_T001	0.539858	Zm00001eb301640_T001-Zm00001eb351490_T001	0.361326	Zm00001eb353670_T001-Zm00001eb071210_T002	0.280712	Zm00001eb260950_T001-Zm00001eb342870_T001	0.103498	Zm00001eb034990_T001-Zm00001eb166240_T001	0.121831		TVU27013-TVU40003	0.209857	TVU09821-TVU29444	0.470559	TVU11806-TVU41746	0.388849	TVU47485-TVU30694	0.359727	TVU11566-TVU40750	0.29335		LPERR01G02080.1-LPERR12G10220.1	0.316915	LPERR06G17370.1-LPERR06G16240.1	0.680201	LPERR04G04630.1-LPERR04G10540.1	0.300726	LPERR12G11970.1-LPERR12G08460.1	0.291295	LPERR02G30150.1-LPERR03G13190.1	0.0816133		Os01t0117266-00-Os10t0437525-00	0.236064	Os12t0166600-00-Os02t0114800-00	0.342408	Os02t0284500-01-Os03t0158200-01	0.304245
Bradi2g22680.2.p-Bradi2g56810.1.p	0.442596	Bradi4g08054.1.p-Bradi4g44590.1.p	0.164026	Bradi2g42385.1.p-Bradi3g04920.1.p	0.265702	Bradi3g57990.1.p-Bradi5g01167.1.p	0.368805	Bradi2g50370.1.p-Bradi3g08512.1.p	0.186661		Zm00001eb103520_T001-Zm00001eb198760_T001	0.613772	Zm00001eb301680_T005-Zm00001eb351500_T004	0.463002	Zm00001eb353680_T002-Zm00001eb071220_T001	0.407715	Zm00001eb260960_T001-Zm00001eb342880_T001	0.62479	Zm00001eb035010_T001-Zm00001eb166250_T001	0.115876		TVU27024-TVU40000	0.151579	TVU09822-TVU29448	0.415701	TVU11804-TVU41747	0.390392	TVU47471-TVU30697	0.306344	TVU11567-TVU40738	0.569852		LPERR01G02090.1-LPERR12G10230.1	0.334853	LPERR06G17380.1-LPERR06G16250.1	0.621123	LPERR04G04640.1-LPERR04G10550.1	0.288052	LPERR12G11980.1-LPERR12G08470.1	0.152241	LPERR02G30160.2-LPERR03G13200.1	0.2494		Os01t0117300-00-Os10t0437550-01	0.0569974	Os12t0166700-01-Os02t0115600-01	0.282662	Os02t0284550-00-Os03t0158250-00	0.374257
Bradi2g22690.1.p-Bradi2g56815.1.p	0.63464	Bradi4g08055.2.p-Bradi4g44596.1.p	0.57763	Bradi2g42391.1.p-Bradi3g04925.1.p	0.735568	Bradi3g58000.1.p-Bradi5g01173.1.p	0.502129	Bradi2g50380.1.p-Bradi3g08520.2.p	0.135943		Zm00001eb103530_T001-Zm00001eb198750_T001	0.611802	Zm00001eb301690_T001-Zm00001eb351510_T001	0.425413	Zm00001eb353690_T001-Zm00001eb071230_T001	0.746442	Zm00001eb260970_T001-Zm00001eb342890_T001	0.291632	Zm00001eb035020_T002-Zm00001eb166260_T005	0.152563		TVU27025-TVU40008	0.608822	TVU09816-TVU29443	0.35635	TVU11801-TVU41744	0.309655	TVU47489-TVU30692	0.416387	TVU11556-TVU40741	0.180855		LPERR01G02100.1-LPERR12G10240.1	0.371399	LPERR06G17390.1-LPERR06G16260.1	0.187162	LPERR04G04650.1-LPERR04G10560.1	0.236015	LPERR12G11990.3-LPERR12G08480.1	0.57092	LPERR02G30170.1-LPERR03G13210.1	0.598557		Os01t0117400-00-Os10t0437600-00	0.0936386	Os12t0167700-01-Os02t0115650-00	0.436509	Os02t0284600-01-Os03t0158300-01	0.279849
Bradi2g22695.1.p-Bradi2g56820.1.p	0.197862	Bradi4g08059.1.p-Bradi4g44603.1.p	0.586909	Bradi2g42400.1.p-Bradi3g04930.1.p	0.519376	Bradi3g58010.1.p-Bradi5g01180.1.p	0.425019	Bradi2g50390.1.p-Bradi3g08530.1.p	0.392188		Zm00001eb103540_T001-Zm00001eb198770_T001	0.204262	Zm00001eb301700_T001-Zm00001eb351520_T001	0.428314	Zm00001eb353700_T001-Zm00001eb071240_T002	0.466241	Zm00001eb260980_T002-Zm00001eb342900_T001	0.462765	Zm00001eb035030_T002-Zm00001eb166270_T001	0.342314		TVU27022-TVU40004	0.233997	TVU09817-TVU29454	0.499633	TVU11800-TVU41748	0.565229	TVU47488-TVU30695	0.34657	TVU11564-TVU40753	0.152543		LPERR01G02110.1-LPERR12G10250.1	0.451216	LPERR06G17400.1-LPERR06G16270.1	0.488418	LPERR04G04670.1-LPERR04G10570.2	0.509638	LPERR12G12000.1-LPERR12G08490.1	0.296739	LPERR02G30180.2-LPERR03G13220.1	0.112441		Os01t0117450-00-Os10t0437700-01	0.334645	Os12t0167900-01-Os02t0115700-01	0.294139	Os02t0284800-01-Os03t0158500-01	0.226256
Bradi2g22700.1.p-Bradi2g56826.1.p	0.160082	Bradi4g08060.1.p-Bradi4g44610.1.p	0.446073	Bradi2g42410.3.p-Bradi3g04940.1.p	0.504555	Bradi3g58015.1.p-Bradi5g01186.1.p	0.322193	Bradi2g50395.1.p-Bradi3g08544.1.p	0.521423		Zm00001eb103550_T001-Zm00001eb198790_T001	0.121613	Zm00001eb301710_T001-Zm00001eb351530_T001	0.352805	Zm00001eb353710_T001-Zm00001eb071250_T001	0.427129	Zm00001eb260990_T004-Zm00001eb342910_T001	0.606263	Zm00001eb035040_T001-Zm00001eb166280_T001	0.239047		TVU27021-TVU40007	0.299512	TVU09814-TVU29458	0.306065	TVU11809-TVU41739	0.521871	TVU47487-TVU30689	0.343696	TVU11561-TVU40754	0.070982		LPERR01G02120.1-LPERR12G10260.1	0.281864	LPERR06G17410.1-LPERR06G16280.1	0.560049	LPERR04G04680.1-LPERR04G10580.1	0.302321	LPERR12G12010.1-LPERR12G08500.1	0.449443	LPERR02G30190.1-LPERR03G13230.2	0.164224		Os01t0117500-00-Os10t0437750-00	0.144872	Os12t0168000-01-Os02t0115801-00	0.25893	Os02t0285300-01-Os03t0158550-00	0.549388
Bradi2g22710.1.p-Bradi2g56832.1.p	0.143607	Bradi4g08070.1.p-Bradi4g44617.1.p	0.293002	Bradi2g42421.1.p-Bradi3g04947.2.p	0.238637	Bradi3g58020.1.p-Bradi5g01189.1.p	0.222575	Bradi2g50400.1.p-Bradi3g08557.2.p	0.262902		Zm00001eb103560_T001-Zm00001eb198800_T002	0.124418	Zm00001eb301720_T002-Zm00001eb351540_T001	0.447617	Zm00001eb353720_T001-Zm00001eb071280_T001	0.252612	Zm00001eb261000_T001-Zm00001eb342930_T002	0.668285	Zm00001eb035050_T002-Zm00001eb166290_T001	0.322972		TVU27020-TVU39998	0.266123	TVU09815-TVU29466	0.605268	TVU11814-TVU41741	0.483451	TVU47492-TVU30690	0.139284	TVU11569-TVU40758	0.111141		LPERR01G02130.1-LPERR12G10270.1	0.441264	LPERR06G17420.1-LPERR06G16290.1	0.185073	LPERR04G04690.1-LPERR04G10600.1	0.20428	LPERR12G12020.1-LPERR12G08520.1	0.400149	LPERR02G30200.1-LPERR03G13240.1	0.472462		Os01t0117600-01-Os10t0437900-00	0.397835	Os12t0168100-01-Os02t0115900-02	0.349601	Os02t0285700-01-Os03t0158600-00	0.367714
Bradi2g22715.2.p-Bradi2g56840.3.p	0.579377	Bradi4g08080.1.p-Bradi4g44621.2.p	0.604999	Bradi2g42426.2.p-Bradi3g04953.5.p	0.0150073	Bradi3g58026.2.p-Bradi5g01193.1.p	0.18889	Bradi2g50403.1.p-Bradi3g08570.3.p	0.27239		Zm00001eb103570_T001-Zm00001eb198810_T002	0.3561	Zm00001eb301730_T001-Zm00001eb351550_T001	0.688447	Zm00001eb353730_T001-Zm00001eb071290_T001	0.281787	Zm00001eb261010_T001-Zm00001eb342960_T001	0.218378	Zm00001eb035070_T001-Zm00001eb166300_T001	0.356685		TVU27023-TVU40006	0.211133	TVU09831-TVU29470	0.454158	TVU11810-TVU41742	0.48169	TVU47491-TVU30691	0.334517	TVU11560-TVU40756	0.218827		LPERR01G02140.1-LPERR12G10280.3	0.504914	LPERR06G17430.1-LPERR06G16300.1	0.544069	LPERR04G04700.2-LPERR04G10610.1	0.39046	LPERR12G12030.1-LPERR12G08530.1	0.276428	LPERR02G30210.1-LPERR03G13250.1	0.288191		Os01t0117650-00-Os10t0438000-00	0.427251	Os12t0168150-00-Os02t0115950-00	0.337212	Os02t0285800-01-Os03t0158700-01	0.181221
Bradi2g22720.2.p-Bradi2g56850.1.p	0.306431	Bradi4g08085.1.p-Bradi4g44630.1.p	0.385801	Bradi2g42430.1.p-Bradi3g04960.1.p	0.336367	Bradi3g58032.1.p-Bradi5g01198.1.p	0.431315	Bradi2g50406.1.p-Bradi3g08575.1.p	0.243331		Zm00001eb103580_T001-Zm00001eb198820_T002	0.373287	Zm00001eb301740_T001-Zm00001eb351560_T001	0.210141	Zm00001eb353740_T001-Zm00001eb071300_T001	0.497108	Zm00001eb261020_T001-Zm00001eb342970_T001	0.231227	Zm00001eb035080_T001-Zm00001eb166310_T001	0.643426		TVU27027-TVU40001	0.241448	TVU09826-TVU29461	0.507805	TVU11811-TVU41740	0.606404	TVU47490-TVU30703	0.630605	TVU11568-TVU40755	0.461056		LPERR01G02150.1-LPERR12G10290.1	0.0766647	LPERR06G17440.1-LPERR06G16310.1	0.551568	LPERR04G04710.1-LPERR04G10620.1	0.430105	LPERR12G12040.1-LPERR12G08540.1	0.301638	LPERR02G30220.1-LPERR03G13260.1	0.430138		Os01t0117700-00-Os10t0438100-00	0.701125	Os12t0168200-01-Os02t0116000-01	0.368827	Os02t0285900-00-Os03t0158800-01	0.215192
Bradi2g22725.1.p-Bradi2g56860.1.p	0.253886	Bradi4g08090.5.p-Bradi4g44634.1.p	0.421563	Bradi2g42440.2.p-Bradi3g04970.1.p	0.40325	Bradi3g58040.2.p-Bradi5g01203.1.p	0.314338	Bradi2g50410.1.p-Bradi3g08580.1.p	0.176786		Zm00001eb103590_T002-Zm00001eb198830_T003	0.261379	Zm00001eb301750_T001-Zm00001eb351570_T004	0.233952	Zm00001eb353760_T001-Zm00001eb071310_T001	0.634209	Zm00001eb261030_T001-Zm00001eb342980_T003	0.508201	Zm00001eb035110_T001-Zm00001eb166320_T002	0.228206		TVU27030-TVU40010	0.555284	TVU09835-TVU29468	0.593255	TVU11812-TVU41750	0.569036	TVU47493-TVU30701	0.220809	TVU11559-TVU40759	0.207186		LPERR01G02160.1-LPERR12G10300.1	0.118606	LPERR06G17450.1-LPERR06G16320.1	0.418356	LPERR04G04720.3-LPERR04G10630.1	0.524397	LPERR12G12060.1-LPERR12G08550.1	0.162742	LPERR02G30230.1-LPERR03G13270.1	0.116606		Os01t0117900-02-Os10t0438300-00	0.14697	Os12t0168400-01-Os02t0116100-00	0.44548	Os02t0286200-01-Os03t0158900-00	0.227074
Bradi2g22730.1.p-Bradi2g56865.1.p	0.170426	Bradi4g08094.1.p-Bradi4g44639.1.p	0.49016	Bradi2g42450.1.p-Bradi3g04975.1.p	0.355383	Bradi3g58050.3.p-Bradi5g01205.1.p	0.117136	Bradi2g50420.2.p-Bradi3g08585.1.p	0.137633		Zm00001eb103600_T002-Zm00001eb198840_T001	0.349193	Zm00001eb301760_T001-Zm00001eb351580_T002	0.476677	Zm00001eb353770_T002-Zm00001eb071320_T001	0.635378	Zm00001eb261040_T001-Zm00001eb343000_T001	0.413725	Zm00001eb035120_T001-Zm00001eb166340_T001	0.466685		TVU27026-TVU40002	0.454096	TVU09833-TVU29469	0.472132	TVU11813-TVU41752	0.619518	TVU47506-TVU30704	0.669025	TVU11563-TVU40757	0.43698		LPERR01G02170.1-LPERR12G10310.1	0.694501	LPERR06G17460.1-LPERR06G16330.1	0.492834	LPERR04G04730.2-LPERR04G10640.1	0.329469	LPERR12G12070.1-LPERR12G08560.1	0.214597	LPERR02G30240.1-LPERR03G13280.1	0.518626		Os01t0118000-01-Os10t0438301-00	0.518332	Os12t0168700-01-Os02t0116300-01	0.117875	Os02t0286350-00-Os03t0159100-01	0.174531
Bradi2g22740.1.p-Bradi2g56870.1.p	0.146318	Bradi4g08097.1.p-Bradi4g44642.1.p	0.191151	Bradi2g42460.1.p-Bradi3g04981.1.p	0.639088	Bradi3g58060.1.p-Bradi5g01207.1.p	0.516184	Bradi2g50430.1.p-Bradi3g08590.3.p	0.556778		Zm00001eb103610_T001-Zm00001eb198850_T003	0.37561	Zm00001eb301770_T001-Zm00001eb351590_T001	0.251424	Zm00001eb353780_T003-Zm00001eb071330_T001	0.134312	Zm00001eb261050_T001-Zm00001eb343010_T001	0.561929	Zm00001eb035130_T001-Zm00001eb166360_T001	0.359856		TVU27031-TVU40017	0.344277	TVU09832-TVU29471	0.347342	TVU11821-TVU41754	0.43594	TVU47500-TVU30707	0.446904	TVU11562-TVU40760	0.626311		LPERR01G02180.2-LPERR12G10320.1	0.479807	LPERR06G17470.1-LPERR06G16340.1	0.544068	LPERR04G04740.1-LPERR04G10650.1	0.12272	LPERR12G12080.1-LPERR12G08570.1	0.545413	LPERR02G30250.1-LPERR03G13290.1	0.186955		Os01t0118100-01-Os10t0438500-01	0.462086	Os12t0168800-01-Os02t0116400-01	0.627243	Os02t0286500-00-Os03t0159150-00	0.413152
Bradi2g22750.1.p-Bradi2g56875.1.p	0.295882	Bradi4g08110.2.p-Bradi4g44646.2.p	0.0691303	Bradi2g42471.2.p-Bradi3g04987.1.p	0.4653	Bradi3g58067.1.p-Bradi5g01208.2.p	0.590647	Bradi2g50440.1.p-Bradi3g08610.2.p	0.196301		Zm00001eb103630_T001-Zm00001eb198860_T001	0.315416	Zm00001eb301780_T001-Zm00001eb351600_T001	0.31187	Zm00001eb353790_T001-Zm00001eb071340_T001	0.695953	Zm00001eb261060_T001-Zm00001eb343020_T001	0.447694	Zm00001eb035140_T001-Zm00001eb166370_T001	0.139949		TVU27028-TVU40018	0.205579	TVU09827-TVU29462	0.630883	TVU11822-TVU41755	0.587	TVU47503-TVU30706	0.390592	TVU11571-TVU40752	0.188493		LPERR01G02190.1-LPERR12G10330.1	0.433664	LPERR06G17480.1-LPERR06G16350.1	0.285327	LPERR04G04750.1-LPERR04G10660.1	0.306009	LPERR12G12090.1-LPERR12G08580.1	0.488461	LPERR02G30260.1-LPERR03G13300.1	0.0737351		Os01t0118300-02-Os10t0438600-01	0.206071	Os12t0168900-03-Os02t0116500-01	0.127224	Os02t0286700-00-Os03t0159200-01	0.325735
Bradi2g22760.1.p-Bradi2g56880.1.p	0.334996	Bradi4g08120.1.p-Bradi4g44650.1.p	0.349169	Bradi2g42480.1.p-Bradi3g04993.1.p	0.398653	Bradi3g58080.1.p-Bradi5g01210.1.p	0.390083	Bradi2g50450.2.p-Bradi3g08620.1.p	0.233199		Zm00001eb103650_T001-Zm00001eb198870_T001	0.295446	Zm00001eb301790_T001-Zm00001eb351610_T002	0.167597	Zm00001eb353800_T001-Zm00001eb071350_T002	0.426283	Zm00001eb261070_T001-Zm00001eb343030_T005	0.561025	Zm00001eb035150_T001-Zm00001eb166380_T001	0.0402776		TVU27029-TVU40016	0.405595	TVU09834-TVU29459	0.414915	TVU11819-TVU41753	0.66668	TVU47507-TVU30702	0.221618	TVU11572-TVU40763	0.463089		LPERR01G02200.1-LPERR12G10340.1	0.367636	LPERR06G17490.1-LPERR06G16360.1	0.503804	LPERR04G04760.1-LPERR04G10670.1	0.301922	LPERR12G12100.1-LPERR12G08590.1	0.360227	LPERR02G30270.1-LPERR03G13310.1	0.131308		Os01t0118400-01-Os10t0438700-01	0.285504	Os12t0169000-00-Os02t0116600-01	0.375646	Os02t0286850-00-Os03t0159400-01	0.570872
Bradi2g22770.2.p-Bradi2g56890.1.p	0.373845	Bradi4g08130.1.p-Bradi4g44660.1.p	0.633269	Bradi2g42490.1.p-Bradi3g05000.1.p	0.252551	Bradi3g58086.1.p-Bradi5g01220.2.p	0.172233	Bradi2g50460.1.p-Bradi3g08630.1.p	0.287356		Zm00001eb103660_T001-Zm00001eb198880_T001	0.416348	Zm00001eb301810_T001-Zm00001eb351620_T002	0.227833	Zm00001eb353810_T001-Zm00001eb071360_T002	0.584837	Zm00001eb261080_T001-Zm00001eb343040_T001	0.775919	Zm00001eb035160_T001-Zm00001eb166390_T001	0.239023		TVU27038-TVU40019	0.148928	TVU09824-TVU29465	0.563658	TVU11823-TVU41751	0.653536	TVU47501-TVU30705	0.305731	TVU11570-TVU40762	0.293781		LPERR01G02210.1-LPERR12G10350.1	0.182966	LPERR06G17500.1-LPERR06G16370.1	0.476393	LPERR04G04770.1-LPERR04G10680.1	0.620979	LPERR12G12110.1-LPERR12G08600.1	0.387906	LPERR02G30280.1-LPERR03G13320.1	0.349845		Os01t0118600-00-Os10t0438800-01	0.459191	Os12t0169100-01-Os02t0116700-01	0.389275	Os02t0286891-01-Os03t0159600-01	0.429275
Bradi2g22780.1.p-Bradi2g56900.1.p	0.333523	Bradi4g08140.1.p-Bradi4g44667.3.p	0.35635	Bradi2g42500.2.p-Bradi3g05010.1.p	0.155768	Bradi3g58092.3.p-Bradi5g01230.1.p	0.531395	Bradi2g50470.1.p-Bradi3g08637.4.p	0.594554		Zm00001eb103670_T001-Zm00001eb198890_T001	0.229737	Zm00001eb301820_T002-Zm00001eb351630_T001	0.306955	Zm00001eb353820_T001-Zm00001eb071370_T001	0.163989	Zm00001eb261090_T001-Zm00001eb343050_T001	0.445255	Zm00001eb035170_T001-Zm00001eb166400_T002	0.272407		TVU27036-TVU40013	0.288712	TVU09823-TVU29467	0.36969	TVU11815-TVU41759	0.591171	TVU47502-TVU30708	0.319696	TVU11576-TVU40761	0.0417375		LPERR01G02220.1-LPERR12G10360.1	0.336547	LPERR06G17510.2-LPERR06G16380.1	0.403923	LPERR04G04780.1-LPERR04G10690.1	0.197922	LPERR12G12120.1-LPERR12G08610.1	0.218486	LPERR02G30290.1-LPERR03G13330.1	0.335694		Os01t0118700-01-Os10t0439100-00	0.215889	Os12t0169200-00-Os02t0116750-00	0.317797	Os02t0286933-00-Os03t0159700-01	0.336925
Bradi2g22787.1.p-Bradi2g56910.1.p	0.292541	Bradi4g08150.1.p-Bradi4g44671.1.p	0.355821	Bradi2g42508.1.p-Bradi3g05012.1.p	0.256199	Bradi3g58100.1.p-Bradi5g01235.1.p	0.502148	Bradi2g50480.1.p-Bradi3g08647.1.p	0.0969871		Zm00001eb103680_T002-Zm00001eb198900_T001	0.358834	Zm00001eb301840_T001-Zm00001eb351640_T003	0.340134	Zm00001eb353830_T002-Zm00001eb071380_T001	0.270647	Zm00001eb261100_T001-Zm00001eb343060_T001	0.491912	Zm00001eb035180_T003-Zm00001eb166410_T001	0.226603		TVU27034-TVU40012	0.260413	TVU09825-TVU29463	0.375389	TVU11817-TVU41756	0.251596	TVU47494-TVU30710	0.171974	TVU11578-TVU40765	0.166864		LPERR01G02230.1-LPERR12G10370.1	0.0322307	LPERR06G17520.1-LPERR06G16390.1	0.444024	LPERR04G04790.1-LPERR04G10700.1	0.514784	LPERR12G12130.1-LPERR12G08620.1	0.367435	LPERR02G30300.1-LPERR03G13340.1	0.318396		Os01t0119000-02-Os10t0439166-00	0.340685	Os12t0169300-00-Os02t0116800-01	0.146288	Os02t0287000-02-Os03t0159800-01	0.43325
Bradi2g22795.2.p-Bradi2g56920.3.p	0.297199	Bradi4g08160.2.p-Bradi4g44675.1.p	0.346252	Bradi2g42517.1.p-Bradi3g05015.2.p	0.213702	Bradi3g58103.1.p-Bradi5g01240.1.p	0.662012	Bradi2g50490.2.p-Bradi3g08651.1.p	0.212547		Zm00001eb103700_T001-Zm00001eb198910_T002	0.367928	Zm00001eb301850_T002-Zm00001eb351650_T001	0.431315	Zm00001eb353840_T002-Zm00001eb071390_T001	0.100025	Zm00001eb261110_T001-Zm00001eb343070_T001	0.525543	Zm00001eb035190_T001-Zm00001eb166420_T001	0.278477		TVU27037-TVU40014	0.329983	TVU09829-TVU29457	0.330611	TVU11816-TVU41758	0.210716	TVU47495-TVU30709	0.468322	TVU11575-TVU40766	0.214789		LPERR01G02240.1-LPERR12G10380.1	0.0589131	LPERR06G17530.1-LPERR06G16400.1	0.434998	LPERR04G04800.1-LPERR04G10710.1	0.504636	LPERR12G12140.1-LPERR12G08630.1	0.54224	LPERR02G30310.1-LPERR03G13350.1	0.287296		Os01t0119100-00-Os10t0439200-00	0.227334	Os12t0169400-01-Os02t0116900-01	0.15243	Os02t0287700-00-Os03t0159900-01	0.416054
Bradi2g22797.1.p-Bradi2g56927.2.p	0.286341	Bradi4g08167.1.p-Bradi4g44678.1.p	0.624071	Bradi2g42523.1.p-Bradi3g05020.1.p	0.237099	Bradi3g58107.2.p-Bradi5g01250.1.p	0.22572	Bradi2g50500.1.p-Bradi3g08655.1.p	0.185245		Zm00001eb103710_T001-Zm00001eb198940_T001	0.210694	Zm00001eb301860_T001-Zm00001eb351660_T001	0.0123268	Zm00001eb353850_T001-Zm00001eb071400_T001	0.7424	Zm00001eb261120_T001-Zm00001eb343080_T001	0.541179	Zm00001eb035200_T001-Zm00001eb166430_T001	0.14758		TVU27035-TVU40015	0.146245	TVU09830-TVU29464	0.236331	TVU11818-TVU41749	0.326497	TVU47498-TVU30712	0.487462	TVU11580-TVU40772	0.0800515		LPERR01G02250.1-LPERR12G10390.1	0.193021	LPERR06G17540.1-LPERR06G16410.1	0.12816	LPERR04G04810.1-LPERR04G10720.1	0.3467	LPERR12G12150.1-LPERR12G08640.1	0.0517668	LPERR02G30320.1-LPERR03G13360.1	0.12291		Os01t0119500-01-Os10t0439333-00	0.17987	Os12t0169600-01-Os02t0117100-01	0.464671	Os02t0287800-00-Os03t0160000-01	0.176696
Bradi2g22800.2.p-Bradi2g56932.1.p	0.512069	Bradi4g08180.1.p-Bradi4g44681.1.p	0.296846	Bradi2g42530.1.p-Bradi3g05040.1.p	0.503021	Bradi3g58111.1.p-Bradi5g01257.2.p	0.261042	Bradi2g50510.3.p-Bradi3g08660.1.p	0.185811		Zm00001eb103720_T002-Zm00001eb198950_T001	0.395523	Zm00001eb301870_T001-Zm00001eb351670_T003	0.123416	Zm00001eb353860_T003-Zm00001eb071410_T001	0.381358	Zm00001eb261130_T004-Zm00001eb343090_T001	0.54406	Zm00001eb035220_T001-Zm00001eb166440_T001	0.332705		TVU27033-TVU40021	0.403478	TVU09828-TVU29460	0.153124	TVU11820-TVU41757	0.28756	TVU47497-TVU30711	0.560699	TVU11573-TVU40771	0.151831		LPERR01G02260.1-LPERR12G10400.1	0.317465	LPERR06G17550.1-LPERR06G16420.1	0.295031	LPERR04G04820.1-LPERR04G10730.1	0.470744	LPERR12G12160.1-LPERR12G08670.1	0.180731	LPERR02G30340.1-LPERR03G13370.1	0.214637		Os01t0120300-00-Os10t0439600-02	0.198	Os12t0169700-01-Os02t0117200-01	0.582125	Os02t0287900-01-Os03t0160100-01	0.21137
Bradi2g22810.1.p-Bradi2g56938.1.p	0.494272	Bradi4g08187.2.p-Bradi4g44684.1.p	0.529635	Bradi2g42540.3.p-Bradi3g05050.2.p	0.349014	Bradi3g58115.1.p-Bradi5g01270.1.p	0.392941	Bradi2g50515.1.p-Bradi3g08667.1.p	0.494812		Zm00001eb103730_T001-Zm00001eb198960_T001	0.657942	Zm00001eb301880_T002-Zm00001eb351680_T001	0.397921	Zm00001eb353870_T001-Zm00001eb071420_T001	0.219225	Zm00001eb261140_T001-Zm00001eb343100_T001	0.270735	Zm00001eb035230_T002-Zm00001eb166450_T001	0.127238		TVU27032-TVU40020	0.63383	TVU09842-TVU29483	0.453766	TVU11835-TVU41762	0.25847	TVU47499-TVU30713	0.175748	TVU11579-TVU40768	0.213317		LPERR01G02270.1-LPERR12G10410.1	0.442418	LPERR06G17560.1-LPERR06G16430.1	0.434857	LPERR04G04830.1-LPERR04G10740.1	0.402978	LPERR12G12170.1-LPERR12G08680.2	0.346102	LPERR02G30350.1-LPERR03G13380.1	0.265404		Os01t0120400-02-Os10t0439682-00	0.410076	Os12t0169800-00-Os02t0117400-01	0.208612	Os02t0288000-01-Os03t0160200-01	0.175035
Bradi2g22820.2.p-Bradi2g56950.1.p	0.519887	Bradi4g08191.1.p-Bradi4g44687.1.p	0.533742	Bradi2g42550.1.p-Bradi3g05060.1.p	0.456068	Bradi3g58120.1.p-Bradi5g01280.2.p	0.199783	Bradi2g50517.1.p-Bradi3g08680.2.p	0.0320952		Zm00001eb103740_T001-Zm00001eb198970_T001	0.647335	Zm00001eb301890_T001-Zm00001eb351690_T002	0.259985	Zm00001eb353880_T001-Zm00001eb071430_T001	0.183282	Zm00001eb261150_T001-Zm00001eb343110_T001	0.0263639	Zm00001eb035240_T001-Zm00001eb166460_T002	0.110849		TVU27054-TVU40022	0.485756	TVU09846-TVU29474	0.659297	TVU11826-TVU41761	0.625907	TVU47505-TVU30714	0.410093	TVU11577-TVU40764	0.625467		LPERR01G02280.1-LPERR12G10420.1	0.199045	LPERR06G17570.1-LPERR06G16440.1	0.601494	LPERR04G04840.1-LPERR04G10750.1	0.300103	LPERR12G12180.1-LPERR12G08690.2	0.378393	LPERR02G30360.1-LPERR03G13390.2	0.0738294		Os01t0120500-01-Os10t0439700-00	0.544406	Os12t0169950-00-Os02t0117500-01	0.278778	Os02t0288100-01-Os03t0160300-00	0.257835
Bradi2g22825.1.p-Bradi2g56960.1.p	0.248814	Bradi4g08195.1.p-Bradi4g44690.1.p	0.474493	Bradi2g42560.1.p-Bradi3g05071.3.p	0.482859	Bradi3g58130.1.p-Bradi5g01283.1.p	0.288834	Bradi2g50520.2.p-Bradi3g08685.1.p	0.12606		Zm00001eb103750_T001-Zm00001eb198990_T001	0.495913	Zm00001eb301900_T001-Zm00001eb351700_T001	0.393694	Zm00001eb353890_T001-Zm00001eb071440_T003	0.0536557	Zm00001eb261160_T001-Zm00001eb343120_T003	0.0196506	Zm00001eb035260_T001-Zm00001eb166470_T001	0.295554		TVU27040-TVU40023	0.595541	TVU09847-TVU29488	0.462083	TVU11825-TVU41763	0.56874	TVU47504-TVU30716	0.688351	TVU11574-TVU40774	0.159976		LPERR01G02290.1-LPERR12G10430.1	0.154445	LPERR06G17580.1-LPERR06G16450.1	0.247577	LPERR04G04850.1-LPERR04G10760.1	0.17485	LPERR12G12190.1-LPERR12G08700.1	0.357579	LPERR02G30370.1-LPERR03G13400.1	0.197105		Os01t0120600-01-Os10t0439800-00	0.502906	Os12t0170100-01-Os02t0117550-01	0.487313	Os02t0288200-01-Os03t0160400-01	0.32691
Bradi2g22831.1.p-Bradi2g56970.4.p	0.199175	Bradi4g08200.1.p-Bradi4g44704.1.p	0.711102	Bradi2g42570.1.p-Bradi3g05076.1.p	0.611457	Bradi3g58140.1.p-Bradi5g01286.1.p	0.22647	Bradi2g50526.1.p-Bradi3g08690.2.p	0.306035		Zm00001eb103760_T001-Zm00001eb199000_T001	0.150432	Zm00001eb301910_T001-Zm00001eb351710_T001	0.550686	Zm00001eb353900_T001-Zm00001eb071460_T001	0.145678	Zm00001eb261170_T003-Zm00001eb343140_T001	0.157474	Zm00001eb035270_T001-Zm00001eb166480_T001	0.329983		TVU27041-TVU40026	0.126599	TVU09845-TVU29482	0.518896	TVU11824-TVU41760	0.521255	TVU47496-TVU30722	0.526355	TVU11584-TVU40769	0.162538		LPERR01G02300.1-LPERR12G10440.1	0.279981	LPERR06G17590.1-LPERR06G16460.1	0.320828	LPERR04G04860.1-LPERR04G10770.1	0.683974	LPERR12G12200.1-LPERR12G08710.1	0.3484	LPERR02G30380.1-LPERR03G13410.1	0.146423		Os01t0120700-01-Os10t0439862-00	0.512292	Os12t0170300-01-Os02t0117600-01	0.433756	Os02t0288400-00-Os03t0160600-01	0.492079
Bradi2g22835.1.p-Bradi2g56980.2.p	0.246938	Bradi4g08210.1.p-Bradi4g44712.1.p	0.440325	Bradi2g42580.1.p-Bradi3g05081.1.p	0.752925	Bradi3g58150.2.p-Bradi5g01299.1.p	0.630011	Bradi2g50532.1.p-Bradi3g08710.2.p	0.506969		Zm00001eb103780_T001-Zm00001eb199010_T001	0.63021	Zm00001eb301930_T001-Zm00001eb351720_T001	0.585573	Zm00001eb353910_T001-Zm00001eb071470_T002	0.449125	Zm00001eb261180_T001-Zm00001eb343160_T001	0.438026	Zm00001eb035290_T001-Zm00001eb166490_T002	0.483055		TVU27049-TVU40025	0.0426333	TVU09838-TVU29487	0.312875	TVU11828-TVU41767	0.415878	TVU47518-TVU30719	0.710573	TVU11587-TVU40767	0.316295		LPERR01G02310.2-LPERR12G10450.1	0.61223	LPERR06G17600.1-LPERR06G16470.1	0.604073	LPERR04G04880.1-LPERR04G10780.1	0.103537	LPERR12G12210.1-LPERR12G08720.1	0.466434	LPERR02G30390.1-LPERR03G13420.1	0.244049		Os01t0120800-01-Os10t0439924-01	0.13386	Os12t0170400-01-Os02t0117700-01	0.531208	Os02t0288600-01-Os03t0160900-01	0.448898
Bradi2g22840.1.p-Bradi2g56990.2.p	0.354862	Bradi4g08220.1.p-Bradi4g44720.1.p	0.237569	Bradi2g42597.1.p-Bradi3g05091.1.p	0.672462	Bradi3g58160.1.p-Bradi5g01310.2.p	0.294329	Bradi2g50540.3.p-Bradi3g08715.1.p	0.34344		Zm00001eb103800_T001-Zm00001eb199020_T001	0.606409	Zm00001eb301940_T001-Zm00001eb351730_T001	0.521878	Zm00001eb353930_T002-Zm00001eb071480_T002	0.291869	Zm00001eb261190_T002-Zm00001eb343180_T001	0.325281	Zm00001eb035300_T001-Zm00001eb166510_T001	0.35502		TVU27045-TVU40024	0.0630191	TVU09843-TVU29476	0.38965	TVU11829-TVU41764	0.473385	TVU47515-TVU30718	0.213116	TVU11582-TVU40773	0.214835		LPERR01G02320.1-LPERR12G10460.1	0.52248	LPERR06G17610.1-LPERR06G16480.1	0.337137	LPERR04G04890.1-LPERR04G10790.1	0.38931	LPERR12G12220.1-LPERR12G08730.1	0.621635	LPERR02G30400.1-LPERR03G13430.1	0.157341		Os01t0121000-01-Os10t0439986-00	0.112042	Os12t0170500-01-Os02t0117750-00	0.430681	Os02t0288700-00-Os03t0161000-02	0.520959
Bradi2g22850.1.p-Bradi2g57000.1.p	0.237795	Bradi4g08230.1.p-Bradi4g44730.1.p	0.42961	Bradi2g42607.1.p-Bradi3g05100.3.p	0.213189	Bradi3g58166.1.p-Bradi5g01317.2.p	0.533134	Bradi2g50550.5.p-Bradi3g08721.2.p	0.277328		Zm00001eb103810_T001-Zm00001eb199040_T001	0.588939	Zm00001eb301950_T001-Zm00001eb351740_T001	0.597438	Zm00001eb353940_T003-Zm00001eb071490_T001	0.365945	Zm00001eb261200_T001-Zm00001eb343200_T001	0.186424	Zm00001eb035310_T003-Zm00001eb166520_T001	0.35074		TVU27043-TVU40028	0.0843202	TVU09837-TVU29472	0.148695	TVU11832-TVU41766	0.516912	TVU47508-TVU30721	0.277121	TVU11583-TVU40770	0.069264		LPERR01G02330.1-LPERR12G10470.1	0.61495	LPERR06G17620.1-LPERR06G16490.1	0.439007	LPERR04G04900.1-LPERR04G10800.1	0.331786	LPERR12G12230.1-LPERR12G08740.1	0.304356	LPERR02G30410.1-LPERR03G13440.1	0.164212		Os01t0121100-02-Os10t0440100-00	0.489718	Os12t0170600-01-Os02t0117800-01	0.551507	Os02t0288744-00-Os03t0161100-00	0.163566
Bradi2g22862.1.p-Bradi2g57010.3.p	0.45741	Bradi4g08235.1.p-Bradi4g44732.1.p	0.603058	Bradi2g42613.1.p-Bradi3g05110.1.p	0.365432	Bradi3g58172.1.p-Bradi5g01327.2.p	0.325211	Bradi2g50557.1.p-Bradi3g08730.1.p	0.35701		Zm00001eb103820_T001-Zm00001eb199050_T002	0.314144	Zm00001eb301960_T001-Zm00001eb351750_T001	0.115104	Zm00001eb353950_T001-Zm00001eb071500_T001	0.422695	Zm00001eb261210_T001-Zm00001eb343210_T001	0.539833	Zm00001eb035320_T006-Zm00001eb166530_T001	0.271538		TVU27044-TVU40027	0.342304	TVU09836-TVU29473	0.367108	TVU11830-TVU41765	0.564905	TVU47516-TVU30717	0.282551	TVU11581-TVU40786	0.119732		LPERR01G02340.1-LPERR12G10480.1	0.249223	LPERR06G17630.1-LPERR06G16500.2	0.26452	LPERR04G04910.1-LPERR04G10810.1	0.260117	LPERR12G12240.1-LPERR12G08750.3	0.399823	LPERR02G30420.2-LPERR03G13450.1	0.299686		Os01t0121200-01-Os10t0440500-00	0.536135	Os12t0170700-01-Os02t0117900-01	0.544704	Os02t0288862-00-Os03t0161200-01	0.366771
Bradi2g22870.1.p-Bradi2g57015.1.p	0.244449	Bradi4g08240.1.p-Bradi4g44734.1.p	0.422911	Bradi2g42620.1.p-Bradi3g05112.1.p	0.576161	Bradi3g58180.1.p-Bradi5g01340.1.p	0.262486	Bradi2g50570.1.p-Bradi3g08740.2.p	0.337107		Zm00001eb103830_T001-Zm00001eb199060_T001	0.52841	Zm00001eb301970_T001-Zm00001eb351760_T001	0.157975	Zm00001eb353960_T001-Zm00001eb071510_T001	0.283299	Zm00001eb261230_T001-Zm00001eb343220_T002	0.400506	Zm00001eb035330_T001-Zm00001eb166540_T001	0.449915		TVU27048-TVU40032	0.168015	TVU09841-TVU29481	0.5315	TVU11831-TVU41772	0.485333	TVU47519-TVU30720	0.474257	TVU11586-TVU40782	0.0468947		LPERR01G02350.1-LPERR12G10490.1	0.272206	LPERR06G17640.1-LPERR06G16510.1	0.319932	LPERR04G04920.1-LPERR04G10820.1	0.587719	LPERR12G12250.1-LPERR12G08760.2	0.288679	LPERR02G30430.1-LPERR03G13460.1	0.401408		Os01t0121300-01-Os10t0441800-01	0.00599107	Os12t0170800-01-Os02t0118000-01	0.479506	Os02t0288925-00-Os03t0161302-00	0.545844
Bradi2g22875.1.p-Bradi2g57020.1.p	0.627833	Bradi4g08250.2.p-Bradi4g44736.1.p	0.594162	Bradi2g42630.1.p-Bradi3g05113.1.p	0.307301	Bradi3g58190.1.p-Bradi5g01350.1.p	0.381408	Bradi2g50580.1.p-Bradi3g08750.1.p	0.0491828		Zm00001eb103840_T001-Zm00001eb199070_T001	0.566096	Zm00001eb301980_T001-Zm00001eb351770_T001	0.38877	Zm00001eb353970_T002-Zm00001eb071530_T001	0.384359	Zm00001eb261240_T001-Zm00001eb343240_T002	0.27336	Zm00001eb035340_T002-Zm00001eb166550_T001	0.189026		TVU27039-TVU40035	0.20376	TVU09840-TVU29478	0.201877	TVU11827-TVU41771	0.570646	TVU47517-TVU30715	0.474257	TVU11585-TVU40785	0.672115		LPERR01G02360.1-LPERR12G10500.1	0.136892	LPERR06G17650.1-LPERR06G16520.1	0.470729	LPERR04G04930.1-LPERR04G10830.1	0.764806	LPERR12G12260.1-LPERR12G08770.1	0.145294	LPERR02G30440.1-LPERR03G13470.1	0.452101		Os01t0121400-00-Os10t0441900-01	0.631545	Os12t0171200-01-Os02t0118200-01	0.31984	Os02t0289000-01-Os03t0161400-01	0.553706
Bradi2g22880.1.p-Bradi2g57027.1.p	0.296436	Bradi4g08260.2.p-Bradi4g44740.1.p	0.0369351	Bradi2g42633.1.p-Bradi3g05115.2.p	0.182182	Bradi3g58197.1.p-Bradi5g01360.1.p	0.196985	Bradi2g50590.4.p-Bradi3g08757.1.p	0.0402704		Zm00001eb103860_T001-Zm00001eb199080_T003	0.643043	Zm00001eb301990_T001-Zm00001eb351780_T002	0.586976	Zm00001eb353980_T004-Zm00001eb071540_T003	0.499258	Zm00001eb261250_T001-Zm00001eb343250_T001	0.233004	Zm00001eb035350_T002-Zm00001eb166560_T001	0.497585		TVU27053-TVU40029	0.274329	TVU09848-TVU29479	0.362086	TVU11833-TVU41774	0.447858	TVU47513-TVU30725	0.49305	TVU11588-TVU40780	0.21605		LPERR01G02370.1-LPERR12G10510.1	0.233689	LPERR06G17660.1-LPERR06G16530.1	0.262732	LPERR04G04940.1-LPERR04G10840.1	0.531086	LPERR12G12270.1-LPERR12G08780.1	0.451612	LPERR02G30450.1-LPERR03G13480.1	0.104402		Os01t0121500-01-Os10t0442000-01	0.185947	Os12t0171500-01-Os02t0118400-01	0.128237	Os02t0289300-01-Os03t0161450-00	0.635637
Bradi2g22886.1.p-Bradi2g57040.2.p	0.536652	Bradi4g08265.1.p-Bradi4g44750.1.p	0.685067	Bradi2g42637.1.p-Bradi3g05130.2.p	0.138281	Bradi3g58220.2.p-Bradi5g01366.2.p	0.479405	Bradi2g50600.1.p-Bradi3g08770.1.p	0.0042851		Zm00001eb103870_T001-Zm00001eb199090_T003	0.233037	Zm00001eb302000_T001-Zm00001eb351790_T001	0.154858	Zm00001eb353990_T001-Zm00001eb071550_T001	0.689313	Zm00001eb261260_T001-Zm00001eb343260_T001	0.56045	Zm00001eb035360_T005-Zm00001eb166570_T001	0.71056		TVU27042-TVU40030	0.252312	TVU09844-TVU29480	0.149757	TVU11834-TVU41769	0.277995	TVU47509-TVU30731	0.329869	TVU11592-TVU40781	0.353788		LPERR01G02380.1-LPERR12G10520.1	0.210277	LPERR06G17670.1-LPERR06G16540.1	0.252218	LPERR04G04950.1-LPERR04G10850.1	0.261368	LPERR12G12280.1-LPERR12G08790.1	0.487342	LPERR02G30460.1-LPERR03G13490.1	0.195614		Os01t0121600-01-Os10t0442100-00	0.442704	Os12t0171600-01-Os02t0118500-00	0.130997	Os02t0289500-01-Os03t0161500-01	0.204029
Bradi2g22893.1.p-Bradi2g57050.1.p	0.389738	Bradi4g08273.1.p-Bradi4g44760.1.p	0.348288	Bradi2g42641.1.p-Bradi3g05140.3.p	0.79466	Bradi3g58224.1.p-Bradi5g01370.1.p	0.139088	Bradi2g50610.1.p-Bradi3g08780.1.p	0.166125		Zm00001eb103880_T001-Zm00001eb199100_T001	0.179305	Zm00001eb302010_T001-Zm00001eb351800_T001	0.182106	Zm00001eb354010_T001-Zm00001eb071570_T001	0.520952	Zm00001eb261270_T002-Zm00001eb343270_T002	0.713092	Zm00001eb035370_T002-Zm00001eb166580_T001	0.00861495		TVU27055-TVU40034	0.19435	TVU09849-TVU29484	0.395897	TVU11838-TVU41775	0.388359	TVU47510-TVU30729	0.380952	TVU11589-TVU40787	0.777761		LPERR01G02390.1-LPERR12G10530.1	0.177608	LPERR06G17680.1-LPERR06G16550.1	0.319339	LPERR04G04960.1-LPERR04G10860.1	0.429	LPERR12G12290.1-LPERR12G08800.1	0.518947	LPERR02G30470.1-LPERR03G13500.1	0.0921985		Os01t0121700-01-Os10t0442400-01	0.560771	Os12t0171700-01-Os02t0118800-00	0.633644	Os02t0289700-01-Os03t0161600-01	0.243832
Bradi2g22897.1.p-Bradi2g57060.1.p	0.356139	Bradi4g08281.1.p-Bradi4g44770.1.p	0.196788	Bradi2g42643.1.p-Bradi3g05150.2.p	0.22925	Bradi3g58225.1.p-Bradi5g01381.2.p	0.378078	Bradi2g50615.1.p-Bradi3g08790.1.p	0.096658		Zm00001eb103890_T002-Zm00001eb199110_T001	0.563854	Zm00001eb302020_T001-Zm00001eb351810_T001	0.135489	Zm00001eb354060_T001-Zm00001eb071580_T001	0.602635	Zm00001eb261280_T001-Zm00001eb343280_T001	0.774497	Zm00001eb035390_T004-Zm00001eb166590_T001	0.616475		TVU27047-TVU40033	0.250351	TVU09839-TVU29477	0.275514	TVU11839-TVU41768	0.68287	TVU47511-TVU30728	0.232567	TVU11593-TVU40788	0.101966		LPERR01G02400.1-LPERR12G10540.1	0.468224	LPERR06G17690.2-LPERR06G16560.1	0.600991	LPERR04G04970.1-LPERR04G10870.1	0.338255	LPERR12G12300.1-LPERR12G08810.1	0.298141	LPERR02G30480.1-LPERR03G13510.1	0.476919		Os01t0121800-01-Os10t0442466-00	0.29041	Os12t0171801-01-Os02t0118850-01	0.3248	Os02t0290000-01-Os03t0161800-01	0.277449
Bradi2g22902.1.p-Bradi2g57070.5.p	0.304578	Bradi4g08290.2.p-Bradi4g44780.1.p	0.256773	Bradi2g42646.2.p-Bradi3g05160.1.p	0.554822	Bradi3g58227.1.p-Bradi5g01389.1.p	0.249668	Bradi2g50620.1.p-Bradi3g08801.1.p	0.145843		Zm00001eb103900_T001-Zm00001eb199140_T003	0.517331	Zm00001eb302030_T003-Zm00001eb351820_T001	0.461016	Zm00001eb354070_T001-Zm00001eb071590_T001	0.103436	Zm00001eb261300_T004-Zm00001eb343290_T002	0.760672	Zm00001eb035410_T002-Zm00001eb166600_T001	0.0460176		TVU27052-TVU40036	0.252312	TVU09864-TVU29485	0.418534	TVU11836-TVU41776	0.35601	TVU47520-TVU30727	0.232567	TVU11594-TVU40784	0.118919		LPERR01G02410.1-LPERR12G10550.1	0.610542	LPERR06G17700.1-LPERR06G16570.1	0.187208	LPERR04G04980.1-LPERR04G10880.1	0.358775	LPERR12G12310.1-LPERR12G08820.1	0.405483	LPERR02G30490.1-LPERR03G13520.2	0.115512		Os01t0121900-00-Os10t0442532-00	0.347475	Os12t0171900-01-Os02t0118875-00	0.390672	Os02t0290300-01-Os03t0161900-02	0.484779
Bradi2g22907.1.p-Bradi2g57080.2.p	0.477468	Bradi4g08300.2.p-Bradi4g44790.2.p	0.162888	Bradi2g42650.1.p-Bradi3g05170.1.p	0.437777	Bradi3g58231.1.p-Bradi5g01397.1.p	0.447719	Bradi2g50630.3.p-Bradi3g08810.1.p	0.172261		Zm00001eb103910_T001-Zm00001eb199150_T001	0.18904	Zm00001eb302040_T002-Zm00001eb351830_T001	0.171254	Zm00001eb354080_T001-Zm00001eb071600_T001	0.611453	Zm00001eb261340_T001-Zm00001eb343300_T001	0.505066	Zm00001eb035420_T002-Zm00001eb166610_T001	0.166094		TVU27050-TVU40031	0.521237	TVU09863-TVU29475	0.340678	TVU11837-TVU41770	0.516595	TVU47514-TVU30726	0.413342	TVU11590-TVU40783	0.5211		LPERR01G02420.1-LPERR12G10560.1	0.423295	LPERR06G17710.1-LPERR06G16580.1	0.196808	LPERR04G04990.1-LPERR04G10890.1	0.172659	LPERR12G12320.1-LPERR12G08830.1	0.0336528	LPERR02G30500.1-LPERR03G13530.1	0.193529		Os01t0121950-00-Os10t0442600-01	0.0691436	Os12t0172150-00-Os02t0118900-00	0.464348	Os02t0290400-01-Os03t0161950-00	0.25891
Bradi2g22911.1.p-Bradi2g57087.6.p	0.271596	Bradi4g08305.1.p-Bradi4g44797.1.p	0.367243	Bradi2g42665.1.p-Bradi3g05181.1.p	0.600618	Bradi3g58234.1.p-Bradi5g01406.1.p	0.312474	Bradi2g50650.1.p-Bradi3g08815.1.p	0.240895		Zm00001eb103920_T001-Zm00001eb199160_T004	0.12477	Zm00001eb302050_T001-Zm00001eb351840_T001	0.14968	Zm00001eb354090_T001-Zm00001eb071610_T001	0.434384	Zm00001eb261350_T001-Zm00001eb343310_T001	0.446525	Zm00001eb035430_T001-Zm00001eb166620_T001	0.577751		TVU27051-TVU40037	0.114504	TVU09862-TVU29486	0.331333	TVU11844-TVU41773	0.448583	TVU47512-TVU30723	0.371762	TVU11591-TVU40779	0.0343239		LPERR01G02430.1-LPERR12G10570.1	0.271957	LPERR06G17720.1-LPERR06G16590.1	0.403739	LPERR04G05000.1-LPERR04G10900.1	0.509923	LPERR12G12330.1-LPERR12G08840.1	0.412813	LPERR02G30510.1-LPERR03G13540.1	0.44131		Os01t0122000-01-Os10t0442700-01	0.022982	Os12t0172400-00-Os02t0118950-00	0.198589	Os02t0290500-01-Os03t0162000-01	0.282947
Bradi2g22919.1.p-Bradi2g57090.1.p	0.322891	Bradi4g08310.1.p-Bradi4g44810.1.p	0.720976	Bradi2g42670.2.p-Bradi3g05191.1.p	0.500008	Bradi3g58237.1.p-Bradi5g01410.1.p	0.20899	Bradi2g50660.1.p-Bradi3g08820.1.p	0.628066		Zm00001eb103930_T001-Zm00001eb199170_T001	0.380822	Zm00001eb302060_T001-Zm00001eb351850_T001	0.320954	Zm00001eb354100_T001-Zm00001eb071620_T001	0.665291	Zm00001eb261370_T001-Zm00001eb343320_T001	0.532772	Zm00001eb035440_T001-Zm00001eb166630_T001	0.685579		TVU27046-TVU40043	0.451876	TVU09855-TVU29499	2.30842	TVU11841-TVU41785	0.533663	TVU47528-TVU30730	0.397339	TVU11595-TVU40775	0.342912		LPERR01G02440.1-LPERR12G10580.1	0.0716305	LPERR06G17730.3-LPERR06G16600.2	0.384193	LPERR04G05010.1-LPERR04G10910.1	0.358641	LPERR12G12340.1-LPERR12G08850.1	0.383651	LPERR02G30520.1-LPERR03G13550.1	0.363186		Os01t0122200-01-Os10t0442800-01	2.45936	Os12t0172500-01-Os02t0119000-00	0.433713	Os02t0290600-01-Os03t0162200-01	0.359266
Bradi2g22921.1.p-Bradi2g57093.1.p	0.503256	Bradi4g08320.3.p-Bradi4g44820.1.p	0.448355	Bradi2g42680.2.p-Bradi3g05200.1.p	0.559203	Bradi3g58240.1.p-Bradi5g01420.1.p	0.381662	Bradi2g50670.2.p-Bradi3g08830.1.p	0.0988123		Zm00001eb103940_T001-Zm00001eb199180_T001	0.655638	Zm00001eb302070_T001-Zm00001eb351860_T001	0.12994	Zm00001eb354110_T001-Zm00001eb071630_T001	0.490239	Zm00001eb261380_T001-Zm00001eb343330_T001	0.526163	Zm00001eb035450_T001-Zm00001eb166640_T001	0.337333		TVU27056-TVU40046	0.302597	TVU09866-TVU29495	0.51178	TVU11842-TVU41781	2.14996	TVU47535-TVU30724	0.61773	TVU11596-TVU40777	0.0627575		LPERR01G02450.1-LPERR12G10590.1	0.201096	LPERR06G17740.2-LPERR06G16610.1	0.189522	LPERR04G05020.1-LPERR04G10920.1	0.370333	LPERR12G12350.1-LPERR12G08870.1	0.240561	LPERR02G30530.1-LPERR03G13560.1	0.488753		Os01t0122367-00-Os10t0442900-01	0.472576	Os12t0173125-01-Os02t0119100-01	0.652346	Os02t0290900-00-Os03t0162300-01	0.501791
Bradi2g22923.1.p-Bradi2g57096.1.p	0.57529	Bradi4g08330.2.p-Bradi4g44826.1.p	0.409072	Bradi2g42690.2.p-Bradi3g05203.1.p	0.639982	Bradi3g58255.1.p-Bradi5g01430.1.p	0.169683	Bradi2g50680.3.p-Bradi3g08850.4.p	0.367725		Zm00001eb103950_T001-Zm00001eb199190_T001	0.56409	Zm00001eb302080_T001-Zm00001eb351870_T001	0.246433	Zm00001eb354120_T001-Zm00001eb071640_T004	0.410359	Zm00001eb261390_T001-Zm00001eb343340_T001	0.0797257	Zm00001eb035460_T001-Zm00001eb166650_T001	0.254244		TVU27064-TVU40044	0.109818	TVU09858-TVU29489	0.440989	TVU11847-TVU41782	0.701634	TVU47529-TVU30732	0.284683	TVU11598-TVU40789	0.377864		LPERR01G02460.1-LPERR12G10600.1	0.288978	LPERR06G17750.2-LPERR06G16620.1	0.0987943	LPERR04G05030.1-LPERR04G10930.1	0.62614	LPERR12G12360.1-LPERR12G08890.1	0.359321	LPERR02G30540.1-LPERR03G13570.1	0.229889		Os01t0122534-00-Os10t0443000-00	0.196689	Os12t0173300-00-Os02t0119200-01	0.346158	Os02t0291000-00-Os03t0162400-01	0.393484
Bradi2g22927.2.p-Bradi2g57100.1.p	0.605144	Bradi4g08340.2.p-Bradi4g44832.2.p	0.699765	Bradi2g42700.1.p-Bradi3g05206.1.p	0.672875	Bradi3g58270.1.p-Bradi5g01440.1.p	0.535535	Bradi2g50687.1.p-Bradi3g08860.1.p	0.257822		Zm00001eb103960_T001-Zm00001eb199200_T001	0.433035	Zm00001eb302100_T001-Zm00001eb351880_T001	0.40613	Zm00001eb354130_T001-Zm00001eb071650_T001	0.43138	Zm00001eb261400_T002-Zm00001eb343350_T002	0.564829	Zm00001eb035470_T001-Zm00001eb166660_T001	0.102797		TVU27066-TVU40039	0.450512	TVU09854-TVU29491	1.8048	TVU11840-TVU41779	0.222347	TVU47522-TVU30733	0.284683	TVU11599-TVU40776	0.500179		LPERR01G02470.1-LPERR12G10610.1	0.125676	LPERR06G17760.1-LPERR06G16630.1	0.531151	LPERR04G05040.1-LPERR04G10940.1	0.240216	LPERR12G12370.1-LPERR12G08900.1	0.135256	LPERR02G30550.1-LPERR03G13580.1	0.300453		Os01t0122701-00-Os10t0443100-00	0.184838	Os12t0173366-01-Os02t0119250-00	0.141992	Os02t0291400-00-Os03t0162500-01	0.220234
Bradi2g22940.1.p-Bradi2g57107.2.p	0.301689	Bradi4g08350.1.p-Bradi4g44838.3.p	0.346731	Bradi2g42710.3.p-Bradi3g05210.1.p	0.735833	Bradi3g58280.1.p-Bradi5g01445.2.p	0.245718	Bradi2g50698.1.p-Bradi3g08865.1.p	0.469667		Zm00001eb103980_T001-Zm00001eb199210_T001	0.585099	Zm00001eb302130_T001-Zm00001eb351900_T001	0.0950401	Zm00001eb354140_T003-Zm00001eb071660_T001	0.606599	Zm00001eb261420_T001-Zm00001eb343360_T001	0.328369	Zm00001eb035480_T001-Zm00001eb166670_T001	0.202863		TVU27060-TVU40038	0.311165	TVU09859-TVU29493	0.298104	TVU11846-TVU41787	0.391038	TVU47523-TVU30741	0.13236	TVU11600-TVU40778	0.563805		LPERR01G02480.1-LPERR12G10620.1	0.255106	LPERR06G17770.1-LPERR06G16650.1	0.45883	LPERR04G05050.1-LPERR04G10950.1	0.71865	LPERR12G12380.1-LPERR12G08910.1	0.287941	LPERR02G30560.1-LPERR03G13590.1	0.191292		Os01t0123500-00-Os10t0443200-01	0.157932	Os12t0173388-00-Os02t0119300-01	0.25608	Os02t0291500-01-Os03t0162650-01	0.279421
Bradi2g22950.4.p-Bradi2g57120.1.p	0.523583	Bradi4g08357.2.p-Bradi4g44844.2.p	0.331922	Bradi2g42720.1.p-Bradi3g05220.2.p	0.398308	Bradi3g58290.1.p-Bradi5g01450.1.p	0.382397	Bradi2g50710.3.p-Bradi3g08870.1.p	0.438724		Zm00001eb103990_T001-Zm00001eb199220_T001	0.367454	Zm00001eb302140_T001-Zm00001eb351910_T002	0.24909	Zm00001eb354150_T001-Zm00001eb071670_T001	0.0112255	Zm00001eb261430_T002-Zm00001eb343380_T001	0.377938	Zm00001eb035490_T001-Zm00001eb166680_T001	0.0314933		TVU27057-TVU40042	0.645346	TVU09856-TVU29492	0.463229	TVU11843-TVU41786	0.549547	TVU47527-TVU30740	0.501175	TVU11597-TVU40800	0.352843		LPERR01G02490.1-LPERR12G10630.1	0.190079	LPERR06G17780.2-LPERR06G16660.1	0.381694	LPERR04G05060.1-LPERR04G10960.1	0.580894	LPERR12G12390.1-LPERR12G08920.1	0.539682	LPERR02G30570.2-LPERR03G13600.1	0.283702		Os01t0123700-00-Os10t0443400-00	0.331109	Os12t0173400-01-Os02t0119400-01	0.363502	Os02t0291600-01-Os03t0162725-00	0.400499
Bradi2g22960.2.p-Bradi2g57130.1.p	0.560155	Bradi4g08370.2.p-Bradi4g44850.1.p	0.0828028	Bradi2g42730.1.p-Bradi3g05226.1.p	0.389423	Bradi3g58295.1.p-Bradi5g01457.1.p	0.272035	Bradi2g50720.1.p-Bradi3g08880.3.p	0.488118		Zm00001eb104000_T001-Zm00001eb199230_T001	0.322028	Zm00001eb302150_T001-Zm00001eb351920_T001	0.573327	Zm00001eb354160_T001-Zm00001eb071680_T001	0.255385	Zm00001eb261440_T004-Zm00001eb343390_T003	0.669845	Zm00001eb035500_T003-Zm00001eb166690_T001	0.0964368		TVU27065-TVU40041	0.637777	TVU09860-TVU29500	0.66818	TVU11845-TVU41783	0.485058	TVU47530-TVU30739	0.355353	TVU11601-TVU40797	0.271205		LPERR01G02500.1-LPERR12G10640.1	0.541261	LPERR06G17790.1-LPERR06G16670.1	0.186095	LPERR04G05070.1-LPERR04G10970.1	0.37121	LPERR12G12400.1-LPERR12G08940.1	0.180033	LPERR02G30580.1-LPERR03G13610.1	0.116394		Os01t0123800-00-Os10t0443600-00	0.431287	Os12t0174000-01-Os02t0119600-01	0.40356	Os02t0292600-01-Os03t0162800-01	0.536659
Bradi2g22963.2.p-Bradi2g57140.1.p	0.51866	Bradi4g08380.1.p-Bradi4g44860.2.p	1.56079	Bradi2g42736.1.p-Bradi3g05233.1.p	0.335715	Bradi3g58300.1.p-Bradi5g01462.5.p	0.520413	Bradi2g50730.2.p-Bradi3g08881.1.p	0.546949		Zm00001eb104010_T001-Zm00001eb199240_T001	0.418949	Zm00001eb302160_T001-Zm00001eb351930_T001	0.558826	Zm00001eb354170_T002-Zm00001eb071700_T001	0.551891	Zm00001eb261450_T001-Zm00001eb343400_T001	0.529402	Zm00001eb035510_T001-Zm00001eb166700_T001	0.0235893		TVU27058-TVU40045	0.293372	TVU09852-TVU29498	0.110917	TVU11850-TVU41780	0.244629	TVU47532-TVU30736	0.282736	TVU11602-TVU40799	0.581667		LPERR01G02510.1-LPERR12G10650.1	0.466052	LPERR06G17800.1-LPERR06G16680.1	0.376767	LPERR04G05080.1-LPERR04G10980.2	0.350358	LPERR12G12410.1-LPERR12G08950.1	0.198551	LPERR02G30590.1-LPERR03G13620.2	0.0249415		Os01t0123900-01-Os10t0443800-01	0.2102	Os12t0174100-01-Os02t0119700-01	0.256925	Os02t0292800-01-Os03t0162900-01	0.506872
Bradi2g22967.1.p-Bradi2g57150.1.p	0.23449	Bradi4g08390.1.p-Bradi4g44870.1.p	0.484432	Bradi2g42740.2.p-Bradi3g05240.1.p	0.0984231	Bradi3g58310.4.p-Bradi5g01466.1.p	0.462168	Bradi2g50740.1.p-Bradi3g08882.1.p	0.614201		Zm00001eb104020_T001-Zm00001eb199250_T001	0.498464	Zm00001eb302170_T001-Zm00001eb351940_T001	0.438945	Zm00001eb354180_T002-Zm00001eb071710_T002	0.291903	Zm00001eb261460_T001-Zm00001eb343410_T001	0.681025	Zm00001eb035520_T001-Zm00001eb166710_T001	0.300468		TVU27059-TVU40040	0.37929	TVU09853-TVU29494	0.58831	TVU11853-TVU41789	0.600836	TVU47531-TVU30735	0.415921	TVU11610-TVU40798	0.388361		LPERR01G02520.1-LPERR12G10660.2	0.387167	LPERR06G17810.1-LPERR06G16690.1	0.3623	LPERR04G05090.1-LPERR04G10990.2	0.418706	LPERR12G12420.1-LPERR12G08960.1	0.424774	LPERR02G30600.2-LPERR03G13630.1	0.573585		Os01t0124000-01-Os10t0444100-01	1.59575	Os12t0174200-01-Os02t0119800-01	0.35996	Os02t0293050-00-Os03t0163000-01	0.263181
Bradi2g22979.1.p-Bradi2g57160.1.p	0.164684	Bradi4g08395.1.p-Bradi4g44880.1.p	0.605142	Bradi2g42749.1.p-Bradi3g05247.1.p	0.365011	Bradi3g58320.1.p-Bradi5g01470.2.p	0.245475	Bradi2g50750.1.p-Bradi3g08883.1.p	0.140074		Zm00001eb104040_T001-Zm00001eb199260_T002	0.484019	Zm00001eb302180_T001-Zm00001eb351950_T003	0.192596	Zm00001eb354190_T005-Zm00001eb071720_T001	0.500647	Zm00001eb261470_T005-Zm00001eb343420_T001	0.584266	Zm00001eb035530_T001-Zm00001eb166740_T001	0.215386		TVU27062-TVU40048	0.2308	TVU09867-TVU29490	0.628839	TVU11858-TVU41778	0.383701	TVU47521-TVU30734	0.191159	TVU11609-TVU40790	0.239289		LPERR01G02530.1-LPERR12G10670.1	0.0491221	LPERR06G17820.2-LPERR06G16700.1	0.238369	LPERR04G05100.1-LPERR04G11000.1	0.384302	LPERR12G12430.1-LPERR12G08970.1	0.30983	LPERR02G30610.1-LPERR03G13640.1	0.164833		Os01t0124100-01-Os10t0444400-01	1.54643	Os12t0174300-00-Os02t0120000-01	0.381746	Os02t0293300-01-Os03t0163100-01	0.498488
Bradi2g22991.1.p-Bradi2g57170.1.p	0.491841	Bradi4g08400.2.p-Bradi4g44890.2.p	0.632401	Bradi2g42758.1.p-Bradi3g05253.2.p	0.38075	Bradi3g58323.1.p-Bradi5g01480.1.p	0.184205	Bradi2g50760.4.p-Bradi3g08886.1.p	0.218024		Zm00001eb104050_T001-Zm00001eb199270_T001	0.328822	Zm00001eb302190_T001-Zm00001eb351960_T001	0.196744	Zm00001eb354200_T001-Zm00001eb071730_T001	0.173183	Zm00001eb261480_T001-Zm00001eb343430_T001	0.413168	Zm00001eb035540_T002-Zm00001eb166750_T001	0.149371		TVU27061-TVU40049	0.373528	TVU09868-TVU29496	0.43059	TVU11851-TVU41777	0.595221	TVU47524-TVU30738	0.065076	TVU11614-TVU40791	0.257278		LPERR01G02540.1-LPERR12G10680.1	0.399281	LPERR06G17830.1-LPERR06G16710.1	0.516819	LPERR04G05110.2-LPERR04G11010.1	0.203201	LPERR12G12440.1-LPERR12G08980.2	0.316799	LPERR02G30620.1-LPERR03G13650.1	0.346365		Os01t0124200-02-Os10t0444500-00	1.8798	Os12t0174700-00-Os02t0120100-01	0.415795	Os02t0293350-01-Os03t0163150-00	0.3818
Bradi2g23004.1.p-Bradi2g57180.1.p	0.385748	Bradi4g08405.1.p-Bradi4g44901.1.p	0.41015	Bradi2g42767.2.p-Bradi3g05260.1.p	0.266184	Bradi3g58327.1.p-Bradi5g01482.1.p	0.116298	Bradi2g50770.4.p-Bradi3g08888.1.p	0.325339		Zm00001eb104060_T002-Zm00001eb199280_T001	0.276674	Zm00001eb302200_T006-Zm00001eb351970_T001	0.207059	Zm00001eb354210_T001-Zm00001eb071740_T001	0.494084	Zm00001eb261490_T003-Zm00001eb343440_T001	0.479365	Zm00001eb035550_T001-Zm00001eb166760_T001	0.179154		TVU27063-TVU40047	0.52647	TVU09865-TVU29497	0.487426	TVU11854-TVU41788	0.46437	TVU47534-TVU30737	0.065076	TVU11605-TVU40792	0.353956		LPERR01G02550.1-LPERR12G10690.1	0.276738	LPERR06G17840.1-LPERR06G16720.1	0.446626	LPERR04G05120.1-LPERR04G11020.1	0.267494	LPERR12G12450.1-LPERR12G08990.1	0.35433	LPERR02G30630.1-LPERR03G13660.1	0.202213		Os01t0124401-01-Os10t0444566-00	0.75664	Os12t0174800-02-Os02t0120200-01	0.444464	Os02t0293400-01-Os03t0163200-01	0.4109
Bradi2g23017.1.p-Bradi2g57190.5.p	0.402544	Bradi4g08410.1.p-Bradi4g44912.1.p	0.262855	Bradi2g42790.3.p-Bradi3g05270.1.p	0.433701	Bradi3g58338.1.p-Bradi5g01485.1.p	0.14401	Bradi2g50781.1.p-Bradi3g08890.1.p	0.448126		Zm00001eb104070_T002-Zm00001eb199290_T001	0.332129	Zm00001eb302210_T002-Zm00001eb351980_T001	0.6288	Zm00001eb354220_T001-Zm00001eb071750_T001	0.440178	Zm00001eb261500_T001-Zm00001eb343460_T001	0.274517	Zm00001eb035560_T001-Zm00001eb166770_T001	0.558709		TVU27075-TVU40053	0.4986	TVU09861-TVU29507	0.0925295	TVU11849-TVU41784	0.287995	TVU47533-TVU30743	0.470093	TVU11613-TVU40794	0.316755		LPERR01G02560.1-LPERR12G10700.1	0.235637	LPERR06G17850.1-LPERR06G16740.1	0.16486	LPERR04G05130.1-LPERR04G11030.1	0.500307	LPERR12G12460.2-LPERR12G09000.1	0.19386	LPERR02G30640.2-LPERR03G13670.1	0.523415		Os01t0124550-00-Os10t0444600-00	0.772257	Os12t0175400-01-Os02t0120300-01	0.170462	Os02t0293500-01-Os03t0163300-01	0.276359
Bradi2g23022.1.p-Bradi2g57201.1.p	0.371611	Bradi4g08420.2.p-Bradi4g44920.4.p	0.247711	Bradi2g42795.1.p-Bradi3g05280.1.p	0.483327	Bradi3g58349.1.p-Bradi5g01487.1.p	0.221462	Bradi2g50790.1.p-Bradi3g08900.1.p	0.226047		Zm00001eb104080_T001-Zm00001eb199300_T002	0.730262	Zm00001eb302220_T002-Zm00001eb351990_T001	0.247366	Zm00001eb354230_T002-Zm00001eb071760_T004	0.621696	Zm00001eb261510_T001-Zm00001eb343470_T002	0.520374	Zm00001eb035570_T001-Zm00001eb166790_T001	0.279519		TVU27073-TVU40054	0.521529	TVU09850-TVU29505	0.37322	TVU11852-TVU41790	0.494873	TVU47526-TVU30745	0.486669	TVU11611-TVU40793	0.667095		LPERR01G02570.1-LPERR12G10710.1	0.203781	LPERR06G17860.1-LPERR06G16750.1	0.429029	LPERR04G05140.1-LPERR04G11040.1	0.488717	LPERR12G12470.1-LPERR12G09010.1	0.630177	LPERR02G30650.1-LPERR03G13680.1	0.0948806		Os01t0124600-00-Os10t0444700-02	0.622764	Os12t0175500-01-Os02t0120400-01	0.41245	Os02t0293575-00-Os03t0163400-00	0.194949
Bradi2g23027.1.p-Bradi2g57210.1.p	0.179291	Bradi4g08430.1.p-Bradi4g44930.2.p	0.345907	Bradi2g42800.1.p-Bradi3g05283.1.p	0.6506	Bradi3g58360.1.p-Bradi5g01490.1.p	0.242879	Bradi2g50800.1.p-Bradi3g08910.1.p	0.235285		Zm00001eb104090_T001-Zm00001eb199310_T001	0.3016	Zm00001eb302230_T001-Zm00001eb352000_T001	0.181925	Zm00001eb354240_T002-Zm00001eb071770_T002	0.570868	Zm00001eb261520_T001-Zm00001eb343480_T001	0.304705	Zm00001eb035580_T001-Zm00001eb166800_T001	0.70559		TVU27070-TVU40050	0.515293	TVU09857-TVU29504	0.277396	TVU11848-TVU41794	0.583644	TVU47525-TVU30748	0.507665	TVU11615-TVU40796	0.555775		LPERR01G02580.1-LPERR12G10720.1	0.230418	LPERR06G17870.1-LPERR06G16760.1	0.42497	LPERR04G05150.1-LPERR04G11050.1	0.0896213	LPERR12G12480.1-LPERR12G09020.1	0.278364	LPERR02G30660.1-LPERR03G13690.1	0.338915		Os01t0124650-02-Os10t0444850-00	0.251018	Os12t0175600-00-Os02t0120500-02	0.675916	Os02t0293800-02-Os03t0163500-01	0.668772
Bradi2g23040.5.p-Bradi2g57220.1.p	0.269588	Bradi4g08441.1.p-Bradi4g44941.1.p	0.276946	Bradi2g42806.2.p-Bradi3g05286.2.p	0.220499	Bradi3g58393.1.p-Bradi5g01518.4.p	0.215603	Bradi2g50810.1.p-Bradi3g08913.1.p	0.270607		Zm00001eb104100_T001-Zm00001eb199320_T001	0.685577	Zm00001eb352040_T001-Zm00001eb351870_T001	0.433001	Zm00001eb354250_T003-Zm00001eb071780_T001	0.664771	Zm00001eb261530_T001-Zm00001eb343490_T001	0.323232	Zm00001eb035590_T001-Zm00001eb166810_T003	0.39475		TVU27077-TVU40051	0.202743	TVU09851-TVU29501	0.468897	TVU11856-TVU41793	0.380388	TVU47539-TVU30742	0.397214	TVU11606-TVU40801	0.305666		LPERR01G02590.1-LPERR12G10730.1	0.136945	LPERR06G17880.1-LPERR06G16770.1	0.280134	LPERR04G05160.1-LPERR04G11060.1	0.443545	LPERR12G12490.1-LPERR12G09030.1	0.684149	LPERR02G30670.1-LPERR03G13700.1	0.235524		Os01t0124700-01-Os10t0445400-01	0.646197	Os12t0175700-01-Os02t0120600-01	0.283296	Os02t0293900-00-Os03t0163600-00	0.229612
Bradi2g23050.2.p-Bradi2g57230.1.p	0.380729	Bradi4g08450.1.p-Bradi4g44950.1.p	0.474622	Bradi2g42812.2.p-Bradi3g05292.1.p	0.291422	Bradi3g58426.1.p-Bradi5g01546.1.p	0.305051	Bradi2g50815.1.p-Bradi3g08917.7.p	0.402207		Zm00001eb104110_T001-Zm00001eb199330_T003	0.416194	Zm00001eb352050_T002-Zm00001eb351880_T001	0.209293	Zm00001eb354260_T001-Zm00001eb071790_T001	0.451038	Zm00001eb261540_T001-Zm00001eb343510_T001	0.557154	Zm00001eb035600_T001-Zm00001eb166820_T001	0.120739		TVU27074-TVU40055	0.163833	TVU09876-TVU29506	0.397266	TVU11857-TVU41792	0.222557	TVU47537-TVU30750	0.19163	TVU11603-TVU40795	0.366576		LPERR01G02600.1-LPERR12G10740.1	0.176462	LPERR06G17890.2-LPERR06G16780.1	0.338485	LPERR04G05170.1-LPERR04G11070.1	0.376825	LPERR12G12500.1-LPERR12G09040.1	0.236911	LPERR02G30680.1-LPERR03G13710.1	0.120662		Os01t0124900-00-Os10t0445500-01	0.549383	Os12t0175800-01-Os02t0120800-02	0.322539	Os02t0294000-00-Os03t0163900-00	0.218004
Bradi2g23055.1.p-Bradi2g57235.1.p	0.515983	Bradi4g08460.2.p-Bradi4g44960.1.p	0.313946	Bradi2g42820.3.p-Bradi3g05296.1.p	0.605693	Bradi3g58560.1.p-Bradi5g01574.1.p	0.634495	Bradi2g50820.1.p-Bradi3g08930.1.p	0.171746		Zm00001eb104120_T001-Zm00001eb199340_T001	0.108841	Zm00001eb352080_T002-Zm00001eb351900_T001	0.52079	Zm00001eb354270_T002-Zm00001eb071800_T002	0.545552	Zm00001eb261550_T001-Zm00001eb343520_T004	0.257838	Zm00001eb035610_T002-Zm00001eb166830_T001	0.119992		TVU27068-TVU40052	0.229483	TVU09869-TVU29503	0.51527	TVU11855-TVU41791	0.620061	TVU47544-TVU30751	0.258016	TVU11608-TVU40803	0.0901989		LPERR01G02610.1-LPERR12G10750.1	0.293777	LPERR06G17900.2-LPERR06G16790.1	0.335241	LPERR04G05180.1-LPERR04G11080.1	0.3238	LPERR12G12510.1-LPERR12G09050.1	0.125282	LPERR02G30690.1-LPERR03G13720.1	0.492917		Os01t0125000-00-Os10t0445600-01	0.50071	Os12t0175900-00-Os02t0120900-01	0.422002	Os02t0294100-01-Os03t0164100-01	0.367422
Bradi2g23060.1.p-Bradi2g57240.1.p	0.343561	Bradi4g08465.1.p-Bradi4g44970.1.p	0.517436	Bradi2g42825.2.p-Bradi3g05300.1.p	0.508764	Bradi3g58571.1.p-Bradi5g01602.1.p	0.297768	Bradi2g50830.13.p-Bradi3g08946.1.p	0.132607		Zm00001eb104130_T001-Zm00001eb199350_T001	0.329159	Zm00001eb352090_T001-Zm00001eb351910_T002	0.631369	Zm00001eb354280_T001-Zm00001eb071810_T001	0.0850877	Zm00001eb261560_T001-Zm00001eb343530_T001	0.664151	Zm00001eb035620_T001-Zm00001eb166840_T001	0.457891		TVU27067-TVU40058	0.445997	TVU09874-TVU29502	0.37138	TVU11860-TVU41796	0.235417	TVU47545-TVU30746	0.41358	TVU11604-TVU40808	0.50896		LPERR01G02620.1-LPERR12G10760.1	0.237452	LPERR06G17910.1-LPERR06G16800.1	0.226215	LPERR04G05190.1-LPERR04G11090.1	0.15409	LPERR12G12520.1-LPERR12G09060.1	0.602215	LPERR02G30700.2-LPERR03G13740.1	0.0875678		Os01t0125500-00-Os10t0445900-01	0.0959707	Os12t0176100-00-Os02t0121000-01	0.366638	Os02t0294600-01-Os03t0164200-01	0.251423
Bradi2g23070.1.p-Bradi2g57250.1.p	0.390285	Bradi4g08470.1.p-Bradi4g44977.1.p	0.64279	Bradi2g42830.3.p-Bradi3g05305.2.p	0.268027	Bradi3g58580.1.p-Bradi5g01616.1.p	0.529573	Bradi2g50840.1.p-Bradi3g08960.1.p	0.576321		Zm00001eb104140_T001-Zm00001eb199360_T001	0.334157	Zm00001eb352100_T003-Zm00001eb351920_T001	0.351762	Zm00001eb354300_T001-Zm00001eb071820_T001	0.16295	Zm00001eb261570_T001-Zm00001eb343540_T001	0.541611	Zm00001eb035630_T001-Zm00001eb166850_T002	0.143572		TVU27078-TVU40056	0.154539	TVU09872-TVU29520	0.438179	TVU11866-TVU41820	0.405521	TVU47548-TVU30749	0.448506	TVU11612-TVU40805	0.551994		LPERR01G02630.1-LPERR12G10770.1	0.291842	LPERR06G17920.1-LPERR06G16810.1	0.308222	LPERR04G05200.1-LPERR04G11100.1	0.5799	LPERR12G12530.1-LPERR12G09080.1	0.45561	LPERR02G30710.2-LPERR03G13750.1	0.180894		Os01t0125550-01-Os10t0446100-01	0.238179	Os12t0176200-01-Os02t0121100-01	0.103741	Os02t0294700-01-Os03t0164300-01	0.462995
Bradi2g23080.1.p-Bradi2g57260.1.p	0.293499	Bradi4g08476.1.p-Bradi4g44980.1.p	0.536188	Bradi2g42840.2.p-Bradi3g05310.3.p	0.48842	Bradi3g58590.2.p-Bradi5g01630.2.p	0.107374	Bradi2g50850.1.p-Bradi3g08961.1.p	0.144009		Zm00001eb104150_T001-Zm00001eb199370_T001	0.307525	Zm00001eb352110_T004-Zm00001eb351930_T001	0.0518129	Zm00001eb354310_T002-Zm00001eb071830_T001	0.449736	Zm00001eb261590_T001-Zm00001eb343560_T001	0.57638	Zm00001eb035640_T002-Zm00001eb166860_T001	0.0662661		TVU27072-TVU40061	0.228947	TVU09873-TVU29515	0.223343	TVU11870-TVU41797	0.411416	TVU47542-TVU30744	0.412762	TVU11607-TVU40804	0.109546		LPERR01G02640.1-LPERR12G10780.1	0.218751	LPERR06G17930.1-LPERR06G16820.1	0.276405	LPERR04G05210.1-LPERR04G11110.1	0.465179	LPERR12G12540.3-LPERR12G09090.1	0.188482	LPERR02G30720.1-LPERR03G13760.1	0.238227		Os01t0125600-01-Os10t0446200-01	0.380867	Os12t0176300-01-Os02t0121200-01	0.0706143	Os02t0295700-01-Os03t0164400-01	0.421451
Bradi2g23085.1.p-Bradi2g57270.1.p	0.427571	Bradi4g08480.1.p-Bradi4g44983.1.p	0.30398	Bradi2g42855.1.p-Bradi3g05330.2.p	0.376043	Bradi3g58600.1.p-Bradi5g01686.1.p	0.375161	Bradi2g50860.1.p-Bradi3g08963.1.p	0.31812		Zm00001eb104160_T001-Zm00001eb199380_T001	0.55892	Zm00001eb352120_T001-Zm00001eb351940_T001	0.531861	Zm00001eb354320_T001-Zm00001eb071850_T003	0.300198	Zm00001eb261600_T001-Zm00001eb343570_T001	0.51142	Zm00001eb035650_T002-Zm00001eb166870_T001	0.0161972		TVU27071-TVU40060	0.535226	TVU09870-TVU29523	0.42184	TVU11869-TVU41810	0.300316	TVU47543-TVU30747	0.644376	TVU11616-TVU40802	0.399006		LPERR01G02650.1-LPERR12G10790.1	0.370949	LPERR06G17940.1-LPERR06G16830.1	0.291389	LPERR04G05220.1-LPERR04G11120.1	0.524702	LPERR12G12550.1-LPERR12G09100.1	0.524225	LPERR02G30730.1-LPERR03G13770.1	0.324077		Os01t0125700-01-Os10t0446400-01	0.604268	Os12t0176500-01-Os02t0121300-01	0.402036	Os02t0296400-00-Os03t0164700-01	0.377774
Bradi2g23090.1.p-Bradi2g57280.1.p	0.148993	Bradi4g08490.1.p-Bradi4g44990.1.p	0.592109	Bradi2g42858.1.p-Bradi3g05340.1.p	0.490217	Bradi3g58610.10.p-Bradi5g01720.1.p	0.245179	Bradi2g50870.1.p-Bradi3g08967.1.p	0.461616		Zm00001eb104170_T001-Zm00001eb199390_T001	0.522497	Zm00001eb352130_T001-Zm00001eb351950_T003	0.238991	Zm00001eb354330_T001-Zm00001eb071860_T001	0.43342	Zm00001eb261610_T001-Zm00001eb343580_T002	0.415273	Zm00001eb035660_T002-Zm00001eb166880_T001	0.447078		TVU27076-TVU40057	0.672503	TVU09871-TVU29519	0.153474	TVU11861-TVU41818	0.351653	TVU47541-TVU30757	0.353832	TVU11617-TVU40807	0.287398		LPERR01G02660.1-LPERR12G10800.1	0.0623548	LPERR06G17950.1-LPERR06G16840.2	0.406493	LPERR04G05230.1-LPERR04G11130.2	0.211832	LPERR12G12560.1-LPERR12G09110.1	0.140859	LPERR02G30740.1-LPERR03G13780.1	0.103955		Os01t0125800-01-Os10t0446600-01	0.322351	Os12t0176700-00-Os02t0121400-00	0.0845546	Os02t0296800-01-Os03t0164800-00	0.251522
Bradi2g23100.1.p-Bradi2g57288.1.p	0.460373	Bradi4g08500.2.p-Bradi4g44997.2.p	0.626697	Bradi2g42862.1.p-Bradi3g05351.1.p	0.0816702	Bradi3g58620.1.p-Bradi5g01725.1.p	0.416469	Bradi2g50890.3.p-Bradi3g08974.1.p	0.124067		Zm00001eb104180_T001-Zm00001eb199400_T001	0.487146	Zm00001eb352140_T001-Zm00001eb351960_T001	0.411641	Zm00001eb354340_T001-Zm00001eb071870_T001	0.51331	Zm00001eb261620_T001-Zm00001eb343590_T001	0.424303	Zm00001eb035670_T001-Zm00001eb166890_T001	0.48932		TVU27080-TVU40059	0.494794	TVU09875-TVU29514	0.146951	TVU11859-TVU41813	0.131156	TVU47536-TVU30756	0.399984	TVU11623-TVU40806	0.0655673		LPERR01G02670.1-LPERR12G10810.1	0.100171	LPERR06G17960.1-LPERR06G16850.1	0.595454	LPERR04G05240.1-LPERR04G11140.1	0.576748	LPERR12G12570.1-LPERR12G09120.1	0.276167	LPERR02G30750.1-LPERR03G13790.1	0.522386		Os01t0125850-00-Os10t0446800-01	0.227094	Os12t0176800-01-Os02t0121500-01	0.402157	Os02t0297000-01-Os03t0164901-00	0.208356
Bradi2g23110.2.p-Bradi2g57297.1.p	0.482527	Bradi4g08510.1.p-Bradi4g45010.1.p	0.589538	Bradi2g42866.1.p-Bradi3g05360.1.p	0.29433	Bradi3g58630.1.p-Bradi5g01730.1.p	0.246199	Bradi2g50895.1.p-Bradi3g08981.1.p	0.392646		Zm00001eb104190_T001-Zm00001eb199410_T001	0.489808	Zm00001eb352150_T002-Zm00001eb351970_T001	0.610851	Zm00001eb354350_T001-Zm00001eb071880_T002	0.494379	Zm00001eb261630_T001-Zm00001eb343600_T001	0.611096	Zm00001eb035680_T001-Zm00001eb166900_T001	0.0798215		TVU27069-TVU40063	0.453276	TVU09879-TVU29517	0.50482	TVU11863-TVU41806	0.679832	TVU47547-TVU30755	0.330472	TVU11619-TVU40812	0.0872507		LPERR01G02680.1-LPERR12G10820.1	0.338394	LPERR06G17970.1-LPERR06G16860.1	0.604822	LPERR04G05250.1-LPERR04G11150.1	0.322985	LPERR12G12580.2-LPERR12G09130.1	0.2009	LPERR02G30760.1-LPERR03G13800.1	0.661533		Os01t0125900-01-Os10t0447100-01	0.249607	Os12t0177200-01-Os02t0121600-01	0.589767	Os02t0297132-00-Os03t0165000-00	0.272002
Bradi2g23120.2.p-Bradi2g57310.1.p	0.291113	Bradi4g08520.1.p-Bradi4g45022.1.p	0.687142	Bradi2g42870.1.p-Bradi3g05370.1.p	0.146819	Bradi3g58640.1.p-Bradi5g01737.3.p	0.382512	Bradi2g50900.1.p-Bradi3g08990.1.p	0.358539		Zm00001eb104210_T001-Zm00001eb199420_T001	0.584241	-		Zm00001eb354360_T001-Zm00001eb071890_T001	0.651518	Zm00001eb261640_T001-Zm00001eb343610_T001	0.714942	Zm00001eb035690_T001-Zm00001eb166910_T001	0.509384		TVU27079-TVU40062	0.434947	TVU09877-TVU29522	0.329405	TVU11871-TVU41819	0.659213	TVU47549-TVU30752	0.0584773	TVU11618-TVU40813	0.0572112		LPERR01G02690.1-LPERR12G10830.1	0.166193	LPERR06G17980.1-LPERR06G16870.1	0.390506	LPERR04G05270.1-LPERR04G11160.1	0.32145	LPERR12G12590.1-LPERR12G09150.1	0.177284	LPERR02G30770.2-LPERR03G13810.1	0.654016		Os01t0126000-01-Os10t0447300-00	0.147972	Os12t0177500-01-Os02t0121700-01	0.231567	Os02t0297066-00-Os03t0165025-00	0.149711
Bradi2g23126.1.p-Bradi2g57317.4.p	0.0548603	Bradi4g08522.1.p-Bradi4g45030.2.p	0.663303	Bradi2g42875.1.p-Bradi3g05375.1.p	0.250118	Bradi3g58645.1.p-Bradi5g01744.1.p	0.350109	Bradi2g50910.1.p-Bradi3g09000.1.p	0.0325171		Zm00001eb104220_T001-Zm00001eb199430_T001	0.34593	-		Zm00001eb354370_T001-Zm00001eb071900_T001	0.380812	Zm00001eb261660_T001-Zm00001eb343620_T002	0.266965	Zm00001eb035700_T004-Zm00001eb166920_T001	0.242796		TVU27082-TVU40065	0.2773	TVU09884-TVU29518	0.0911939	TVU11864-TVU41807	0.631726	TVU47546-TVU30754	0.5706	TVU11622-TVU40809	0.256926		LPERR01G02700.1-LPERR12G10840.1	0.167381	LPERR06G17990.1-LPERR06G16880.1	0.38923	LPERR04G05280.1-LPERR04G11170.2	0.401239	LPERR12G12600.1-LPERR12G09160.1	0.418688	LPERR02G30780.1-LPERR03G13820.1	0.18397		Os01t0126100-01-Os10t0447400-01	0.703886	Os12t0177800-01-Os02t0121750-00	0.372502	Os02t0297200-01-Os03t0165050-00	0.495453
Bradi2g23132.1.p-Bradi2g57330.1.p	0.0534531	Bradi4g08524.1.p-Bradi4g45037.1.p	0.529721	Bradi2g42880.2.p-Bradi3g05380.1.p	0.246678	Bradi3g58650.1.p-Bradi5g01751.1.p	0.508638	Bradi2g50920.1.p-Bradi3g09005.1.p	0.0611181		Zm00001eb104230_T001-Zm00001eb199440_T001	0.478214	-		Zm00001eb354380_T003-Zm00001eb071910_T001	0.239223	Zm00001eb261670_T001-Zm00001eb343630_T002	0.552379	Zm00001eb035710_T002-Zm00001eb166930_T001	0.0994585		TVU27085-TVU40069	0.277438	TVU09881-TVU29521	0.419158	TVU11865-TVU41802	0.275956	TVU47540-TVU30753	0.246236	TVU11628-TVU40816	0.22623		LPERR01G02710.1-LPERR12G10850.1	0.416345	LPERR06G18000.2-LPERR06G16890.1	0.2916	LPERR04G05290.1-LPERR04G11180.1	0.518517	LPERR12G12610.1-LPERR12G09170.1	0.598136	LPERR02G30790.1-LPERR03G13830.1	0.481221		Os01t0126200-01-Os10t0447600-01	0.473142	Os12t0177900-00-Os02t0121800-01	0.52437	Os02t0297550-01-Os03t0165100-00	0.307145
Bradi2g23134.1.p-Bradi2g57332.1.p	0.291357	Bradi4g08527.2.p-Bradi4g45050.1.p	0.495661	Bradi2g42890.1.p-Bradi3g05390.3.p	0.331052	Bradi3g58660.1.p-Bradi5g01760.1.p	0.479809	Bradi2g50927.2.p-Bradi3g09010.2.p	0.0616038		Zm00001eb104240_T001-Zm00001eb199450_T001	0.264094	-		Zm00001eb354390_T001-Zm00001eb071920_T001	0.361867	Zm00001eb261680_T001-Zm00001eb343640_T001	0.62741	Zm00001eb035720_T001-Zm00001eb166940_T001	0.311641		TVU27086-TVU40066	0.377376	TVU09883-TVU29510	0.383085	TVU11868-TVU41817	0.491632	TVU47538-TVU30767	0.377977	TVU11626-TVU40815	0.163572		LPERR01G02720.1-LPERR12G10860.1	0.407867	LPERR06G18030.1-LPERR06G16900.1	0.419581	LPERR04G05300.1-LPERR04G11190.1	0.624957	LPERR12G12620.1-LPERR12G09180.1	0.165115	LPERR02G30800.1-LPERR03G13840.4	0.165368		Os01t0126401-01-Os10t0447900-01	0.613919	Os12t0178000-01-Os02t0121900-01	0.218401	Os02t0297600-01-Os03t0165266-00	0.343499
Bradi2g23136.1.p-Bradi2g57334.2.p	0.632389	Bradi4g08533.1.p-Bradi4g45065.1.p	0.599029	Bradi2g42897.1.p-Bradi3g05400.1.p	0.213324	Bradi3g58670.1.p-Bradi5g01763.1.p	0.178243	Bradi2g50940.2.p-Bradi3g09013.1.p	0.0967772		Zm00001eb104250_T001-Zm00001eb199460_T003	0.244606	-		Zm00001eb354400_T001-Zm00001eb071930_T002	0.22449	Zm00001eb261690_T002-Zm00001eb343650_T002	0.509087	Zm00001eb035730_T002-Zm00001eb166950_T002	0.191583		TVU27083-TVU40064	0.367382	TVU09886-TVU29516	0.501499	TVU11867-TVU41809	0.581683	TVU47556-TVU30765	0.224321	TVU11627-TVU40811	0.708208		LPERR01G02730.1-LPERR12G10870.1	0.244522	LPERR06G18040.1-LPERR06G16910.1	0.592415	LPERR04G05310.1-LPERR04G11200.1	0.734831	LPERR12G12630.1-LPERR12G09190.1	0.267944	LPERR02G30810.2-LPERR03G13850.1	0.135476		Os01t0126600-01-Os10t0447950-00	1.53388	Os12t0178100-01-Os02t0122000-01	0.493176	Os02t0297666-00-Os03t0165300-02	0.361439
Bradi2g23138.1.p-Bradi2g57336.1.p	0.567428	Bradi4g08540.1.p-Bradi4g45080.1.p	0.706776	Bradi2g42902.1.p-Bradi3g05410.1.p	0.187691	Bradi3g58680.1.p-Bradi5g01766.3.p	0.164262	Bradi2g50950.1.p-Bradi3g09015.1.p	0.316419		Zm00001eb104260_T001-Zm00001eb199470_T001	0.267393	-		Zm00001eb354410_T001-Zm00001eb071940_T002	0.208032	Zm00001eb261700_T002-Zm00001eb343660_T001	0.177629	Zm00001eb035740_T001-Zm00001eb166960_T001	0.0458911		TVU27084-TVU40068	0.54356	TVU09880-TVU29513	0.259918	TVU11862-TVU41800	0.595753	TVU47561-TVU30766	0.448871	TVU11620-TVU40814	0.220841		LPERR01G02740.1-LPERR12G10880.1	0.337615	LPERR06G18050.1-LPERR06G16920.1	0.409007	LPERR04G05350.1-LPERR04G11210.1	0.252458	LPERR12G12640.1-LPERR12G09200.1	0.731515	LPERR02G30820.1-LPERR03G13860.1	0.0936488		Os01t0126900-01-Os10t0448000-00	0.277764	Os12t0178200-01-Os02t0122100-00	0.415572	Os02t0297900-00-Os03t0165350-00	0.31777
Bradi2g23150.1.p-Bradi2g57340.1.p	0.553284	Bradi4g08550.1.p-Bradi4g45090.2.p	0.505234	Bradi2g42910.1.p-Bradi3g05420.1.p	0.241531	Bradi3g58700.1.p-Bradi5g01770.1.p	0.180565	Bradi2g50960.1.p-Bradi3g09017.2.p	0.263381		Zm00001eb104270_T001-Zm00001eb199490_T002	0.345279	-		Zm00001eb354420_T002-Zm00001eb071950_T001	0.466927	Zm00001eb261710_T001-Zm00001eb343670_T002	0.415059	Zm00001eb035750_T001-Zm00001eb166970_T001	0.404177		TVU27081-TVU40067	0.628951	TVU09878-TVU29512	0.111115	TVU11879-TVU41816	0.242577	TVU47558-TVU30760	0.412742	TVU11621-TVU40810	0.248854		LPERR01G02750.1-LPERR12G10890.1	0.154993	LPERR06G18060.1-LPERR06G16930.1	0.438969	LPERR04G05360.1-LPERR04G11220.1	0.26812	LPERR12G12650.1-LPERR12G09220.1	0.281715	LPERR02G30830.1-LPERR03G13870.1	0.157066		Os01t0127000-01-Os10t0449400-00	0.320047	Os12t0178250-00-Os02t0122200-00	0.0866273	Os02t0298100-01-Os03t0165375-00	0.22942
Bradi2g23160.1.p-Bradi2g57350.1.p	0.489769	Bradi4g08560.1.p-Bradi4g45100.1.p	0.622524	Bradi2g42920.1.p-Bradi3g05437.2.p	0.303336	Bradi3g58710.1.p-Bradi5g01781.1.p	0.522126	Bradi2g50961.1.p-Bradi3g09020.1.p	0.0603252		Zm00001eb104280_T003-Zm00001eb199500_T002	0.352986	-		Zm00001eb354430_T001-Zm00001eb071960_T001	0.294602	Zm00001eb261720_T002-Zm00001eb343680_T001	0.246705	Zm00001eb035760_T002-Zm00001eb166980_T002	0.1216		TVU27087-TVU40075	0.414884	TVU09882-TVU29508	0.512322	TVU11878-TVU41804	0.312265	TVU47557-TVU30769	0.442616	TVU11625-TVU40821	0.14962		LPERR01G02760.1-LPERR12G10900.1	0.164967	LPERR06G18070.1-LPERR06G16940.1	0.554213	LPERR04G05370.1-LPERR04G11230.1	0.379057	LPERR12G12660.1-LPERR12G09230.1	0.308358	LPERR02G30840.1-LPERR03G13880.2	0.439051		Os01t0127100-01-Os10t0450000-02	0.639814	Os12t0178300-00-Os02t0122300-01	0.204453	Os02t0298200-01-Os03t0165400-01	0.198303
Bradi2g23170.1.p-Bradi2g57360.4.p	0.0946688	Bradi4g08567.1.p-Bradi4g45110.2.p	0.314335	Bradi2g42923.2.p-Bradi3g05450.1.p	0.129359	Bradi3g58715.1.p-Bradi5g01790.2.p	0.195807	Bradi2g50962.1.p-Bradi3g09030.1.p	0.256212		Zm00001eb104290_T002-Zm00001eb199510_T001	0.574392	-		Zm00001eb354450_T001-Zm00001eb071970_T001	0.418105	Zm00001eb261730_T001-Zm00001eb343700_T001	0.458256	Zm00001eb035770_T001-Zm00001eb166990_T002	0.393845		TVU27088-TVU40077	0.361322	TVU09885-TVU29525	0.310807	TVU11876-TVU41808	0.400209	TVU47560-TVU30759	0.537399	TVU11624-TVU40817	0.228813		LPERR01G02770.1-LPERR12G10910.1	0.389717	LPERR06G18080.1-LPERR06G16950.1	0.490845	LPERR04G05380.1-LPERR04G11240.1	0.150511	LPERR12G12670.2-LPERR12G09240.1	0.142176	LPERR02G30850.1-LPERR03G13890.1	0.109895		Os01t0127200-01-Os10t0450400-01	0.419337	Os12t0178500-00-Os02t0122400-01	0.0761323	Os02t0298900-01-Os03t0165600-01	0.358367
Bradi2g23175.1.p-Bradi2g57365.1.p	0.153338	Bradi4g08587.1.p-Bradi4g45120.2.p	0.289298	Bradi2g42926.1.p-Bradi3g05470.2.p	0.148908	Bradi3g58720.1.p-Bradi5g01797.2.p	0.340241	Bradi2g50963.1.p-Bradi3g09032.1.p	0.499128		Zm00001eb104300_T001-Zm00001eb199520_T001	0.652335	-		Zm00001eb354460_T001-Zm00001eb071980_T001	0.461153	Zm00001eb261740_T004-Zm00001eb343710_T001	0.049861	Zm00001eb035780_T002-Zm00001eb167000_T001	0.315418		TVU27090-TVU40072	0.401158	TVU09888-TVU29524	0.345027	TVU11872-TVU41801	0.198419	TVU47559-TVU30763	0.479103	TVU11629-TVU40818	0.181037		LPERR01G02780.2-LPERR12G10920.1	0.400561	LPERR06G18090.1-LPERR06G16960.1	0.553476	LPERR04G05390.1-LPERR04G11250.1	0.272598	LPERR12G12680.1-LPERR12G09260.1	0.116019	LPERR02G30860.1-LPERR03G13900.1	0.369869		Os01t0127300-01-Os10t0450800-02	0.404142	Os12t0178600-00-Os02t0122500-00	0.102565	Os02t0299000-00-Os03t0165800-01	0.497032
Bradi2g23178.1.p-Bradi2g57370.1.p	0.215828	Bradi4g08597.1.p-Bradi4g45140.1.p	0.421672	Bradi2g42932.1.p-Bradi3g05480.1.p	0.6472	Bradi3g58730.1.p-Bradi5g01811.1.p	0.245034	Bradi2g50967.1.p-Bradi3g09034.1.p	0.349107		Zm00001eb104320_T001-Zm00001eb199530_T003	0.0533045	-		Zm00001eb354470_T001-Zm00001eb071990_T002	0.514293	Zm00001eb261750_T001-Zm00001eb343720_T001	0.0477149	Zm00001eb035790_T002-Zm00001eb167010_T001	0.0115864		TVU27089-TVU40070	0.41283	TVU09887-TVU29509	0.641224	TVU11875-TVU41799	0.206006	TVU47553-TVU30764	0.562096	TVU11630-TVU40820	0.324654		LPERR01G02790.2-LPERR12G10930.1	0.411092	LPERR06G18100.1-LPERR06G16970.1	0.618248	LPERR04G05400.1-LPERR04G11260.1	0.456232	LPERR12G12690.1-LPERR12G09270.1	0.354151	LPERR02G30870.2-LPERR03G13910.1	0.351231		Os01t0127400-00-Os10t0450900-02	0.233933	Os12t0178633-00-Os02t0122600-00	0.530338	Os02t0299200-01-Os03t0165900-01	0.364818
Bradi2g23181.1.p-Bradi2g57380.2.p	0.168689	Bradi4g08607.1.p-Bradi4g45150.1.p	0.470927	Bradi2g42936.1.p-Bradi3g05490.1.p	0.414034	Bradi3g58740.1.p-Bradi5g01823.1.p	0.443397	Bradi2g50973.1.p-Bradi3g09037.2.p	0.089558		Zm00001eb104330_T001-Zm00001eb199540_T001	0.589463	-		Zm00001eb354480_T003-Zm00001eb072000_T001	0.599817	Zm00001eb261760_T001-Zm00001eb343740_T001	0.417855	Zm00001eb035800_T002-Zm00001eb167020_T001	0.403912		TVU27093-TVU40073	0.568303	TVU09895-TVU29511	0.307179	TVU11877-TVU41803	0.291742	TVU47554-TVU30758	0.385513	TVU11632-TVU40819	0.241144		LPERR01G02800.1-LPERR12G10940.1	0.415313	LPERR06G18110.1-LPERR06G16980.1	0.258909	LPERR04G05410.1-LPERR04G11270.1	0.431955	LPERR12G12700.1-LPERR12G09280.1	0.222368	LPERR02G30880.1-LPERR03G13920.1	0.556226		Os01t0127450-00-Os10t0451700-01	0.434419	Os12t0178700-01-Os02t0122700-00	0.466339	Os02t0299300-01-Os03t0166000-01	0.550476
Bradi2g23187.3.p-Bradi2g57386.1.p	0.269384	Bradi4g08620.1.p-Bradi4g45156.1.p	0.474688	Bradi2g42938.1.p-Bradi3g05500.5.p	0.404164	Bradi3g58750.1.p-Bradi5g01827.2.p	0.263466	Bradi2g50980.3.p-Bradi3g09050.3.p	0.166193		Zm00001eb104340_T001-Zm00001eb199550_T002	0.251962	-		Zm00001eb354490_T001-Zm00001eb072020_T001	0.222781	Zm00001eb261780_T001-Zm00001eb343750_T001	0.400366	Zm00001eb035810_T001-Zm00001eb167030_T001	0.107091		TVU27092-TVU40078	0.682047	TVU09891-TVU29532	0.413317	TVU11880-TVU41798	0.361658	TVU47551-TVU30762	0.427654	TVU11631-TVU40829	0.0395813		LPERR01G02810.3-LPERR12G10950.1	0.299485	LPERR06G18120.1-LPERR06G16990.2	0.41316	LPERR04G05420.1-LPERR04G11280.1	0.290811	LPERR12G12710.1-LPERR12G09290.1	0.239901	LPERR02G30890.1-LPERR03G13930.1	0.308489		Os01t0127500-01-Os10t0451900-01	0.158543	Os12t0178800-01-Os02t0122800-02	0.37535	Os02t0299600-01-Os03t0166100-00	0.51666
Bradi2g23190.1.p-Bradi2g57389.1.p	0.121676	Bradi4g08625.1.p-Bradi4g45162.1.p	0.431788	Bradi2g42940.1.p-Bradi3g05510.1.p	0.191227	Bradi3g58760.1.p-Bradi5g01832.1.p	0.319447	Bradi2g50990.1.p-Bradi3g09060.2.p	0.271284		Zm00001eb104350_T003-Zm00001eb199560_T002	0.482374	-		Zm00001eb354500_T001-Zm00001eb072030_T001	0.662485	Zm00001eb261790_T001-Zm00001eb343760_T002	0.155019	Zm00001eb035820_T001-Zm00001eb167040_T001	0.172189		TVU27091-TVU40074	0.0975708	TVU09893-TVU29526	0.496469	TVU11874-TVU41815	0.485155	TVU47550-TVU30761	0.225772	TVU11634-TVU40830	0.0765311		LPERR01G02820.1-LPERR12G10960.1	0.534706	LPERR06G18130.1-LPERR06G17000.2	0.379441	LPERR04G05430.1-LPERR04G11290.2	0.282835	LPERR12G12720.1-LPERR12G09300.1	0.559509	LPERR02G30900.1-LPERR03G13940.1	0.196494		Os01t0127600-01-Os10t0452100-01	0.161695	Os12t0179100-01-Os02t0122900-01	0.298738	Os02t0300500-00-Os03t0166200-00	0.169206
Bradi2g23193.2.p-Bradi2g57392.1.p	0.383632	Bradi4g08630.1.p-Bradi4g45166.2.p	0.440851	Bradi2g42950.8.p-Bradi3g05520.1.p	0.226836	Bradi3g58770.1.p-Bradi5g01836.1.p	0.428345	Bradi2g51000.2.p-Bradi3g09067.2.p	0.406903		Zm00001eb104360_T002-Zm00001eb199570_T001	0.277909	-		Zm00001eb354510_T001-Zm00001eb072040_T001	0.528009	Zm00001eb261800_T001-Zm00001eb343770_T001	0.505498	Zm00001eb035830_T001-Zm00001eb167050_T001	0.0799777		TVU27101-TVU40071	0.674212	TVU09897-TVU29527	0.658174	TVU11873-TVU41805	0.245084	TVU47555-TVU30768	0.0711261	TVU11633-TVU40823	0.0647256		LPERR01G02830.1-LPERR12G10970.1	0.118282	LPERR06G18140.1-LPERR06G17010.1	0.261346	LPERR04G05440.1-LPERR04G11300.1	0.20566	LPERR12G12730.1-LPERR12G09310.1	0.34297	LPERR02G30910.1-LPERR03G13950.1	0.099274		Os01t0127700-01-Os10t0452300-01	0.0154598	Os12t0179700-02-Os02t0123100-01	0.119764	Os02t0300700-01-Os03t0166600-00	0.449595
Bradi2g23200.2.p-Bradi2g57398.1.p	0.36269	Bradi4g08640.1.p-Bradi4g45170.6.p	0.35048	Bradi2g42956.1.p-Bradi3g05530.1.p	0.49341	Bradi3g58780.1.p-Bradi5g01850.2.p	0.258034	Bradi2g51010.1.p-Bradi3g09080.1.p	0.279295		Zm00001eb104370_T001-Zm00001eb199580_T001	0.499522	-		Zm00001eb354520_T001-Zm00001eb072050_T001	0.216044	Zm00001eb261810_T001-Zm00001eb343780_T001	0.512999	Zm00001eb035840_T001-Zm00001eb167060_T001	0.321994		TVU27099-TVU40076	0.42092	TVU09896-TVU29528	0.431621	TVU11881-TVU41812	0.37588	TVU47552-TVU30774	0.0711261	TVU11635-TVU40825	0.146977		LPERR01G02840.1-LPERR12G10980.1	0.219113	LPERR06G18150.1-LPERR06G17020.1	0.227372	LPERR04G05450.1-LPERR04G11310.1	0.474477	LPERR12G12740.1-LPERR12G09330.2	0.204078	LPERR02G30920.1-LPERR03G13960.1	0.109493		Os01t0127900-01-Os10t0452500-00	0.28042	Os12t0179800-01-Os02t0123032-00	0.469421	Os02t0300900-00-Os03t0166800-01	0.351504
Bradi2g23207.1.p-Bradi2g57402.1.p	0.381838	Bradi4g08647.1.p-Bradi4g45180.1.p	0.268846	Bradi2g42960.2.p-Bradi3g05540.1.p	0.420786	Bradi3g58790.1.p-Bradi5g01855.1.p	0.722796	Bradi2g51017.1.p-Bradi3g09087.2.p	1.6084		Zm00001eb104380_T001-Zm00001eb199590_T002	0.452718	-		Zm00001eb354530_T001-Zm00001eb072060_T001	0.234231	Zm00001eb261820_T002-Zm00001eb343790_T001	0.268038	Zm00001eb035850_T001-Zm00001eb167070_T001	0.182916		TVU27098-TVU40085	0.222579	TVU09898-TVU29529	0.561935	TVU11897-TVU41811	0.338678	TVU47568-TVU30772	0.496808	TVU11636-TVU40826	0.236686		LPERR01G02850.1-LPERR12G10990.1	0.419318	LPERR06G18160.1-LPERR06G17030.1	0.197665	LPERR04G05460.2-LPERR04G11320.1	0.64954	LPERR12G12750.1-LPERR12G09340.1	0.311077	LPERR02G30930.2-LPERR03G13970.1	0.377976		Os01t0128000-01-Os10t0452700-01	0.456408	Os12t0180100-01-Os02t0123200-01	0.405967	Os02t0301000-01-Os03t0166900-00	0.340597
Bradi2g23220.1.p-Bradi2g57406.1.p	0.426668	Bradi4g08660.1.p-Bradi4g45190.1.p	0.354909	Bradi2g42970.1.p-Bradi3g05550.5.p	0.356427	Bradi3g58800.3.p-Bradi5g01863.1.p	0.285902	Bradi2g51023.1.p-Bradi3g09100.1.p	0.0586772		Zm00001eb104400_T001-Zm00001eb199600_T001	0.642157	-		Zm00001eb354540_T001-Zm00001eb072070_T001	0.604136	Zm00001eb261830_T002-Zm00001eb343810_T001	0.29788	Zm00001eb035860_T001-Zm00001eb167080_T001	0.0655425		TVU27094-TVU40084	0.227362	TVU09889-TVU29530	0.319411	TVU11893-TVU41814	0.512725	TVU47571-TVU30771	0.137776	TVU11637-TVU40828	0.218003		LPERR01G02860.3-LPERR12G11000.1	0.149734	LPERR06G18170.1-LPERR06G17040.1	0.432724	LPERR04G05470.1-LPERR04G11330.1	0.554493	LPERR12G12760.1-LPERR12G09350.1	0.242601	LPERR02G30940.1-LPERR03G13980.1	0.266684		Os01t0128100-01-Os10t0452800-01	0.4115	Os12t0180250-00-Os02t0123300-00	0.35113	Os02t0301100-01-Os03t0167000-01	0.390486
Bradi2g23230.1.p-Bradi2g57410.2.p	0.477521	Bradi4g08667.2.p-Bradi4g45200.4.p	0.462168	Bradi2g42980.1.p-Bradi3g05555.1.p	0.265507	Bradi3g58810.1.p-Bradi5g01872.1.p	0.0562793	Bradi2g51030.1.p-Bradi3g09110.1.p	0.258255		Zm00001eb104410_T001-Zm00001eb199610_T001	0.264374	-		Zm00001eb354550_T001-Zm00001eb072080_T001	0.0966721	Zm00001eb261840_T001-Zm00001eb343820_T001	0.137667	Zm00001eb035870_T001-Zm00001eb167090_T001	0.130154		TVU27095-TVU40082	0.309061	TVU09890-TVU29531	0.29542	TVU11890-TVU41795	0.28589	TVU47572-TVU30773	0.544381	TVU11644-TVU40822	0.165917		LPERR01G02870.1-LPERR12G11010.1	0.215613	LPERR06G18180.1-LPERR06G17050.2	0.332483	LPERR04G05480.1-LPERR04G11340.1	0.256842	LPERR12G12770.1-LPERR12G09360.1	0.275731	LPERR02G30950.2-LPERR03G13990.1	0.556828		Os01t0128200-01-Os10t0453000-01	0.109896	Os12t0180400-01-Os02t0123400-01	0.143492	Os02t0301400-01-Os03t0167200-01	0.12798
Bradi2g23240.1.p-Bradi2g57415.1.p	0.585362	Bradi4g08680.4.p-Bradi4g45210.2.p	0.421148	Bradi2g42990.1.p-Bradi3g05560.1.p	0.466309	Bradi3g58820.1.p-Bradi5g01880.1.p	0.237966	Bradi2g51040.7.p-Bradi3g09120.1.p	0.219141		Zm00001eb104420_T001-Zm00001eb199620_T001	0.378815	-		Zm00001eb354560_T001-Zm00001eb072090_T001	0.691815	Zm00001eb261850_T001-Zm00001eb343830_T001	0.654542	Zm00001eb035880_T001-Zm00001eb167100_T001	0.417899		TVU27097-TVU40083	0.588771	TVU09894-TVU29543	0.308288	TVU11883-TVU41830	0.503759	TVU47563-TVU30770	0.544381	TVU11641-TVU40824	0.158277		LPERR01G02880.1-LPERR12G11020.1	0.121877	LPERR06G18190.1-LPERR06G17060.1	0.483619	LPERR04G05490.1-LPERR04G11350.1	0.560724	LPERR12G12780.1-LPERR12G09370.1	0.175171	LPERR02G30960.1-LPERR03G14000.1	0.3152		Os01t0128250-01-Os10t0453900-01	0.217506	Os12t0180500-00-Os02t0123450-00	0.376936	Os02t0301450-00-Os03t0167302-00	0.694465
Bradi2g23250.1.p-Bradi2g57420.1.p	0.30676	Bradi4g08690.1.p-Bradi4g45220.1.p	0.605071	Bradi2g42997.1.p-Bradi3g05565.1.p	0.5997	Bradi3g58830.1.p-Bradi5g01890.1.p	0.425429	Bradi2g51050.1.p-Bradi3g09130.1.p	0.0915375		Zm00001eb104430_T001-Zm00001eb199630_T001	0.37729	-		Zm00001eb354570_T002-Zm00001eb072100_T001	0.366901	Zm00001eb261860_T001-Zm00001eb343840_T001	0.604225	Zm00001eb035890_T002-Zm00001eb167110_T001	0.488361		TVU27100-TVU40089	0.602507	TVU09899-TVU29534	0.236017	TVU11898-TVU41824	0.636635	TVU47567-TVU30778	0.494051	TVU11640-TVU40827	0.409141		LPERR01G02890.1-LPERR12G11030.2	0.451136	LPERR06G18210.1-LPERR06G17070.1	0.328321	LPERR04G05500.1-LPERR04G11360.1	0.311476	LPERR12G12790.1-LPERR12G09380.1	0.288463	LPERR02G30970.1-LPERR03G14010.1	0.377963		Os01t0128300-00-Os10t0454200-01	0.374672	Os12t0180600-00-Os02t0123500-01	0.262452	Os02t0301500-01-Os03t0167400-00	0.238109
Bradi2g23255.1.p-Bradi2g57423.1.p	0.364702	Bradi4g08696.1.p-Bradi4g45222.2.p	0.333884	Bradi2g43002.2.p-Bradi3g05570.1.p	0.545348	Bradi3g58840.1.p-Bradi5g01900.1.p	0.115561	Bradi2g51060.3.p-Bradi3g09140.1.p	0.15941		Zm00001eb104440_T001-Zm00001eb199640_T001	0.560449	-		Zm00001eb354590_T001-Zm00001eb072110_T001	0.3396	Zm00001eb261870_T003-Zm00001eb343850_T001	0.532944	Zm00001eb035900_T001-Zm00001eb167120_T002	0.367065		TVU27096-TVU40087	0.597449	TVU09892-TVU29541	0.232003	TVU11884-TVU41829	0.164539	TVU47562-TVU30779	0.50299	TVU11638-TVU40835	0.251642		LPERR01G02900.1-LPERR12G11040.1	0.24621	LPERR06G18220.1-LPERR06G17080.1	0.435382	LPERR04G05510.1-LPERR04G11370.1	0.411385	LPERR12G12800.1-LPERR12G09390.1	0.558108	LPERR02G30980.1-LPERR03G14020.1	0.347004		Os01t0128400-01-Os10t0454300-01	0.351034	Os12t0180800-00-Os02t0123600-01	0.234985	Os02t0301650-00-Os03t0167450-00	0.176657
Bradi2g23260.3.p-Bradi2g57427.1.p	0.691885	Bradi4g08700.1.p-Bradi4g45224.2.p	0.45257	Bradi2g43010.1.p-Bradi3g05573.1.p	0.631927	Bradi3g58850.1.p-Bradi5g01910.1.p	0.306852	Bradi2g51070.1.p-Bradi3g09150.1.p	0.253811		Zm00001eb104450_T001-Zm00001eb199650_T001	0.521977	-		Zm00001eb354610_T002-Zm00001eb072120_T001	0.152195	Zm00001eb261880_T002-Zm00001eb343870_T001	0.599817	Zm00001eb035910_T001-Zm00001eb167130_T001	0.0786886		TVU27106-TVU40088	0.709923	TVU09900-TVU29544	0.150348	TVU11889-TVU41821	0.702757	TVU47570-TVU30781	0.279475	TVU11648-TVU40837	0.106779		LPERR01G02910.1-LPERR12G11050.1	0.382427	LPERR06G18230.1-LPERR06G17090.1	0.399843	LPERR04G05520.1-LPERR04G11380.1	0.246773	LPERR12G12810.1-LPERR12G09400.1	0.574295	LPERR02G30990.1-LPERR03G14030.1	0.159592		Os01t0128700-01-Os10t0455800-01	0.353163	Os12t0180900-01-Os02t0123700-01	0.225183	Os02t0301700-00-Os03t0167500-02	0.401108
Bradi2g23270.2.p-Bradi2g57440.2.p	0.36636	Bradi4g08706.1.p-Bradi4g45227.1.p	0.148754	Bradi2g43020.3.p-Bradi3g05577.1.p	0.407452	Bradi3g58860.2.p-Bradi5g01920.2.p	0.25985	Bradi2g51075.1.p-Bradi3g09155.1.p	0.380168		Zm00001eb104460_T001-Zm00001eb199660_T001	0.515695	-		Zm00001eb354620_T001-Zm00001eb072130_T001	0.275587	Zm00001eb261890_T001-Zm00001eb343880_T001	0.506261	Zm00001eb035920_T001-Zm00001eb167140_T001	0.216399		TVU27104-TVU40079	0.182325	TVU09906-TVU29536	0.100974	TVU11896-TVU41831	0.612028	TVU47565-TVU30777	0.282168	TVU11647-TVU40832	0.086314		LPERR01G02920.1-LPERR12G11060.1	0.0969096	LPERR06G18240.1-LPERR06G17100.1	0.460443	LPERR04G05530.1-LPERR04G11390.1	0.107165	LPERR12G12820.1-LPERR12G09420.1	0.383401	LPERR02G31000.2-LPERR03G14040.1	0.469269		Os01t0128800-01-Os10t0455900-01	0.384727	Os12t0181200-00-Os02t0123801-00	0.236392	Os02t0301800-02-Os03t0167550-01	0.494824
Bradi2g23277.6.p-Bradi2g57451.1.p	0.451555	Bradi4g08712.1.p-Bradi4g45240.2.p	0.0391723	Bradi2g43030.2.p-Bradi3g05583.1.p	0.478011	Bradi3g58865.1.p-Bradi5g01924.1.p	0.218492	Bradi2g51080.1.p-Bradi3g09160.1.p	0.170329		Zm00001eb104470_T001-Zm00001eb199670_T002	0.520825	-		Zm00001eb354630_T001-Zm00001eb072140_T001	0.341157	Zm00001eb261900_T001-Zm00001eb343890_T001	0.324632	Zm00001eb035930_T001-Zm00001eb167150_T002	0.297994		TVU27107-TVU40080	0.496626	TVU09904-TVU29540	0.480666	TVU11882-TVU41828	0.664358	TVU47564-TVU30782	0.490693	TVU11642-TVU40834	0.296458		LPERR01G02930.1-LPERR12G11070.1	0.134494	LPERR06G18250.1-LPERR06G17110.1	0.494351	LPERR04G05540.2-LPERR04G11400.1	0.115856	LPERR12G12830.1-LPERR12G09430.1	0.0916893	LPERR02G31010.1-LPERR03G14050.1	0.350864		Os01t0129200-01-Os10t0456000-01	0.204745	Os12t0181300-00-Os02t0124000-01	0.309619	Os02t0302200-01-Os03t0167600-01	0.216191
Bradi2g23290.1.p-Bradi2g57460.1.p	0.536614	Bradi4g08720.1.p-Bradi4g45245.1.p	0.608879	Bradi2g43035.1.p-Bradi3g05590.1.p	0.450946	Bradi3g58870.2.p-Bradi5g01926.2.p	0.471194	Bradi2g51090.1.p-Bradi3g09170.1.p	0.120364		Zm00001eb104480_T001-Zm00001eb199680_T001	0.584751	-		Zm00001eb354640_T001-Zm00001eb072150_T001	0.430849	Zm00001eb261910_T002-Zm00001eb343900_T001	0.184384	Zm00001eb035940_T001-Zm00001eb167160_T002	0.257551		TVU27108-TVU40086	0.492068	TVU09905-TVU29533	0.504997	TVU11894-TVU41826	0.320676	TVU47566-TVU30776	0.198957	TVU11645-TVU40836	0.519575		LPERR01G02940.5-LPERR12G11080.2	0.389844	LPERR06G18260.1-LPERR06G17120.1	0.578825	LPERR04G05550.1-LPERR04G11410.1	0.324234	LPERR12G12840.1-LPERR12G09440.1	0.137761	LPERR02G31020.1-LPERR03G14060.1	0.0917053		Os01t0129500-02-Os10t0456100-00	0.419782	Os12t0181500-01-Os02t0124300-01	0.0679941	Os02t0302450-00-Os03t0167650-00	0.203719
Bradi2g23300.1.p-Bradi2g57470.1.p	0.530299	Bradi4g08723.1.p-Bradi4g45247.1.p	0.284467	Bradi2g43040.1.p-Bradi3g05600.3.p	0.380238	Bradi3g58880.1.p-Bradi5g01930.1.p	0.485778	Bradi2g51100.1.p-Bradi3g09180.1.p	0.168983		Zm00001eb104490_T001-Zm00001eb199690_T001	0.548264	-		Zm00001eb354650_T001-Zm00001eb072160_T001	0.44904	Zm00001eb261920_T002-Zm00001eb343930_T002	0.363441	Zm00001eb035950_T001-Zm00001eb167200_T001	0.256165		TVU27105-TVU40090	0.385242	TVU09901-TVU29542	0.482805	TVU11895-TVU41827	0.160909	TVU47569-TVU30780	0.414808	TVU11646-TVU40833	0.508637		LPERR01G02950.1-LPERR12G11090.1	0.226893	LPERR06G18270.1-LPERR06G17130.2	0.58168	LPERR04G05560.1-LPERR04G11420.1	0.169851	LPERR12G12850.1-LPERR12G09450.2	0.171867	LPERR02G31030.1-LPERR03G14070.1	0.163501		Os01t0129550-01-Os10t0456200-01	0.361304	Os12t0181533-00-Os02t0124400-01	0.702793	Os02t0302500-00-Os03t0167700-01	0.347779
Bradi2g23310.2.p-Bradi2g57473.1.p	0.281512	Bradi4g08727.2.p-Bradi4g45254.1.p	0.248045	Bradi2g43045.1.p-Bradi3g05611.2.p	0.0208864	Bradi3g58890.1.p-Bradi5g01933.1.p	0.141368	Bradi2g51110.1.p-Bradi3g09190.1.p	0.194137		Zm00001eb104510_T001-Zm00001eb199700_T001	0.41598	-		Zm00001eb354670_T001-Zm00001eb072170_T002	0.278356	Zm00001eb261940_T001-Zm00001eb343940_T001	0.582521	Zm00001eb035960_T003-Zm00001eb167210_T001	0.234491		TVU27103-TVU40081	0.481576	TVU09907-TVU29535	0.507163	TVU11885-TVU41825	0.191403	TVU47584-TVU30775	0.291015	TVU11643-TVU40840	0.357512		LPERR01G02960.1-LPERR12G11100.1	0.297857	LPERR06G18280.1-LPERR06G17140.1	0.344923	LPERR04G05570.1-LPERR04G11430.1	0.563915	LPERR12G12860.1-LPERR12G09460.1	0.339141	LPERR02G31040.1-LPERR03G14080.2	0.188314		Os01t0129600-00-Os10t0456400-01	0.290981	Os12t0181600-01-Os02t0124501-00	0.447503	Os02t0302700-01-Os03t0167750-00	0.4117
Bradi2g23320.4.p-Bradi2g57476.2.p	0.444058	Bradi4g08732.1.p-Bradi4g45261.1.p	0.601722	Bradi2g43050.3.p-Bradi3g05620.1.p	0.476235	Bradi3g58900.1.p-Bradi5g01934.1.p	0.152128	Bradi2g51120.1.p-Bradi3g09200.1.p	0.436126		Zm00001eb104520_T001-Zm00001eb199710_T001	0.402585	-		Zm00001eb354680_T001-Zm00001eb072180_T001	0.324955	Zm00001eb261950_T001-Zm00001eb343950_T002	0.319983	Zm00001eb035970_T002-Zm00001eb167220_T001	0.110534		TVU27102-TVU40092	0.275286	TVU09903-TVU29538	0.421723	TVU11887-TVU41822	0.305805	TVU47576-TVU30783	0.161276	TVU11639-TVU40831	0.176899		LPERR01G02970.1-LPERR12G11110.1	0.382036	LPERR06G18290.1-LPERR06G17150.2	0.49062	LPERR04G05580.1-LPERR04G11440.1	0.262604	LPERR12G12870.1-LPERR12G09470.1	0.639626	LPERR02G31050.1-LPERR03G14090.1	0.32085		Os01t0129800-01-Os10t0456500-02	0.262746	Os12t0181701-00-Os02t0124599-00	0.462722	Os02t0302900-01-Os03t0167775-00	0.568641
Bradi2g23331.1.p-Bradi2g57486.2.p	0.555241	Bradi4g08741.1.p-Bradi4g45270.1.p	0.163703	Bradi2g43052.1.p-Bradi3g05632.1.p	0.558954	Bradi3g58910.1.p-Bradi5g01935.1.p	0.618194	Bradi2g51123.1.p-Bradi3g09210.1.p	0.0948339		Zm00001eb104530_T002-Zm00001eb199720_T001	0.382033	-		Zm00001eb354690_T001-Zm00001eb072190_T002	0.633451	Zm00001eb261960_T001-Zm00001eb343960_T001	0.607458	Zm00001eb035980_T001-Zm00001eb167230_T001	0.483747		TVU27109-TVU40094	0.349256	TVU09902-TVU29539	0.514663	TVU11891-TVU41823	0.528613	TVU47577-TVU30788	0.524365	TVU11654-TVU40842	0.193776		LPERR01G02980.1-LPERR12G11120.1	0.380167	LPERR06G18300.1-LPERR06G17160.1	0.268494	LPERR04G05590.1-LPERR04G11450.1	0.455981	LPERR12G12880.1-LPERR12G09480.1	0.182195	LPERR02G31060.1-LPERR03G14100.1	0.176545		Os01t0130000-01-Os10t0456550-00	0.291993	Os12t0181900-01-Os02t0124650-00	0.72788	Os02t0303000-01-Os03t0167800-01	0.529017
Bradi2g23341.1.p-Bradi2g57488.1.p	0.111984	Bradi4g08750.4.p-Bradi4g45280.2.p	0.0893596	Bradi2g43054.1.p-Bradi3g05640.1.p	0.195142	Bradi3g58915.1.p-Bradi5g01936.1.p	0.443994	Bradi2g51126.1.p-Bradi3g09215.1.p	0.195477		Zm00001eb104540_T001-Zm00001eb199730_T001	0.353374	-		Zm00001eb354700_T001-Zm00001eb072200_T002	0.332755	Zm00001eb261970_T001-Zm00001eb343970_T002	0.0687224	Zm00001eb035990_T001-Zm00001eb167240_T004	0.570896		TVU27110-TVU40091	0.139907	TVU09910-TVU29537	0.514383	TVU11886-TVU41839	0.50121	TVU47581-TVU30790	0.306848	TVU11655-TVU40841	0.203529		LPERR01G02990.1-LPERR12G11130.1	0.150569	LPERR06G18310.1-LPERR06G17170.1	0.180804	LPERR04G05600.1-LPERR04G11460.1	0.340117	LPERR12G12890.1-LPERR12G09490.1	0.26977	LPERR02G31070.1-LPERR03G14110.1	0.16429		Os01t0130100-01-Os10t0456600-01	0.304999	Os12t0182000-00-Os02t0124600-00	0.0516141	Os02t0303200-01-Os03t0168000-01	0.508477
Bradi2g23350.1.p-Bradi2g57490.1.p	0.412806	Bradi4g08760.1.p-Bradi4g45290.4.p	0.170379	Bradi2g43056.1.p-Bradi3g05652.1.p	0.204757	Bradi3g58920.1.p-Bradi5g01943.3.p	0.260846	Bradi2g51130.1.p-Bradi3g09220.1.p	0.388988		Zm00001eb104550_T004-Zm00001eb199740_T001	0.45	-		Zm00001eb354720_T003-Zm00001eb072210_T003	0.515992	Zm00001eb261980_T001-Zm00001eb343980_T001	0.0374807	Zm00001eb036000_T001-Zm00001eb167250_T001	0.0802104		TVU27112-TVU40093	0.180267	TVU09915-TVU29551	0.29265	TVU11892-TVU41838	0.312559	TVU47575-TVU30785	0.120852	TVU11650-TVU40843	0.120548		LPERR01G03000.2-LPERR12G11140.1	0.136448	LPERR06G18320.1-LPERR06G17180.1	0.314653	LPERR04G05610.1-LPERR04G11470.1	0.411878	LPERR12G12900.2-LPERR12G09500.1	0.166813	LPERR02G31080.1-LPERR03G14120.1	0.206789		Os01t0130200-00-Os10t0456800-01	0.236675	Os12t0182100-00-Os02t0124700-01	0.49032	Os02t0303500-01-Os03t0168100-01	0.504218
Bradi2g23357.1.p-Bradi2g57500.1.p	0.389877	Bradi4g08770.2.p-Bradi4g45300.1.p	0.372052	Bradi2g43062.1.p-Bradi3g05660.1.p	0.406565	Bradi3g58930.1.p-Bradi5g01950.1.p	0.653975	Bradi2g51135.1.p-Bradi3g09230.1.p	0.13823		Zm00001eb104560_T001-Zm00001eb199750_T001	0.459895	-		Zm00001eb354730_T003-Zm00001eb072220_T001	0.266346	Zm00001eb261990_T001-Zm00001eb344000_T001	0.398857	Zm00001eb036010_T001-Zm00001eb167260_T001	0.411082		TVU27113-TVU40097	0.236058	TVU09909-TVU29555	0.386434	TVU11888-TVU41846	0.244692	TVU47573-TVU30787	0.423509	TVU11651-TVU40839	0.375884		LPERR01G03010.1-LPERR12G11150.1	0.211478	LPERR06G18330.1-LPERR06G17190.1	0.482449	LPERR04G05620.1-LPERR04G11480.1	0.405258	LPERR12G12910.1-LPERR12G09520.1	0.470333	LPERR02G31090.1-LPERR03G14130.1	0.197011		Os01t0130400-01-Os10t0456900-01	0.322453	Os12t0182200-01-Os02t0124800-01	0.417615	Os02t0304500-00-Os03t0168200-01	0.211226
Bradi2g23370.1.p-Bradi2g57510.1.p	0.606139	Bradi4g08776.1.p-Bradi4g45310.2.p	0.54728	Bradi2g43070.1.p-Bradi3g05665.1.p	0.173555	Bradi3g58937.5.p-Bradi5g01960.1.p	0.352833	Bradi2g51140.1.p-Bradi3g09240.1.p	0.149595		Zm00001eb104570_T001-Zm00001eb199770_T002	0.702604	-		Zm00001eb354740_T001-Zm00001eb072230_T001	0.289332	Zm00001eb262000_T001-Zm00001eb344010_T001	0.318672	Zm00001eb036020_T001-Zm00001eb167270_T001	0.606352		TVU27121-TVU40096	0.447649	TVU09913-TVU29553	0.638553	TVU11903-TVU41840	0.295663	TVU47585-TVU30784	0.287226	TVU11652-TVU40838	0.104633		LPERR01G03020.1-LPERR12G11160.1	0.335873	LPERR06G18340.1-LPERR06G17200.3	0.178398	LPERR04G05630.1-LPERR04G11490.1	0.349936	LPERR12G12920.1-LPERR12G09530.1	0.260647	LPERR02G31100.1-LPERR03G14140.1	0.749185		Os01t0130500-01-Os10t0456950-00	0.0215054	Os12t0182300-01-Os02t0124866-01	0.613359	Os02t0304800-01-Os03t0168300-01	0.467042
Bradi2g23373.1.p-Bradi2g57520.3.p	0.473226	Bradi4g08780.1.p-Bradi4g45315.1.p	0.621588	Bradi2g43077.2.p-Bradi3g05670.1.p	0.28846	Bradi3g58946.1.p-Bradi5g01970.1.p	0.0504549	Bradi2g51150.3.p-Bradi3g09250.1.p	0.475575		Zm00001eb104590_T001-Zm00001eb199780_T001	0.230135	-		Zm00001eb354750_T001-Zm00001eb072240_T001	0.449831	Zm00001eb262010_T001-Zm00001eb344020_T002	0.216586	Zm00001eb036030_T001-Zm00001eb167280_T004	0.283665		TVU27118-TVU40095	0.461619	TVU09912-TVU29556	0.27093	TVU11899-TVU41841	0.307426	TVU47578-TVU30786	0.0543638	TVU11653-TVU40844	0.234218		LPERR01G03030.1-LPERR12G11170.1	0.231296	LPERR06G18350.1-LPERR06G17210.3	0.229439	LPERR04G05640.1-LPERR04G11500.1	0.356437	LPERR12G12930.1-LPERR12G09540.1	0.449016	LPERR02G31110.1-LPERR03G14160.2	0.348557		Os01t0130900-01-Os10t0457000-01	0.0581378	Os12t0182333-00-Os02t0125000-01	0.303208	Os02t0304900-01-Os03t0168400-01	0.249104
Bradi2g23376.1.p-Bradi2g57530.1.p	0.329367	Bradi4g08790.2.p-Bradi4g45320.1.p	0.379688	Bradi2g43080.1.p-Bradi3g05680.1.p	0.588196	Bradi3g58951.2.p-Bradi5g01973.1.p	0.266135	Bradi2g51160.2.p-Bradi3g09260.6.p	0.28896		Zm00001eb104610_T001-Zm00001eb199800_T001	0.187416	-		Zm00001eb354780_T001-Zm00001eb072250_T001	0.562801	Zm00001eb262020_T001-Zm00001eb344040_T001	0.0944629	Zm00001eb036040_T006-Zm00001eb167290_T001	0.297298		TVU27111-TVU40099	0.468983	TVU09911-TVU29557	0.480288	TVU11906-TVU41837	0.386567	TVU47574-TVU30789	0.312151	TVU11649-TVU40845	0.0949455		LPERR01G03040.1-LPERR12G11180.1	0.206013	LPERR06G18360.1-LPERR06G17220.2	0.318915	LPERR04G05650.1-LPERR04G11510.1	0.50063	LPERR12G12940.1-LPERR12G09550.1	0.17798	LPERR02G31120.1-LPERR03G14170.1	0.195851		Os01t0131250-01-Os10t0457200-01	2.68815	Os12t0182366-00-Os02t0125100-01	0.170577	Os02t0305600-01-Os03t0168500-00	0.44326
Bradi2g23380.3.p-Bradi2g57532.1.p	0.292016	Bradi4g08795.1.p-Bradi4g45325.1.p	0.713612	Bradi2g43082.1.p-Bradi3g05685.1.p	0.407515	Bradi3g58960.1.p-Bradi5g01976.1.p	0.0733401	Bradi2g51170.1.p-Bradi3g09270.2.p	0.410469		Zm00001eb104630_T001-Zm00001eb199810_T002	0.251936	-		Zm00001eb354790_T001-Zm00001eb072260_T001	0.0403581	Zm00001eb262030_T001-Zm00001eb344050_T001	0.24459	Zm00001eb036050_T001-Zm00001eb167300_T003	0.501447		TVU27114-TVU40098	0.21396	TVU09914-TVU29547	0.112733	TVU11900-TVU41842	0.483977	TVU47582-TVU30792	0.361773	TVU11656-TVU40847	0.162985		LPERR01G03050.2-LPERR12G11190.1	0.440545	LPERR06G18370.1-LPERR06G17230.1	0.400307	LPERR04G05660.1-LPERR04G11520.1	0.294018	LPERR12G12950.1-LPERR12G09560.1	0.745055	LPERR02G31130.1-LPERR03G14180.1	0.282092		Os01t0131300-01-Os10t0457301-00	0.346953	Os12t0182500-01-Os02t0125200-00	0.538581	Os02t0305800-00-Os03t0168550-00	0.482121
Bradi2g23390.2.p-Bradi2g57534.1.p	0.340611	Bradi4g08800.1.p-Bradi4g45327.1.p	0.510231	Bradi2g43084.1.p-Bradi3g05690.1.p	0.331449	Bradi3g58970.2.p-Bradi5g01980.1.p	0.634757	Bradi2g51180.2.p-Bradi3g09280.1.p	0.347132		Zm00001eb104640_T001-Zm00001eb199820_T002	0.241528	-		Zm00001eb354800_T001-Zm00001eb072270_T001	0.0995407	Zm00001eb262040_T001-Zm00001eb344070_T001	0.384598	Zm00001eb036060_T001-Zm00001eb167310_T002	0.600472		TVU27115-TVU40101	0.263866	TVU09908-TVU29550	0.375842	TVU11905-TVU41834	0.410815	TVU47580-TVU30791	0.361773	TVU11660-TVU40860	0.512539		LPERR01G03060.1-LPERR12G11200.1	0.637446	LPERR06G18380.1-LPERR06G17240.1	0.377609	LPERR04G05670.1-LPERR04G11530.1	0.156305	LPERR12G12960.1-LPERR12G09570.1	0.148675	LPERR02G31140.1-LPERR03G14190.1	0.278113		Os01t0131600-02-Os10t0457400-01	0.442492	Os12t0182600-01-Os02t0125300-01	0.291583	Os02t0305700-01-Os03t0168600-01	0.425012
Bradi2g23400.1.p-Bradi2g57537.1.p	0.316571	Bradi4g08810.2.p-Bradi4g45330.1.p	0.22789	Bradi2g43087.1.p-Bradi3g05693.1.p	0.372249	Bradi3g58980.1.p-Bradi5g01990.1.p	0.740552	Bradi2g51190.1.p-Bradi3g09290.2.p	0.306082		Zm00001eb104650_T001-Zm00001eb199840_T001	0.600095	-		Zm00001eb354810_T001-Zm00001eb072290_T001	0.630954	Zm00001eb262050_T001-Zm00001eb344080_T001	0.526715	Zm00001eb036070_T001-Zm00001eb167320_T003	0.296502		TVU27120-TVU40100	0.310911	TVU09917-TVU29552	0.621635	TVU11904-TVU41832	0.19114	TVU47579-TVU30795	0.400452	TVU11658-TVU40856	0.166544		LPERR01G03070.1-LPERR12G11210.1	0.466857	LPERR06G18390.1-LPERR06G17250.1	0.587356	LPERR04G05680.1-LPERR04G11540.1	0.123871	LPERR12G12970.1-LPERR12G09580.1	0.196676	LPERR02G31150.1-LPERR03G14200.1	0.161872		Os01t0131450-00-Os10t0457500-01	0.336221	Os12t0182700-01-Os02t0125350-00	0.635024	Os02t0305950-00-Os03t0168650-00	0.228412
Bradi2g23406.1.p-Bradi2g57550.1.p	0.714024	Bradi4g08815.1.p-Bradi4g45340.1.p	0.487762	Bradi2g43100.3.p-Bradi3g05697.2.p	0.523129	Bradi3g58990.1.p-Bradi5g02000.1.p	0.247191	Bradi2g51195.1.p-Bradi3g09296.1.p	0.263617		Zm00001eb104660_T002-Zm00001eb199870_T001	0.64443	-		Zm00001eb354820_T001-Zm00001eb072300_T001	0.578351	Zm00001eb262060_T001-Zm00001eb344090_T001	0.542579	Zm00001eb036080_T001-Zm00001eb167330_T001	0.14781		TVU27119-TVU40104	0.530071	TVU09923-TVU29546	0.538052	TVU11901-TVU41833	0.397206	TVU47583-TVU30794	0.491392	TVU11665-TVU40857	0.202503		LPERR01G03080.1-LPERR12G11220.1	0.341804	LPERR06G18400.1-LPERR06G17260.2	0.212159	LPERR04G05690.2-LPERR04G11550.1	0.157844	LPERR12G12980.1-LPERR12G09590.1	0.253567	LPERR02G31160.1-LPERR03G14210.1	0.444703		Os01t0131800-01-Os10t0457600-01	0.202529	Os12t0182800-01-Os02t0125400-01	0.461673	Os02t0306100-00-Os03t0168700-00	0.430412
Bradi2g23413.1.p-Bradi2g57558.1.p	0.0950228	Bradi4g08820.1.p-Bradi4g45350.1.p	0.34234	Bradi2g43110.1.p-Bradi3g05703.1.p	1.47936	Bradi3g59002.1.p-Bradi5g02010.3.p	0.298107	Bradi2g51200.1.p-Bradi3g09300.1.p	0.211119		Zm00001eb104670_T003-Zm00001eb199880_T002	0.642253	-		Zm00001eb354830_T001-Zm00001eb072310_T001	0.363191	Zm00001eb262070_T001-Zm00001eb344100_T001	0.610487	Zm00001eb036100_T001-Zm00001eb167340_T001	0.0746073		TVU27116-TVU40103	0.197867	TVU09918-TVU29554	0.257925	TVU11902-TVU41836	0.236375	TVU47586-TVU30793	0.259133	TVU11661-TVU40861	0.265883		LPERR01G03090.1-LPERR12G11230.1	0.377844	LPERR06G18410.1-LPERR06G17270.1	0.537411	LPERR04G05700.1-LPERR04G11560.1	0.141134	LPERR12G12990.1-LPERR12G09600.1	0.427351	LPERR02G31170.1-LPERR03G14220.1	0.456613		Os01t0131900-00-Os10t0457700-01	0.128421	Os12t0182900-00-Os02t0125500-00	0.383315	Os02t0306250-00-Os03t0168800-00	0.405027
Bradi2g23420.1.p-Bradi2g57562.1.p	0.124327	Bradi4g08821.1.p-Bradi4g45360.1.p	0.345702	Bradi2g43120.1.p-Bradi3g05710.2.p	1.46964	Bradi3g59010.1.p-Bradi5g02030.3.p	0.171607	Bradi2g51210.1.p-Bradi3g09310.1.p	0.57676		Zm00001eb104680_T001-Zm00001eb199890_T001	0.602393	-		Zm00001eb354850_T002-Zm00001eb072320_T001	0.638828	Zm00001eb262080_T001-Zm00001eb344110_T002	0.310947	Zm00001eb036110_T001-Zm00001eb167350_T002	0.392686		TVU27117-TVU40105	0.170602	TVU09920-TVU29549	0.435309	TVU11913-TVU41835	0.499797	TVU47587-TVU30796	0.573262	TVU11666-TVU40846	0.366612		LPERR01G03100.1-LPERR12G11240.1	0.166104	LPERR06G18420.1-LPERR06G17280.1	0.548715	LPERR04G05710.1-LPERR04G11570.1	0.648932	LPERR12G13000.2-LPERR12G09610.1	0.474214	LPERR02G31180.1-LPERR03G14230.1	0.188008		Os01t0132000-01-Os10t0458300-01	0.354933	Os12t0183100-01-Os02t0125566-00	0.270575	Os02t0306401-00-Os03t0168900-01	0.596805
Bradi2g23430.1.p-Bradi2g57567.1.p	0.178697	Bradi4g08822.1.p-Bradi4g45370.2.p	0.489541	Bradi2g43127.1.p-Bradi3g05720.1.p	0.420885	Bradi3g59020.1.p-Bradi5g02037.1.p	0.540452	Bradi2g51221.1.p-Bradi3g09320.1.p	0.222681		Zm00001eb104690_T002-Zm00001eb199900_T002	0.60166	-		Zm00001eb354860_T001-Zm00001eb072330_T001	0.279573	Zm00001eb262090_T001-Zm00001eb344120_T001	0.17249	Zm00001eb036130_T001-Zm00001eb167360_T001	0.410968		TVU27122-TVU40107	0.220217	TVU09925-TVU29548	0.64594	TVU11910-TVU41843	0.316763	TVU47588-TVU30802	0.268577	TVU11662-TVU40862	0.585254		LPERR01G03110.1-LPERR12G11250.1	0.327752	LPERR06G18430.1-LPERR06G17290.1	0.533509	LPERR04G05720.1-LPERR04G11580.1	0.660251	LPERR12G13010.1-LPERR12G09620.1	0.301089	LPERR02G31190.1-LPERR03G14240.1	0.120977		Os01t0132050-01-Os10t0458600-01	0.296563	Os12t0183200-00-Os02t0125600-00	0.126905	Os02t0306550-00-Os03t0169000-01	0.710715
Bradi2g23435.1.p-Bradi2g57580.1.p	0.476613	Bradi4g08824.1.p-Bradi4g45380.1.p	0.620555	Bradi2g43140.1.p-Bradi3g05730.1.p	0.56902	Bradi3g59030.5.p-Bradi5g02047.2.p	0.194292	Bradi2g51230.4.p-Bradi3g09330.1.p	0.24124		Zm00001eb104700_T001-Zm00001eb199910_T001	0.411803	-		Zm00001eb354870_T002-Zm00001eb072350_T001	0.298312	Zm00001eb262100_T001-Zm00001eb344130_T001	0.142857	Zm00001eb036140_T003-Zm00001eb167370_T002	0.581652		TVU27131-TVU40102	0.469157	TVU09922-TVU29545	0.381388	TVU11908-TVU41845	0.203976	TVU47589-TVU30803	0.140759	TVU11659-TVU40858	0.268678		LPERR01G03120.1-LPERR12G11260.1	0.306955	LPERR06G18440.1-LPERR06G17300.1	0.259016	LPERR04G05730.1-LPERR04G11590.2	0.49647	LPERR12G13020.1-LPERR12G09630.1	0.269284	LPERR02G31200.1-LPERR03G14250.1	0.142343		Os01t0132100-00-Os10t0458700-02	0.343192	Os12t0183300-01-Os02t0125700-01	0.760782	Os02t0306900-01-Os03t0169100-01	0.691459
Bradi2g23440.1.p-Bradi2g57590.1.p	0.0406554	Bradi4g08825.1.p-Bradi4g45390.2.p	0.349676	Bradi2g43150.1.p-Bradi3g05740.1.p	0.20087	Bradi3g59040.1.p-Bradi5g02060.3.p	0.0517876	Bradi2g51240.1.p-Bradi3g09340.1.p	0.631839		Zm00001eb104710_T001-Zm00001eb199930_T001	0.201861	-		Zm00001eb354880_T002-Zm00001eb072360_T002	0.235649	Zm00001eb262120_T001-Zm00001eb344140_T001	0.16596	Zm00001eb036150_T001-Zm00001eb167380_T001	0.131219		TVU27124-TVU40108	0.310016	TVU09921-TVU29566	0.331676	TVU11915-TVU41844	0.215933	TVU47590-TVU30798	0.236237	TVU11667-TVU40854	0.485305		LPERR01G03130.1-LPERR12G11270.1	0.275556	LPERR06G18450.1-LPERR06G17310.1	0.616104	LPERR04G05740.1-LPERR04G11600.1	0.389629	LPERR12G13030.1-LPERR12G09640.1	0.489876	LPERR02G31210.1-LPERR03G14260.1	0.035956		Os01t0132200-01-Os10t0458900-00	0.415382	Os12t0183450-00-Os02t0125800-01	0.31722	Os02t0306801-00-Os03t0169300-01	0.513785
Bradi2g23445.1.p-Bradi2g57597.1.p	0.213878	Bradi4g08826.1.p-Bradi4g45397.1.p	0.391755	Bradi2g43155.2.p-Bradi3g05750.1.p	0.494198	Bradi3g59045.1.p-Bradi5g02068.1.p	0.292449	Bradi2g51247.1.p-Bradi3g09350.1.p	0.311718		Zm00001eb104720_T002-Zm00001eb199940_T007	0.125136	-		Zm00001eb354890_T001-Zm00001eb072370_T002	0.437203	Zm00001eb262130_T001-Zm00001eb344150_T001	0.181207	Zm00001eb036160_T001-Zm00001eb167390_T001	0.353556		TVU27128-TVU40106	0.461211	TVU09919-TVU29567	0.207891	TVU11914-TVU41850	0.315963	TVU47591-TVU30797	0.358727	TVU11663-TVU40859	0.0627534		LPERR01G03140.1-LPERR12G11280.1	0.562845	LPERR06G18460.1-LPERR06G17320.1	0.55065	LPERR04G05750.1-LPERR04G11610.1	0.265669	LPERR12G13040.1-LPERR12G09650.1	0.339382	LPERR02G31220.1-LPERR03G14270.1	0.381833		Os01t0132400-01-Os10t0459300-00	0.266686	Os12t0184033-00-Os02t0126000-01	0.279074	Os02t0307000-01-Os03t0169400-01	0.319752
Bradi2g23450.1.p-Bradi2g57600.1.p	0.199831	Bradi4g08830.1.p-Bradi4g45410.1.p	0.402536	Bradi2g43160.3.p-Bradi3g05755.1.p	0.323471	Bradi3g59050.1.p-Bradi5g02077.1.p	0.148631	Bradi2g51255.4.p-Bradi3g09360.3.p	0.0137754		Zm00001eb104730_T001-Zm00001eb199950_T001	0.173351	-		Zm00001eb354900_T001-Zm00001eb072380_T001	0.327343	Zm00001eb262140_T001-Zm00001eb344160_T003	0.0710674	Zm00001eb036170_T001-Zm00001eb167400_T001	0.139012		TVU27125-TVU40110	0.470603	TVU09926-TVU29558	0.434264	TVU11912-TVU41849	0.119172	TVU47592-TVU30801	0.358727	TVU11657-TVU40853	0.254778		LPERR01G03150.1-LPERR12G11290.1	0.476783	LPERR06G18470.1-LPERR06G17330.1	0.282267	LPERR04G05760.1-LPERR04G11620.1	0.324669	LPERR12G13050.1-LPERR12G09660.1	0.290886	LPERR02G31230.1-LPERR03G14280.3	0.412727		Os01t0132500-01-Os10t0459550-00	0.397505	Os12t0184167-01-Os02t0126200-00	0.599806	Os02t0307050-01-Os03t0169500-01	0.221617
Bradi2g23460.1.p-Bradi2g57603.1.p	0.207624	Bradi4g08840.1.p-Bradi4g45416.1.p	0.491616	Bradi2g43167.1.p-Bradi3g05760.1.p	0.418277	Bradi3g59057.1.p-Bradi5g02083.1.p	0.516245	Bradi2g51270.1.p-Bradi3g09371.1.p	0.528064		Zm00001eb104740_T003-Zm00001eb199960_T002	0.115381	-		Zm00001eb354910_T003-Zm00001eb072390_T001	0.481845	Zm00001eb262150_T001-Zm00001eb344170_T001	0.156656	Zm00001eb036180_T001-Zm00001eb167410_T001	0.0700559		TVU27127-TVU40109	0.123889	TVU09924-TVU29563	0.696682	TVU11907-TVU41848	0.370128	TVU47602-TVU30799	0.11453	TVU11664-TVU40864	0.163507		LPERR01G03160.1-LPERR12G11300.1	0.451846	LPERR06G18480.1-LPERR06G17340.1	0.430574	LPERR04G05770.1-LPERR04G11630.1	0.298874	LPERR12G13060.4-LPERR12G09670.1	0.394509	LPERR02G31240.1-LPERR03G14290.1	0.145264		Os01t0132700-01-Os10t0459600-01	0.17581	Os12t0184300-00-Os02t0126300-01	0.418305	Os02t0307075-00-Os03t0169550-00	0.415161
Bradi2g23470.1.p-Bradi2g57608.1.p	0.354684	Bradi4g08851.1.p-Bradi4g45420.1.p	0.307933	Bradi2g43178.2.p-Bradi3g05767.1.p	0.429392	Bradi3g59063.1.p-Bradi5g02090.2.p	0.364977	Bradi2g51272.2.p-Bradi3g09380.1.p	0.654728		Zm00001eb104750_T003-Zm00001eb199970_T001	0.274558	-		Zm00001eb354920_T001-Zm00001eb072400_T001	0.543099	Zm00001eb262160_T001-Zm00001eb344180_T001	0.196852	Zm00001eb036200_T001-Zm00001eb167430_T002	0.289511		TVU27126-TVU40111	0.172619	TVU09916-TVU29562	0.716246	TVU11911-TVU41847	0.293394	TVU47596-TVU30804	0.505606	TVU11669-TVU40850	0.110479		LPERR01G03170.1-LPERR12G11310.1	0.33725	LPERR06G18490.1-LPERR06G17350.1	0.438134	LPERR04G05780.1-LPERR04G11640.1	0.551731	LPERR12G13070.1-LPERR12G09680.1	0.234297	LPERR02G31250.1-LPERR03G14300.1	0.108305		Os01t0132766-01-Os10t0459700-01	0.109777	Os12t0185900-01-Os02t0126400-01	0.105141	Os02t0307200-01-Os03t0169600-01	0.304088
Bradi2g23480.1.p-Bradi2g57620.1.p	0.193853	Bradi4g08860.1.p-Bradi4g45430.1.p	0.625566	Bradi2g43190.1.p-Bradi3g05780.1.p	0.489273	Bradi3g59070.2.p-Bradi5g02100.1.p	0.539915	Bradi2g51274.1.p-Bradi3g09390.1.p	0.130295		Zm00001eb104760_T001-Zm00001eb199980_T001	0.261404	-		Zm00001eb354930_T001-Zm00001eb072410_T001	0.235498	Zm00001eb262170_T001-Zm00001eb344190_T001	0.127543	Zm00001eb036210_T001-Zm00001eb167440_T001	0.03317		TVU27132-TVU40122	0.149625	TVU09927-TVU29565	0.155608	TVU11909-TVU41854	0.189637	TVU47601-TVU30800	0.585783	TVU11670-TVU40848	0.0777893		LPERR01G03180.1-LPERR12G11320.1	0.246314	LPERR06G18500.1-LPERR06G17360.1	0.212311	LPERR04G05790.1-LPERR04G11650.1	0.328047	LPERR12G13080.1-LPERR12G09690.1	0.301003	LPERR02G31260.2-LPERR03G14310.1	0.0729442		Os01t0132800-01-Os10t0459900-01	0.221134	Os12t0186600-03-Os02t0126500-01	0.569727	Os02t0307300-01-Os03t0169700-01	0.245234
Bradi2g23490.1.p-Bradi2g57630.1.p	0.128004	Bradi4g08870.2.p-Bradi4g45531.1.p	0.345013	Bradi2g43200.1.p-Bradi3g05790.1.p	0.677699	Bradi3g59080.1.p-Bradi5g02110.1.p	0.347686	Bradi2g51276.1.p-Bradi3g09395.1.p	0.13702		Zm00001eb104770_T002-Zm00001eb199990_T001	0.232846	-		Zm00001eb354940_T001-Zm00001eb072420_T001	0.0620541	Zm00001eb262180_T001-Zm00001eb344200_T001	0.193974	Zm00001eb036220_T001-Zm00001eb167460_T001	0.638366		TVU27123-TVU40121	0.227296	TVU09929-TVU29564	0.504044	TVU11921-TVU41851	0.368882	TVU47599-TVU30805	0.303252	TVU11676-TVU40863	0.151909		LPERR01G03190.1-LPERR12G11330.1	0.223057	LPERR06G18510.1-LPERR06G17370.1	0.256171	LPERR04G05800.1-LPERR04G11660.1	0.245973	LPERR12G13090.1-LPERR12G09700.2	0.482776	LPERR02G31270.1-LPERR03G14320.1	0.257482		Os01t0133100-02-Os10t0460000-01	0.217155	Os12t0187500-00-Os02t0126600-01	0.549683	Os02t0307400-00-Os03t0169800-01	0.633997
Bradi2g23500.1.p-Bradi2g57640.2.p	0.153975	Bradi4g08880.1.p-Bradi4g45631.1.p	0.129754	Bradi2g43210.1.p-Bradi3g05800.1.p	0.39108	Bradi3g59090.1.p-Bradi5g02111.1.p	0.436271	Bradi2g51280.1.p-Bradi3g09398.1.p	0.0837837		Zm00001eb104780_T002-Zm00001eb200000_T001	0.182532	-		Zm00001eb354950_T001-Zm00001eb072430_T001	0.387885	Zm00001eb262190_T001-Zm00001eb344210_T003	0.363969	Zm00001eb036230_T002-Zm00001eb167470_T001	0.124391		TVU27129-TVU40113	0.585325	TVU09933-TVU29560	0.172413	TVU11922-TVU41853	0.429443	TVU47600-TVU30808	0.495383	TVU11675-TVU40855	0.552079		LPERR01G03200.1-LPERR12G11350.1	0.198735	LPERR06G18520.1-LPERR06G17380.1	0.533269	LPERR04G05810.1-LPERR04G11670.1	0.266841	LPERR12G13100.1-LPERR12G09710.1	0.305987	LPERR02G31280.1-LPERR03G14330.1	0.301305		Os01t0133200-01-Os10t0460500-01	0.578404	Os12t0187800-00-Os02t0126700-01	0.612647	Os02t0307700-00-Os03t0169900-01	0.534753
Bradi2g23507.4.p-Bradi2g57650.1.p	0.0773162	Bradi4g08887.1.p-Bradi5g00220.3.p	0.309866	Bradi2g43220.3.p-Bradi3g05811.1.p	0.43421	Bradi3g59095.1.p-Bradi5g02112.1.p	0.10977	Bradi2g51291.2.p-Bradi3g09401.1.p	0.198661		Zm00001eb104790_T001-Zm00001eb200010_T002	0.314936	-		Zm00001eb354960_T001-Zm00001eb072440_T002	0.361799	Zm00001eb262200_T001-Zm00001eb344220_T001	0.333941	Zm00001eb036250_T002-Zm00001eb167480_T001	0.241768		TVU27130-TVU40118	0.287124	TVU09935-TVU29561	0.255918	TVU11917-TVU41852	0.465465	TVU47604-TVU30807	0.440516	TVU11671-TVU40852	0.199261		LPERR01G03210.1-LPERR12G11360.1	0.226321	LPERR06G18530.1-LPERR06G17390.1	0.230134	LPERR04G05820.1-LPERR04G11680.1	0.254307	LPERR12G13110.1-LPERR12G09730.1	0.378433	LPERR02G31290.1-LPERR03G14340.1	0.128544		Os01t0133400-01-Os10t0460733-00	0.230832	Os12t0188500-01-Os02t0126800-01	0.332594	Os02t0307800-01-Os03t0170000-01	0.461195
Bradi2g23520.1.p-Bradi2g57657.1.p	0.240446	Bradi4g08900.1.p-Bradi5g00230.2.p	0.343049	Bradi2g43230.1.p-Bradi3g05820.1.p	0.349728	Bradi3g59100.1.p-Bradi5g02115.1.p	0.156834	Bradi2g51300.1.p-Bradi3g09402.1.p	0.325254		Zm00001eb104800_T001-Zm00001eb200020_T001	0.58533	-		Zm00001eb354980_T001-Zm00001eb072460_T001	0.370895	Zm00001eb262210_T001-Zm00001eb344230_T001	0.372301	Zm00001eb036270_T001-Zm00001eb167490_T001	0.0756919		TVU27139-TVU40120	0.270697	TVU09934-TVU29559	0.534539	TVU11920-TVU41862	0.585121	TVU47595-TVU30809	0.451609	TVU11668-TVU40849	0.441332		LPERR01G03220.1-LPERR12G11370.1	0.451378	LPERR06G18550.1-LPERR06G17400.1	0.709892	LPERR04G05830.1-LPERR04G11690.1	0.454332	LPERR12G13120.1-LPERR12G09740.1	0.379126	LPERR02G31300.1-LPERR03G14350.2	0.15944		Os01t0133500-01-Os10t0460766-00	0.443859	Os12t0188566-01-Os02t0127000-01	0.272274	Os02t0307900-00-Os03t0170100-00	0.286562
Bradi2g23530.1.p-Bradi2g57664.3.p	0.212019	Bradi4g08907.2.p-Bradi5g00252.1.p	0.523477	Bradi2g43240.2.p-Bradi3g05830.1.p	0.382847	Bradi3g59110.1.p-Bradi5g02120.1.p	0.191372	Bradi2g51310.2.p-Bradi3g09404.1.p	0.212691		Zm00001eb104810_T001-Zm00001eb200030_T001	0.104505	-		Zm00001eb354990_T001-Zm00001eb072470_T001	0.361247	Zm00001eb262220_T001-Zm00001eb344240_T001	0.590574	Zm00001eb036280_T001-Zm00001eb167500_T001	0.409408		TVU27136-TVU40115	0.271698	TVU09930-TVU29570	0.221592	TVU11923-TVU41860	0.431306	TVU47605-TVU30806	0.121203	TVU11672-TVU40851	0.0860764		LPERR01G03230.1-LPERR12G11390.1	0.430448	LPERR06G18560.1-LPERR06G17410.1	0.041387	LPERR04G05840.1-LPERR04G11700.1	0.300485	LPERR12G13130.1-LPERR12G09750.1	0.529462	LPERR02G31310.1-LPERR03G14360.1	0.24551		Os01t0133600-00-Os10t0460800-00	0.149779	Os12t0188700-02-Os02t0127100-00	0.273724	Os02t0308400-04-Os03t0170200-02	0.429543
Bradi2g23535.1.p-Bradi2g57669.1.p	0.227723	Bradi4g08917.6.p-Bradi5g00274.1.p	0.388658	Bradi2g43250.2.p-Bradi3g05840.2.p	0.34501	Bradi3g59120.1.p-Bradi5g02130.1.p	0.292859	Bradi2g51320.1.p-Bradi3g09407.1.p	0.526158		Zm00001eb104820_T001-Zm00001eb200040_T001	0.536652	-		Zm00001eb355000_T001-Zm00001eb072480_T001	0.490361	Zm00001eb262230_T001-Zm00001eb344250_T001	0.445136	Zm00001eb036290_T001-Zm00001eb167510_T002	0.288557		TVU27141-TVU40119	0.300504	TVU09931-TVU29571	0.270941	TVU11924-TVU41858	0.403744	TVU47606-TVU30814	0.46262	TVU11673-TVU40865	0.611413		LPERR01G03240.1-LPERR12G11400.1	0.633189	LPERR06G18570.1-LPERR06G17420.1	0.0203765	LPERR04G05850.1-LPERR04G11710.1	0.364865	LPERR12G13140.1-LPERR12G09760.1	0.208403	LPERR02G31320.1-LPERR03G14370.1	0.0589043		Os01t0133650-00-Os10t0460900-00	0.169749	Os12t0188900-01-Os02t0127300-01	0.272274	Os02t0308800-01-Os03t0170300-01	0.36086
Bradi2g23540.2.p-Bradi2g57674.1.p	0.122023	Bradi4g08930.1.p-Bradi5g00297.3.p	0.458683	Bradi2g43260.1.p-Bradi3g05847.1.p	0.316011	Bradi3g59130.1.p-Bradi5g02140.2.p	0.516805	Bradi2g51331.2.p-Bradi3g09410.1.p	0.115974		Zm00001eb104830_T001-Zm00001eb200050_T001	0.452936	-		Zm00001eb355010_T004-Zm00001eb072510_T001	0.393802	Zm00001eb262240_T001-Zm00001eb344260_T001	0.623162	Zm00001eb036300_T001-Zm00001eb167520_T001	0.226205		TVU27133-TVU40112	0.401991	TVU09928-TVU29576	0.0884302	TVU11919-TVU41863	0.57701	TVU47598-TVU30813	0.208856	TVU11674-TVU40868	0.334868		LPERR01G03250.1-LPERR12G11410.1	0.516759	LPERR06G18580.1-LPERR06G17430.1	0.334729	LPERR04G05860.1-LPERR04G11720.1	0.521427	LPERR12G13160.1-LPERR12G09770.1	0.239658	LPERR02G31330.1-LPERR03G14380.1	0.066137		Os01t0133700-00-Os10t0461100-01	0.261193	Os12t0189100-00-Os02t0127400-01	0.273724	Os02t0309200-00-Os03t0170400-01	0.532719
Bradi2g23550.1.p-Bradi2g57680.1.p	0.154742	Bradi4g08942.1.p-Bradi5g00313.1.p	0.390406	Bradi2g43270.2.p-Bradi3g05860.1.p	0.234102	Bradi3g59135.1.p-Bradi5g02150.2.p	0.582981	Bradi2g51340.2.p-Bradi3g09412.1.p	0.108875		Zm00001eb104840_T003-Zm00001eb200060_T001	0.534458	-		Zm00001eb355020_T001-Zm00001eb072520_T001	0.303449	Zm00001eb262250_T001-Zm00001eb344270_T001	0.253768	Zm00001eb036310_T001-Zm00001eb167530_T001	0.446133		TVU27140-TVU40116	0.554342	TVU09932-TVU29574	0.476517	TVU11916-TVU41855	0.144782	TVU47594-TVU30811	0.448552	TVU11679-TVU40867	0.565805		LPERR01G03260.1-LPERR12G11420.1	0.640567	LPERR06G18590.1-LPERR06G17440.1	0.624126	LPERR04G05870.1-LPERR04G11730.1	0.165388	LPERR12G13170.1-LPERR12G09780.1	0.17787	LPERR02G31340.1-LPERR03G14390.1	0.119165		Os01t0133799-00-Os10t0461400-01	0.294569	Os12t0189300-01-Os02t0127500-01	0.507885	Os02t0309500-00-Os03t0170450-00	0.705465
Bradi2g23556.1.p-Bradi2g57687.2.p	0.239013	Bradi4g08950.1.p-Bradi5g00330.1.p	0.276227	Bradi2g43275.1.p-Bradi3g05863.1.p	0.404667	Bradi3g59141.2.p-Bradi5g02160.1.p	0.431557	Bradi2g51350.2.p-Bradi3g09414.1.p	0.0919545		Zm00001eb104850_T001-Zm00001eb200070_T001	0.435926	-		Zm00001eb355030_T006-Zm00001eb072530_T001	0.215615	Zm00001eb262260_T001-Zm00001eb344280_T001	0.465603	Zm00001eb036320_T002-Zm00001eb167540_T001	0.276127		TVU27137-TVU40114	0.229597	TVU09941-TVU29577	0.752296	TVU11918-TVU41857	0.310117	TVU47593-TVU30815	0.403908	TVU11678-TVU40872	0.0590608		LPERR01G03270.1-LPERR12G11430.1	0.130517	LPERR06G18600.1-LPERR06G17450.1	0.294562	LPERR04G05880.1-LPERR04G11740.1	0.109954	LPERR12G13180.2-LPERR12G09790.1	0.439846	LPERR02G31350.1-LPERR03G14400.1	0.175418		Os01t0133832-00-Os10t0462100-01	0.357485	Os12t0189400-01-Os02t0127600-00	0.516346	Os02t0310200-01-Os03t0170500-00	0.375359
Bradi2g23560.1.p-Bradi2g57692.1.p	0.156421	Bradi4g08970.1.p-Bradi5g00363.1.p	0.545927	Bradi2g43277.1.p-Bradi3g05867.1.p	0.393804	Bradi3g59147.1.p-Bradi5g02165.1.p	0.249103	Bradi2g51360.1.p-Bradi3g09416.1.p	0.128748		Zm00001eb104860_T001-Zm00001eb200080_T003	0.638894	-		Zm00001eb355040_T001-Zm00001eb072540_T001	0.340448	Zm00001eb262270_T001-Zm00001eb344290_T001	0.132982	Zm00001eb036330_T001-Zm00001eb167550_T001	0.41015		TVU27135-TVU40117	0.0522006	TVU09936-TVU29569	0.670012	TVU11926-TVU41861	0.649222	TVU47597-TVU30816	0.431914	TVU11677-TVU40873	0.0601189		LPERR01G03280.1-LPERR12G11440.1	0.548739	LPERR06G18610.1-LPERR06G17460.1	0.383837	LPERR04G05890.1-LPERR04G11760.1	0.194775	LPERR12G13190.1-LPERR12G09800.1	0.511786	LPERR02G31360.2-LPERR03G14410.1	0.167358		Os01t0133866-00-Os10t0462200-01	0.48497	Os12t0189500-00-Os02t0127700-02	0.208533	Os02t0310400-01-Os03t0170600-01	0.481365
Bradi2g23570.1.p-Bradi2g57694.1.p	0.213355	Bradi4g08979.1.p-Bradi5g00385.1.p	0.0481077	Bradi2g43280.3.p-Bradi3g05873.1.p	0.652339	Bradi3g59160.2.p-Bradi5g02170.1.p	0.243098	Bradi2g51370.1.p-Bradi3g09423.1.p	0.291209		Zm00001eb104870_T001-Zm00001eb200090_T001	0.174549	-		Zm00001eb355050_T005-Zm00001eb072550_T001	0.143912	Zm00001eb262280_T001-Zm00001eb344300_T001	0.508287	Zm00001eb036340_T001-Zm00001eb167560_T001	0.298255		TVU27134-TVU40130	0.334797	TVU09942-TVU29572	0.347222	TVU11929-TVU41859	0.716758	TVU47603-TVU30817	0.237466	TVU11680-TVU40871	0.252249		LPERR01G03290.1-LPERR12G11450.1	0.224827	LPERR06G18630.1-LPERR06G17470.1	0.380173	LPERR04G05900.1-LPERR04G11770.2	0.494267	LPERR12G13200.1-LPERR12G09810.1	0.26021	LPERR02G31370.1-LPERR03G14420.1	0.209358		Os01t0133900-00-Os10t0462300-01	0.283442	Os12t0189700-01-Os02t0127800-01	0.279349	Os02t0310500-00-Os03t0170701-00	0.421471
Bradi2g23580.1.p-Bradi2g57697.3.p	0.61364	Bradi4g08988.1.p-Bradi5g00407.1.p	0.258644	Bradi2g43290.1.p-Bradi3g05880.1.p	0.501566	Bradi3g59167.14.p-Bradi5g02176.1.p	0.102628	Bradi2g51377.2.p-Bradi3g09430.1.p	0.218784		Zm00001eb104880_T001-Zm00001eb200100_T001	0.571706	-		Zm00001eb355060_T001-Zm00001eb072560_T003	0.344922	Zm00001eb262290_T001-Zm00001eb344320_T001	0.507015	Zm00001eb036350_T001-Zm00001eb167570_T001	0.335443		TVU27138-TVU40127	0.627542	TVU09944-TVU29573	0.119225	TVU11934-TVU41856	0.525564	TVU47612-TVU30812	0.391959	TVU11685-TVU40869	0.157954		LPERR01G03300.1-LPERR12G11460.1	0.269515	LPERR06G18640.1-LPERR06G17480.1	0.464803	LPERR04G05910.1-LPERR04G11780.1	0.422104	LPERR12G13210.1-LPERR12G09820.1	0.178048	LPERR02G31380.1-LPERR03G14430.1	0.132575		Os01t0134200-02-Os10t0462500-01	0.355498	Os12t0189900-01-Os02t0127900-01	0.671719	Os02t0311150-00-Os03t0170800-00	0.580648
Bradi2g23588.1.p-Bradi2g57710.1.p	0.0457217	Bradi4g08997.1.p-Bradi5g00430.1.p	0.456237	Bradi2g43300.2.p-Bradi3g05890.2.p	0.221097	Bradi3g59177.1.p-Bradi5g02182.1.p	0.189279	Bradi2g51390.1.p-Bradi3g09441.1.p	0.309485		Zm00001eb104900_T001-Zm00001eb200110_T001	0.521761	-		Zm00001eb355080_T001-Zm00001eb072570_T006	0.370094	Zm00001eb262300_T001-Zm00001eb344330_T001	0.424934	Zm00001eb036360_T001-Zm00001eb167580_T001	0.384247		TVU27147-TVU40126	0.356104	TVU09937-TVU29575	0.33704	TVU11927-TVU41871	0.256613	TVU47617-TVU30810	0.153628	TVU11682-TVU40870	0.303838		LPERR01G03310.1-LPERR12G11470.1	0.139541	LPERR06G18650.1-LPERR06G17490.1	0.508544	LPERR04G05920.1-LPERR04G11790.1	0.385448	LPERR12G13220.1-LPERR12G09830.1	0.396424	LPERR02G31390.1-LPERR03G14440.1	0.134205		Os01t0134500-01-Os10t0462600-02	0.385086	Os12t0190000-01-Os02t0128000-00	0.399241	Os02t0311600-00-Os03t0170900-01	0.275519
Bradi2g23597.1.p-Bradi2g57720.1.p	0.129731	Bradi4g09007.1.p-Bradi5g00438.1.p	0.292064	Bradi2g43310.1.p-Bradi3g05900.1.p	0.262563	Bradi3g59187.1.p-Bradi5g02190.1.p	0.570002	Bradi2g51400.1.p-Bradi3g09452.1.p	0.121347		Zm00001eb104920_T001-Zm00001eb200120_T001	0.588726	-		Zm00001eb355090_T001-Zm00001eb072580_T001	0.567416	Zm00001eb262310_T001-Zm00001eb344340_T001	0.31716	Zm00001eb036370_T001-Zm00001eb167590_T001	0.501743		TVU27146-TVU40124	0.538254	TVU09939-TVU29568	0.5066	TVU11931-TVU41870	0.424583	TVU47615-TVU30827	0.194192	TVU11684-TVU40866	0.0597703		LPERR01G03320.1-LPERR12G11480.1	0.6464	LPERR06G18660.2-LPERR06G17500.1	0.315501	LPERR04G05930.1-LPERR04G11800.2	0.469144	LPERR12G13230.1-LPERR12G09840.1	0.317057	LPERR02G31400.1-LPERR03G14460.1	0.282704		Os01t0134700-01-Os10t0462800-01	0.232645	Os12t0190100-01-Os02t0128100-00	0.550451	Os02t0311800-00-Os03t0171300-01	0.47728
Bradi2g23610.1.p-Bradi2g57730.2.p	0.415754	Bradi4g09013.1.p-Bradi5g00444.1.p	0.562604	Bradi2g43320.1.p-Bradi3g05910.1.p	0.23335	Bradi3g59200.6.p-Bradi5g02200.2.p	0.653048	Bradi2g51410.1.p-Bradi3g09460.1.p	0.271077		Zm00001eb104930_T001-Zm00001eb200130_T003	0.232946	-		Zm00001eb355100_T001-Zm00001eb072590_T001	0.65569	Zm00001eb262320_T001-Zm00001eb344350_T001	0.173621	Zm00001eb036380_T001-Zm00001eb167600_T001	0.195229		TVU27153-TVU40129	0.56134	TVU09938-TVU29579	0.350689	TVU11936-TVU41869	0.553675	TVU47616-TVU30818	0.546085	TVU11683-TVU40874	0.701515		LPERR01G03330.1-LPERR12G11490.1	0.397547	LPERR06G18670.1-LPERR06G17510.2	0.698196	LPERR04G05940.1-LPERR04G11810.1	0.264	LPERR12G13240.1-LPERR12G09850.1	0.5948	LPERR02G31410.1-LPERR03G14470.1	0.311556		Os01t0134800-01-Os10t0462900-01	0.211958	Os12t0190200-01-Os02t0128200-01	0.495723	Os02t0312500-02-Os03t0171600-01	0.47427
Bradi2g23628.2.p-Bradi2g57732.1.p	0.466229	Bradi4g09016.1.p-Bradi5g00447.1.p	0.451953	Bradi2g43330.1.p-Bradi3g05920.3.p	0.35158	Bradi3g59210.1.p-Bradi5g02205.2.p	0.190786	Bradi2g51417.1.p-Bradi3g09470.3.p	0.602605		Zm00001eb104940_T001-Zm00001eb200140_T003	0.225751	-		Zm00001eb355110_T001-Zm00001eb072600_T001	0.532398	Zm00001eb262330_T001-Zm00001eb344360_T001	0.239916	Zm00001eb036390_T001-Zm00001eb167610_T001	0.214122		TVU27152-TVU40123	0.240358	TVU09940-TVU29578	0.203876	TVU11937-TVU41867	0.254696	TVU47608-TVU30830	0.0371628	TVU11681-TVU40881	0.355471		LPERR01G03340.1-LPERR12G11500.1	0.262648	LPERR06G18680.1-LPERR06G17520.1	0.360367	LPERR04G05950.3-LPERR04G11820.2	0.385679	LPERR12G13250.1-LPERR12G09860.1	0.152554	LPERR02G31420.1-LPERR03G14480.1	0.652915		Os01t0134850-00-Os10t0463100-00	0.263594	Os12t0190400-00-Os02t0128300-01	0.250076	Os02t0312550-00-Os03t0171700-01	0.232307
Bradi2g23634.1.p-Bradi2g57735.1.p	0.395341	Bradi4g09019.1.p-Bradi5g00451.1.p	0.688871	Bradi2g43340.3.p-Bradi3g05930.1.p	0.630013	Bradi3g59215.1.p-Bradi5g02210.1.p	0.32765	Bradi2g51430.1.p-Bradi3g09480.2.p	0.151764		Zm00001eb104950_T001-Zm00001eb200150_T001	0.213584	-		Zm00001eb355120_T003-Zm00001eb072610_T001	0.465537	Zm00001eb262340_T001-Zm00001eb344370_T001	0.223303	Zm00001eb036400_T001-Zm00001eb167620_T001	0.27719		TVU27151-TVU40131	0.393975	TVU09943-TVU29588	0.3222	TVU11933-TVU41868	0.632926	TVU47611-TVU30829	0.0400327	TVU11686-TVU40880	0.114066		LPERR01G03350.1-LPERR12G11510.1	0.112785	LPERR06G18690.1-LPERR06G17530.1	0.508953	LPERR04G05970.1-LPERR04G11830.1	0.330478	LPERR12G13260.1-LPERR12G09870.1	0.350982	LPERR02G31430.1-LPERR03G14490.3	0.485578		Os01t0134900-01-Os10t0463200-01	0.32101	Os12t0190875-00-Os02t0128400-01	0.31157	Os02t0312600-01-Os03t0171900-01	0.634282
Bradi2g23637.1.p-Bradi2g57740.2.p	0.211892	Bradi4g09025.1.p-Bradi5g00460.3.p	0.383342	Bradi2g43350.2.p-Bradi3g05935.1.p	0.411509	Bradi3g59220.1.p-Bradi5g02214.1.p	0.216144	Bradi2g51435.1.p-Bradi3g09486.1.p	0.369191		Zm00001eb104960_T003-Zm00001eb200160_T001	0.167969	-		Zm00001eb355140_T001-Zm00001eb072620_T001	0.1388	Zm00001eb262350_T001-Zm00001eb344380_T001	0.392186	Zm00001eb036410_T001-Zm00001eb167630_T001	0.56515		TVU27150-TVU40128	0.563951	TVU09950-TVU29582	0.614206	TVU11930-TVU41865	0.316009	TVU47610-TVU30832	0.120601	TVU11690-TVU40875	0.322558		LPERR01G03360.1-LPERR12G11520.1	0.0741192	LPERR06G18700.2-LPERR06G17540.1	0.687071	LPERR04G05980.1-LPERR04G11840.1	0.425985	LPERR12G13270.1-LPERR12G09880.1	0.46965	LPERR02G31440.1-LPERR03G14500.1	0.183182		Os01t0135000-01-Os10t0463300-01	0.149666	Os12t0191150-01-Os02t0128500-00	0.285713	Os02t0312700-01-Os03t0172000-01	0.559755
Bradi2g23641.3.p-Bradi2g57747.2.p	0.47408	Bradi4g09031.1.p-Bradi5g00467.1.p	0.616773	Bradi2g43357.2.p-Bradi3g05940.1.p	0.493048	Bradi3g59230.1.p-Bradi5g02216.1.p	0.162179	Bradi2g51440.1.p-Bradi3g09490.1.p	0.190259		Zm00001eb104970_T001-Zm00001eb200170_T002	0.0351504	-		Zm00001eb355150_T001-Zm00001eb072630_T001	0.3271	Zm00001eb262360_T001-Zm00001eb344390_T002	0.466513	Zm00001eb036420_T001-Zm00001eb167640_T001	0.0238344		TVU27142-TVU40125	0.442084	TVU09951-TVU29591	0.635714	TVU11928-TVU41866	0.304418	TVU47613-TVU30831	0.578712	TVU11691-TVU40877	0.51605		LPERR01G03370.1-LPERR12G11530.1	0.432276	LPERR06G18710.1-LPERR06G17550.1	0.43023	LPERR04G05990.1-LPERR04G11850.1	0.324703	LPERR12G13280.1-LPERR12G09890.1	0.45833	LPERR02G31450.1-LPERR03G14510.1	0.178912		Os01t0135600-01-Os10t0463400-01	0.229573	Os12t0191200-01-Os02t0128600-01	0.32699	Os02t0312750-01-Os03t0172100-01	0.287956
Bradi2g23650.1.p-Bradi2g57760.2.p	0.0994239	Bradi4g09040.1.p-Bradi5g00472.1.p	0.384274	Bradi2g43359.1.p-Bradi3g05945.1.p	0.140964	Bradi3g59237.3.p-Bradi5g02218.1.p	0.15822	Bradi2g51450.1.p-Bradi3g09495.1.p	0.241038		Zm00001eb104980_T002-Zm00001eb200180_T001	0.491886	-		Zm00001eb355160_T001-Zm00001eb072640_T001	0.302508	Zm00001eb262370_T001-Zm00001eb344400_T001	0.567984	Zm00001eb036430_T001-Zm00001eb167650_T001	0.276736		TVU27144-TVU40136	0.540608	TVU09947-TVU29580	0.588449	TVU11925-TVU41864	0.472933	TVU47614-TVU30833	0.255006	TVU11689-TVU40878	0.399296		LPERR01G03380.1-LPERR12G11540.1	0.258965	LPERR06G18720.1-LPERR06G17560.1	0.46837	LPERR04G06000.1-LPERR04G11860.1	0.252085	LPERR12G13290.2-LPERR12G09900.1	0.214383	LPERR02G31460.1-LPERR03G14520.1	0.478345		Os01t0135700-01-Os10t0463800-01	0.147359	Os12t0191300-00-Os02t0128800-02	0.501348	Os02t0312800-02-Os03t0172200-01	0.400464
Bradi2g23660.1.p-Bradi2g57770.3.p	0.495236	Bradi4g09050.2.p-Bradi5g00478.1.p	0.636487	Bradi2g43362.1.p-Bradi3g05950.1.p	0.523144	Bradi3g59247.1.p-Bradi5g02220.1.p	0.282184	Bradi2g51460.1.p-Bradi3g09500.1.p	0.103547		Zm00001eb104990_T002-Zm00001eb200190_T001	0.321322	-		Zm00001eb355170_T001-Zm00001eb072650_T001	0.199353	Zm00001eb262380_T001-Zm00001eb344410_T001	0.444914	Zm00001eb036440_T001-Zm00001eb167660_T002	0.112817		TVU27149-TVU40133	0.511213	TVU09949-TVU29587	0.378702	TVU11932-TVU41878	0.468962	TVU47620-TVU30822	0.131659	TVU11688-TVU40879	0.177471		LPERR01G03390.1-LPERR12G11550.1	0.308275	LPERR06G18730.1-LPERR06G17570.1	0.486596	LPERR04G06010.1-LPERR04G11870.1	0.217967	LPERR12G13300.1-LPERR12G09910.1	0.303389	LPERR02G31470.1-LPERR03G14530.1	0.251221		Os01t0135800-01-Os10t0463900-00	0.542033	Os12t0191400-00-Os02t0129000-00	0.390883	Os02t0313400-01-Os03t0172400-00	0.261136
Bradi2g23663.1.p-Bradi2g57777.1.p	0.288203	Bradi4g09060.3.p-Bradi5g00489.1.p	0.551954	Bradi2g43367.1.p-Bradi3g05960.1.p	0.409389	Bradi3g59260.1.p-Bradi5g02231.1.p	0.203004	Bradi2g51463.1.p-Bradi3g09510.3.p	0.148787		Zm00001eb105000_T001-Zm00001eb200200_T001	0.22343	-		Zm00001eb355190_T001-Zm00001eb072660_T001	0.155113	Zm00001eb262390_T001-Zm00001eb344420_T001	0.222979	Zm00001eb036450_T001-Zm00001eb167670_T002	0.109623		TVU27143-TVU40135	0.32663	TVU09953-TVU29589	0.301629	TVU11939-TVU41874	0.21585	TVU47607-TVU30821	0.195077	TVU11687-TVU40876	0.287813		LPERR01G03400.1-LPERR12G11570.1	0.0961963	LPERR06G18740.1-LPERR06G17580.1	0.344035	LPERR04G06020.1-LPERR04G11880.1	0.0408002	LPERR12G13310.1-LPERR12G09920.1	0.560954	LPERR02G31480.1-LPERR03G14560.1	0.532301		Os01t0135900-02-Os10t0464000-01	0.639118	Os12t0191500-01-Os02t0129300-01	0.536049	Os02t0313450-01-Os03t0172700-01	0.203611
Bradi2g23664.1.p-Bradi2g57783.1.p	0.398602	Bradi4g09070.1.p-Bradi5g00500.1.p	0.552024	Bradi2g43380.1.p-Bradi3g05970.1.p	0.401115	Bradi3g59270.1.p-Bradi5g02240.2.p	0.230502	Bradi2g51465.1.p-Bradi3g09520.2.p	0.121664		Zm00001eb105010_T001-Zm00001eb200210_T001	0.274783	-		Zm00001eb355200_T001-Zm00001eb072670_T001	0.500711	Zm00001eb262400_T001-Zm00001eb344430_T001	0.217022	Zm00001eb036470_T001-Zm00001eb167680_T001	0.363556		TVU27148-TVU40132	0.354481	TVU09948-TVU29583	0.0794371	TVU11940-TVU41873	0.373383	TVU47618-TVU30825	0.685386	TVU11693-TVU40883	0.118915		LPERR01G03410.1-LPERR12G11590.2	0.456776	LPERR06G18750.1-LPERR06G17590.1	0.397155	LPERR04G06030.1-LPERR04G11890.1	0.534876	LPERR12G13320.1-LPERR12G09930.1	0.399519	LPERR02G31490.1-LPERR03G14570.1	0.33508		Os01t0136000-00-Os10t0464100-01	0.543135	Os12t0191601-00-Os02t0129600-01	0.23122	Os02t0313500-01-Os03t0172850-00	0.363519
Bradi2g23665.1.p-Bradi2g57790.4.p	0.440945	Bradi4g09080.1.p-Bradi5g00510.1.p	0.180456	Bradi2g43390.1.p-Bradi3g05977.1.p	0.488964	Bradi3g59280.1.p-Bradi5g02250.2.p	0.237439	Bradi2g51467.1.p-Bradi3g09525.1.p	0.0623763		Zm00001eb105020_T001-Zm00001eb200220_T001	0.306885	-		Zm00001eb355210_T003-Zm00001eb072680_T001	0.611197	Zm00001eb262410_T001-Zm00001eb344440_T002	0.231063	Zm00001eb036480_T002-Zm00001eb167690_T003	0.0779715		TVU27145-TVU40137	0.514128	TVU09952-TVU29585	0.321029	TVU11938-TVU41876	0.218469	TVU47609-TVU30826	0.379353	TVU11699-TVU40882	0.663597		LPERR01G03420.1-LPERR12G11600.1	0.218657	LPERR06G18760.1-LPERR06G17600.1	0.286149	LPERR04G06040.1-LPERR04G11900.1	0.455858	LPERR12G13330.1-LPERR12G09940.2	0.178659	LPERR02G31500.1-LPERR03G14580.1	0.36559		Os01t0136050-00-Os10t0464300-00	0.069848	Os12t0191901-00-Os02t0129700-01	0.21331	Os02t0313700-02-Os03t0173500-01	0.217902
Bradi2g23667.1.p-Bradi2g57795.1.p	0.23392	Bradi4g09090.1.p-Bradi5g00516.1.p	0.69575	Bradi2g43395.1.p-Bradi3g05990.4.p	0.492635	Bradi3g59290.1.p-Bradi5g02255.1.p	0.365999	Bradi2g51480.1.p-Bradi3g09530.1.p	0.695177		Zm00001eb105030_T001-Zm00001eb200230_T001	0.463641	-		Zm00001eb355220_T003-Zm00001eb072690_T001	0.436887	Zm00001eb262430_T001-Zm00001eb344450_T001	0.530958	Zm00001eb036490_T001-Zm00001eb167700_T001	0.171915		TVU27162-TVU40138	0.489621	TVU09946-TVU29584	0.259312	TVU11935-TVU41872	0.577949	TVU47619-TVU30820	0.317256	TVU11695-TVU40884	0.636105		LPERR01G03430.1-LPERR12G11610.1	0.0501294	LPERR06G18770.2-LPERR06G17610.1	0.379791	LPERR04G06050.1-LPERR04G11910.1	0.463496	LPERR12G13340.1-LPERR12G09950.1	0.336166	LPERR02G31510.2-LPERR03G14590.1	0.446498		Os01t0136100-01-Os10t0464350-00	0.485163	Os12t0192300-00-Os02t0129800-01	0.407338	Os02t0313900-01-Os03t0173700-02	0.579725
Bradi2g23670.2.p-Bradi2g57800.4.p	0.188472	Bradi4g09100.1.p-Bradi5g00522.1.p	0.680504	Bradi2g43400.1.p-Bradi3g06000.1.p	0.572049	Bradi3g59300.1.p-Bradi5g02260.1.p	0.464407	Bradi2g51490.1.p-Bradi3g09532.1.p	0.204635		Zm00001eb105040_T006-Zm00001eb200250_T001	0.253532	-		Zm00001eb355230_T001-Zm00001eb072700_T001	0.42059	Zm00001eb262440_T001-Zm00001eb344460_T001	0.202119	Zm00001eb036500_T001-Zm00001eb167710_T001	0.357936		TVU27155-TVU40134	0.657126	TVU09945-TVU29581	0.519769	TVU11944-TVU41875	0.142335	TVU47621-TVU30824	0.51856	TVU11704-TVU40886	0.426145		LPERR01G03440.1-LPERR12G11620.2	0.0881622	LPERR06G18780.1-LPERR06G17620.1	0.373773	LPERR04G06060.1-LPERR04G11920.1	0.378662	LPERR12G13350.1-LPERR12G09960.1	0.378785	LPERR02G31520.1-LPERR03G14600.1	0.547062		Os01t0136200-01-Os10t0464400-01	0.43574	Os12t0192500-02-Os02t0129900-01	0.212219	Os02t0314300-00-Os03t0173900-01	0.215604
Bradi2g23680.2.p-Bradi2g57807.3.p	0.309747	Bradi4g09110.1.p-Bradi5g00530.2.p	0.357836	Bradi2g43410.1.p-Bradi3g06010.4.p	0.27885	Bradi3g59310.2.p-Bradi5g02265.1.p	0.562277	Bradi2g51500.1.p-Bradi3g09534.1.p	0.194644		Zm00001eb105050_T001-Zm00001eb200260_T001	0.23025	-		Zm00001eb355240_T002-Zm00001eb072710_T001	0.71781	Zm00001eb262450_T001-Zm00001eb344470_T001	0.588155	Zm00001eb036510_T001-Zm00001eb167720_T001	0.474464		TVU27159-TVU40146	0.695569	TVU09956-TVU29590	0.260626	TVU11949-TVU41877	0.205488	TVU47627-TVU30823	0.418109	TVU11694-TVU40885	0.381295		LPERR01G03450.1-LPERR12G11630.1	0.211633	LPERR06G18790.1-LPERR06G17630.1	0.399519	LPERR04G06070.1-LPERR04G11930.1	0.522793	LPERR12G13360.1-LPERR12G09970.1	0.321182	LPERR02G31530.1-LPERR03G14610.1	0.549946		Os01t0136300-01-Os10t0464500-00	0.276372	Os12t0193000-00-Os02t0130000-01	0.0824876	Os02t0314600-01-Os03t0174100-01	0.269286
Bradi2g23690.1.p-Bradi2g57817.1.p	0.545674	Bradi4g09115.1.p-Bradi5g00540.1.p	0.435115	Bradi2g43420.1.p-Bradi3g06020.1.p	0.24065	Bradi3g59315.1.p-Bradi5g02270.2.p	0.614142	Bradi2g51510.4.p-Bradi3g09537.1.p	0.169237		Zm00001eb105060_T002-Zm00001eb200270_T001	0.323981	-		Zm00001eb355250_T001-Zm00001eb072720_T003	0.6714	Zm00001eb262460_T001-Zm00001eb344480_T001	0.296545	Zm00001eb036520_T001-Zm00001eb167740_T001	0.273823		TVU27154-TVU40143	0.670859	TVU09957-TVU29586	0.455882	TVU11952-TVU41881	0.532333	TVU47623-TVU30819	0.336266	TVU11700-TVU40887	0.733138		LPERR01G03460.1-LPERR12G11640.1	0.110258	LPERR06G18800.1-LPERR06G17640.1	0.268421	LPERR04G06080.1-LPERR04G11940.2	0.385159	LPERR12G13370.1-LPERR12G09980.1	0.367681	LPERR02G31540.1-LPERR03G14620.1	0.380529		Os01t0136400-01-Os10t0464800-00	0.258377	Os12t0193100-04-Os02t0130100-01	0.430975	Os02t0315200-00-Os03t0174200-01	0.169264
Bradi2g23693.1.p-Bradi2g57827.1.p	0.576497	Bradi4g09120.2.p-Bradi5g00550.1.p	0.533504	Bradi2g43430.1.p-Bradi3g06021.1.p	0.072617	Bradi3g59320.2.p-Bradi5g02280.1.p	0.305845	Bradi2g51517.2.p-Bradi3g09540.1.p	0.540833		Zm00001eb105070_T001-Zm00001eb200280_T001	0.535333	-		Zm00001eb355270_T002-Zm00001eb072730_T001	0.164242	Zm00001eb262520_T001-Zm00001eb344490_T001	0.428211	Zm00001eb036530_T001-Zm00001eb167750_T002	0.221923		TVU27156-TVU40145	0.500582	TVU09959-TVU29592	0.624147	TVU11948-TVU41880	0.248744	TVU47632-TVU30828	0.192189	TVU11697-TVU40888	0.40546		LPERR01G03470.1-LPERR12G11650.1	0.139394	LPERR06G18810.1-LPERR06G17650.1	0.290872	LPERR04G06090.1-LPERR04G11950.1	0.166089	LPERR12G13380.1-LPERR12G09990.1	0.487981	LPERR02G31550.1-LPERR03G14630.1	0.307522		Os01t0136450-00-Os10t0464901-00	0.316972	Os12t0193200-01-Os02t0130200-01	0.718305	Os02t0314925-00-Os03t0174300-01	0.346873
Bradi2g23696.1.p-Bradi2g57837.2.p	0.057932	Bradi4g09125.2.p-Bradi5g00560.1.p	0.339508	Bradi2g43437.2.p-Bradi3g06023.1.p	0.239815	Bradi3g59325.1.p-Bradi5g02290.1.p	0.38534	Bradi2g51530.1.p-Bradi3g09550.3.p	0.540162		Zm00001eb105090_T002-Zm00001eb200290_T001	0.326093	-		Zm00001eb355290_T001-Zm00001eb072740_T001	0.202164	Zm00001eb262530_T001-Zm00001eb344500_T002	0.0466349	Zm00001eb036540_T001-Zm00001eb167760_T001	0.253731		TVU27161-TVU40144	0.308168	TVU09967-TVU29597	0.351226	TVU11951-TVU41879	0.179486	TVU47635-TVU30841	0.386289	TVU11701-TVU40890	0.66671		LPERR01G03480.1-LPERR12G11660.1	0.547846	LPERR06G18820.1-LPERR06G17660.1	0.20819	LPERR04G06100.1-LPERR04G11960.1	0.341038	LPERR12G13390.1-LPERR12G10000.2	0.475017	LPERR02G31560.1-LPERR03G14640.1	0.266744		Os01t0136500-00-Os10t0465000-01	0.284048	Os12t0193800-01-Os02t0130250-00	0.196246	Os02t0315400-01-Os03t0174400-00	0.592647
Bradi2g23700.1.p-Bradi2g57850.1.p	0.047701	Bradi4g09127.1.p-Bradi5g00570.2.p	0.348023	Bradi2g43447.2.p-Bradi3g06024.1.p	0.339124	Bradi3g59330.1.p-Bradi5g02300.2.p	0.213529	Bradi2g51540.1.p-Bradi3g09560.1.p	0.329545		Zm00001eb105100_T001-Zm00001eb200300_T001	0.311252	-		Zm00001eb355300_T001-Zm00001eb072750_T001	0.317639	Zm00001eb262540_T001-Zm00001eb344510_T001	0.718406	Zm00001eb036550_T001-Zm00001eb167770_T002	0.157094		TVU27157-TVU40139	0.519827	TVU09964-TVU29601	0.298061	TVU11950-TVU41884	0.709233	TVU47624-TVU30838	0.143839	TVU11702-TVU40889	0.540219		LPERR01G03490.1-LPERR12G11670.1	0.494222	LPERR06G18830.2-LPERR06G17670.1	0.486237	LPERR04G06110.1-LPERR04G11970.1	0.60359	LPERR12G13400.1-LPERR12G10010.1	0.380355	LPERR02G31570.1-LPERR03G14650.1	0.709417		Os01t0136502-00-Os10t0465175-00	0.266825	Os12t0194100-01-Os02t0130300-02	0.625519	Os02t0315600-03-Os03t0174500-01	0.581252
Bradi2g23705.1.p-Bradi2g57856.1.p	0.455831	Bradi4g09130.1.p-Bradi5g00580.1.p	0.449873	Bradi2g43460.1.p-Bradi3g06027.2.p	0.441634	Bradi3g59337.1.p-Bradi5g02306.1.p	0.331953	Bradi2g51550.1.p-Bradi3g09570.1.p	0.11682		Zm00001eb105110_T001-Zm00001eb200320_T001	0.441091	-		Zm00001eb355310_T001-Zm00001eb072760_T001	0.248702	Zm00001eb262550_T001-Zm00001eb344520_T002	0.0472967	Zm00001eb036560_T001-Zm00001eb167780_T001	0.267487		TVU27158-TVU40141	0.405108	TVU09954-TVU29595	0.516385	TVU11947-TVU41883	0.585924	TVU47630-TVU30836	0.41964	TVU11696-TVU40891	0.489226		LPERR01G03500.1-LPERR12G11680.1	0.278157	LPERR06G18840.1-LPERR06G17680.1	0.635917	LPERR04G06120.1-LPERR04G11980.1	0.612052	LPERR12G13410.1-LPERR12G10020.1	0.46984	LPERR02G31580.1-LPERR03G14660.1	0.355769		Os01t0136600-01-Os10t0465300-00	0.0426104	Os12t0194266-00-Os02t0130600-01	0.602988	Os02t0316200-02-Os03t0174600-01	0.491185
Bradi2g23710.1.p-Bradi2g57860.1.p	0.421301	Bradi4g09132.1.p-Bradi5g00590.1.p	0.545772	Bradi2g43470.1.p-Bradi3g06040.5.p	0.174858	Bradi3g59350.1.p-Bradi5g02312.1.p	0.179937	Bradi2g51560.1.p-Bradi3g09575.1.p	0.167185		Zm00001eb105120_T001-Zm00001eb200350_T004	0.493417	-		Zm00001eb355320_T001-Zm00001eb072770_T001	0.20872	Zm00001eb262560_T001-Zm00001eb344530_T001	0.536239	Zm00001eb036570_T002-Zm00001eb167790_T001	0.28832		TVU27163-TVU40147	0.509155	TVU09958-TVU29594	0.224719	TVU11941-TVU41882	0.641049	TVU47634-TVU30840	0.114548	TVU11703-TVU40894	0.508941		LPERR01G03510.1-LPERR12G11690.1	0.227845	LPERR06G18850.1-LPERR06G17690.2	0.42206	LPERR04G06130.1-LPERR04G11990.1	0.358694	LPERR12G13420.1-LPERR12G10030.1	0.45183	LPERR02G31590.1-LPERR03G14670.1	0.377625		Os01t0136700-01-Os10t0465700-01	0.0857566	Os12t0194600-01-Os02t0130700-00	0.601561	Os02t0316800-01-Os03t0174800-01	0.315831
Bradi2g23715.1.p-Bradi2g57867.1.p	0.383294	Bradi4g09134.2.p-Bradi5g00600.1.p	0.177731	Bradi2g43480.2.p-Bradi3g06050.1.p	0.476385	Bradi3g59360.1.p-Bradi5g02320.2.p	0.375409	Bradi2g51565.1.p-Bradi3g09580.1.p	0.464641		Zm00001eb105130_T005-Zm00001eb200360_T001	0.376697	-		Zm00001eb355340_T001-Zm00001eb072780_T001	0.244564	Zm00001eb262570_T003-Zm00001eb344540_T001	0.723305	Zm00001eb036580_T002-Zm00001eb167810_T001	0.117465		TVU27160-TVU40142	0.490948	TVU09968-TVU29596	0.335131	TVU11946-TVU41885	0.544678	TVU47626-TVU30839	0.632066	TVU11705-TVU40893	0.0933076		LPERR01G03520.1-LPERR12G11700.1	0.712435	LPERR06G18860.1-LPERR06G17700.1	0.107683	LPERR04G06140.1-LPERR04G12000.1	0.438659	LPERR12G13430.2-LPERR12G10040.1	0.178863	LPERR02G31600.2-LPERR03G14690.1	0.458949		Os01t0136800-01-Os10t0465800-00	0.65876	Os12t0194700-01-Os02t0130800-00	0.657358	Os02t0316900-01-Os03t0174900-01	0.259936
Bradi2g23720.1.p-Bradi2g57880.1.p	0.378584	Bradi4g09136.1.p-Bradi5g00606.1.p	0.756233	Bradi2g43491.1.p-Bradi3g06060.2.p	0.556397	Bradi3g59370.1.p-Bradi5g02321.1.p	0.201111	Bradi2g51570.2.p-Bradi3g09585.1.p	0.115804		Zm00001eb105150_T001-Zm00001eb200370_T001	0.362531	-		Zm00001eb355350_T001-Zm00001eb072790_T001	0.453727	Zm00001eb262580_T003-Zm00001eb344550_T001	0.271895	Zm00001eb036590_T001-Zm00001eb167820_T003	0.141293		TVU27173-TVU40140	0.452758	TVU09966-TVU29593	0.138203	TVU11942-TVU41886	0.497804	TVU47622-TVU30837	0.536347	TVU11698-TVU40892	0.40208		LPERR01G03530.4-LPERR12G11710.1	0.112781	LPERR06G18870.1-LPERR06G17710.1	0.375386	LPERR04G06150.1-LPERR04G12010.1	0.519791	LPERR12G13440.1-LPERR12G10050.1	0.198826	LPERR02G31610.1-LPERR03G14700.1	0.235589		Os01t0136850-00-Os10t0465900-01	0.244898	Os12t0194800-01-Os02t0130900-01	0.442597	Os02t0317300-01-Os03t0175200-01	0.147197
Bradi2g23730.1.p-Bradi2g57887.1.p	0.53958	Bradi4g09138.1.p-Bradi5g00610.1.p	0.468867	Bradi2g43501.1.p-Bradi3g06065.1.p	0.485112	Bradi3g59380.1.p-Bradi5g02322.2.p	0.325861	Bradi2g51580.2.p-Bradi3g09592.1.p	0.427138		Zm00001eb105160_T001-Zm00001eb200380_T002	0.405923	-		Zm00001eb355360_T003-Zm00001eb072800_T001	0.378492	Zm00001eb262590_T001-Zm00001eb344560_T001	0.370754	Zm00001eb036600_T001-Zm00001eb167830_T001	0.139776		TVU27170-TVU40151	0.439887	TVU09965-TVU29599	0.411306	TVU11943-TVU41887	0.474985	TVU47636-TVU30835	0.0973859	TVU11692-TVU40901	0.0410887		LPERR01G03540.1-LPERR12G11720.1	0.0993583	LPERR06G18880.1-LPERR06G17720.1	0.244226	LPERR04G06160.2-LPERR04G12020.1	0.399871	LPERR12G13450.1-LPERR12G10060.1	0.556437	LPERR02G31620.1-LPERR03G14710.1	0.0566153		Os01t0136900-00-Os10t0465950-00	0.280811	Os12t0194900-01-Os02t0131000-01	0.430305	Os02t0317400-01-Os03t0175600-01	0.565691
Bradi2g23740.1.p-Bradi2g57900.3.p	0.431126	Bradi4g09141.1.p-Bradi5g00616.2.p	0.426231	Bradi2g43510.1.p-Bradi3g06066.1.p	0.565901	Bradi3g59390.1.p-Bradi5g02323.1.p	0.232719	Bradi2g51586.3.p-Bradi3g09597.1.p	0.240374		Zm00001eb105170_T001-Zm00001eb200390_T002	0.161676	-		Zm00001eb355370_T001-Zm00001eb072810_T001	0.333777	Zm00001eb262600_T001-Zm00001eb344570_T004	0.443038	Zm00001eb036610_T003-Zm00001eb167840_T003	0.0903992		TVU27172-TVU40150	0.520966	TVU09962-TVU29602	0.322332	TVU11945-TVU41891	0.383537	TVU47631-TVU30842	0.431639	TVU11709-TVU40897	0.443858		LPERR01G03550.1-LPERR12G11730.1	0.168469	LPERR06G18890.1-LPERR06G17730.3	0.121093	LPERR04G06170.1-LPERR04G12030.1	0.285751	LPERR12G13460.1-LPERR12G10070.1	0.295326	LPERR02G31630.1-LPERR03G14720.1	0.464352		Os01t0137400-00-Os10t0466000-01	0.12598	Os12t0194950-00-Os02t0131050-01	0.581496	Os02t0317500-01-Os03t0175800-01	0.487775
Bradi2g23745.1.p-Bradi2g57910.1.p	0.184168	Bradi4g09142.1.p-Bradi5g00619.1.p	0.683016	Bradi2g43520.1.p-Bradi3g06067.1.p	0.503	Bradi3g59400.1.p-Bradi5g02324.1.p	0.15081	Bradi2g51592.2.p-Bradi3g09600.1.p	0.56136		Zm00001eb105180_T001-Zm00001eb200400_T002	0.201593	-		Zm00001eb355380_T001-Zm00001eb072820_T001	0.322686	Zm00001eb262610_T001-Zm00001eb344580_T001	0.120215	Zm00001eb036630_T002-Zm00001eb167850_T002	0.341817		TVU27179-TVU40149	0.320673	TVU09955-TVU29598	0.597876	TVU11955-TVU41888	0.337997	TVU47625-TVU30843	0.384989	TVU11708-TVU40895	0.31084		LPERR01G03560.2-LPERR12G11740.1	0.42243	LPERR06G18900.1-LPERR06G17740.2	0.576141	LPERR04G06180.1-LPERR04G12040.1	0.133716	LPERR12G13470.1-LPERR12G10080.1	0.309004	LPERR02G31640.2-LPERR03G14730.1	0.191912		Os01t0137125-00-Os10t0466100-00	0.344625	Os12t0195100-00-Os02t0131100-01	0.325121	Os02t0317600-00-Os03t0176100-00	0.349476
Bradi2g23750.1.p-Bradi2g57920.1.p	0.256074	Bradi4g09144.1.p-Bradi5g00622.1.p	0.278122	Bradi2g43530.2.p-Bradi3g06070.1.p	0.449444	Bradi3g59410.3.p-Bradi5g02326.1.p	0.0788601	Bradi2g51596.1.p-Bradi3g09606.1.p	0.770193		Zm00001eb105190_T001-Zm00001eb200420_T001	0.193859	-		Zm00001eb355390_T001-Zm00001eb072830_T001	0.188393	Zm00001eb262630_T001-Zm00001eb344590_T001	0.615275	Zm00001eb036640_T001-Zm00001eb167860_T001	0.113851		TVU27175-TVU40148	0.343438	TVU09960-TVU29600	0.385948	TVU11959-TVU41889	0.667899	TVU47628-TVU30834	0.357501	TVU11706-TVU40896	0.0878032		LPERR01G03570.2-LPERR12G11750.1	0.592613	LPERR06G18910.1-LPERR06G17750.2	0.381107	LPERR04G06190.1-LPERR04G12050.1	0.296528	LPERR12G13480.1-LPERR12G10090.2	0.328946	LPERR02G31650.1-LPERR03G14740.1	0.0666577		Os01t0137200-00-Os10t0466200-01	0.42015	Os12t0195183-00-Os02t0131200-01	0.265705	Os02t0317700-01-Os03t0176200-00	0.305218
Bradi2g23761.1.p-Bradi2g57927.1.p	0.219305	Bradi4g09146.1.p-Bradi5g00630.1.p	0.492844	Bradi2g43537.1.p-Bradi3g06071.1.p	0.443856	Bradi3g59420.2.p-Bradi5g02330.1.p	0.285975	Bradi2g51600.3.p-Bradi3g09612.1.p	0.569183		Zm00001eb105200_T001-Zm00001eb200430_T001	0.210167	-		Zm00001eb355400_T001-Zm00001eb072840_T001	0.210083	Zm00001eb262640_T001-Zm00001eb344600_T001	0.607029	Zm00001eb036650_T001-Zm00001eb167870_T001	0.227496		TVU27168-TVU40152	0.375548	TVU09961-TVU29607	0.327457	TVU11957-TVU41890	0.53492	TVU47629-TVU30852	0.590773	TVU11712-TVU40902	0.480192		LPERR01G03580.1-LPERR12G11760.2	0.412651	LPERR06G18920.2-LPERR06G17760.1	0.362394	LPERR04G06200.1-LPERR04G12060.1	0.469101	LPERR12G13490.1-LPERR12G10100.1	0.458976	LPERR02G31660.1-LPERR03G14750.1	0.187215		Os01t0137250-00-Os10t0466300-01	0.312703	Os12t0196300-01-Os02t0131300-01	0.299671	Os02t0317800-01-Os03t0176300-00	0.516024
Bradi2g23770.1.p-Bradi2g57940.1.p	0.17824	Bradi4g09148.1.p-Bradi5g00640.1.p	0.314195	Bradi2g43550.2.p-Bradi3g06073.1.p	0.389859	Bradi3g59430.1.p-Bradi5g02340.1.p	0.159192	Bradi2g51610.1.p-Bradi3g09620.1.p	0.415331		Zm00001eb105210_T001-Zm00001eb200440_T001	0.633286	-		Zm00001eb355410_T002-Zm00001eb072850_T001	0.409048	Zm00001eb262650_T001-Zm00001eb344610_T001	0.505431	Zm00001eb036660_T001-Zm00001eb167880_T001	0.142133		TVU27171-TVU40153	0.345624	TVU09963-TVU29608	0.280143	TVU11958-TVU41892	0.55908	TVU47633-TVU30844	0.654077	TVU11714-TVU40898	0.382534		LPERR01G03590.1-LPERR12G11770.1	0.170107	LPERR06G18930.1-LPERR06G17770.1	0.532666	LPERR04G06210.1-LPERR04G12070.1	0.474347	LPERR12G13500.1-LPERR12G10110.1	0.186163	LPERR02G31670.1-LPERR03G14760.1	0.106443		Os01t0137266-00-Os10t0466500-02	0.255985	Os12t0197100-01-Os02t0131400-00	0.723656	Os02t0318100-00-Os03t0176500-01	0.107976
Bradi2g23780.2.p-Bradi2g57942.1.p	0.311642	Bradi4g09155.1.p-Bradi5g00650.1.p	0.204871	Bradi2g43557.2.p-Bradi3g06076.1.p	0.180576	Bradi3g59440.1.p-Bradi5g02350.1.p	0.358326	Bradi2g51620.1.p-Bradi3g09625.1.p	0.366531		Zm00001eb105220_T001-Zm00001eb200450_T002	0.553018	-		Zm00001eb355420_T002-Zm00001eb072860_T001	0.398442	Zm00001eb262660_T002-Zm00001eb344620_T001	0.577983	Zm00001eb036670_T001-Zm00001eb167890_T001	0.560099		TVU27167-TVU40154	0.458472	TVU09981-TVU29609	0.60479	TVU11954-TVU41894	0.407241	TVU47640-TVU30850	0.267808	TVU11707-TVU40899	0.371067		LPERR01G03600.1-LPERR12G11780.1	0.185276	LPERR06G18940.1-LPERR06G17780.2	0.370782	LPERR04G06220.1-LPERR04G12080.1	0.167499	LPERR12G13510.1-LPERR12G10120.1	0.516214	LPERR02G31680.1-LPERR03G14770.1	0.313922		Os01t0137282-00-Os10t0466700-01	0.358917	Os12t0197200-02-Os02t0131500-00	0.481609	Os02t0318200-00-Os03t0176700-00	0.160522
Bradi2g23790.1.p-Bradi2g57944.1.p	0.226153	Bradi4g09156.1.p-Bradi5g00660.2.p	0.141448	Bradi2g43570.1.p-Bradi3g06080.3.p	0.244546	Bradi3g59447.1.p-Bradi5g02360.1.p	0.396625	Bradi2g51630.1.p-Bradi3g09630.1.p	0.11154		Zm00001eb105230_T003-Zm00001eb200460_T001	0.556695	-		Zm00001eb355430_T001-Zm00001eb072870_T003	0.363798	Zm00001eb262670_T001-Zm00001eb344660_T001	0.100836	Zm00001eb036680_T001-Zm00001eb167900_T001	0.050072		TVU27176-TVU40156	0.466724	TVU09970-TVU29605	0.130615	TVU11953-TVU41893	0.394776	TVU47648-TVU30848	0.0964922	TVU11715-TVU40900	0.0742682		LPERR01G03610.1-LPERR12G11790.1	0.194641	LPERR06G18950.1-LPERR06G17790.1	0.352215	LPERR04G06230.1-LPERR04G12090.1	0.308634	LPERR12G13520.1-LPERR12G10130.1	0.0699531	LPERR02G31690.1-LPERR03G14780.1	0.232439		Os01t0137300-01-Os10t0466800-01	0.193707	Os12t0197400-01-Os02t0131600-00	0.468223	Os02t0318400-01-Os03t0176800-01	0.244105
Bradi2g23793.1.p-Bradi2g57945.1.p	0.0453086	Bradi4g09157.1.p-Bradi5g00665.1.p	0.110083	Bradi2g43580.1.p-Bradi3g06090.1.p	0.260277	Bradi3g59460.1.p-Bradi5g02367.1.p	0.145223	Bradi2g51637.1.p-Bradi3g09640.1.p	0.181645		Zm00001eb105240_T001-Zm00001eb200470_T001	0.596038	-		Zm00001eb355440_T001-Zm00001eb072880_T001	0.474531	Zm00001eb262680_T001-Zm00001eb344690_T002	0.119285	Zm00001eb036690_T001-Zm00001eb167910_T001	0.589688		TVU27164-TVU40155	0.405507	TVU09976-TVU29611	0.102857	TVU11956-TVU41895	0.575973	TVU47638-TVU30851	0.369713	TVU11710-TVU40907	0.101333		LPERR01G03620.1-LPERR12G11820.1	0.250368	LPERR06G18960.1-LPERR06G17800.1	0.642354	LPERR04G06240.1-LPERR04G12100.2	0.393839	LPERR12G13530.1-LPERR12G10140.1	0.155853	LPERR02G31700.1-LPERR03G14790.1	0.4977		Os01t0137500-01-Os10t0467000-01	0.41291	Os12t0197500-01-Os02t0131700-00	0.505548	Os02t0318450-00-Os03t0176900-01	0.688076
Bradi2g23797.4.p-Bradi2g57946.1.p	0.0246132	Bradi4g09160.3.p-Bradi5g00673.2.p	0.0779273	Bradi2g43590.1.p-Bradi3g06095.1.p	0.564693	Bradi3g59470.1.p-Bradi5g02380.1.p	0.131156	Bradi2g51650.2.p-Bradi3g09650.1.p	0.00687362		Zm00001eb105250_T001-Zm00001eb200480_T002	0.603832	-		Zm00001eb355450_T001-Zm00001eb072890_T001	0.349035	Zm00001eb262690_T001-Zm00001eb344700_T001	0.437053	Zm00001eb036700_T001-Zm00001eb167920_T001	0.413361		TVU27165-TVU40166	0.298399	TVU09969-TVU29603	0.637448	TVU11960-TVU41897	0.394659	TVU47642-TVU30849	0.372227	TVU11713-TVU40906	0.672492		LPERR01G03630.1-LPERR12G11830.1	0.27451	LPERR06G18970.1-LPERR06G17810.1	0.477786	LPERR04G06250.2-LPERR04G12110.2	0.307988	LPERR12G13540.1-LPERR12G10150.1	0.451472	LPERR02G31710.1-LPERR03G14800.1	0.420315		Os01t0137550-01-Os10t0467100-00	0.264953	Os12t0197600-01-Os02t0131800-01	0.55199	Os02t0318500-00-Os03t0177000-01	0.621523
Bradi2g23810.1.p-Bradi2g57952.3.p	0.34513	Bradi4g09170.1.p-Bradi5g00676.1.p	0.354711	Bradi2g43600.2.p-Bradi3g06101.1.p	0.167924	Bradi3g59480.1.p-Bradi5g02390.1.p	0.58368	Bradi2g51657.2.p-Bradi3g09660.1.p	0.579375		Zm00001eb105260_T001-Zm00001eb200500_T001	0.216987	-		Zm00001eb355460_T001-Zm00001eb072900_T001	0.145392	Zm00001eb262700_T001-Zm00001eb344710_T001	0.665322	Zm00001eb036710_T002-Zm00001eb167930_T001	0.17784		TVU27166-TVU40167	0.228681	TVU09974-TVU29612	0.419225	TVU11965-TVU41899	0.462392	TVU47641-TVU30853	0.199545	TVU11711-TVU40904	0.0888284		LPERR01G03640.1-LPERR12G11840.1	0.446922	LPERR06G18980.2-LPERR06G17820.2	0.448822	LPERR04G06260.1-LPERR04G12120.1	0.424757	LPERR12G13550.1-LPERR12G10160.1	0.531367	LPERR02G31720.1-LPERR03G14810.1	0.177321		Os01t0137700-01-Os10t0467200-01	0.318007	Os12t0197700-01-Os02t0131850-00	0.435554	Os02t0318600-00-Os03t0177100-01	0.367244
Bradi2g23820.1.p-Bradi2g57960.1.p	0.312161	Bradi4g09175.1.p-Bradi5g00680.1.p	0.0763999	Bradi2g43617.1.p-Bradi3g06107.2.p	0.176786	Bradi3g59485.1.p-Bradi5g02400.3.p	0.15199	Bradi2g51670.1.p-Bradi3g09670.1.p	0.191343		Zm00001eb105270_T001-Zm00001eb200510_T001	0.25209	-		Zm00001eb355470_T001-Zm00001eb072910_T001	0.483671	Zm00001eb262710_T001-Zm00001eb344720_T001	0.68852	Zm00001eb036720_T002-Zm00001eb167940_T003	0.191945		TVU27174-TVU40157	0.358255	TVU09980-TVU29604	0.343446	TVU11961-TVU41898	0.701213	TVU47647-TVU30845	0.213182	TVU11716-TVU40905	0.37138		LPERR01G03650.1-LPERR12G11850.1	0.512903	LPERR06G18990.1-LPERR06G17830.1	0.648151	LPERR04G06270.1-LPERR04G12130.1	0.200337	LPERR12G13560.1-LPERR12G10170.2	0.180211	LPERR02G31730.1-LPERR03G14820.1	0.0429603		Os01t0137950-01-Os10t0467600-01	0.453257	Os12t0197900-01-Os02t0132100-00	0.467558	Os02t0319100-01-Os03t0177300-01	0.45489
Bradi2g23830.1.p-Bradi2g57967.2.p	0.448368	Bradi4g09180.1.p-Bradi5g00690.1.p	0.580707	Bradi2g43628.2.p-Bradi3g06120.1.p	0.255695	Bradi3g59490.1.p-Bradi5g02405.1.p	0.377021	Bradi2g51675.1.p-Bradi3g09680.1.p	0.132983		Zm00001eb105280_T001-Zm00001eb200520_T001	0.320374	-		Zm00001eb355480_T001-Zm00001eb072920_T001	0.662536	Zm00001eb262720_T002-Zm00001eb344730_T001	0.587733	Zm00001eb036740_T001-Zm00001eb167950_T001	0.321533		TVU27178-TVU40158	0.49037	TVU09971-TVU29613	0.299137	TVU11964-TVU41896	0.716143	TVU47639-TVU30847	0.44222	TVU11717-TVU40903	0.160948		LPERR01G03660.1-LPERR12G11860.1	0.50955	LPERR06G19000.1-LPERR06G17840.1	0.591381	LPERR04G06280.1-LPERR04G12140.1	0.54892	LPERR12G13570.1-LPERR12G10180.1	0.175947	LPERR02G31740.1-LPERR03G14830.1	0.0647457		Os01t0138000-00-Os10t0467850-00	0.188378	Os12t0198000-01-Os02t0132200-00	0.367548	Os02t0319300-01-Os03t0177400-01	0.205185
Bradi2g23837.1.p-Bradi2g57980.1.p	0.296629	Bradi4g09190.1.p-Bradi5g00700.4.p	0.429261	Bradi2g43640.2.p-Bradi3g06130.1.p	0.248033	Bradi3g59496.1.p-Bradi5g02412.1.p	0.3683	Bradi2g51680.1.p-Bradi3g09690.1.p	0.217087		Zm00001eb105290_T001-Zm00001eb200530_T001	0.0367292	-		Zm00001eb355490_T001-Zm00001eb072940_T001	0.532156	Zm00001eb262730_T001-Zm00001eb344740_T001	0.197864	Zm00001eb036750_T002-Zm00001eb167960_T001	0.256689		TVU27177-TVU40165	0.49848	TVU09972-TVU29606	0.299949	TVU11962-TVU41908	0.420309	TVU47645-TVU30846	0.511326	TVU11718-TVU40910	0.214689		LPERR01G03670.1-LPERR12G11870.1	0.424382	LPERR06G19010.1-LPERR06G17850.1	0.56088	LPERR04G06290.1-LPERR04G12150.1	0.191046	LPERR12G13580.1-LPERR12G10190.1	0.275733	LPERR02G31750.8-LPERR03G14840.2	0.0459881		Os01t0138100-01-Os10t0467800-01	0.227373	Os12t0198200-00-Os02t0132300-01	0.617085	Os02t0319400-01-Os03t0177500-01	0.561259
Bradi2g23839.1.p-Bradi2g57987.2.p	0.350552	Bradi4g09196.1.p-Bradi5g00710.2.p	0.260446	Bradi2g43650.1.p-Bradi3g06140.6.p	0.412037	Bradi3g59502.1.p-Bradi5g02420.2.p	0.326754	Bradi2g51684.1.p-Bradi3g09700.1.p	0.240489		Zm00001eb105300_T001-Zm00001eb200540_T001	0.339806	-		-		Zm00001eb262740_T001-Zm00001eb344750_T001	0.700187	Zm00001eb036760_T001-Zm00001eb167970_T001	0.433429		TVU27169-TVU40163	0.497588	TVU09973-TVU29614	0.126761	TVU11963-TVU41907	0.20801	TVU47649-TVU30860	0.300089	TVU11720-TVU40909	0.574877		LPERR01G03680.1-LPERR12G11880.1	0.502147	LPERR06G19020.1-LPERR06G17860.1	0.25516	LPERR04G06300.1-LPERR04G12160.2	0.371973	LPERR12G13590.1-LPERR12G10200.1	0.272786	LPERR02G31760.1-LPERR03G14850.1	0.115939		Os01t0138232-00-Os10t0467900-01	0.398468	Os12t0198400-01-Os02t0132500-01	0.588701	Os02t0319800-01-Os03t0177900-01	0.167136
Bradi2g23842.1.p-Bradi2g58000.1.p	0.238224	Bradi4g09202.1.p-Bradi5g00720.1.p	0.0589304	Bradi2g43660.4.p-Bradi3g06150.1.p	0.307407	Bradi3g59510.1.p-Bradi5g02421.1.p	0.491715	Bradi2g51688.1.p-Bradi3g09702.1.p	0.188061		Zm00001eb105310_T005-Zm00001eb200550_T001	0.556716	-		-		Zm00001eb262750_T001-Zm00001eb344760_T002	0.0826021	Zm00001eb036770_T001-Zm00001eb167980_T001	0.401541		TVU27190-TVU40160	0.567773	TVU09977-TVU29616	0.317722	TVU11968-TVU41906	0.333977	TVU47650-TVU30855	0.581409	TVU11721-TVU40908	0.319886		LPERR01G03690.1-LPERR12G11890.1	0.569871	LPERR06G19030.1-LPERR06G17870.1	0.375664	LPERR04G06310.1-LPERR04G12170.1	0.563799	LPERR12G13600.1-LPERR12G10210.1	0.292264	LPERR02G31770.1-LPERR03G14860.1	0.343216		Os01t0138300-02-Os10t0468250-00	0.664963	Os12t0198500-01-Os02t0132600-02	0.537063	Os02t0320000-00-Os03t0177966-01	0.169316
Bradi2g23845.1.p-Bradi2g58003.1.p	0.274492	Bradi4g09210.1.p-Bradi5g00731.1.p	0.141302	Bradi2g43670.1.p-Bradi3g06160.1.p	0.371093	Bradi3g59520.1.p-Bradi5g02423.1.p	0.430782	Bradi2g51696.1.p-Bradi3g09704.2.p	0.053235		Zm00001eb105320_T001-Zm00001eb200560_T002	0.663533	-		-		Zm00001eb262760_T001-Zm00001eb344770_T001	0.196026	Zm00001eb036780_T001-Zm00001eb168000_T001	0.125443		TVU27189-TVU40161	0.155324	TVU09975-TVU29610	0.246515	TVU11966-TVU41909	0.316484	TVU47637-TVU30859	0.384441	TVU11719-TVU40915	0.208298		LPERR01G03700.1-LPERR12G11900.1	0.386471	LPERR06G19050.1-LPERR06G17880.1	0.227058	LPERR04G06320.1-LPERR04G12180.2	0.573136	LPERR12G13610.1-LPERR12G10220.1	0.263609	LPERR02G31780.2-LPERR03G14870.1	0.133923		Os01t0138400-01-Os10t0468301-00	0.699794	Os12t0198700-01-Os02t0132950-01	0.301386	Os02t0320100-01-Os03t0178000-01	0.534171
Bradi2g23850.2.p-Bradi2g58007.1.p	0.0141212	Bradi4g09220.1.p-Bradi5g00740.2.p	0.534157	Bradi2g43680.1.p-Bradi3g06166.1.p	0.238233	Bradi3g59530.1.p-Bradi5g02430.1.p	0.255986	Bradi2g51700.1.p-Bradi3g09710.1.p	0.257457		Zm00001eb105340_T001-Zm00001eb200570_T001	0.231958	-		-		Zm00001eb262770_T001-Zm00001eb344790_T001	0.36948	Zm00001eb036790_T001-Zm00001eb168010_T001	0.124387		TVU27186-TVU40159	0.48483	TVU09979-TVU29617	0.334181	TVU11967-TVU41903	0.337258	TVU47644-TVU30856	0.436366	TVU11724-TVU40912	0.06365		LPERR01G03710.1-LPERR12G11910.1	0.514462	LPERR06G19060.1-LPERR06G17890.2	0.275063	LPERR04G06330.1-LPERR04G12190.1	0.638143	LPERR12G13620.1-LPERR12G10230.1	0.45141	LPERR02G31790.1-LPERR03G14880.1	0.184187		Os01t0138451-00-Os10t0468500-01	0.566875	Os12t0198800-00-Os02t0133000-00	0.359918	Os02t0320300-01-Os03t0178066-01	0.366151
Bradi2g23855.1.p-Bradi2g58013.3.p	0.269073	Bradi4g09225.1.p-Bradi5g00746.1.p	0.137608	Bradi2g43690.1.p-Bradi3g06170.1.p	0.454501	Bradi3g59542.2.p-Bradi5g02440.1.p	0.381361	Bradi2g51705.2.p-Bradi3g09720.5.p	0.501916		Zm00001eb105350_T001-Zm00001eb200590_T001	0.602924	-		-		Zm00001eb262780_T001-Zm00001eb344810_T001	0.0633841	Zm00001eb036800_T002-Zm00001eb168020_T001	0.303879		TVU27182-TVU40162	0.258117	TVU09978-TVU29615	0.369715	TVU11970-TVU41905	0.335054	TVU47643-TVU30854	0.206121	TVU11725-TVU40911	0.0561686		LPERR01G03720.1-LPERR12G11920.1	0.505305	LPERR06G19070.1-LPERR06G17900.2	0.303642	LPERR04G06340.1-LPERR04G12200.1	0.705697	LPERR12G13630.1-LPERR12G10240.1	0.198701	LPERR02G31800.1-LPERR03G14890.1	0.494364		Os01t0138500-01-Os10t0468600-01	0.555694	Os12t0198900-00-Os02t0133100-01	0.63897	Os02t0320600-00-Os03t0178100-00	0.115393
Bradi2g23860.1.p-Bradi2g58016.1.p	0.482743	Bradi4g09230.1.p-Bradi5g00750.1.p	0.261997	Bradi2g43700.2.p-Bradi3g06175.1.p	0.394972	Bradi3g59550.1.p-Bradi5g02447.3.p	0.427047	Bradi2g51716.1.p-Bradi3g09730.2.p	0.301669		Zm00001eb105360_T003-Zm00001eb200600_T001	0.208352	-		-		Zm00001eb262790_T001-Zm00001eb344820_T001	0.0653234	Zm00001eb036820_T001-Zm00001eb168030_T001	0.417632		TVU27188-TVU40164	0.278659	TVU09984-TVU29618	0.299221	TVU11975-TVU41901	0.431767	TVU47646-TVU30857	0.168389	TVU11723-TVU40913	0.413484		LPERR01G03730.1-LPERR12G11930.1	0.476556	LPERR06G19080.1-LPERR06G17910.1	0.54839	LPERR04G06350.1-LPERR04G12210.1	0.672801	LPERR12G13640.1-LPERR12G10250.1	0.382933	LPERR02G31810.1-LPERR03G14900.1	0.33649		Os01t0138600-01-Os10t0468800-00	0.0884673	Os12t0199000-00-Os02t0133200-01	0.333924	Os02t0320800-01-Os03t0178150-00	0.314572
Bradi2g23870.1.p-Bradi2g58020.1.p	0.435293	Bradi4g09232.1.p-Bradi5g00755.1.p	0.0668572	Bradi2g43705.1.p-Bradi3g06180.1.p	0.664122	Bradi3g59560.1.p-Bradi5g02450.1.p	0.366305	Bradi2g51720.1.p-Bradi3g09733.1.p	0.168034		Zm00001eb105390_T002-Zm00001eb200610_T001	0.262256	-		-		Zm00001eb262800_T002-Zm00001eb344830_T001	0.308287	Zm00001eb036830_T001-Zm00001eb168040_T001	0.148808		TVU27184-TVU40170	0.293613	TVU09986-TVU29625	0.352557	TVU11984-TVU41904	0.354189	TVU47656-TVU30858	0.118694	TVU11726-TVU40914	0.0412451		LPERR01G03740.1-LPERR12G11940.1	0.202499	LPERR06G19090.1-LPERR06G17920.1	0.261876	LPERR04G06360.1-LPERR04G12220.1	0.490125	LPERR12G13650.1-LPERR12G10260.1	0.0463844	LPERR02G31820.1-LPERR03G14910.1	0.255507		Os01t0138800-01-Os10t0469000-01	0.12926	Os12t0199050-00-Os02t0133300-01	0.27528	Os02t0321000-01-Os03t0178200-01	0.179224
Bradi2g23882.1.p-Bradi2g58025.1.p	0.650936	Bradi4g09235.2.p-Bradi5g00761.1.p	0.201559	Bradi2g43710.1.p-Bradi3g06190.1.p	0.181392	Bradi3g59577.1.p-Bradi5g02453.2.p	0.540743	Bradi2g51727.2.p-Bradi3g09734.1.p	0.123974		Zm00001eb105400_T001-Zm00001eb200620_T001	0.17591	-		-		Zm00001eb262810_T001-Zm00001eb344840_T001	0.386579	Zm00001eb036840_T003-Zm00001eb168050_T002	0.214847		TVU27183-TVU40178	0.359492	TVU09988-TVU29621	0.467912	TVU11971-TVU41902	0.215281	TVU47655-TVU30862	0.234065	TVU11722-TVU40916	0.0539121		LPERR01G03750.1-LPERR12G11950.1	0.144191	LPERR06G19100.1-LPERR06G17930.1	0.366874	LPERR04G06370.1-LPERR04G12230.1	0.250879	LPERR12G13660.3-LPERR12G10270.1	0.471341	LPERR02G31830.1-LPERR03G14920.1	0.15609		Os01t0138900-01-Os10t0468950-01	0.370221	Os12t0199100-01-Os02t0133400-00	0.447245	Os02t0321500-01-Os03t0178300-01	0.29896
Bradi2g23890.4.p-Bradi2g58030.2.p	0.350012	Bradi4g09236.1.p-Bradi5g00770.1.p	0.566592	Bradi2g43720.2.p-Bradi3g06193.3.p	0.458646	Bradi3g59590.2.p-Bradi5g02460.1.p	0.138669	Bradi2g51734.2.p-Bradi3g09736.6.p	0.0999942		Zm00001eb105410_T001-Zm00001eb200630_T004	0.261425	-		-		Zm00001eb262820_T001-Zm00001eb344850_T002	0.677294	Zm00001eb036850_T001-Zm00001eb168070_T001	0.107812		TVU27185-TVU40177	0.31894	TVU09982-TVU29629	0.516623	TVU11974-TVU41900	0.20347	TVU47651-TVU30861	0.550047	TVU11728-TVU40919	0.276859		LPERR01G03760.1-LPERR12G11960.1	0.326251	LPERR06G19110.1-LPERR06G17940.1	0.410418	LPERR04G06380.1-LPERR04G12240.1	0.47839	LPERR12G13670.1-LPERR12G10280.3	0.111556	LPERR02G31840.1-LPERR03G14930.1	0.220288		Os01t0139000-00-Os10t0469100-01	0.115989	Os12t0199500-00-Os02t0133800-01	0.326526	Os02t0321600-01-Os03t0178400-01	0.537013
Bradi2g23900.1.p-Bradi2g58040.1.p	0.0627748	Bradi4g09237.1.p-Bradi5g00777.3.p	0.502345	Bradi2g43730.1.p-Bradi3g06197.1.p	0.504833	Bradi3g59600.1.p-Bradi5g02470.1.p	0.268887	Bradi2g51741.2.p-Bradi3g09740.1.p	0.147791		Zm00001eb105420_T005-Zm00001eb200650_T004	0.237704	-		-		Zm00001eb262840_T001-Zm00001eb344860_T001	0.0834943	Zm00001eb036860_T001-Zm00001eb168080_T001	0.337574		TVU27181-TVU40176	0.224174	TVU09985-TVU29623	0.644577	TVU11980-TVU41913	0.326743	TVU47653-TVU30865	0.52983	TVU11729-TVU40920	0.104265		LPERR01G03770.1-LPERR12G11970.1	0.364284	LPERR06G19120.1-LPERR06G17950.1	0.310687	LPERR04G06390.1-LPERR04G12250.1	0.144774	LPERR12G13680.2-LPERR12G10290.1	0.102117	LPERR02G31850.1-LPERR03G14940.1	0.184398		Os01t0139200-01-Os10t0469300-00	0.212702	Os12t0199800-01-Os02t0133900-01	0.396979	Os02t0321800-01-Os03t0178500-01	0.231312
Bradi2g23906.1.p-Bradi2g58050.1.p	0.561183	Bradi4g09238.1.p-Bradi5g00790.2.p	0.414348	Bradi2g43735.2.p-Bradi3g06210.1.p	0.635049	Bradi3g59607.2.p-Bradi5g02480.1.p	0.214009	Bradi2g51750.1.p-Bradi3g09750.3.p	0.200886		Zm00001eb105440_T001-Zm00001eb200660_T001	0.514951	-		-		Zm00001eb262850_T001-Zm00001eb344870_T001	0.834529	Zm00001eb036870_T001-Zm00001eb168090_T002	0.447507		TVU27187-TVU40169	0.390647	TVU09987-TVU29619	0.463921	TVU11979-TVU41916	0.3874	TVU47652-TVU30869	0.591564	TVU11731-TVU40918	0.28236		LPERR01G03780.1-LPERR12G11980.1	0.704127	LPERR06G19130.1-LPERR06G17960.1	0.455446	LPERR04G06400.1-LPERR04G12260.1	0.214128	LPERR12G13690.1-LPERR12G10300.1	0.501829	LPERR02G31860.1-LPERR03G14950.1	0.322538		Os01t0139600-01-Os10t0469600-01	0.195453	Os12t0202700-00-Os02t0134000-00	0.328799	Os02t0321900-02-Os03t0178550-01	0.593386
Bradi2g23912.1.p-Bradi2g58060.1.p	0.385311	Bradi4g09239.1.p-Bradi5g00800.1.p	0.54769	Bradi2g43740.1.p-Bradi3g06217.1.p	0.577993	Bradi3g59620.2.p-Bradi5g02490.1.p	0.505365	Bradi2g51755.1.p-Bradi3g09755.1.p	0.324634		Zm00001eb105450_T001-Zm00001eb200680_T001	0.551173	-		-		Zm00001eb262860_T001-Zm00001eb344880_T001	0.569192	Zm00001eb036880_T001-Zm00001eb168100_T001	0.414315		TVU27180-TVU40174	0.385737	TVU09983-TVU29620	0.221618	TVU11977-TVU41910	0.487293	TVU47658-TVU30863	0.415309	TVU11727-TVU40917	0.21525		LPERR01G03790.1-LPERR12G11990.3	0.35202	LPERR06G19140.2-LPERR06G17970.1	0.474742	LPERR04G06410.1-LPERR04G12270.1	0.4949	LPERR12G13700.1-LPERR12G10310.1	0.28784	LPERR02G31870.1-LPERR03G14960.1	0.371077		Os01t0139700-01-Os10t0469700-01	0.524316	Os12t0202851-00-Os02t0134100-01	0.339272	Os02t0322251-00-Os03t0179000-01	0.405595
Bradi2g23916.1.p-Bradi2g58065.1.p	0.327503	Bradi4g09240.1.p-Bradi5g00806.1.p	0.514288	Bradi2g43742.1.p-Bradi3g06230.3.p	0.040855	Bradi3g59627.1.p-Bradi5g02510.1.p	0.469637	Bradi2g51760.1.p-Bradi3g09760.1.p	0.0329365		Zm00001eb105460_T001-Zm00001eb200690_T001	0.541828	-		-		Zm00001eb262880_T001-Zm00001eb344890_T003	0.735333	Zm00001eb036890_T004-Zm00001eb168110_T001	0.152515		TVU27197-TVU40175	0.322688	TVU09997-TVU29622	0.370562	TVU11985-TVU41915	0.356141	TVU47657-TVU30868	0.231178	TVU11734-TVU40923	0.67661		LPERR01G03800.1-LPERR12G12000.1	0.343191	LPERR06G19150.1-LPERR06G17980.1	0.196326	LPERR04G06420.1-LPERR04G12280.1	0.492311	LPERR12G13710.1-LPERR12G10320.1	0.297192	LPERR02G31880.1-LPERR03G14970.1	0.337521		Os01t0139900-01-Os10t0469900-01	0.503774	Os12t0203000-01-Os02t0134200-01	0.606912	Os02t0322400-00-Os03t0179100-00	0.219268
Bradi2g23920.1.p-Bradi2g58070.1.p	0.626856	Bradi4g09243.1.p-Bradi5g00810.1.p	0.3941	Bradi2g43744.1.p-Bradi3g06240.1.p	0.494687	Bradi3g59640.1.p-Bradi5g02520.1.p	0.124046	Bradi2g51770.1.p-Bradi3g09770.1.p	0.647606		Zm00001eb105480_T001-Zm00001eb200700_T002	0.45884	-		-		Zm00001eb262890_T001-Zm00001eb344900_T001	0.565908	Zm00001eb036900_T001-Zm00001eb168120_T004	0.448371		TVU27194-TVU40173	0.239316	TVU09999-TVU29626	2.15598	TVU11973-TVU41919	0.243723	TVU47654-TVU30870	0.397138	TVU11735-TVU40921	0.0299656		LPERR01G03810.1-LPERR12G12010.1	0.64249	LPERR06G19160.1-LPERR06G17990.1	0.234003	LPERR04G06430.1-LPERR04G12290.1	0.214318	LPERR12G13720.2-LPERR12G10330.1	0.343718	LPERR02G31890.1-LPERR03G14980.1	0.348331		Os01t0140100-01-Os10t0470100-01	0.448106	Os12t0203100-01-Os02t0134300-01	0.499464	Os02t0323000-01-Os03t0179200-01	0.276575
Bradi2g23931.1.p-Bradi2g58077.3.p	0.202808	Bradi4g09247.1.p-Bradi5g00821.1.p	0.430603	Bradi2g43746.1.p-Bradi3g06250.1.p	0.240029	Bradi3g59650.1.p-Bradi5g02530.1.p	0.247081	Bradi2g51777.1.p-Bradi3g09780.1.p	0.106555		Zm00001eb105490_T004-Zm00001eb200710_T001	0.192763	-		-		Zm00001eb262900_T001-Zm00001eb344910_T001	0.697282	Zm00001eb036910_T003-Zm00001eb168130_T001	0.306282		TVU27191-TVU40168	0.322621	TVU09995-TVU29627	0.392835	TVU11981-TVU41920	0.211102	TVU47667-TVU30871	0.53774	TVU11736-TVU40922	0.291142		LPERR01G03820.1-LPERR12G12020.1	0.214342	LPERR06G19170.1-LPERR06G18000.2	0.302726	LPERR04G06440.1-LPERR04G12300.1	0.352374	LPERR12G13730.2-LPERR12G10340.1	0.179927	LPERR02G31900.1-LPERR03G14990.1	0.263901		Os01t0140400-02-Os10t0470700-01	0.512133	Os12t0203200-01-Os02t0134400-01	0.153031	Os02t0323300-00-Os03t0179400-01	0.191201
Bradi2g23940.1.p-Bradi2g58084.1.p	0.270832	Bradi4g09249.1.p-Bradi5g00830.1.p	0.441867	Bradi2g43750.1.p-Bradi3g06251.1.p	0.232288	Bradi3g59660.1.p-Bradi5g02550.1.p	0.290359	Bradi2g51790.1.p-Bradi3g09782.1.p	0.0311574		Zm00001eb105500_T001-Zm00001eb200720_T002	0.534154	-		-		Zm00001eb262910_T001-Zm00001eb344920_T001	0.445748	Zm00001eb036920_T002-Zm00001eb168140_T001	0.462234		TVU27198-TVU40172	0.328592	TVU09998-TVU29628	0.482643	TVU11978-TVU41914	0.138117	TVU47666-TVU30864	0.558382	TVU11733-TVU40928	0.248783		LPERR01G03830.1-LPERR12G12030.1	0.369858	LPERR06G19180.1-LPERR06G18030.1	0.279165	LPERR04G06450.2-LPERR04G12310.1	0.420319	LPERR12G13740.2-LPERR12G10350.1	0.118282	LPERR02G31910.1-LPERR03G15000.1	0.288077		Os01t0140500-01-Os10t0470900-01	0.444475	Os12t0203300-00-Os02t0134500-01	0.474154	Os02t0323600-01-Os03t0179700-00	0.179097
Bradi2g23950.1.p-Bradi2g58091.1.p	0.428342	Bradi4g09250.1.p-Bradi5g00840.1.p	0.381183	Bradi2g43755.3.p-Bradi3g06252.1.p	0.522358	Bradi3g59670.1.p-Bradi5g02560.1.p	0.284288	Bradi2g51800.2.p-Bradi3g09785.1.p	0.50391		Zm00001eb105510_T001-Zm00001eb200730_T001	0.235986	-		-		Zm00001eb262920_T001-Zm00001eb344930_T001	0.139145	Zm00001eb036930_T003-Zm00001eb168150_T001	0.266739		TVU27192-TVU40171	0.355029	TVU09994-TVU29624	0.704187	TVU11976-TVU41911	0.223308	TVU47662-TVU30867	0.19239	TVU11732-TVU40927	0.613504		LPERR01G03840.1-LPERR12G12040.1	0.36967	LPERR06G19190.1-LPERR06G18040.1	0.272525	LPERR04G06460.1-LPERR04G12320.4	0.367208	LPERR12G13750.1-LPERR12G10360.1	0.328243	LPERR02G31920.6-LPERR03G15010.1	0.0587971		Os01t0140700-00-Os10t0470801-00	0.355386	Os12t0203500-00-Os02t0134700-00	0.363096	Os02t0324200-01-Os03t0179750-01	0.397213
Bradi2g23955.1.p-Bradi2g58100.1.p	0.353928	Bradi4g09252.1.p-Bradi5g00847.1.p	0.465547	Bradi2g43760.1.p-Bradi3g06254.1.p	0.535654	Bradi3g59680.1.p-Bradi5g02570.1.p	0.548224	Bradi2g51807.2.p-Bradi3g09790.2.p	0.551071		Zm00001eb105520_T001-Zm00001eb200740_T003	0.576939	-		-		Zm00001eb262930_T001-Zm00001eb344950_T001	0.174014	Zm00001eb036940_T001-Zm00001eb168160_T001	0.245117		TVU27199-TVU40181	0.35756	TVU09990-TVU29631	0.560005	TVU11972-TVU41921	0.364173	TVU47659-TVU30866	0.106816	TVU11738-TVU40926	0.529582		LPERR01G03850.1-LPERR12G12060.1	0.388916	LPERR06G19200.1-LPERR06G18050.1	0.430517	LPERR04G06470.1-LPERR04G12330.1	0.235966	LPERR12G13760.1-LPERR12G10370.1	0.442964	LPERR02G31930.1-LPERR03G15020.1	0.414582		Os01t0141000-01-Os10t0471000-01	0.377894	Os12t0203700-00-Os02t0135000-01	0.311146	Os02t0324300-01-Os03t0179900-01	0.0897574
Bradi2g23961.1.p-Bradi2g58110.1.p	0.366607	Bradi4g09253.1.p-Bradi5g00860.1.p	0.241734	Bradi2g43770.1.p-Bradi3g06256.2.p	0.351631	Bradi3g59690.1.p-Bradi5g02580.1.p	0.192836	Bradi2g51820.2.p-Bradi3g09797.1.p	0.0299617		Zm00001eb105530_T001-Zm00001eb200750_T002	0.422462	-		-		Zm00001eb262950_T001-Zm00001eb344960_T001	0.104332	Zm00001eb036950_T002-Zm00001eb168170_T001	0.182035		TVU27201-TVU40183	0.311531	TVU09989-TVU29636	0.477825	TVU11982-TVU41917	0.251307	TVU47664-TVU30874	0.127907	TVU11737-TVU40924	0.300911		LPERR01G03860.1-LPERR12G12070.1	0.11152	LPERR06G19210.1-LPERR06G18060.1	0.450105	LPERR04G06480.1-LPERR04G12340.1	0.335121	LPERR12G13770.1-LPERR12G10380.1	0.635058	LPERR02G31940.2-LPERR03G15030.1	0.491612		Os01t0141100-02-Os10t0471100-01	0.251498	Os12t0203900-01-Os02t0135200-00	0.561615	Os02t0324400-01-Os03t0180000-00	0.428832
Bradi2g23967.1.p-Bradi2g58120.1.p	0.367607	Bradi4g09255.1.p-Bradi5g00865.1.p	0.129962	Bradi2g43780.1.p-Bradi3g06258.1.p	0.330817	Bradi3g59700.1.p-Bradi5g02591.1.p	0.24691	Bradi2g51830.1.p-Bradi3g09810.1.p	0.40217		Zm00001eb105540_T001-Zm00001eb200760_T002	0.656166	-		-		Zm00001eb262970_T002-Zm00001eb344970_T001	0.17058	Zm00001eb036960_T001-Zm00001eb168180_T001	0.0616503		TVU27200-TVU40179	0.343986	TVU09996-TVU29640	0.15026	TVU11969-TVU41918	0.497147	TVU47665-TVU30876	0.487027	TVU11730-TVU40925	0.205242		LPERR01G03870.1-LPERR12G12080.1	0.277818	LPERR06G19220.1-LPERR06G18070.1	0.564265	LPERR04G06490.1-LPERR04G12350.1	0.268183	LPERR12G13780.1-LPERR12G10390.1	0.418053	LPERR02G31950.1-LPERR03G15040.1	0.372428		Os01t0141150-00-Os10t0471300-01	0.378243	Os12t0204000-00-Os02t0135250-00	0.481722	Os02t0324500-00-Os03t0180100-01	0.185892
Bradi2g23978.1.p-Bradi2g58130.3.p	0.448722	Bradi4g09257.1.p-Bradi5g00871.1.p	0.295735	Bradi2g43790.1.p-Bradi3g06260.1.p	0.496796	Bradi3g59710.5.p-Bradi5g02600.2.p	0.0138128	Bradi2g51836.1.p-Bradi3g09820.1.p	0.396304		Zm00001eb105550_T001-Zm00001eb200770_T001	0.621656	-		-		Zm00001eb262990_T001-Zm00001eb344980_T001	0.0877788	Zm00001eb036970_T001-Zm00001eb168190_T001	0.0845949		TVU27202-TVU40184	0.550583	TVU09993-TVU29638	0.535879	TVU11983-TVU41912	0.421526	TVU47663-TVU30879	0.215097	TVU11739-TVU40929	0.393915		LPERR01G03880.1-LPERR12G12090.1	0.293065	LPERR06G19230.1-LPERR06G18080.1	0.637095	LPERR04G06500.1-LPERR04G12360.1	0.676735	LPERR12G13790.1-LPERR12G10400.1	0.475574	LPERR02G31960.1-LPERR03G15050.1	0.0254495		Os01t0141300-00-Os10t0471350-01	0.171347	Os12t0204100-01-Os02t0135300-00	0.286877	Os02t0324700-01-Os03t0180300-01	0.582616
Bradi2g23990.1.p-Bradi2g58140.1.p	0.0863222	Bradi4g09260.3.p-Bradi5g00880.1.p	0.488044	Bradi2g43797.2.p-Bradi3g06271.2.p	0.385778	Bradi3g59711.1.p-Bradi5g02625.2.p	0.0193588	Bradi2g51842.1.p-Bradi3g09822.1.p	0.0397082		Zm00001eb105560_T001-Zm00001eb200780_T001	0.331162	-		-		Zm00001eb263000_T002-Zm00001eb345000_T001	0.634734	Zm00001eb036990_T003-Zm00001eb168200_T001	0.298417		TVU27193-TVU40182	0.439802	TVU09992-TVU29633	0.297739	TVU11986-TVU41925	0.685115	TVU47660-TVU30872	0.42996	TVU11740-TVU40932	0.481827		LPERR01G03890.2-LPERR12G12100.1	0.435906	LPERR06G19240.1-LPERR06G18090.1	0.240337	LPERR04G06510.1-LPERR04G12370.1	0.246734	LPERR12G13800.1-LPERR12G10410.1	0.276309	LPERR02G31980.1-LPERR03G15060.1	0.0253601		Os01t0141450-00-Os10t0471400-01	0.492162	Os12t0204200-01-Os02t0135500-02	0.23699	Os02t0325100-01-Os03t0180400-01	0.282049
Bradi2g23996.1.p-Bradi2g58146.1.p	0.334354	Bradi4g09265.1.p-Bradi5g00891.2.p	0.178126	Bradi2g43810.1.p-Bradi3g06280.1.p	0.475557	Bradi3g59712.1.p-Bradi5g02730.1.p	0.190304	Bradi2g51851.1.p-Bradi3g09825.1.p	0.320232		Zm00001eb105570_T001-Zm00001eb200790_T001	0.378095	-		-		Zm00001eb263010_T002-Zm00001eb345010_T001	0.501954	Zm00001eb037000_T001-Zm00001eb168210_T001	0.174904		TVU27196-TVU40180	0.446128	TVU09991-TVU29637	0.426093	TVU11988-TVU41923	0.698663	TVU47661-TVU30878	0.20987	TVU11745-TVU40930	0.47509		LPERR01G03900.1-LPERR12G12110.1	0.405615	LPERR06G19250.1-LPERR06G18100.1	0.492349	LPERR04G06520.1-LPERR04G12380.1	0.70077	LPERR12G13810.1-LPERR12G10420.1	0.0878286	LPERR02G31990.1-LPERR03G15070.1	0.184452		Os01t0141600-01-Os10t0471700-02	0.454753	Os12t0204500-01-Os02t0135600-01	0.191013	Os02t0325300-00-Os03t0180500-01	0.382135
Bradi2g24002.1.p-Bradi2g58152.1.p	0.295723	Bradi4g09271.2.p-Bradi5g00900.1.p	0.310926	Bradi2g43820.2.p-Bradi3g06290.1.p	0.0614774	Bradi3g59713.1.p-Bradi5g02740.2.p	0.156175	Bradi2g51860.3.p-Bradi3g09830.1.p	0.129193		Zm00001eb105580_T001-Zm00001eb200800_T001	0.343891	-		-		Zm00001eb263020_T005-Zm00001eb345020_T007	0.537548	Zm00001eb037010_T002-Zm00001eb168220_T001	0.119282		TVU27195-TVU40197	0.485583	TVU10000-TVU29632	0.21132	TVU11987-TVU41924	0.178196	TVU47675-TVU30873	0.500451	TVU11742-TVU40934	0.441586		LPERR01G03910.1-LPERR12G12120.1	0.0903041	LPERR06G19260.1-LPERR06G18110.1	0.30132	LPERR04G06530.1-LPERR04G12390.1	0.705255	LPERR12G13820.2-LPERR12G10430.1	0.596608	LPERR02G32000.1-LPERR03G15080.1	0.036249		Os01t0141700-01-Os10t0472400-01	0.290089	Os12t0204550-01-Os02t0135700-01	0.314617	Os02t0325401-01-Os03t0180600-01	0.42513
Bradi2g24010.1.p-Bradi2g58160.1.p	0.369879	Bradi4g09280.1.p-Bradi5g00912.1.p	0.326926	Bradi2g43830.1.p-Bradi3g06300.1.p	0.60808	Bradi3g59714.1.p-Bradi5g02745.1.p	0.205099	Bradi2g51870.1.p-Bradi3g09840.2.p	0.116924		Zm00001eb105590_T001-Zm00001eb200810_T002	0.487487	-		-		Zm00001eb263030_T001-Zm00001eb345030_T001	0.661482	Zm00001eb037020_T001-Zm00001eb168250_T001	0.0887137		TVU27218-TVU40193	0.597402	TVU10008-TVU29634	0.215081	TVU11989-TVU41922	0.278525	TVU47679-TVU30877	0.240273	TVU11744-TVU40935	0.43351		LPERR01G03920.1-LPERR12G12130.1	0.343657	LPERR06G19270.1-LPERR06G18120.1	0.370469	LPERR04G06540.1-LPERR04G12400.1	0.152451	LPERR12G13830.1-LPERR12G10440.1	0.354467	LPERR03G00010.1-LPERR03G15090.1	0.124381		Os01t0141900-01-Os10t0472501-00	0.236418	Os12t0204600-01-Os02t0135800-01	0.510199	Os02t0325600-01-Os03t0180700-01	0.172777
Bradi2g24015.1.p-Bradi2g58170.1.p	0.412655	Bradi4g09291.1.p-Bradi5g00925.1.p	0.174465	Bradi2g43840.2.p-Bradi3g06310.1.p	0.471945	Bradi3g59718.1.p-Bradi5g02750.1.p	0.00969411	Bradi2g51880.2.p-Bradi3g09850.1.p	0.154786		Zm00001eb105600_T001-Zm00001eb200820_T001	0.511553	-		-		Zm00001eb263040_T001-Zm00001eb345040_T003	0.211231	Zm00001eb037030_T004-Zm00001eb168260_T003	0.0915395		TVU27217-TVU40195	0.164015	TVU10007-TVU29630	0.212377	TVU11990-TVU41926	0.25999	TVU47677-TVU30875	0.56833	TVU11741-TVU40933	0.192623		LPERR01G03930.1-LPERR12G12140.1	0.599704	LPERR06G19280.1-LPERR06G18130.1	0.346687	LPERR04G06550.1-LPERR04G12410.1	0.0697208	LPERR12G13840.1-LPERR12G10450.1	0.495284	LPERR03G00020.1-LPERR03G15100.1	0.088987		Os01t0142100-01-Os10t0472900-01	0.308114	Os12t0204800-01-Os02t0135850-00	0.319306	Os02t0325800-00-Os03t0180800-01	0.34135
Bradi2g24020.1.p-Bradi2g58175.1.p	0.267049	Bradi4g09296.1.p-Bradi5g00940.1.p	0.163547	Bradi2g43843.1.p-Bradi3g06320.1.p	0.426762	Bradi3g59722.1.p-Bradi5g02760.2.p	0.0177894	Bradi2g51890.1.p-Bradi3g09870.1.p	0.342603		Zm00001eb105610_T001-Zm00001eb200830_T001	0.490055	-		-		Zm00001eb263050_T001-Zm00001eb345050_T002	0.13644	Zm00001eb037040_T001-Zm00001eb168270_T001	0.111076		TVU27220-TVU40188	0.146417	TVU10006-TVU29641	0.144331	TVU12006-TVU41929	0.298136	TVU47676-TVU30883	0.578023	TVU11743-TVU40931	0.184384		LPERR01G03940.1-LPERR12G12150.1	0.513061	LPERR06G19290.1-LPERR06G18140.1	0.564429	LPERR04G06570.1-LPERR04G12420.1	0.0958378	LPERR12G13850.1-LPERR12G10460.1	0.0528091	LPERR03G00030.2-LPERR03G15110.1	0.0998391		Os01t0142200-01-Os10t0473200-01	0.280658	Os12t0205100-00-Os02t0135900-01	0.365449	Os02t0326000-02-Os03t0180900-01	0.515167
Bradi2g24030.1.p-Bradi2g58177.1.p	0.261384	Bradi4g09301.1.p-Bradi5g00948.1.p	0.160009	Bradi2g43846.1.p-Bradi3g06330.2.p	0.590183	Bradi3g59726.1.p-Bradi5g02770.1.p	0.623615	Bradi2g51896.1.p-Bradi3g09880.1.p	0.239885		Zm00001eb105620_T001-Zm00001eb200840_T001	0.449478	-		-		Zm00001eb263060_T001-Zm00001eb345060_T001	0.256484	Zm00001eb037050_T002-Zm00001eb168280_T001	0.079399		TVU27219-TVU40192	0.378412	TVU10004-TVU29635	0.295856	TVU12001-TVU41927	0.231382	TVU47678-TVU30884	0.192966	TVU11748-TVU40937	0.46942		LPERR01G03950.1-LPERR12G12160.1	0.202862	LPERR06G19300.1-LPERR06G18150.1	0.413035	LPERR04G06580.1-LPERR04G12430.1	0.290072	LPERR12G13860.1-LPERR12G10470.1	0.255858	LPERR03G00040.1-LPERR03G15120.1	0.0662281		Os01t0142300-03-Os10t0473400-01	0.257996	Os12t0205500-01-Os02t0136000-00	0.334564	Os02t0326100-01-Os03t0181100-01	0.321172
Bradi2g24040.1.p-Bradi2g58180.1.p	0.204135	Bradi4g09306.1.p-Bradi5g00955.1.p	0.581155	Bradi2g43851.1.p-Bradi3g06340.1.p	0.413033	Bradi3g59729.1.p-Bradi5g02780.1.p	0.545878	Bradi2g51900.2.p-Bradi3g09890.2.p	0.464717		Zm00001eb105630_T001-Zm00001eb200860_T001	0.300976	-		-		Zm00001eb263070_T002-Zm00001eb345070_T001	0.507354	Zm00001eb037060_T001-Zm00001eb168290_T001	0.40486		TVU27216-TVU40189	0.261265	TVU10003-TVU29639	0.390327	TVU11999-TVU41932	0.24677	TVU47674-TVU30891	0.357868	TVU11750-TVU40936	0.102824		LPERR01G03960.1-LPERR12G12170.1	0.219337	LPERR06G19310.1-LPERR06G18160.1	0.256352	LPERR04G06590.1-LPERR04G12440.1	0.2433	LPERR12G13870.1-LPERR12G10480.1	0.0978333	LPERR03G00050.1-LPERR03G15130.1	0.0959493		Os01t0142500-01-Os10t0473600-00	0.156963	Os12t0205633-00-Os02t0136150-00	0.392426	Os02t0326200-00-Os03t0181400-01	0.233626
Bradi2g24045.1.p-Bradi2g58190.1.p	0.30543	Bradi4g09312.1.p-Bradi5g00961.1.p	0.430365	Bradi2g43854.1.p-Bradi3g06350.1.p	0.219355	Bradi3g59730.1.p-Bradi5g02785.1.p	0.479362	Bradi2g51910.2.p-Bradi3g09901.1.p	0.374848		Zm00001eb105640_T001-Zm00001eb200870_T002	0.272614	-		-		Zm00001eb263090_T001-Zm00001eb345080_T005	0.42994	Zm00001eb037070_T001-Zm00001eb168300_T001	0.128565		TVU27203-TVU40185	0.33998	TVU10001-TVU29646	0.0136845	TVU12004-TVU41930	0.301823	TVU47669-TVU30888	0.170843	TVU11749-TVU40938	0.166307		LPERR01G03970.1-LPERR12G12180.1	0.243562	LPERR06G19320.1-LPERR06G18170.1	0.58053	LPERR04G06600.1-LPERR04G12450.1	0.13239	LPERR12G13880.1-LPERR12G10490.1	0.210513	LPERR03G00060.1-LPERR03G15140.1	0.429204		Os01t0142600-01-Os10t0473800-01	0.593908	Os12t0206700-01-Os02t0136400-00	0.344536	Os02t0326500-01-Os03t0181500-01	0.245483
Bradi2g24050.1.p-Bradi2g58195.1.p	0.221095	Bradi4g09320.1.p-Bradi5g00965.1.p	0.372843	Bradi2g43857.1.p-Bradi3g06360.1.p	0.123746	Bradi3g59740.2.p-Bradi5g02786.1.p	0.0644637	Bradi2g51917.6.p-Bradi3g09905.1.p	0.508988		Zm00001eb105660_T001-Zm00001eb200880_T002	0.387681	-		-		Zm00001eb263100_T001-Zm00001eb345090_T001	0.427527	Zm00001eb037080_T001-Zm00001eb168310_T002	0.525454		TVU27206-TVU40187	0.378412	TVU10002-TVU29649	0.408506	TVU12000-TVU41931	0.604398	TVU47672-TVU30886	0.57776	TVU11746-TVU40945	0.55622		LPERR01G03980.1-LPERR12G12190.1	0.172036	LPERR06G19330.1-LPERR06G18180.1	0.38338	LPERR04G06610.1-LPERR04G12460.2	0.273535	LPERR12G13890.1-LPERR12G10500.1	0.142378	LPERR03G00070.2-LPERR03G15150.1	0.266137		Os01t0142800-02-Os10t0473875-00	0.161633	Os12t0206800-00-Os02t0136800-02	0.631846	Os02t0326600-01-Os03t0181550-00	0.551163
Bradi2g24056.1.p-Bradi2g58200.4.p	0.151216	Bradi4g09325.1.p-Bradi5g00970.1.p	0.220115	Bradi2g43860.3.p-Bradi3g06370.1.p	0.137516	Bradi3g59750.1.p-Bradi5g02787.1.p	0.166551	Bradi2g51930.1.p-Bradi3g09910.3.p	0.075005		Zm00001eb105670_T004-Zm00001eb200890_T001	0.281145	-		-		Zm00001eb263120_T001-Zm00001eb345100_T001	0.42207	Zm00001eb037100_T001-Zm00001eb168320_T001	0.529533		TVU27210-TVU40196	0.406465	TVU10005-TVU29651	0.460711	TVU11998-TVU41928	0.610196	TVU47680-TVU30887	0.321186	TVU11747-TVU40946	0.143643		LPERR01G03990.1-LPERR12G12200.1	0.0711203	LPERR06G19340.1-LPERR06G18190.1	0.421445	LPERR04G06620.1-LPERR04G12470.2	0.229506	LPERR12G13900.1-LPERR12G10510.1	0.236861	LPERR03G00100.1-LPERR03G15160.1	0.165341		Os01t0142875-00-Os10t0473950-00	0.391668	Os12t0207000-01-Os02t0136900-01	0.353806	Os02t0326700-01-Os03t0181600-02	0.4076
Bradi2g24060.2.p-Bradi2g58210.1.p	0.231796	Bradi4g09330.2.p-Bradi5g00980.1.p	0.164115	Bradi2g43870.1.p-Bradi3g06380.1.p	0.385425	Bradi3g59760.1.p-Bradi5g02788.1.p	0.209182	Bradi2g51940.1.p-Bradi3g09915.1.p	0.345422		Zm00001eb105680_T002-Zm00001eb200900_T001	0.217297	-		-		Zm00001eb263140_T001-Zm00001eb345110_T003	0.469846	Zm00001eb037110_T001-Zm00001eb168340_T002	0.294473		TVU27215-TVU40194	0.597856	TVU10016-TVU29650	0.714088	TVU12003-TVU41942	0.327972	TVU47670-TVU30885	0.232766	TVU11753-TVU40943	0.0195153		LPERR01G04000.1-LPERR12G12210.1	0.125517	LPERR06G19350.1-LPERR06G18210.1	0.411222	LPERR04G06630.1-LPERR04G12480.1	0.456458	LPERR12G13910.2-LPERR12G10520.1	0.122903	LPERR03G00110.1-LPERR03G15170.1	0.159739		Os01t0142950-01-Os10t0474000-00	0.419814	Os12t0207200-01-Os02t0136933-00	0.243833	Os02t0327000-01-Os03t0181675-00	0.257771
Bradi2g24065.1.p-Bradi2g58221.1.p	0.380748	Bradi4g09340.1.p-Bradi5g00986.1.p	0.385535	Bradi2g43875.1.p-Bradi3g06390.1.p	0.433116	Bradi3g59765.1.p-Bradi5g02791.1.p	0.309507	Bradi2g51947.1.p-Bradi3g09920.1.p	0.339373		Zm00001eb105690_T004-Zm00001eb200910_T001	0.459276	-		-		Zm00001eb263150_T001-Zm00001eb345120_T001	0.543779	Zm00001eb037120_T001-Zm00001eb168350_T001	0.143999		TVU27212-TVU40186	0.422078	TVU10017-TVU29643	0.477878	TVU12005-TVU41935	0.310661	TVU47671-TVU30889	0.25933	TVU11758-TVU40939	0.368849		LPERR01G04010.1-LPERR12G12220.1	0.146746	LPERR06G19360.1-LPERR06G18220.1	0.237155	LPERR04G06650.1-LPERR04G12490.1	0.590587	LPERR12G13920.1-LPERR12G10530.1	0.293276	LPERR03G00120.1-LPERR03G15180.1	0.27196		Os01t0143100-01-Os10t0474100-00	0.489966	Os12t0207300-01-Os02t0136966-01	0.356149	Os02t0327100-01-Os03t0181750-00	0.487593
Bradi2g24070.2.p-Bradi2g58231.1.p	0.384935	Bradi4g09351.1.p-Bradi5g00990.2.p	0.453827	Bradi2g43880.3.p-Bradi3g06397.1.p	0.406182	Bradi3g59770.2.p-Bradi5g02796.1.p	0.336009	Bradi2g51957.1.p-Bradi3g09930.1.p	0.0643133		Zm00001eb105700_T001-Zm00001eb200920_T001	0.265073	-		-		Zm00001eb263160_T003-Zm00001eb345130_T002	0.54441	Zm00001eb037130_T001-Zm00001eb168360_T001	0.390105		TVU27208-TVU40199	0.333088	TVU10011-TVU29653	0.322838	TVU12007-TVU41940	0.478118	TVU47673-TVU30880	0.204669	TVU11762-TVU40941	0.370797		LPERR01G04020.1-LPERR12G12230.1	0.403879	LPERR06G19370.1-LPERR06G18230.1	0.411684	LPERR04G06660.1-LPERR04G12500.1	0.34947	LPERR12G13930.1-LPERR12G10540.1	0.479625	LPERR03G00130.1-LPERR03G15190.2	0.263972		Os01t0143300-01-Os10t0474900-00	0.251321	Os12t0207500-00-Os02t0137000-01	0.448216	Os02t0327500-01-Os03t0181800-01	0.618431
Bradi2g24080.1.p-Bradi2g58241.1.p	0.378726	Bradi4g09360.2.p-Bradi5g01000.2.p	0.655753	Bradi2g43890.5.p-Bradi3g06402.1.p	0.432704	Bradi3g59780.1.p-Bradi5g02798.1.p	0.290782	Bradi2g51967.2.p-Bradi3g09940.1.p	0.378242		Zm00001eb105710_T004-Zm00001eb200930_T002	0.177864	-		-		Zm00001eb263180_T001-Zm00001eb345140_T001	0.24312	Zm00001eb037140_T001-Zm00001eb168370_T001	0.30409		TVU27207-TVU40191	0.317077	TVU10010-TVU29657	0.279611	TVU12002-TVU41941	0.162882	TVU47668-TVU30881	0.331927	TVU11759-TVU40940	0.359255		LPERR01G04030.1-LPERR12G12240.1	0.703296	LPERR06G19380.1-LPERR06G18240.1	0.329413	LPERR04G06700.1-LPERR04G12510.1	0.262326	LPERR12G13940.1-LPERR12G10550.1	0.382848	LPERR03G00140.3-LPERR03G15200.1	0.484096		Os01t0143350-00-Os10t0474250-00	0.282386	Os12t0207600-00-Os02t0137100-01	0.409491	Os02t0327700-01-Os03t0182000-00	0.245502
Bradi2g24090.2.p-Bradi2g58250.2.p	0.482204	Bradi4g09365.1.p-Bradi5g01005.1.p	0.328293	Bradi2g43900.1.p-Bradi3g06406.1.p	0.445183	Bradi3g59790.4.p-Bradi5g02800.1.p	0.286511	Bradi2g51980.1.p-Bradi3g09950.1.p	0.196156		Zm00001eb105730_T001-Zm00001eb200940_T003	0.359897	-		-		Zm00001eb263190_T001-Zm00001eb345150_T001	0.375112	Zm00001eb037150_T001-Zm00001eb168380_T001	0.292851		TVU27211-TVU40190	0.424153	TVU10012-TVU29654	0.209197	TVU11991-TVU41939	0.460715	TVU47693-TVU30890	0.512678	TVU11761-TVU40944	0.11509		LPERR01G04040.1-LPERR12G12250.1	0.59709	LPERR06G19390.1-LPERR06G18250.1	0.20877	LPERR04G06710.1-LPERR04G12520.1	0.382036	LPERR12G13950.1-LPERR12G10560.1	0.521233	LPERR03G00150.1-LPERR03G15210.1	0.0979234		Os01t0143400-00-Os10t0474300-00	0.174547	Os12t0208900-00-Os02t0137200-01	0.289436	Os02t0328300-01-Os03t0182400-01	0.402388
Bradi2g24100.1.p-Bradi2g58261.1.p	0.217456	Bradi4g09370.1.p-Bradi5g01010.1.p	0.315428	Bradi2g43910.1.p-Bradi3g06410.2.p	0.634879	Bradi3g59795.2.p-Bradi5g02810.1.p	0.164506	Bradi2g51990.1.p-Bradi3g09955.1.p	0.0178046		Zm00001eb105740_T003-Zm00001eb200950_T001	0.459925	-		-		Zm00001eb263200_T001-Zm00001eb345160_T001	0.394607	Zm00001eb037160_T001-Zm00001eb168390_T001	0.0551887		TVU27204-TVU40198	0.575279	TVU10013-TVU29655	0.205862	TVU12008-TVU41933	0.178535	TVU47691-TVU30882	0.512763	TVU11751-TVU40942	0.553072		LPERR01G04050.1-LPERR12G12260.1	0.60737	LPERR06G19400.2-LPERR06G18260.1	0.52498	LPERR04G06720.1-LPERR04G12530.1	0.0801389	LPERR12G13970.1-LPERR12G10570.1	0.0240088	LPERR03G00160.1-LPERR03G15220.2	0.0957772		Os01t0143700-00-Os10t0474600-00	0.357669	Os12t0208950-00-Os02t0137400-01	0.225107	Os02t0328500-00-Os03t0182600-02	0.299536
Bradi2g24103.1.p-Bradi2g58270.4.p	0.186998	Bradi4g09380.2.p-Bradi5g01020.6.p	0.393899	Bradi2g43917.3.p-Bradi3g06420.1.p	0.41878	Bradi3g59800.2.p-Bradi5g02815.1.p	0.351183	Bradi2g52000.1.p-Bradi3g09960.1.p	0.263525		Zm00001eb105750_T001-Zm00001eb200960_T001	0.173295	-		-		Zm00001eb263210_T001-Zm00001eb345170_T001	0.29938	Zm00001eb037170_T001-Zm00001eb168400_T001	0.307189		TVU27205-TVU40208	0.396718	TVU10015-TVU29642	0.458692	TVU11994-TVU41936	0.20724	TVU47681-TVU30894	0.458074	TVU11760-TVU40955	0.568995		LPERR01G04060.1-LPERR12G12270.1	0.592149	LPERR06G19410.3-LPERR06G18270.1	0.130878	LPERR04G06730.1-LPERR04G12540.1	0.453829	LPERR12G13980.1-LPERR12G10580.1	0.218053	LPERR03G00170.1-LPERR03G15230.1	0.307979		Os01t0143750-00-Os10t0474800-00	0.0435136	Os12t0209000-00-Os02t0137450-00	0.596265	Os02t0328525-00-Os03t0182700-02	0.484022
Bradi2g24106.1.p-Bradi2g58277.3.p	0.291441	Bradi4g09390.1.p-Bradi5g01030.3.p	0.166775	Bradi2g43930.1.p-Bradi3g06430.2.p	0.697722	Bradi3g59810.1.p-Bradi5g02820.2.p	0.694084	Bradi2g52011.1.p-Bradi3g09967.1.p	0.158606		Zm00001eb105760_T001-Zm00001eb200970_T001	0.114583	-		-		Zm00001eb263220_T002-Zm00001eb345180_T001	0.255099	Zm00001eb037180_T001-Zm00001eb168410_T003	0.268907		TVU27209-TVU40205	0.179996	TVU10014-TVU29648	0.241226	TVU11992-TVU41934	0.31394	TVU47690-TVU30893	0.361456	TVU11752-TVU40952	0.64472		LPERR01G04070.1-LPERR12G12280.1	0.133634	LPERR06G19420.1-LPERR06G18280.1	0.259009	LPERR04G06740.1-LPERR04G12550.1	0.363387	LPERR12G13990.2-LPERR12G10590.1	0.349817	LPERR03G00180.2-LPERR03G15240.1	0.512717		Os01t0143800-01-Os10t0475100-00	0.235269	Os12t0209100-01-Os02t0137500-01	0.370861	Os02t0328550-00-Os03t0182800-01	0.216579
Bradi2g24110.1.p-Bradi2g58290.1.p	0.306234	Bradi4g09410.1.p-Bradi5g01032.1.p	0.602552	Bradi2g43940.1.p-Bradi3g06440.3.p	0.354898	Bradi3g59815.1.p-Bradi5g02830.3.p	0.369354	Bradi2g52016.3.p-Bradi3g09977.1.p	0.232935		Zm00001eb105770_T001-Zm00001eb200990_T002	0.248528	-		-		Zm00001eb263240_T001-Zm00001eb345190_T001	0.27206	Zm00001eb037190_T001-Zm00001eb168430_T001	0.104758		TVU27214-TVU40204	0.210672	TVU10018-TVU29652	0.430299	TVU12009-TVU41937	0.213061	TVU47692-TVU30898	0.187775	TVU11757-TVU40954	0.592904		LPERR01G04080.1-LPERR12G12290.1	0.142897	LPERR06G19430.1-LPERR06G18290.1	0.648641	LPERR04G06750.1-LPERR04G12560.1	0.328295	LPERR12G14000.1-LPERR12G10600.1	0.143021	LPERR03G00190.1-LPERR03G15250.1	0.280031		Os01t0143900-01-Os10t0475000-01	0.151117	Os12t0209200-01-Os02t0137600-01	0.264803	Os02t0328600-01-Os03t0183000-02	0.17648
Bradi2g24113.1.p-Bradi2g58300.1.p	0.0329112	Bradi4g09417.1.p-Bradi5g01033.1.p	0.318172	Bradi2g43950.5.p-Bradi3g06450.1.p	0.549799	Bradi3g59820.1.p-Bradi5g02831.1.p	0.610556	Bradi2g52022.1.p-Bradi3g09990.1.p	0.443969		Zm00001eb105780_T001-Zm00001eb201000_T001	0.481678	-		-		Zm00001eb263250_T001-Zm00001eb345200_T001	0.0689922	Zm00001eb037200_T002-Zm00001eb168440_T001	0.174644		TVU27213-TVU40212	0.204699	TVU10009-TVU29645	0.367107	TVU11997-TVU41938	0.310736	TVU47683-TVU30892	0.503568	TVU11756-TVU40953	0.179045		LPERR01G04090.1-LPERR12G12300.1	0.224236	LPERR06G19440.1-LPERR06G18300.1	0.302372	LPERR04G06760.1-LPERR04G12570.1	0.35925	LPERR12G14010.1-LPERR12G10610.1	0.352267	LPERR03G00200.1-LPERR03G15260.1	0.312959		Os01t0144000-01-Os10t0475400-00	0.335669	Os12t0209300-00-Os02t0137700-01	0.394693	Os02t0329300-01-Os03t0183050-00	0.496186
Bradi2g24116.1.p-Bradi2g58310.1.p	0.011793	Bradi4g09430.1.p-Bradi5g01034.1.p	0.492749	Bradi2g43961.2.p-Bradi3g06460.1.p	0.710638	Bradi3g59830.1.p-Bradi5g02832.1.p	0.527656	Bradi2g52026.1.p-Bradi3g09996.1.p	0.103492		Zm00001eb105790_T001-Zm00001eb201010_T001	0.225027	-		-		Zm00001eb263270_T001-Zm00001eb345210_T002	0.453429	Zm00001eb037210_T001-Zm00001eb168450_T001	0.20747		TVU27230-TVU40203	0.194403	TVU10023-TVU29644	0.361414	TVU11996-TVU41946	0.678741	TVU47687-TVU30897	0.474919	TVU11755-TVU40950	0.330484		LPERR01G04100.1-LPERR12G12310.1	0.161899	LPERR06G19450.1-LPERR06G18310.1	0.661051	LPERR04G06770.1-LPERR04G12580.1	0.268693	LPERR12G14020.1-LPERR12G10620.1	0.21356	LPERR03G00210.1-LPERR03G15270.1	0.107606		Os01t0144100-01-Os10t0475900-01	0.250811	Os12t0209502-01-Os02t0137800-01	0.322694	Os02t0329450-00-Os03t0183100-02	0.4081
Bradi2g24120.3.p-Bradi2g58317.1.p	0.516094	Bradi4g09437.1.p-Bradi5g01035.1.p	0.241817	Bradi2g43971.1.p-Bradi3g06472.1.p	0.552942	Bradi3g59835.1.p-Bradi5g02833.1.p	0.322732	Bradi2g52030.1.p-Bradi3g10000.1.p	0.290223		Zm00001eb105800_T001-Zm00001eb201020_T001	0.241838	-		-		Zm00001eb263280_T001-Zm00001eb345220_T001	0.151102	Zm00001eb037220_T001-Zm00001eb168470_T002	0.533451		TVU27227-TVU40201	0.369244	TVU10024-TVU29656	0.447353	TVU11993-TVU41951	0.676509	TVU47688-TVU30895	0.168508	TVU11754-TVU40957	0.155469		LPERR01G04110.1-LPERR12G12320.1	0.161685	LPERR06G19460.1-LPERR06G18320.1	0.269995	LPERR04G06780.1-LPERR04G12590.1	0.246802	LPERR12G14030.1-LPERR12G10630.1	0.332872	LPERR03G00220.2-LPERR03G15280.1	0.44983		Os01t0144200-01-Os10t0476000-01	0.123991	Os12t0209700-01-Os02t0138000-00	0.155156	Os02t0329600-02-Os03t0183200-01	0.215567
Bradi2g24130.1.p-Bradi2g58324.1.p	0.472187	Bradi4g09457.43.p-Bradi5g01037.2.p	0.386254	Bradi2g43980.3.p-Bradi3g06480.1.p	0.454963	Bradi3g59841.1.p-Bradi5g02834.1.p	0.345739	Bradi2g52040.2.p-Bradi3g10010.2.p	0.229171		Zm00001eb105810_T001-Zm00001eb201030_T001	0.269738	-		-		Zm00001eb263290_T001-Zm00001eb345230_T002	0.697937	Zm00001eb037230_T001-Zm00001eb168480_T001	0.507853		TVU27233-TVU40210	0.625874	TVU10026-TVU29647	0.145418	TVU11995-TVU41950	0.477316	TVU47686-TVU30896	0.466681	TVU11768-TVU40947	0.131501		LPERR01G04130.1-LPERR12G12330.1	0.177526	LPERR06G19470.1-LPERR06G18330.1	0.291557	LPERR04G06790.1-LPERR04G12600.1	0.679203	LPERR12G14040.1-LPERR12G10640.1	0.367485	LPERR03G00240.1-LPERR03G15290.1	0.132538		Os01t0144300-01-Os10t0476100-00	0.354064	Os12t0209800-01-Os02t0138100-00	0.565237	Os02t0329800-01-Os03t0183300-01	0.294169
Bradi2g24140.1.p-Bradi2g58332.1.p	0.20804	Bradi4g09464.1.p-Bradi5g01043.1.p	0.360304	Bradi2g44000.2.p-Bradi3g06483.1.p	0.553947	Bradi3g59847.1.p-Bradi5g02836.1.p	0.122549	Bradi2g52050.1.p-Bradi3g10020.1.p	0.516866		Zm00001eb105820_T001-Zm00001eb201040_T001	0.231921	-		-		Zm00001eb263300_T001-Zm00001eb345240_T002	0.441376	Zm00001eb037240_T001-Zm00001eb168490_T001	0.122477		TVU27235-TVU40202	0.612754	TVU10021-TVU29662	0.354581	TVU12015-TVU41949	0.468179	TVU47685-TVU30905	0.517839	TVU11767-TVU40948	0.37511		LPERR01G04140.1-LPERR12G12340.1	0.296743	LPERR06G19480.1-LPERR06G18340.1	0.412115	LPERR04G06800.1-LPERR04G12610.2	0.473808	LPERR12G14050.1-LPERR12G10650.1	0.303904	LPERR03G00250.1-LPERR03G15300.1	0.471924		Os01t0144340-00-Os10t0476200-01	0.464491	Os12t0209901-01-Os02t0138200-01	0.481566	Os02t0329933-00-Os03t0183500-01	0.340329
Bradi2g24150.1.p-Bradi2g58340.1.p	0.165072	Bradi4g09471.1.p-Bradi5g01050.1.p	0.193966	Bradi2g44010.1.p-Bradi3g06487.2.p	0.271305	Bradi3g59853.1.p-Bradi5g02840.2.p	0.0989703	Bradi2g52060.3.p-Bradi3g10030.1.p	0.459222		Zm00001eb105830_T001-Zm00001eb201050_T001	0.265444	-		-		Zm00001eb263310_T001-Zm00001eb345250_T001	0.657118	Zm00001eb037250_T001-Zm00001eb168500_T001	0.13883		TVU27234-TVU40206	0.246912	TVU10019-TVU29659	0.455997	TVU12011-TVU41947	0.0896297	TVU47684-TVU30906	0.176637	TVU11774-TVU40956	0.253603		LPERR01G04150.2-LPERR12G12350.1	0.593965	LPERR06G19490.1-LPERR06G18350.1	0.487058	LPERR04G06810.1-LPERR04G12620.1	0.33113	LPERR12G14060.1-LPERR12G10660.2	0.315907	LPERR03G00260.1-LPERR03G15310.1	0.504563		Os01t0144380-01-Os10t0476300-02	0.246291	Os12t0210000-01-Os02t0138500-00	0.660697	Os02t0330200-01-Os03t0183600-00	0.496377
Bradi2g24160.2.p-Bradi2g58350.1.p	0.148639	Bradi4g09478.1.p-Bradi5g01055.1.p	0.250598	Bradi2g44015.1.p-Bradi3g06493.1.p	0.518537	Bradi3g59860.1.p-Bradi5g02845.1.p	0.150369	Bradi2g52070.2.p-Bradi3g10037.1.p	0.222019		Zm00001eb105840_T002-Zm00001eb201060_T002	0.248171	-		-		Zm00001eb263320_T001-Zm00001eb345260_T001	0.240314	Zm00001eb037270_T001-Zm00001eb168510_T001	0.213666		TVU27225-TVU40207	0.394192	TVU10020-TVU29660	0.494974	TVU12012-TVU41948	0.398328	TVU47682-TVU30908	0.364542	TVU11770-TVU40951	0.343815		LPERR01G04160.1-LPERR12G12360.1	0.409714	LPERR06G19500.1-LPERR06G18360.1	0.549103	LPERR04G06820.1-LPERR04G12630.1	0.274311	LPERR12G14070.2-LPERR12G10670.1	0.196211	LPERR03G00270.1-LPERR03G15320.1	0.0914757		Os01t0144500-00-Os10t0476400-02	0.234878	Os12t0210200-01-Os02t0138600-01	0.560617	Os02t0330400-00-Os03t0183800-01	0.5087
Bradi2g24167.1.p-Bradi2g58360.5.p	0.349564	Bradi4g09481.2.p-Bradi5g01060.2.p	0.534687	Bradi2g44020.1.p-Bradi3g06500.1.p	0.587084	Bradi3g59863.1.p-Bradi5g02850.4.p	0.415906	Bradi2g52077.1.p-Bradi3g10044.1.p	0.150971		Zm00001eb105850_T001-Zm00001eb201070_T001	0.542934	-		-		Zm00001eb263340_T001-Zm00001eb345270_T001	0.0322964	Zm00001eb037260_T005-Zm00001eb168520_T001	0.115577		TVU27226-TVU40211	0.415779	TVU10025-TVU29658	0.228613	TVU12013-TVU41952	0.453231	TVU47689-TVU30901	0.531034	TVU11775-TVU40949	0.485983		LPERR01G04170.1-LPERR12G12370.1	0.0447781	LPERR06G19520.5-LPERR06G18370.1	0.260291	LPERR04G06830.1-LPERR04G12640.1	0.267662	LPERR12G14080.1-LPERR12G10680.1	0.101819	LPERR03G00280.1-LPERR03G15330.1	0.207922		Os01t0144600-01-Os10t0476500-01	0.585168	Os12t0210300-01-Os02t0138900-01	0.371966	Os02t0331200-01-Os03t0183850-00	0.439349
Bradi2g24175.2.p-Bradi2g58370.5.p	0.163178	Bradi4g09490.2.p-Bradi5g01070.1.p	0.165725	Bradi2g44030.1.p-Bradi3g06510.1.p	0.498299	Bradi3g59866.1.p-Bradi5g02860.2.p	0.51722	Bradi2g52090.1.p-Bradi3g10051.1.p	0.0699398		Zm00001eb105860_T001-Zm00001eb201080_T003	0.358285	-		-		Zm00001eb263350_T001-Zm00001eb345280_T001	0.210872	Zm00001eb037280_T003-Zm00001eb168530_T001	0.164191		TVU27228-TVU40209	0.409328	TVU10022-TVU29663	0.334212	TVU12010-TVU41945	0.490265	TVU47698-TVU30903	0.580234	TVU11771-TVU40963	0.129878		LPERR01G04180.1-LPERR12G12380.1	0.540909	LPERR06G19530.1-LPERR06G18380.1	0.645096	LPERR04G06840.1-LPERR04G12650.1	0.388246	LPERR12G14090.1-LPERR12G10690.1	0.261788	LPERR03G00290.1-LPERR03G15340.1	0.254373		Os01t0144700-01-Os10t0476600-01	0.440845	Os12t0210400-01-Os02t0139000-01	0.415787	Os02t0331400-00-Os03t0183900-01	0.228244
Bradi2g24181.1.p-Bradi2g58380.1.p	0.0758556	Bradi4g09498.1.p-Bradi5g01075.1.p	0.491747	Bradi2g44035.1.p-Bradi3g06520.1.p	0.488613	Bradi3g59868.1.p-Bradi5g02870.1.p	0.597086	Bradi2g52095.1.p-Bradi3g10058.1.p	0.215827		Zm00001eb105870_T001-Zm00001eb201090_T001	0.610766	-		-		Zm00001eb263360_T001-Zm00001eb345290_T001	0.159568	Zm00001eb037290_T001-Zm00001eb168540_T001	0.111079		TVU27229-TVU40200	0.423225	TVU10028-TVU29661	0.377344	TVU12014-TVU41944	0.272125	TVU47699-TVU30904	0.29046	TVU11763-TVU40958	0.283406		LPERR01G04190.5-LPERR12G12390.1	0.236742	LPERR06G19540.1-LPERR06G18390.1	0.259999	LPERR04G06850.1-LPERR04G12660.1	0.581707	LPERR12G14100.1-LPERR12G10700.1	0.152197	LPERR03G00300.1-LPERR03G15350.1	0.307675		Os01t0144800-01-Os10t0476700-01	0.190856	Os12t0210450-00-Os02t0139100-01	0.414328	Os02t0332200-01-Os03t0183950-00	0.432346
Bradi2g24186.1.p-Bradi2g58390.1.p	0.387988	Bradi4g09504.2.p-Bradi5g01080.2.p	0.636559	Bradi2g44040.1.p-Bradi3g06525.1.p	0.657432	Bradi3g59870.2.p-Bradi5g02880.1.p	0.43737	Bradi2g52101.1.p-Bradi3g10067.3.p	0.403182		Zm00001eb105880_T001-Zm00001eb201100_T001	0.610766	-		-		Zm00001eb263370_T001-Zm00001eb345330_T001	0.143403	Zm00001eb037300_T001-Zm00001eb168550_T001	0.090629		TVU27224-TVU40215	0.165504	TVU10029-TVU29670	0.200447	TVU12016-TVU41943	0.126607	TVU47694-TVU30909	0.365682	TVU11766-TVU40961	0.22231		LPERR01G04200.1-LPERR12G12400.1	0.329108	LPERR06G19550.1-LPERR06G18400.1	0.284701	LPERR04G06860.1-LPERR04G12670.1	0.277244	LPERR12G14110.1-LPERR12G10710.1	0.409697	LPERR03G00310.1-LPERR03G15360.1	0.493332		Os01t0144900-01-Os10t0476900-01	0.248631	Os12t0210500-00-Os02t0139200-01	0.298522	Os02t0332450-00-Os03t0184000-00	0.456869
Bradi2g24190.1.p-Bradi2g58397.1.p	0.0626684	Bradi4g09512.1.p-Bradi5g01090.1.p	0.402189	Bradi2g44050.1.p-Bradi3g06530.1.p	0.465427	Bradi3g59880.1.p-Bradi5g02885.1.p	0.116254	Bradi2g52110.1.p-Bradi3g10071.1.p	0.171202		Zm00001eb105890_T003-Zm00001eb201110_T001	0.125299	-		-		Zm00001eb263380_T001-Zm00001eb345340_T001	0.353731	Zm00001eb037310_T001-Zm00001eb168560_T001	0.213108		TVU27223-TVU40213	0.489867	TVU10027-TVU29675	0.194487	TVU12021-TVU41953	0.578678	TVU47697-TVU30899	0.218344	TVU11773-TVU40962	0.27091		LPERR01G04210.3-LPERR12G12410.1	0.594734	LPERR06G19560.1-LPERR06G18410.1	0.476979	LPERR04G06870.1-LPERR04G12680.1	0.741026	LPERR12G14120.1-LPERR12G10720.1	0.419888	LPERR03G00320.1-LPERR03G15370.1	0.115201		Os01t0145000-00-Os10t0477000-01	0.268325	Os12t0210601-00-Os02t0139300-01	0.332061	Os02t0332700-01-Os03t0184100-01	0.446708
Bradi2g24193.1.p-Bradi2g58410.3.p	0.483698	Bradi4g09520.1.p-Bradi5g01110.1.p	0.0137633	Bradi2g44060.1.p-Bradi3g06540.1.p	0.409536	Bradi3g59890.1.p-Bradi5g02890.2.p	0.159759	Bradi2g52121.1.p-Bradi3g10075.1.p	0.0684203		Zm00001eb105900_T003-Zm00001eb201120_T001	0.304206	-		-		Zm00001eb263390_T001-Zm00001eb345350_T006	0.0947646	Zm00001eb037320_T001-Zm00001eb168570_T001	0.0804799		TVU27231-TVU40218	0.631288	TVU10034-TVU29674	0.18187	TVU12025-TVU41954	0.724469	TVU47696-TVU30912	0.0762546	TVU11765-TVU40960	0.257608		LPERR01G04220.1-LPERR12G12420.1	0.299753	LPERR06G19570.1-LPERR06G18420.1	0.3428	LPERR04G06880.1-LPERR04G12690.1	0.503376	LPERR12G14130.1-LPERR12G10730.1	0.190456	LPERR03G00330.1-LPERR03G15380.1	0.270686		Os01t0145200-01-Os10t0477100-01	0.323298	Os12t0210800-01-Os02t0139400-01	0.595802	Os02t0332800-01-Os03t0184201-00	0.54027
Bradi2g24197.1.p-Bradi2g58415.1.p	0.676585	Bradi4g09530.2.p-Bradi5g01115.1.p	0.0406823	Bradi2g44065.4.p-Bradi3g06543.1.p	0.270489	Bradi3g59900.1.p-Bradi5g02900.1.p	0.213445	Bradi2g52130.1.p-Bradi3g10080.1.p	0.183663		Zm00001eb105910_T003-Zm00001eb201130_T001	0.590502	-		-		Zm00001eb263410_T001-Zm00001eb345360_T001	0.332698	Zm00001eb037330_T002-Zm00001eb168580_T001	0.140063		TVU27222-TVU40214	0.596354	TVU10036-TVU29673	0.303042	TVU12022-TVU41955	0.345172	TVU47702-TVU30902	0.204305	TVU11772-TVU40959	0.621014		LPERR01G04230.1-LPERR12G12430.1	0.412991	LPERR06G19580.1-LPERR06G18430.1	0.189859	LPERR04G06890.1-LPERR04G12700.1	0.225811	LPERR12G14140.1-LPERR12G10740.1	0.395054	LPERR03G00340.1-LPERR03G15390.1	0.367918		Os01t0145600-01-Os10t0477200-01	0.207062	Os12t0211000-01-Os02t0139500-02	0.20503	Os02t0433600-01-Os03t0184300-02	0.559582
Bradi2g24203.1.p-Bradi2g58420.1.p	0.206832	Bradi4g09535.1.p-Bradi5g01120.1.p	0.476538	Bradi2g44070.2.p-Bradi3g06546.1.p	0.396141	Bradi3g59910.1.p-Bradi5g02903.1.p	0.15216	Bradi2g52140.1.p-Bradi3g10090.1.p	0.281817		Zm00001eb105920_T001-Zm00001eb201140_T002	0.24909	-		-		Zm00001eb263420_T001-Zm00001eb345370_T001	0.616472	Zm00001eb037340_T001-Zm00001eb168590_T001	0.210671		TVU27236-TVU40221	0.118093	TVU10031-TVU29679	0.356895	TVU12020-TVU41956	0.584283	TVU47703-TVU30910	0.103573	TVU11769-TVU40970	0.237899		LPERR01G04240.1-LPERR12G12440.1	0.120589	LPERR06G19590.1-LPERR06G18440.1	0.407116	LPERR04G06900.1-LPERR04G12710.1	0.285099	LPERR12G14150.2-LPERR12G10750.1	0.222471	LPERR03G00350.1-LPERR03G15400.1	0.504847		Os01t0146101-01-Os10t0477301-01	0.317028	Os12t0211100-01-Os02t0139600-01	0.314249	Os02t0433900-01-Os03t0184400-01	0.210192
Bradi2g24210.2.p-Bradi2g58430.1.p	0.176897	Bradi4g09540.2.p-Bradi5g01135.1.p	0.528917	Bradi2g44081.1.p-Bradi3g06550.1.p	0.370276	Bradi3g59920.3.p-Bradi5g02904.1.p	0.678782	Bradi2g52150.1.p-Bradi3g10100.1.p	0.16946		Zm00001eb105930_T001-Zm00001eb201150_T001	0.178225	-		-		Zm00001eb263430_T001-Zm00001eb345380_T001	0.460332	Zm00001eb037350_T003-Zm00001eb168600_T001	0.479821		TVU27221-TVU40220	0.560712	TVU10035-TVU29667	0.731282	TVU12023-TVU41959	0.392234	TVU47700-TVU30900	0.106988	TVU11764-TVU40965	0.159697		LPERR01G04250.1-LPERR12G12450.1	0.331763	LPERR06G19600.1-LPERR06G18450.1	0.362508	LPERR04G06910.1-LPERR04G12720.1	0.398301	LPERR12G14160.1-LPERR12G10760.1	0.504419	LPERR03G00360.1-LPERR03G15410.1	0.695146		Os01t0146200-01-Os10t0477600-01	0.658286	Os12t0211301-00-Os02t0139650-00	0.139805	Os02t0435000-01-Os03t0184500-01	0.403156
Bradi2g24220.1.p-Bradi2g58440.1.p	0.358331	Bradi4g09546.1.p-Bradi5g01150.1.p	0.340888	Bradi2g44090.1.p-Bradi3g06556.2.p	0.285039	Bradi3g59936.1.p-Bradi5g02905.1.p	0.170076	Bradi2g52155.1.p-Bradi3g10105.1.p	0.190482		Zm00001eb105940_T001-Zm00001eb201160_T001	0.194914	-		-		Zm00001eb263440_T001-Zm00001eb345390_T001	0.0577477	Zm00001eb037360_T001-Zm00001eb168610_T001	0.458447		TVU27232-TVU40217	0.441519	TVU10032-TVU29677	0.572267	TVU12019-TVU41961	0.606411	TVU47704-TVU30907	0.44266	TVU11778-TVU40968	0.450857		LPERR01G04260.1-LPERR12G12460.2	0.415375	LPERR06G19610.1-LPERR06G18460.1	0.517086	LPERR04G06920.1-LPERR04G12730.1	0.377479	LPERR12G14170.1-LPERR12G10770.1	0.426272	LPERR03G00370.1-LPERR03G15420.1	0.519099		Os01t0146600-01-Os10t0477800-01	0.687952	Os12t0211400-00-Os02t0139700-01	0.181316	Os02t0435200-01-Os03t0184550-01	0.144873
Bradi2g24230.1.p-Bradi2g58450.1.p	0.187978	Bradi4g09552.1.p-Bradi5g01153.1.p	0.296249	Bradi2g44095.1.p-Bradi3g06562.1.p	0.341865	Bradi3g59942.1.p-Bradi5g02906.2.p	0.300153	Bradi2g52160.4.p-Bradi3g10110.1.p	0.1251		Zm00001eb105950_T001-Zm00001eb201170_T001	0.382957	-		-		Zm00001eb263450_T001-Zm00001eb345400_T001	0.288007	Zm00001eb037380_T001-Zm00001eb168620_T001	0.326414		TVU27240-TVU40219	0.476228	TVU10030-TVU29680	0.291777	TVU12026-TVU41958	0.511247	TVU47695-TVU30911	0.28968	TVU11777-TVU40967	0.191984		LPERR01G04270.1-LPERR12G12470.1	0.350835	LPERR06G19620.1-LPERR06G18470.1	0.250619	LPERR04G06930.1-LPERR04G12740.1	0.245777	LPERR12G14180.1-LPERR12G10780.1	0.235054	LPERR03G00380.1-LPERR03G15430.1	0.544483		Os01t0146801-00-Os10t0477900-00	0.104686	Os12t0211500-01-Os02t0139900-01	0.381718	Os02t0435400-01-Os03t0184600-01	0.233559
Bradi2g24240.1.p-Bradi2g58460.4.p	0.203081	Bradi4g09557.1.p-Bradi5g01155.1.p	0.353432	Bradi2g44100.1.p-Bradi3g06566.1.p	0.292265	Bradi3g59950.1.p-Bradi5g02912.1.p	0.515327	Bradi2g52170.1.p-Bradi3g10120.1.p	0.614536		Zm00001eb105960_T001-Zm00001eb201180_T001	0.483615	-		-		Zm00001eb263460_T001-Zm00001eb345410_T002	0.446757	Zm00001eb037390_T001-Zm00001eb168630_T001	0.0353767		TVU27248-TVU40216	0.463031	TVU10033-TVU29672	0.193576	TVU12024-TVU41957	0.387066	TVU47705-TVU30915	0.490882	TVU11784-TVU40969	0.608103		LPERR01G04280.1-LPERR12G12480.1	0.391474	LPERR06G19630.1-LPERR06G18480.1	0.515391	LPERR04G06940.1-LPERR04G12750.1	0.376087	LPERR12G14190.1-LPERR12G10790.1	0.560694	LPERR03G00390.1-LPERR03G15440.1	0.0157339		Os01t0147001-00-Os10t0478000-01	0.500361	Os12t0211600-01-Os02t0140101-00	0.221758	Os02t0435600-01-Os03t0184700-01	0.297561
Bradi2g24246.1.p-Bradi2g58465.1.p	0.587903	Bradi4g09567.2.p-Bradi5g01160.3.p	0.259349	Bradi2g44117.6.p-Bradi3g06570.1.p	0.474112	Bradi3g59960.1.p-Bradi5g02920.1.p	0.336687	Bradi2g52180.1.p-Bradi3g10127.1.p	0.310549		Zm00001eb105970_T001-Zm00001eb201190_T001	0.410995	-		-		Zm00001eb263470_T001-Zm00001eb345420_T001	0.185864	Zm00001eb037410_T001-Zm00001eb168640_T001	0.374264		TVU27237-TVU40222	0.510148	TVU10051-TVU29664	0.340306	TVU12029-TVU41960	0.323429	TVU47701-TVU30916	0.545426	TVU11789-TVU40964	0.196645		LPERR01G04290.1-LPERR12G12490.1	0.353817	LPERR06G19640.2-LPERR06G18490.1	0.368373	LPERR04G06950.1-LPERR04G12760.1	0.648886	LPERR12G14200.1-LPERR12G10800.1	0.20833	LPERR03G00400.1-LPERR03G15450.1	0.155305		Os01t0147200-01-Os10t0478100-01	0.689798	Os12t0211900-01-Os02t0140200-01	0.443066	Os02t0436400-01-Os03t0185000-00	0.203754
Bradi2g24252.2.p-Bradi2g58470.1.p	0.501414	Bradi4g09577.1.p-Bradi5g01167.1.p	0.406471	Bradi2g44128.1.p-Bradi3g06577.1.p	0.233093	Bradi3g59970.1.p-Bradi5g02930.1.p	0.418887	Bradi2g52187.1.p-Bradi3g10133.1.p	0.162819		Zm00001eb105990_T001-Zm00001eb201210_T003	0.456962	-		-		Zm00001eb263480_T001-Zm00001eb345430_T001	0.338038	Zm00001eb037420_T005-Zm00001eb168650_T001	0.461741		TVU27246-TVU40228	0.358765	TVU10038-TVU29666	0.221588	TVU12018-TVU41964	0.466687	TVU47711-TVU30913	0.522587	TVU11776-TVU40966	0.385656		LPERR01G04300.1-LPERR12G12500.1	0.573809	LPERR06G19650.1-LPERR06G18500.1	0.23297	LPERR04G06960.1-LPERR04G12770.1	0.433096	LPERR12G14210.1-LPERR12G10810.1	0.270015	LPERR03G00410.1-LPERR03G15460.1	0.149754		Os01t0147250-01-Os10t0478200-01	0.149925	Os12t0212100-00-Os02t0140300-01	0.0801674	Os02t0436500-00-Os03t0185200-01	0.43792
Bradi2g24260.2.p-Bradi2g58472.1.p	0.312528	Bradi4g09587.5.p-Bradi5g01173.1.p	0.324071	Bradi2g44140.1.p-Bradi3g06584.1.p	0.26509	Bradi3g59980.1.p-Bradi5g02940.4.p	0.468961	Bradi2g52197.1.p-Bradi3g10140.1.p	0.127623		Zm00001eb106010_T001-Zm00001eb201220_T001	0.516773	-		-		Zm00001eb263490_T001-Zm00001eb345440_T001	0.139773	Zm00001eb037430_T001-Zm00001eb168660_T001	0.523981		TVU27247-TVU40223	0.45425	TVU10039-TVU29676	0.427681	TVU12027-TVU41965	0.529851	TVU47713-TVU30917	0.58664	TVU11788-TVU40971	0.307094		LPERR01G04310.1-LPERR12G12510.1	0.556009	LPERR06G19660.1-LPERR06G18510.1	0.451524	LPERR04G06970.1-LPERR04G12780.1	0.343399	LPERR12G14220.2-LPERR12G10820.1	0.228853	LPERR03G00420.1-LPERR03G15470.1	0.498875		Os01t0147300-01-Os10t0478300-01	0.214507	Os12t0212400-01-Os02t0140400-01	0.570193	Os02t0437200-01-Os03t0185300-01	0.194402
Bradi2g24270.1.p-Bradi2g58475.1.p	0.29165	Bradi4g09597.1.p-Bradi5g01180.1.p	0.481975	Bradi2g44150.1.p-Bradi3g06590.1.p	0.0211235	Bradi3g59984.1.p-Bradi5g02948.1.p	0.398549	Bradi2g52210.1.p-Bradi3g10150.1.p	0.692472		Zm00001eb106020_T003-Zm00001eb201230_T002	0.406171	-		-		Zm00001eb263500_T001-Zm00001eb345450_T001	0.0173198	Zm00001eb037440_T001-Zm00001eb168670_T001	0.0605236		TVU27241-TVU40227	0.494629	TVU10045-TVU29671	0.406873	TVU12028-TVU41963	0.546929	TVU47712-TVU30914	0.028943	TVU11781-TVU40974	0.247242		LPERR01G04320.1-LPERR12G12520.1	0.431412	LPERR06G19670.1-LPERR06G18520.1	0.232245	LPERR04G06980.1-LPERR04G12790.1	0.321507	LPERR12G14230.1-LPERR12G10830.1	0.402699	LPERR03G00430.1-LPERR03G15480.1	0.119542		Os01t0147400-00-Os10t0478350-00	0.42854	Os12t0214700-01-Os02t0140500-00	0.22657	Os02t0437300-01-Os03t0185400-01	0.19976
Bradi2g24280.1.p-Bradi2g58480.1.p	0.185393	Bradi4g09610.1.p-Bradi5g01186.1.p	0.123724	Bradi2g44160.1.p-Bradi3g06597.1.p	0.588772	Bradi3g59988.1.p-Bradi5g02952.1.p	0.476173	Bradi2g52220.1.p-Bradi3g10160.12.p	0.232923		Zm00001eb106040_T004-Zm00001eb201240_T001	0.420738	-		-		Zm00001eb263510_T001-Zm00001eb345460_T001	0.0449801	Zm00001eb037450_T001-Zm00001eb168680_T001	0.339298		TVU27243-TVU40229	0.545518	TVU10042-TVU29682	0.422767	TVU12017-TVU41962	0.540687	TVU47710-TVU30918	0.029379	TVU11787-TVU40972	0.540857		LPERR01G04330.1-LPERR12G12530.1	0.142179	LPERR06G19680.1-LPERR06G18530.1	0.434601	LPERR04G06990.1-LPERR04G12800.1	0.351284	LPERR12G14240.1-LPERR12G10840.1	0.428956	LPERR03G00440.2-LPERR03G15490.1	0.179918		Os01t0147600-00-Os10t0478400-00	0.404069	Os12t0215100-00-Os02t0140800-00	0.309443	Os02t0437800-02-Os03t0185500-01	0.506827
Bradi2g24290.2.p-Bradi2g58490.1.p	0.362034	Bradi4g09622.1.p-Bradi5g01189.1.p	0.171504	Bradi2g44165.1.p-Bradi3g06610.1.p	0.661052	Bradi3g59992.1.p-Bradi5g02957.2.p	0.401946	Bradi2g52227.1.p-Bradi3g10170.1.p	0.0302107		Zm00001eb106050_T001-Zm00001eb201250_T005	0.397327	-		-		Zm00001eb263520_T001-Zm00001eb345470_T001	0.0151316	Zm00001eb037460_T001-Zm00001eb168690_T001	0.0775603		TVU27239-TVU40224	0.424314	TVU10044-TVU29678	0.51168	TVU12030-TVU41967	0.67851	TVU47714-TVU30922	0.232782	TVU11782-TVU40973	0.447162		LPERR01G04340.2-LPERR12G12540.3	0.102655	LPERR06G19690.1-LPERR06G18550.1	0.325934	LPERR04G07000.1-LPERR04G12810.1	0.750158	LPERR12G14250.1-LPERR12G10850.1	0.475373	LPERR03G00450.2-LPERR03G15500.1	0.243544		Os01t0147700-01-Os10t0478450-00	0.565712	Os12t0215800-00-Os02t0141000-01	0.27558	Os02t0437901-00-Os03t0185600-01	0.554159
Bradi2g24300.3.p-Bradi2g58500.1.p	0.282254	Bradi4g09631.1.p-Bradi5g01193.1.p	0.515836	Bradi2g44170.2.p-Bradi3g06620.1.p	0.598329	Bradi3g59996.2.p-Bradi5g02967.1.p	0.327694	Bradi2g52240.2.p-Bradi3g10180.2.p	0.221858		Zm00001eb106060_T003-Zm00001eb201260_T002	0.489505	-		-		Zm00001eb263530_T001-Zm00001eb345480_T001	0.101968	Zm00001eb037470_T001-Zm00001eb168700_T001	0.152476		TVU27242-TVU40225	0.5348	TVU10047-TVU29669	0.358531	TVU12036-TVU41975	0.451727	TVU47709-TVU30920	0.176195	TVU11785-TVU40975	0.140282		LPERR01G04350.1-LPERR12G12550.1	0.084635	LPERR06G19710.1-LPERR06G18560.1	0.233115	LPERR04G07010.1-LPERR04G12820.1	0.423565	LPERR12G14260.1-LPERR12G10860.1	0.221731	LPERR03G00460.1-LPERR03G15510.1	0.425079		Os01t0147800-01-Os10t0478500-00	0.259541	Os12t0215950-01-Os02t0141100-00	0.515668	Os02t0438200-01-Os03t0185700-01	0.440843
Bradi2g24310.4.p-Bradi2g58503.1.p	0.423445	Bradi4g09637.1.p-Bradi5g01198.1.p	0.177027	Bradi2g44180.1.p-Bradi3g06630.3.p	0.586579	Bradi3g60000.1.p-Bradi5g02973.1.p	0.132425	Bradi2g52250.4.p-Bradi3g10190.1.p	0.272213		Zm00001eb106070_T001-Zm00001eb201270_T001	0.296741	-		-		Zm00001eb263540_T001-Zm00001eb345490_T001	0.26922	Zm00001eb037480_T001-Zm00001eb168710_T001	0.504964		TVU27238-TVU40226	0.0963074	TVU10041-TVU29665	0.518162	TVU12031-TVU41976	0.450046	TVU47707-TVU30927	0.323747	TVU11783-TVU40978	0.265895		LPERR01G04360.1-LPERR12G12560.1	0.187228	LPERR06G19720.1-LPERR06G18570.1	0.346053	LPERR04G07020.1-LPERR04G12830.1	0.551917	LPERR12G14270.1-LPERR12G10870.1	0.212404	LPERR03G00470.1-LPERR03G15520.1	0.0941387		Os01t0147850-00-Os10t0478600-01	0.0465512	Os12t0216000-01-Os02t0141201-01	0.499635	Os02t0438601-01-Os03t0185800-01	0.300303
Bradi2g24320.1.p-Bradi2g58507.1.p	0.644116	Bradi4g09644.1.p-Bradi5g01203.1.p	0.3137	Bradi2g44190.1.p-Bradi3g06640.1.p	0.676408	Bradi3g60011.1.p-Bradi5g02980.1.p	0.689219	Bradi2g52260.1.p-Bradi3g10200.1.p	0.255338		Zm00001eb106080_T001-Zm00001eb201280_T001	0.554518	-		-		Zm00001eb263550_T001-Zm00001eb345500_T001	0.402186	Zm00001eb037490_T001-Zm00001eb168720_T001	0.547567		TVU27244-TVU40237	0.239337	TVU10043-TVU29668	0.285088	TVU12035-TVU41969	0.55012	TVU47708-TVU30919	0.325848	TVU11786-TVU40976	0.361371		LPERR01G04370.1-LPERR12G12570.1	0.227913	LPERR06G19730.3-LPERR06G18580.1	0.0963443	LPERR04G07030.1-LPERR04G12840.1	0.416397	LPERR12G14280.2-LPERR12G10880.1	0.201215	LPERR03G00480.1-LPERR03G15530.1	0.0547349		Os01t0147900-01-Os10t0478750-00	0.231627	Os12t0216500-01-Os02t0141300-01	0.509822	Os02t0438500-01-Os03t0185950-00	0.245924
Bradi2g24323.1.p-Bradi2g58520.1.p	0.27362	Bradi4g09646.1.p-Bradi5g01205.1.p	0.267643	Bradi2g44200.1.p-Bradi3g06651.1.p	0.658931	Bradi3g60018.1.p-Bradi5g02990.3.p	0.660235	Bradi2g52270.2.p-Bradi3g10210.3.p	0.191198		Zm00001eb106090_T001-Zm00001eb201290_T002	0.204049	-		-		Zm00001eb263570_T001-Zm00001eb345510_T001	0.448939	Zm00001eb037500_T001-Zm00001eb168730_T005	0.30578		TVU27245-TVU40238	0.230879	TVU10037-TVU29681	0.349808	TVU12032-TVU41974	0.357197	TVU47706-TVU30925	0.660192	TVU11780-TVU40984	0.0693606		LPERR01G04380.1-LPERR12G12580.2	0.152972	LPERR06G19740.1-LPERR06G18590.1	0.0718759	LPERR04G07040.1-LPERR04G12850.1	0.480593	LPERR12G14290.1-LPERR12G10890.1	0.262109	LPERR03G00490.1-LPERR03G15540.1	0.263668		Os01t0148000-00-Os10t0478900-01	0.176884	Os12t0217300-01-Os02t0141400-01	0.610184	Os02t0438700-02-Os03t0186100-01	0.220515
Bradi2g24327.1.p-Bradi2g58530.1.p	0.170659	Bradi4g09648.2.p-Bradi5g01207.1.p	0.310898	Bradi2g44205.3.p-Bradi3g06660.1.p	0.474144	Bradi3g60027.1.p-Bradi5g02996.1.p	0.223922	Bradi2g52295.1.p-Bradi3g10220.3.p	0.072521		Zm00001eb106100_T001-Zm00001eb201300_T001	0.309399	-		-		Zm00001eb263580_T001-Zm00001eb345530_T001	0.245744	Zm00001eb037510_T001-Zm00001eb168740_T002	0.186045		TVU27263-TVU40241	0.368356	TVU10052-TVU29692	0.458196	TVU12033-TVU41972	0.124711	TVU47724-TVU30928	0.500165	TVU11779-TVU40979	0.123462		LPERR01G04390.1-LPERR12G12590.1	0.116108	LPERR06G19750.1-LPERR06G18600.1	0.248685	LPERR04G07050.1-LPERR04G12860.2	0.520072	LPERR12G14300.1-LPERR12G10900.1	0.591702	LPERR03G00500.1-LPERR03G15550.1	0.129845		Os01t0148050-01-Os10t0479001-01	0.218611	Os12t0217400-00-Os02t0141500-01	0.355546	Os02t0438900-00-Os03t0186500-01	0.0667072
Bradi2g24340.1.p-Bradi2g58535.1.p	0.331536	Bradi4g09656.1.p-Bradi5g01208.2.p	0.349422	Bradi2g44210.1.p-Bradi3g06665.1.p	0.158255	Bradi3g60040.1.p-Bradi5g03002.1.p	0.100338	Bradi2g52298.1.p-Bradi3g10230.1.p	0.16856		Zm00001eb106120_T003-Zm00001eb201310_T001	0.323253	-		-		Zm00001eb263590_T001-Zm00001eb345540_T001	0.573922	Zm00001eb037520_T002-Zm00001eb168750_T001	0.312773		TVU27261-TVU40231	0.48452	TVU10046-TVU29689	0.45183	TVU12034-TVU41966	0.401838	TVU47716-TVU30924	0.187506	TVU11790-TVU40985	0.37791		LPERR01G04400.1-LPERR12G12600.1	0.223633	LPERR06G19760.1-LPERR06G18610.1	0.257905	LPERR04G07060.1-LPERR04G12870.1	0.372249	LPERR12G14310.1-LPERR12G10910.1	0.18946	LPERR03G00510.1-LPERR03G15560.1	0.363799		Os01t0148100-01-Os10t0479200-00	0.75816	Os12t0217800-01-Os02t0142060-01	0.473832	Os02t0439200-00-Os03t0186600-01	0.630884
Bradi2g24360.1.p-Bradi2g58540.1.p	0.304896	Bradi4g09660.2.p-Bradi5g01210.1.p	0.136607	Bradi2g44217.1.p-Bradi3g06670.1.p	0.221906	Bradi3g60050.1.p-Bradi5g03010.1.p	0.674388	Bradi2g52300.1.p-Bradi3g10235.1.p	0.226107		Zm00001eb106130_T001-Zm00001eb201330_T002	0.358007	-		-		Zm00001eb263610_T001-Zm00001eb345550_T001	0.405603	Zm00001eb037530_T001-Zm00001eb168760_T004	0.229853		TVU27253-TVU40236	0.422331	TVU10048-TVU29686	0.556751	TVU12040-TVU41968	0.205763	TVU47718-TVU30926	0.123492	TVU11794-TVU40980	0.207671		LPERR01G04410.1-LPERR12G12610.1	0.319129	LPERR06G19770.3-LPERR06G18630.1	0.34926	LPERR04G07070.1-LPERR04G12880.1	0.50546	LPERR12G14320.1-LPERR12G10920.1	0.259377	LPERR03G00520.1-LPERR03G15570.2	0.127962		Os01t0148200-01-Os10t0479500-01	0.169176	Os12t0218100-01-Os02t0142100-01	0.469314	Os02t0439700-01-Os03t0186800-01	0.0920648
Bradi2g24370.2.p-Bradi2g58550.3.p	0.425878	Bradi4g09671.1.p-Bradi5g01220.2.p	0.334312	Bradi2g44225.1.p-Bradi3g06680.1.p	0.462044	Bradi3g60060.1.p-Bradi5g03015.1.p	0.332826	Bradi2g52310.1.p-Bradi3g10240.1.p	0.135489		Zm00001eb106140_T001-Zm00001eb201340_T001	0.307096	-		-		Zm00001eb263620_T001-Zm00001eb345560_T001	0.273952	Zm00001eb037540_T004-Zm00001eb168770_T001	0.347998		TVU27255-TVU40232	0.438951	TVU10049-TVU29690	0.322756	TVU12042-TVU41970	0.387666	TVU47723-TVU30923	0.383917	TVU11797-TVU40983	0.572411		LPERR01G04420.1-LPERR12G12620.1	0.0789465	LPERR06G19780.1-LPERR06G18640.1	0.399703	LPERR04G07080.1-LPERR04G12890.1	0.575767	LPERR12G14330.1-LPERR12G10930.1	0.174209	LPERR03G00530.1-LPERR03G15580.1	0.0915485		Os01t0148400-01-Os10t0479600-01	0.358231	Os12t0218300-01-Os02t0142250-00	0.561507	Os02t0440000-01-Os03t0186900-01	0.137114
Bradi2g24380.1.p-Bradi2g58560.1.p	0.114115	Bradi4g09680.2.p-Bradi5g01230.1.p	0.690925	Bradi2g44232.1.p-Bradi3g06687.1.p	0.541576	Bradi3g60070.2.p-Bradi5g03020.1.p	0.166028	Bradi2g52317.2.p-Bradi3g10250.1.p	0.13892		Zm00001eb106150_T002-Zm00001eb201350_T002	0.560315	-		-		Zm00001eb263630_T001-Zm00001eb345570_T001	0.131982	Zm00001eb037550_T001-Zm00001eb168780_T001	0.206038		TVU27265-TVU40235	0.520541	TVU10050-TVU29688	0.532756	TVU12044-TVU41973	0.158441	TVU47715-TVU30930	0.351947	TVU11793-TVU40981	0.354573		LPERR01G04430.1-LPERR12G12630.1	0.278606	LPERR06G19790.1-LPERR06G18650.1	0.324967	LPERR04G07090.1-LPERR04G12900.1	0.620236	LPERR12G14340.1-LPERR12G10940.1	0.231486	LPERR03G00540.1-LPERR03G15590.1	0.200338		Os01t0148500-01-Os10t0479700-01	0.474925	Os12t0218500-01-Os02t0142300-01	0.531005	Os02t0440900-00-Os03t0186950-01	0.440779
Bradi2g24385.1.p-Bradi2g58562.1.p	0.365783	Bradi4g09690.1.p-Bradi5g01235.1.p	0.609914	Bradi2g44240.1.p-Bradi3g06695.1.p	0.185446	Bradi3g60080.1.p-Bradi5g03030.2.p	0.257518	Bradi2g52330.4.p-Bradi3g10260.1.p	0.462616		Zm00001eb106160_T001-Zm00001eb201360_T003	0.655691	-		-		Zm00001eb263640_T001-Zm00001eb345580_T001	0.461911	Zm00001eb037560_T001-Zm00001eb168790_T001	0.388031		TVU27249-TVU40230	0.224005	TVU10040-TVU29693	0.426328	TVU12041-TVU41971	0.196668	TVU47725-TVU30929	0.113581	TVU11791-TVU40982	0.425604		LPERR01G04440.1-LPERR12G12640.1	0.296144	LPERR06G19800.2-LPERR06G18660.2	0.353781	LPERR04G07100.1-LPERR04G12910.1	0.235479	LPERR12G14350.1-LPERR12G10950.1	0.0731983	LPERR03G00550.1-LPERR03G15600.1	0.484966		Os01t0148700-01-Os10t0479800-01	0.448417	Os12t0218600-02-Os02t0142400-01	0.460499	Os02t0443001-00-Os03t0187000-01	0.219963
Bradi2g24390.1.p-Bradi2g58565.1.p	0.429862	Bradi4g09705.1.p-Bradi5g01240.1.p	0.392229	Bradi2g44250.1.p-Bradi3g06700.7.p	0.531325	Bradi3g60090.1.p-Bradi5g03036.1.p	0.382876	Bradi2g52336.1.p-Bradi3g10266.1.p	0.290564		Zm00001eb106170_T001-Zm00001eb201370_T001	0.415747	-		-		Zm00001eb263650_T001-Zm00001eb345600_T001	0.421324	Zm00001eb037570_T001-Zm00001eb168800_T001	0.256334		TVU27252-TVU40233	0.0910817	TVU10058-TVU29694	0.202325	TVU12048-TVU43878	0.354898	TVU47720-TVU30931	0.433233	TVU11792-TVU40977	0.28287		LPERR01G04450.1-LPERR12G12650.1	0.141619	LPERR06G19810.3-LPERR06G18670.1	0.329112	LPERR04G07110.1-LPERR04G12920.1	0.584027	LPERR12G14360.1-LPERR12G10960.1	0.1387	LPERR03G00560.1-LPERR03G15610.1	0.136618		Os01t0149200-01-Os10t0479900-01	0.467844	Os12t0218800-01-Os02t0142450-01	0.323527	Os02t0445100-01-Os03t0187100-00	0.196812
Bradi2g24400.1.p-Bradi2g58570.1.p	0.500493	Bradi4g09720.1.p-Bradi5g01250.1.p	0.160747	Bradi2g44260.1.p-Bradi3g06717.1.p	0.307922	Bradi3g60100.1.p-Bradi5g03042.1.p	0.199528	Bradi2g52342.1.p-Bradi3g10270.1.p	0.348824		Zm00001eb106180_T002-Zm00001eb201380_T001	0.390882	-		-		Zm00001eb263660_T001-Zm00001eb345610_T003	0.269257	Zm00001eb037580_T001-Zm00001eb168810_T001	0.321906		TVU27251-TVU40240	0.512666	TVU10054-TVU29684	0.393278	TVU12037-TVU43865	0.295244	TVU47721-TVU30921	0.199331	TVU11796-TVU40990	0.175358		LPERR01G04460.1-LPERR12G12660.1	0.413254	LPERR06G19820.2-LPERR06G18680.1	0.197716	LPERR04G07120.1-LPERR04G12930.1	0.683754	LPERR12G14370.1-LPERR12G10970.1	0.793207	LPERR03G00570.1-LPERR03G15620.1	0.537606		Os01t0149350-00-Os10t0480200-01	0.497182	Os12t0219700-01-Os02t0142500-00	0.428761	Os02t0445200-00-Os03t0187300-01	0.650455
Bradi2g24405.1.p-Bradi2g58580.1.p	0.218901	Bradi4g09727.2.p-Bradi5g01257.2.p	0.365302	Bradi2g44270.1.p-Bradi3g06724.1.p	0.199138	Bradi3g60110.1.p-Bradi5g03050.2.p	0.141353	Bradi2g52350.1.p-Bradi3g10280.2.p	0.438353		Zm00001eb106190_T001-Zm00001eb201390_T001	0.423616	-		-		Zm00001eb263670_T001-Zm00001eb345620_T001	0.323132	Zm00001eb037590_T001-Zm00001eb168820_T001	0.356402		TVU27262-TVU40234	0.233282	TVU10061-TVU29691	0.520962	TVU12038-TVU43872	0.276599	TVU47719-TVU30932	0.492421	TVU11795-TVU40987	0.270792		LPERR01G04470.1-LPERR12G12670.2	0.649582	LPERR06G19830.1-LPERR06G18690.1	0.360479	LPERR04G07130.1-LPERR04G12940.1	0.609233	LPERR12G14380.1-LPERR12G10980.1	0.347787	LPERR03G00580.1-LPERR03G15630.1	0.177153		Os01t0149400-00-Os10t0480350-00	0.432075	Os12t0220001-01-Os02t0142750-01	0.412049	Os02t0445300-00-Os03t0187350-01	0.474496
Bradi2g24410.1.p-Bradi2g58590.1.p	0.259964	Bradi4g09740.1.p-Bradi5g01270.1.p	0.418604	Bradi2g44275.1.p-Bradi3g06732.1.p	0.128348	Bradi3g60115.1.p-Bradi5g03060.1.p	0.423843	Bradi2g52356.2.p-Bradi3g10286.1.p	0.0294328		Zm00001eb106200_T001-Zm00001eb201400_T001	0.342463	-		-		Zm00001eb263680_T001-Zm00001eb345630_T003	0.200892	Zm00001eb037600_T002-Zm00001eb168830_T001	0.340493		TVU27254-TVU40239	0.182223	TVU10057-TVU29685	0.0127978	TVU12045-TVU43866	0.507269	TVU47717-TVU30933	0.189946	TVU11799-TVU40988	0.0737549		LPERR01G04480.1-LPERR12G12680.1	0.56812	LPERR06G19840.1-LPERR06G18700.2	0.5393	LPERR04G07140.1-LPERR04G12950.1	0.574925	LPERR12G14390.2-LPERR12G10990.1	0.55517	LPERR03G00590.1-LPERR03G15640.1	0.403335		Os01t0149500-01-Os10t0480500-01	0.115219	Os12t0220800-01-Os02t0142800-01	0.162277	Os02t0445600-01-Os03t0187400-01	0.376049
Bradi2g24420.3.p-Bradi2g58602.1.p	0.510515	Bradi4g09750.1.p-Bradi5g01280.2.p	0.198423	Bradi2g44280.3.p-Bradi3g06740.1.p	0.171995	Bradi3g60120.3.p-Bradi5g03062.1.p	0.376533	Bradi2g52362.3.p-Bradi3g10288.1.p	0.196216		Zm00001eb106210_T001-Zm00001eb201410_T002	0.416714	-		-		Zm00001eb263690_T001-Zm00001eb345640_T001	0.245175	Zm00001eb037610_T001-Zm00001eb168840_T001	0.249797		TVU27264-TVU40250	0.164583	TVU10062-TVU29687	0.143526	TVU12049-TVU43874	0.56754	TVU47722-TVU30934	0.376422	TVU11798-TVU40989	0.122779		LPERR01G04490.1-LPERR12G12690.1	0.0435315	LPERR06G19850.2-LPERR06G18710.1	0.283851	LPERR04G07150.1-LPERR04G12960.1	0.529892	LPERR12G14400.1-LPERR12G11000.1	0.047629	LPERR03G00600.1-LPERR03G15650.1	0.0601397		Os01t0149600-01-Os10t0480900-00	0.277854	Os12t0220833-00-Os02t0142875-00	0.30671	Os02t0445700-01-Os03t0187500-01	0.56015
Bradi2g24430.3.p-Bradi2g58610.1.p	0.625604	Bradi4g09755.1.p-Bradi5g01283.1.p	0.482153	Bradi2g44286.1.p-Bradi3g06745.1.p	0.178329	Bradi3g60127.2.p-Bradi5g03065.1.p	0.405035	Bradi2g52370.1.p-Bradi3g10290.1.p	0.337504		Zm00001eb106230_T001-Zm00001eb201420_T001	0.332378	-		-		Zm00001eb263700_T001-Zm00001eb345650_T001	0.603038	Zm00001eb037620_T001-Zm00001eb168850_T001	0.0792363		TVU27256-TVU40243	0.198556	TVU10060-TVU29683	0.542318	TVU12047-TVU43869	0.21125	TVU47726-TVU30939	0.182582	TVU11807-TVU40986	0.195308		LPERR01G04500.1-LPERR12G12700.1	0.187833	LPERR06G19860.1-LPERR06G18720.1	0.5811	LPERR04G07160.1-LPERR04G12970.1	0.434033	LPERR12G14410.2-LPERR12G11010.1	0.0337327	LPERR03G00610.1-LPERR03G15660.1	0.0931348		Os01t0149700-00-Os10t0481000-00	0.186988	Os12t0220866-00-Os02t0142950-00	0.164808	Os02t0446100-01-Os03t0187525-00	0.221775
Bradi2g24435.1.p-Bradi2g58616.1.p	0.668551	Bradi4g09760.1.p-Bradi5g01286.1.p	0.611588	Bradi2g44290.1.p-Bradi3g06750.1.p	0.21246	Bradi3g60140.1.p-Bradi5g03070.1.p	0.629944	Bradi2g52375.1.p-Bradi3g10295.1.p	0.696874		Zm00001eb106240_T001-Zm00001eb201430_T002	0.263148	-		-		Zm00001eb263710_T001-Zm00001eb345660_T001	0.132881	Zm00001eb037640_T001-Zm00001eb168870_T001	0.143291		TVU27257-TVU40246	0.459408	TVU10055-TVU29695	0.214491	TVU12039-TVU43873	0.527044	TVU47731-TVU30943	0.404461	TVU11805-TVU40992	0.177682		LPERR01G04510.1-LPERR12G12710.1	0.403885	LPERR06G19870.1-LPERR06G18730.1	0.403767	LPERR04G07170.1-LPERR04G12980.1	0.231451	LPERR12G14420.1-LPERR12G11020.1	0.0628846	LPERR03G00620.1-LPERR03G15670.1	0.0213878		Os01t0149750-00-Os10t0481100-01	0.362795	Os12t0221400-01-Os02t0143100-01	0.284691	Os02t0448000-00-Os03t0187550-01	0.151664
Bradi2g24440.1.p-Bradi2g58622.3.p	0.202108	Bradi4g09765.1.p-Bradi5g01299.1.p	0.433129	Bradi2g44300.1.p-Bradi3g06757.2.p	0.287212	Bradi3g60150.1.p-Bradi5g03075.1.p	0.487709	Bradi2g52380.1.p-Bradi3g10300.1.p	0.455699		Zm00001eb106250_T002-Zm00001eb201440_T001	0.10666	-		-		Zm00001eb263720_T001-Zm00001eb345670_T001	0.336609	Zm00001eb037660_T001-Zm00001eb168880_T001	0.151858		TVU27260-TVU40252	0.47265	TVU10056-TVU29696	0.444272	TVU12043-TVU43867	0.0945297	TVU47734-TVU30941	0.26831	TVU11803-TVU40994	0.719142		LPERR01G04520.1-LPERR12G12720.1	0.737748	LPERR06G19880.1-LPERR06G18740.1	0.398446	LPERR04G07180.1-LPERR04G12990.1	0.216648	LPERR12G14430.1-LPERR12G11030.2	0.27955	LPERR03G00630.2-LPERR03G15680.1	0.119799		Os01t0149800-01-Os10t0481150-00	0.294193	Os12t0221600-01-Os02t0143200-01	0.627812	Os02t0448400-01-Os03t0187600-01	0.557466
Bradi2g24446.1.p-Bradi2g58626.1.p	0.259226	Bradi4g09770.1.p-Bradi5g01310.2.p	0.364205	Bradi2g44320.1.p-Bradi3g06770.1.p	0.195262	Bradi3g60156.1.p-Bradi5g03081.1.p	0.44009	Bradi2g52385.2.p-Bradi3g10310.1.p	0.126231		Zm00001eb106270_T001-Zm00001eb201450_T002	0.182226	-		-		Zm00001eb263730_T001-Zm00001eb345680_T001	0.727778	Zm00001eb037670_T002-Zm00001eb168890_T001	0.108369		TVU27258-TVU40251	0.454399	TVU10059-TVU29701	0.343549	TVU12046-TVU43877	0.40329	TVU47738-TVU30944	0.553858	TVU11808-TVU40993	0.669369		LPERR01G04530.2-LPERR12G12730.1	0.41548	LPERR06G19890.1-LPERR06G18750.1	0.578035	LPERR04G07190.1-LPERR04G13000.1	0.506514	LPERR12G14440.1-LPERR12G11040.1	0.0238461	LPERR03G00640.2-LPERR03G15690.1	0.094651		Os01t0149900-01-Os10t0481200-00	0.425706	Os12t0221700-00-Os02t0143300-00	0.409866	Os02t0448500-00-Os03t0187700-01	0.252838
Bradi2g24450.1.p-Bradi2g58630.2.p	0.325417	Bradi4g09776.1.p-Bradi5g01317.2.p	0.667072	Bradi2g44330.1.p-Bradi3g06780.4.p	0.194183	Bradi3g60160.1.p-Bradi5g03086.1.p	0.360614	Bradi2g52390.1.p-Bradi3g10320.3.p	0.0482392		Zm00001eb106290_T001-Zm00001eb201460_T001	0.26085	-		-		Zm00001eb263740_T001-Zm00001eb345700_T001	0.182177	Zm00001eb037680_T001-Zm00001eb168900_T001	0.230449		TVU27259-TVU40249	0.431702	TVU10053-TVU29705	0.0911769	TVU12052-TVU43875	0.486547	TVU47739-TVU30936	0.168636	TVU11802-TVU40991	0.629559		LPERR01G04540.1-LPERR12G12740.1	0.178825	-		LPERR04G07200.1-LPERR04G13010.1	0.53609	LPERR12G14450.1-LPERR12G11050.1	0.0856364	LPERR03G00650.1-LPERR03G15700.1	0.217264		Os01t0150000-02-Os10t0481300-01	0.252505	Os12t0222300-01-Os02t0143400-00	0.617009	Os02t0448600-01-Os03t0187800-01	0.520599
Bradi2g24460.1.p-Bradi2g58640.1.p	0.266562	Bradi4g09782.1.p-Bradi5g01327.2.p	0.426964	Bradi2g44340.7.p-Bradi3g06790.1.p	0.198977	Bradi3g60170.1.p-Bradi5g03090.2.p	0.395183	Bradi2g52400.1.p-Bradi3g10325.1.p	0.199256		Zm00001eb106300_T001-Zm00001eb201480_T001	0.473513	-		-		Zm00001eb263750_T001-Zm00001eb345710_T001	0.492935	Zm00001eb037690_T001-Zm00001eb168910_T001	0.30732		TVU27250-TVU40248	0.435095	TVU10073-TVU29700	0.631171	TVU12056-TVU43868	0.748289	TVU47737-TVU30935	0.427664	TVU11806-TVU40995	0.680023		LPERR01G04550.1-LPERR12G12750.1	0.297386	-		LPERR04G07210.1-LPERR04G13020.1	0.586862	LPERR12G14460.1-LPERR12G11060.1	0.581112	LPERR03G00660.1-LPERR03G15710.1	0.261549		Os01t0150100-01-Os10t0481400-02	0.251887	Os12t0222650-01-Os02t0143350-00	0.33795	Os02t0450000-01-Os03t0188100-02	0.599114
Bradi2g24490.1.p-Bradi2g58650.1.p	0.208402	Bradi4g09788.2.p-Bradi5g01340.1.p	0.166885	Bradi2g44350.1.p-Bradi3g06800.1.p	0.478178	Bradi3g60180.3.p-Bradi5g03100.1.p	0.161627	Bradi2g52405.1.p-Bradi3g10330.2.p	0.131911		Zm00001eb106310_T001-Zm00001eb201500_T001	0.491289	-		-		Zm00001eb263760_T001-Zm00001eb345720_T001	0.102181	Zm00001eb037700_T001-Zm00001eb168920_T002	0.147842		TVU27269-TVU40247	0.355903	TVU10072-TVU29708	0.198035	TVU12050-TVU43871	0.60065	TVU47730-TVU30940	0.247088	TVU11804-TVU40997	0.149216		LPERR01G04560.1-LPERR12G12760.1	0.184683	-		LPERR04G07220.1-LPERR04G13030.1	0.344205	LPERR12G14470.1-LPERR12G11070.1	0.193451	LPERR03G00670.1-LPERR03G15720.1	0.0878365		Os01t0150200-01-Os10t0481450-01	0.25911	Os12t0222800-00-Os02t0144200-00	0.324867	Os02t0451501-00-Os03t0188200-01	0.576599
Bradi2g24640.1.p-Bradi2g58660.1.p	0.450235	Bradi4g09794.1.p-Bradi5g01350.1.p	0.487981	Bradi2g44355.1.p-Bradi3g06807.1.p	0.273417	Bradi3g60190.1.p-Bradi5g03110.1.p	0.0968568	Bradi2g52410.1.p-Bradi3g10336.1.p	0.468761		Zm00001eb106320_T001-Zm00001eb201510_T001	0.516048	-		-		Zm00001eb263780_T001-Zm00001eb345730_T001	0.518952	Zm00001eb037710_T002-Zm00001eb168930_T001	0.0743496		TVU27266-TVU40244	0.397779	TVU10063-TVU29698	0.262421	TVU12051-TVU43879	0.497077	TVU47735-TVU30942	0.459328	TVU11801-TVU41003	0.205013		LPERR01G04570.1-LPERR12G12770.1	0.210219	-		LPERR04G07230.1-LPERR04G13040.1	0.347151	LPERR12G14480.1-LPERR12G11080.2	0.258754	LPERR03G00680.1-LPERR03G15730.1	0.149473		Os01t0150400-00-Os10t0481500-00	0.345411	Os12t0222900-01-Os02t0144300-01	0.21542	Os02t0451900-01-Os03t0188400-01	0.36217
Bradi2g24670.2.p-Bradi2g58667.1.p	0.0419003	Bradi4g09801.1.p-Bradi5g01360.1.p	0.436242	Bradi2g44360.1.p-Bradi3g06815.1.p	0.321183	Bradi3g60200.1.p-Bradi5g03115.1.p	0.403769	Bradi2g52417.1.p-Bradi3g10342.1.p	0.32408		Zm00001eb106330_T001-Zm00001eb201520_T001	0.0963073	-		-		Zm00001eb263790_T001-Zm00001eb345740_T001	0.0858585	Zm00001eb037720_T001-Zm00001eb168940_T001	0.407002		TVU27273-TVU40245	0.0974179	TVU10067-TVU29707	0.241142	TVU12057-TVU43870	0.379782	TVU47732-TVU30946	0.185909	TVU11800-TVU40999	0.439773		LPERR01G04590.1-LPERR12G12780.1	0.610285	-		LPERR04G07250.1-LPERR04G13050.1	0.155294	LPERR12G14490.1-LPERR12G11090.1	0.327006	LPERR03G00690.1-LPERR03G15740.1	0.220963		Os01t0150500-00-Os10t0482000-01	0.204045	Os12t0223000-01-Os02t0144800-00	0.466909	Os02t0452500-01-Os03t0188500-01	0.402158
Bradi2g24680.2.p-Bradi2g58677.2.p	0.0542413	Bradi4g09810.1.p-Bradi5g01366.2.p	0.509206	Bradi2g44377.1.p-Bradi3g06817.1.p	0.224024	Bradi3g60210.1.p-Bradi5g03127.2.p	0.0933578	Bradi2g52430.1.p-Bradi3g10350.1.p	0.10035		Zm00001eb106340_T001-Zm00001eb201530_T001	0.174561	-		-		Zm00001eb263800_T001-Zm00001eb345750_T001	0.140776	Zm00001eb037730_T001-Zm00001eb168950_T001	0.22416		TVU27267-TVU40242	0.18106	TVU10068-TVU29709	0.19708	TVU12054-TVU43876	0.575412	TVU47728-TVU30938	0.648455	TVU11809-TVU41001	0.375849		LPERR01G04600.1-LPERR12G12790.1	0.343128	-		LPERR04G07260.1-LPERR04G13060.1	0.321393	LPERR12G14500.1-LPERR12G11100.1	0.327036	LPERR03G00700.1-LPERR03G15750.1	0.0825755		Os01t0150700-00-Os10t0482066-00	0.578407	Os12t0223300-01-Os02t0145000-01	0.138091	Os02t0452700-01-Os03t0188900-01	0.390294
Bradi2g24690.5.p-Bradi2g58690.1.p	0.110519	Bradi4g09811.1.p-Bradi5g01370.1.p	0.591639	Bradi2g44390.1.p-Bradi3g06820.2.p	0.456661	Bradi3g60220.2.p-Bradi5g03133.2.p	0.534659	Bradi2g52437.2.p-Bradi3g10360.1.p	0.518659		Zm00001eb106350_T001-Zm00001eb201540_T001	0.655879	-		-		Zm00001eb263830_T001-Zm00001eb345760_T001	0.177976	Zm00001eb037740_T001-Zm00001eb168970_T001	0.0840703		TVU27275-TVU40254	0.569027	TVU10071-TVU29702	0.318777	TVU12053-TVU43882	0.0949132	TVU47729-TVU30945	0.188074	TVU11814-TVU41000	0.254777		LPERR01G04610.1-LPERR12G12800.1	0.372234	-		LPERR04G07270.1-LPERR04G13070.1	0.330616	LPERR12G14510.1-LPERR12G11110.1	0.352483	LPERR03G00710.1-LPERR03G15760.1	0.107473		Os01t0150800-01-Os10t0482450-00	0.531308	Os12t0223700-01-Os02t0145200-01	0.339129	Os02t0453100-01-Os03t0189100-01	0.197028
Bradi2g24700.1.p-Bradi2g58691.1.p	0.434651	Bradi4g09812.1.p-Bradi5g01381.2.p	0.399472	Bradi2g44400.2.p-Bradi3g06830.1.p	0.624621	Bradi3g60230.1.p-Bradi5g03136.1.p	0.492791	Bradi2g52450.2.p-Bradi3g10365.1.p	0.00638804		Zm00001eb106360_T001-Zm00001eb201560_T001	0.528757	-		-		Zm00001eb263860_T001-Zm00001eb345770_T001	0.100222	Zm00001eb037750_T001-Zm00001eb168980_T001	0.370348		TVU27268-TVU40262	0.537422	TVU10070-TVU29704	0.452646	TVU12058-TVU43880	0.312151	TVU47733-TVU30937	0.411695	TVU11810-TVU41002	0.316663		LPERR01G04620.1-LPERR12G12810.1	0.193854	-		LPERR04G07280.1-LPERR04G13080.1	0.629677	LPERR12G14520.1-LPERR12G11120.1	0.246139	LPERR03G00720.1-LPERR03G15770.1	0.445214		Os01t0150900-01-Os10t0482700-00	0.159899	Os12t0224000-01-Os02t0145500-02	0.340599	Os02t0453300-01-Os03t0189300-01	0.490392
Bradi2g24710.1.p-Bradi2g58693.1.p	0.296608	Bradi4g09813.1.p-Bradi5g01389.1.p	0.415969	Bradi2g44410.1.p-Bradi3g06840.1.p	0.460486	Bradi3g60240.2.p-Bradi5g03140.2.p	0.740181	Bradi2g52455.1.p-Bradi3g10370.2.p	0.2475		Zm00001eb106370_T002-Zm00001eb201570_T001	0.679365	-		-		Zm00001eb263880_T001-Zm00001eb345780_T001	0.678938	Zm00001eb037790_T001-Zm00001eb168990_T002	0.157274		TVU27277-TVU40263	0.228431	TVU10075-TVU29706	0.149315	TVU12055-TVU43891	0.510316	TVU47727-TVU30949	0.39614	TVU11811-TVU40998	0.498645		LPERR01G04630.1-LPERR12G12820.1	0.0842143	-		LPERR04G07290.3-LPERR04G13090.1	0.776272	LPERR12G14530.1-LPERR12G11130.1	0.291933	LPERR03G00730.1-LPERR03G15780.1	0.272288		Os01t0150950-00-Os10t0482900-01	0.209499	Os12t0224400-01-Os02t0145600-01	0.266103	Os02t0453400-00-Os03t0189400-01	0.52127
Bradi2g24715.1.p-Bradi2g58697.1.p	0.262375	Bradi4g09815.1.p-Bradi5g01397.1.p	0.222624	Bradi2g44420.11.p-Bradi3g06843.1.p	0.122549	Bradi3g60250.3.p-Bradi5g03150.1.p	0.461914	Bradi2g52460.1.p-Bradi3g10380.1.p	0.156056		Zm00001eb106380_T001-Zm00001eb201580_T002	0.759745	-		-		Zm00001eb263890_T001-Zm00001eb345790_T001	0.706693	Zm00001eb037820_T001-Zm00001eb169000_T001	0.161672		TVU27274-TVU40256	0.598049	TVU10065-TVU29703	0.170255	TVU12067-TVU43884	0.641516	TVU47736-TVU30954	0.471397	TVU11812-TVU40996	0.10998		LPERR01G04640.1-LPERR12G12830.1	0.546767	-		LPERR04G07300.1-LPERR04G13100.1	0.507097	LPERR12G14540.1-LPERR12G11140.1	0.378038	LPERR03G00740.1-LPERR03G15790.1	0.139391		Os01t0151100-01-Os10t0483000-01	0.157906	Os12t0224500-01-Os02t0146400-01	0.178861	Os02t0453500-01-Os03t0189600-01	0.402609
Bradi2g24717.2.p-Bradi2g58710.1.p	0.116236	Bradi4g09817.2.p-Bradi5g01406.1.p	0.102039	Bradi2g44430.1.p-Bradi3g06847.6.p	0.074369	Bradi3g60260.1.p-Bradi5g03156.1.p	0.265433	Bradi2g52470.1.p-Bradi3g10390.1.p	0.184909		Zm00001eb106390_T001-Zm00001eb201590_T001	0.564277	-		-		Zm00001eb263900_T001-Zm00001eb345800_T001	0.375029	Zm00001eb037840_T001-Zm00001eb169010_T001	0.107994		TVU27276-TVU40257	0.407374	TVU10066-TVU29699	0.441717	TVU12064-TVU43887	0.369095	TVU47741-TVU30950	0.528309	TVU11813-TVU41005	0.11111		LPERR01G04650.1-LPERR12G12840.1	0.433466	-		LPERR04G07310.1-LPERR04G13110.1	0.255257	LPERR12G14550.1-LPERR12G11150.1	0.42842	LPERR03G00750.1-LPERR03G15800.1	0.496877		Os01t0151200-01-Os10t0483100-01	0.288187	Os12t0225100-01-Os02t0146500-01	0.300701	Os02t0453600-01-Os03t0190000-01	0.451935
Bradi2g24720.1.p-Bradi2g58720.1.p	0.471773	Bradi4g09822.1.p-Bradi5g01410.1.p	0.564455	Bradi2g44440.1.p-Bradi3g06860.1.p	0.15403	Bradi3g60270.3.p-Bradi5g03159.1.p	0.38392	Bradi2g52476.1.p-Bradi3g10397.1.p	0.100638		Zm00001eb106400_T001-Zm00001eb201600_T001	0.153318	-		-		Zm00001eb263910_T001-Zm00001eb345810_T001	0.389109	Zm00001eb037850_T001-Zm00001eb169020_T002	0.00399693		TVU27272-TVU40260	0.489626	TVU10069-TVU29697	0.411355	TVU12061-TVU43881	0.783927	TVU47746-TVU30952	0.528309	TVU11821-TVU41004	0.195316		LPERR01G04660.1-LPERR12G12850.1	0.222222	-		LPERR04G07320.2-LPERR04G13120.1	0.335677	LPERR12G14560.1-LPERR12G11160.1	0.471445	LPERR03G00760.1-LPERR03G15810.1	0.259313		Os01t0151400-01-Os10t0483400-01	0.465315	Os12t0225150-00-Os02t0146600-01	0.388619	Os02t0453800-01-Os03t0190100-01	0.680878
Bradi2g24730.3.p-Bradi2g58730.1.p	0.357663	Bradi4g09827.1.p-Bradi5g01420.1.p	0.344406	Bradi2g44450.2.p-Bradi3g06870.2.p	0.526787	Bradi3g60280.1.p-Bradi5g03162.1.p	0.106997	Bradi2g52480.2.p-Bradi3g10410.3.p	0.139376		Zm00001eb106410_T001-Zm00001eb201610_T003	0.173706	-		-		Zm00001eb263920_T001-Zm00001eb345820_T001	0.398306	Zm00001eb037860_T001-Zm00001eb169030_T001	0.0842177		TVU27270-TVU40259	0.167246	TVU10074-TVU29710	0.57838	TVU12060-TVU43885	0.441152	TVU47743-TVU30951	0.0832301	TVU11822-TVU41006	0.313492		LPERR01G04670.1-LPERR12G12860.1	0.384615	-		LPERR04G07330.1-LPERR04G13130.1	0.32236	LPERR12G14570.1-LPERR12G11170.1	0.276164	LPERR03G00770.1-LPERR03G15820.1	0.114562		Os01t0151500-00-Os10t0483500-01	0.365497	Os12t0225200-01-Os02t0146700-02	0.394831	Os02t0454300-01-Os03t0190400-01	0.493388
Bradi2g24734.1.p-Bradi2g58733.1.p	0.266925	Bradi4g09832.1.p-Bradi5g01430.1.p	0.350597	Bradi2g44460.4.p-Bradi3g06880.1.p	0.149239	Bradi3g60290.1.p-Bradi5g03168.1.p	0.422344	Bradi2g52490.1.p-Bradi3g10411.1.p	0.146115		Zm00001eb106420_T002-Zm00001eb201620_T002	0.515852	-		-		Zm00001eb263930_T001-Zm00001eb345840_T001	0.19788	Zm00001eb037870_T001-Zm00001eb169040_T001	0.104316		TVU27271-TVU40253	0.324983	TVU10064-TVU29711	0.375092	TVU12062-TVU43886	0.31051	TVU47742-TVU30947	0.182961	TVU11819-TVU41007	0.118034		LPERR01G04680.1-LPERR12G12870.1	0.196632	-		LPERR04G07340.1-LPERR04G13140.1	0.362208	LPERR12G14580.1-LPERR12G11180.1	0.556199	LPERR03G00780.1-LPERR03G15830.1	0.208864		Os01t0151600-01-Os10t0483700-00	0.107586	Os12t0225300-01-Os02t0146900-01	0.189686	Os02t0454500-01-Os03t0190300-00	0.221968
Bradi2g24737.4.p-Bradi2g58736.1.p	0.381661	Bradi4g09840.2.p-Bradi5g01440.1.p	0.544901	Bradi2g44467.1.p-Bradi3g06891.1.p	0.318636	Bradi3g60300.4.p-Bradi5g03171.1.p	0.669692	Bradi2g52500.1.p-Bradi3g10412.1.p	0.590097		Zm00001eb106430_T003-Zm00001eb201630_T001	0.542517	-		-		Zm00001eb263940_T001-Zm00001eb345850_T001	0.356192	Zm00001eb037880_T001-Zm00001eb169050_T001	0.566381		TVU27281-TVU40261	0.38775	TVU10082-TVU29718	0.160675	TVU12065-TVU43889	0.320974	TVU47744-TVU30957	0.535625	TVU11823-TVU41008	0.115571		LPERR01G04690.1-LPERR12G12880.1	0.104139	-		LPERR04G07350.1-LPERR04G13150.1	0.374431	LPERR12G14590.1-LPERR12G11190.1	0.137408	LPERR03G00790.1-LPERR03G15840.2	0.138324		Os01t0151700-01-Os10t0483800-00	0.161933	Os12t0225700-01-Os02t0147100-00	0.441236	Os02t0454700-00-Os03t0190500-01	0.346684
Bradi2g24750.2.p-Bradi2g58742.1.p	0.208829	Bradi4g09843.1.p-Bradi5g01445.2.p	0.302279	Bradi2g44480.1.p-Bradi3g06900.1.p	0.341675	Bradi3g60306.1.p-Bradi5g03174.1.p	0.201107	Bradi2g52510.1.p-Bradi3g10413.1.p	0.123613		Zm00001eb106440_T001-Zm00001eb201640_T001	0.536348	-		-		Zm00001eb263960_T001-Zm00001eb345880_T003	0.162469	Zm00001eb037890_T004-Zm00001eb169070_T001	0.295199		TVU27288-TVU40258	0.378417	TVU10081-TVU29717	0.308647	TVU12063-TVU43888	0.537269	TVU47740-TVU30948	0.285068	TVU11815-TVU41011	0.157268		LPERR01G04700.1-LPERR12G12890.1	0.502107	-		LPERR04G07360.1-LPERR04G13160.1	0.52332	LPERR12G14600.1-LPERR12G11200.1	0.074624	LPERR03G00800.1-LPERR03G15850.1	0.447507		Os01t0151750-00-Os10t0483900-01	0.156747	Os12t0225900-01-Os02t0147200-01	0.379466	Os02t0454950-00-Os03t0190800-01	0.445071
Bradi2g24764.2.p-Bradi2g58750.1.p	0.523495	Bradi4g09846.1.p-Bradi5g01450.1.p	0.331372	Bradi2g44490.1.p-Bradi3g06910.1.p	0.474676	Bradi3g60311.1.p-Bradi5g03180.1.p	0.173978	Bradi2g52520.3.p-Bradi3g10414.1.p	0.223674		Zm00001eb106450_T001-Zm00001eb201650_T001	0.449825	-		-		Zm00001eb263970_T001-Zm00001eb345890_T001	0.397319	Zm00001eb037900_T001-Zm00001eb169080_T001	0.153507		TVU27285-TVU40255	0.671823	TVU10080-TVU29716	0.151814	TVU12059-TVU43892	0.144478	TVU47748-TVU30955	0.260808	TVU11817-TVU41010	0.162619		LPERR01G04710.1-LPERR12G12900.2	0.313859	-		LPERR04G07370.1-LPERR04G13170.2	0.168261	LPERR12G14610.1-LPERR12G11210.1	0.276286	LPERR03G00810.1-LPERR03G15870.1	0.127716		Os01t0151900-01-Os10t0484300-01	0.250892	Os12t0226400-00-Os02t0147300-01	0.270022	Os02t0455400-00-Os03t0190900-01	0.5843
Bradi2g24780.2.p-Bradi2g58760.1.p	0.425756	Bradi4g09850.1.p-Bradi5g01457.1.p	0.458073	Bradi2g44500.3.p-Bradi3g06911.2.p	0.279457	Bradi3g60316.1.p-Bradi5g03190.1.p	0.324628	Bradi2g52525.1.p-Bradi3g10416.1.p	0.313959		Zm00001eb106460_T001-Zm00001eb201670_T001	0.389544	-		-		Zm00001eb263980_T001-Zm00001eb345900_T001	0.336841	Zm00001eb037910_T001-Zm00001eb169090_T001	0.177362		TVU27291-TVU40266	0.661644	TVU10083-TVU29715	0.470111	TVU12066-TVU43883	0.313663	TVU47747-TVU30956	0.341173	TVU11816-TVU41012	0.531538		LPERR01G04730.2-LPERR12G12910.1	0.298478	-		LPERR04G07380.1-LPERR04G13180.1	0.664816	LPERR12G14620.1-LPERR12G11220.1	0.487568	LPERR03G00820.1-LPERR03G15880.2	0.26073		Os01t0152000-01-Os10t0484400-02	0.0811505	Os12t0226500-00-Os02t0147500-00	0.514011	Os02t0455800-01-Os03t0191000-01	0.21105
Bradi2g24790.1.p-Bradi2g58770.1.p	0.43323	Bradi4g09860.1.p-Bradi5g01462.5.p	0.533942	Bradi2g44510.3.p-Bradi3g06912.2.p	0.254442	Bradi3g60320.5.p-Bradi5g03201.1.p	0.428319	Bradi2g52530.2.p-Bradi3g10422.2.p	0.354564		Zm00001eb106470_T002-Zm00001eb201680_T003	0.363816	-		-		Zm00001eb264000_T001-Zm00001eb345910_T001	0.561328	Zm00001eb037930_T001-Zm00001eb169100_T001	0.150678		TVU27282-TVU40267	0.343247	TVU10086-TVU29714	0.293498	TVU12073-TVU43890	0.364872	TVU47745-TVU30953	0.0849439	TVU11818-TVU41009	0.366688		LPERR01G04740.1-LPERR12G12920.1	0.291463	-		LPERR04G07390.1-LPERR04G13190.2	0.337858	LPERR12G14630.1-LPERR12G11230.1	0.128762	LPERR03G00830.1-LPERR03G15890.1	0.192603		Os01t0152050-00-Os10t0484700-01	0.118585	Os12t0226700-01-Os02t0147600-01	0.242698	Os02t0455900-00-Os03t0191100-01	0.0552418
Bradi2g24795.1.p-Bradi2g58780.4.p	0.489309	Bradi4g09863.1.p-Bradi5g01466.1.p	0.231971	Bradi2g44515.1.p-Bradi3g06914.1.p	0.563601	Bradi3g60330.1.p-Bradi5g03211.3.p	0.260987	Bradi2g52540.3.p-Bradi3g10430.1.p	0.226996		Zm00001eb106480_T001-Zm00001eb201700_T001	0.330897	-		-		Zm00001eb264010_T001-Zm00001eb345920_T001	0.48585	Zm00001eb037920_T001-Zm00001eb169110_T001	0.271762		TVU27290-TVU40264	0.24949	TVU10077-TVU29713	0.350113	TVU12074-TVU43896	0.513407	TVU47752-TVU30958	0.0681512	TVU11820-TVU41016	0.189145		LPERR01G04750.1-LPERR12G12930.1	0.0691095	-		LPERR04G07400.1-LPERR04G13200.1	0.228589	LPERR12G14640.1-LPERR12G11240.1	0.251295	LPERR03G00840.1-LPERR03G15900.1	0.225625		Os01t0152100-00-Os10t0484800-01	0.438157	Os12t0226900-01-Os02t0147700-01	0.226862	Os02t0456000-01-Os03t0191200-01	0.3538
Bradi2g24800.1.p-Bradi2g58790.1.p	0.441062	Bradi4g09866.1.p-Bradi5g01470.2.p	0.483455	Bradi2g44520.1.p-Bradi3g06915.1.p	0.550781	Bradi3g60337.1.p-Bradi5g03214.1.p	0.577029	Bradi2g52560.1.p-Bradi3g10437.2.p	0.361317		Zm00001eb106490_T001-Zm00001eb201710_T002	0.456534	-		-		Zm00001eb264020_T001-Zm00001eb345940_T001	0.261407	Zm00001eb037940_T002-Zm00001eb169120_T002	0.410542		TVU27278-TVU40270	0.41037	TVU10088-TVU29712	0.260009	TVU12072-TVU43898	0.480782	TVU47756-TVU30960	0.0681512	TVU11835-TVU41017	0.122872		LPERR01G04760.1-LPERR12G12940.1	0.68014	-		LPERR04G07410.2-LPERR04G13210.1	0.373815	LPERR12G14650.1-LPERR12G11250.1	0.386862	LPERR03G00850.1-LPERR03G15910.1	0.200703		Os01t0152200-00-Os10t0484900-00	1.6387	Os12t0227050-00-Os02t0147800-02	0.365825	Os02t0456100-01-Os03t0191400-01	0.195496
Bradi2g24806.1.p-Bradi2g58800.1.p	0.453773	Bradi4g09869.2.p-Bradi5g01480.1.p	0.462248	Bradi2g44530.1.p-Bradi3g06916.2.p	0.187345	Bradi3g60344.1.p-Bradi5g03217.1.p	0.745988	Bradi2g52566.1.p-Bradi3g10450.4.p	0.0766722		Zm00001eb106500_T005-Zm00001eb201720_T002	0.52716	-		-		Zm00001eb264030_T001-Zm00001eb345950_T001	0.203739	Zm00001eb037950_T001-Zm00001eb169130_T001	0.142171		TVU27287-TVU40265	0.458119	TVU10084-TVU29724	0.434884	TVU12071-TVU43899	0.329345	TVU47751-TVU30962	0.393611	TVU11826-TVU41015	0.331162		LPERR01G04770.1-LPERR12G12950.1	0.565837	-		LPERR04G07420.1-LPERR04G13220.2	0.577305	LPERR12G14660.1-LPERR12G11260.1	0.179224	LPERR03G00860.1-LPERR03G15920.1	0.123094		Os01t0152300-00-Os10t0485000-01	0.129808	Os12t0227400-01-Os02t0148000-01	0.271144	Os02t0456500-01-Os03t0191700-01	0.515076
Bradi2g24810.1.p-Bradi2g58801.1.p	0.20392	Bradi4g09872.1.p-Bradi5g01482.1.p	0.351217	Bradi2g44540.1.p-Bradi3g06917.1.p	0.446941	Bradi3g60352.1.p-Bradi5g03220.1.p	0.55198	Bradi2g52570.1.p-Bradi3g10460.1.p	0.252891		Zm00001eb106510_T001-Zm00001eb201730_T001	0.592823	-		-		Zm00001eb264040_T001-Zm00001eb345960_T001	0.604413	Zm00001eb037960_T001-Zm00001eb169140_T001	0.241171		TVU27283-TVU40269	0.390425	TVU10076-TVU29726	0.457167	TVU12080-TVU43906	0.39854	TVU47749-TVU30961	0.479522	TVU11825-TVU41018	0.631225		LPERR01G04780.2-LPERR12G12960.1	0.180379	-		LPERR04G07430.1-LPERR04G13230.1	0.35222	LPERR12G14680.1-LPERR12G11270.1	0.232499	LPERR03G00870.1-LPERR03G15930.1	0.0409016		Os01t0152500-00-Os10t0485100-01	0.139769	Os12t0227500-00-Os02t0148100-01	0.441303	Os02t0456800-01-Os03t0191800-00	0.237669
Bradi2g24820.1.p-Bradi2g58803.1.p	0.0938883	Bradi4g09875.1.p-Bradi5g01485.1.p	0.378443	Bradi2g44550.1.p-Bradi3g06922.2.p	0.415803	Bradi3g60360.1.p-Bradi5g03227.1.p	0.395766	Bradi2g52580.1.p-Bradi3g10470.1.p	0.568742		Zm00001eb106520_T001-Zm00001eb201740_T001	0.243348	-		-		Zm00001eb264050_T001-Zm00001eb345970_T003	0.654816	Zm00001eb037970_T002-Zm00001eb169150_T001	0.369986		TVU27286-TVU40268	0.367109	TVU10078-TVU29720	0.455698	TVU12069-TVU43902	0.268074	TVU47750-TVU30963	0.427989	TVU11824-TVU41013	0.102837		LPERR01G04790.1-LPERR12G12970.1	0.426901	-		LPERR04G07440.1-LPERR04G13240.1	0.293047	LPERR12G14690.1-LPERR12G11280.1	0.434402	LPERR03G00880.1-LPERR03G15940.1	0.160886		Os01t0152600-00-Os10t0485300-01	0.163996	Os12t0227766-00-Os02t0148300-01	0.36044	Os02t0457100-00-Os03t0191850-01	0.400979
Bradi2g24825.1.p-Bradi2g58806.1.p	0.214739	Bradi4g09880.1.p-Bradi5g01487.1.p	0.442708	Bradi2g44600.1.p-Bradi3g06930.1.p	0.365725	Bradi3g60370.1.p-Bradi5g03240.1.p	0.465342	Bradi2g52586.1.p-Bradi3g10480.1.p	0.157713		Zm00001eb106530_T001-Zm00001eb201750_T002	0.252592	-		-		Zm00001eb264060_T001-Zm00001eb345980_T001	0.319694	Zm00001eb037980_T003-Zm00001eb169160_T001	0.61582		TVU27284-TVU40272	0.229276	TVU10079-TVU29723	0.244311	TVU12079-TVU43909	0.397294	TVU47757-TVU30959	0.037914	TVU11828-TVU41014	0.0948287		LPERR01G04800.1-LPERR12G12980.1	0.127852	-		LPERR04G07450.1-LPERR04G13250.1	0.543298	LPERR12G14700.1-LPERR12G11290.1	0.274819	LPERR03G00890.1-LPERR03G15950.1	0.364561		Os01t0152687-00-Os10t0485400-01	0.731231	Os12t0228032-00-Os02t0148400-01	0.294294	Os02t0457175-00-Os03t0191900-01	0.298918
Bradi2g24831.1.p-Bradi2g58810.1.p	0.269819	Bradi4g09886.2.p-Bradi5g01490.1.p	0.282692	Bradi2g44700.1.p-Bradi3g06940.1.p	0.39866	Bradi3g60378.1.p-Bradi5g03242.1.p	0.604263	Bradi2g52590.3.p-Bradi3g10482.1.p	0.428139		Zm00001eb106550_T001-Zm00001eb201760_T001	0.378721	-		-		Zm00001eb264080_T002-Zm00001eb345990_T001	0.248565	Zm00001eb037990_T001-Zm00001eb169170_T001	0.477171		TVU27280-TVU40273	0.144216	TVU10085-TVU29721	0.586591	TVU12081-TVU43897	0.444652	TVU47755-TVU30967	0.450822	TVU11829-TVU41023	0.0633325		LPERR01G04810.1-LPERR12G12990.1	0.0959128	-		LPERR04G07460.1-LPERR04G13260.1	0.292434	LPERR12G14710.1-LPERR12G11300.1	0.599312	LPERR03G00900.1-LPERR03G15960.1	0.0349041		Os01t0152700-01-Os10t0485500-01	0.336729	Os12t0228300-01-Os02t0148500-01	0.390064	Os02t0457250-00-Os03t0192000-01	0.423413
Bradi2g24840.1.p-Bradi2g58820.1.p	0.447385	Bradi4g09892.1.p-Bradi5g01518.4.p	0.579415	Bradi2g44750.1.p-Bradi3g06950.3.p	0.327393	Bradi3g60384.1.p-Bradi5g03244.1.p	0.200784	Bradi2g52600.2.p-Bradi3g10485.1.p	0.196933		Zm00001eb106560_T001-Zm00001eb201770_T001	0.394072	-		-		Zm00001eb264090_T001-Zm00001eb346000_T001	0.16394	Zm00001eb038000_T003-Zm00001eb169180_T002	0.756518		TVU27289-TVU40274	0.497436	TVU10087-TVU29719	0.61574	TVU12076-TVU43908	0.735992	TVU47754-TVU30966	0.636145	TVU11832-TVU41021	0.062863		LPERR01G04820.1-LPERR12G13000.2	0.12909	-		LPERR04G07470.1-LPERR04G13270.1	0.344979	LPERR12G14720.1-LPERR12G11310.1	0.359864	LPERR03G00910.1-LPERR03G15970.1	0.327863		Os01t0152800-01-Os10t0485600-01	0.254096	Os12t0228325-00-Os02t0148600-01	0.0087147	Os02t0457300-00-Os03t0192100-02	0.142163
Bradi2g24850.1.p-Bradi2g58830.1.p	0.350874	Bradi4g09900.1.p-Bradi5g01546.1.p	0.509604	Bradi2g44760.1.p-Bradi3g06957.3.p	0.422635	Bradi3g60391.1.p-Bradi5g03246.1.p	0.285279	Bradi2g52610.1.p-Bradi3g10487.1.p	0.42704		Zm00001eb106570_T001-Zm00001eb201780_T001	0.532073	-		-		Zm00001eb264100_T001-Zm00001eb346010_T001	0.565812	Zm00001eb038010_T001-Zm00001eb169190_T001	0.579309		TVU27279-TVU40275	0.497193	TVU10089-TVU29727	0.0631994	TVU12068-TVU43893	0.490078	TVU47753-TVU30965	0.108142	TVU11830-TVU41020	0.453982		LPERR01G04830.1-LPERR12G13010.1	0.0955094	-		LPERR04G07480.1-LPERR04G13280.1	0.230628	LPERR12G14730.1-LPERR12G11320.1	0.438657	LPERR03G00920.1-LPERR03G15980.1	0.0842361		Os01t0152850-00-Os10t0485800-01	0.66449	Os12t0228350-00-Os02t0148700-01	0.239844	Os02t0457325-00-Os03t0192300-00	0.0780306
Bradi2g24860.7.p-Bradi2g58835.1.p	0.359036	Bradi4g09910.1.p-Bradi5g01574.1.p	0.235981	Bradi2g44770.1.p-Bradi3g06970.1.p	0.173652	Bradi3g60400.6.p-Bradi5g03252.1.p	0.452825	Bradi2g52620.1.p-Bradi3g10490.1.p	0.246478		Zm00001eb106580_T001-Zm00001eb201790_T001	0.395475	-		-		Zm00001eb264110_T002-Zm00001eb346020_T001	0.296475	Zm00001eb038020_T001-Zm00001eb169200_T002	0.130376		TVU27297-TVU40271	0.596815	TVU10090-TVU29725	0.174763	TVU12075-TVU43907	0.412409	TVU47764-TVU30971	0.146316	TVU11831-TVU41026	0.106101		LPERR01G04840.1-LPERR12G13020.1	0.0740132	-		LPERR04G07490.1-LPERR04G13290.1	0.41173	LPERR12G14740.1-LPERR12G11330.1	0.340255	LPERR03G00930.1-LPERR03G15990.2	0.279429		Os01t0152900-00-Os10t0486000-01	0.258171	Os12t0228400-01-Os02t0149500-01	0.656282	Os02t0457500-01-Os03t0192400-01	0.149194
Bradi2g24863.1.p-Bradi2g58840.1.p	0.132502	Bradi4g09920.1.p-Bradi5g01602.1.p	0.191854	Bradi2g44785.2.p-Bradi3g06980.5.p	0.261079	Bradi3g60407.2.p-Bradi5g03258.1.p	0.185952	Bradi2g52630.2.p-Bradi3g10500.1.p	0.113423		Zm00001eb106590_T001-Zm00001eb201800_T001	0.39556	-		-		Zm00001eb264130_T004-Zm00001eb346030_T002	0.411557	Zm00001eb038030_T001-Zm00001eb169210_T002	0.153661		TVU27296-TVU40279	0.520346	TVU10091-TVU29722	0.273501	TVU12070-TVU43900	0.653214	TVU47762-TVU30970	0.493294	TVU11827-TVU41027	0.336322		LPERR01G04850.1-LPERR12G13030.1	0.154204	-		LPERR04G07500.1-LPERR04G13300.1	0.58491	LPERR12G14750.1-LPERR12G11350.1	0.342748	LPERR03G00940.1-LPERR03G16000.1	0.699901		Os01t0152950-00-Os10t0486100-00	0.309605	Os12t0228450-00-Os02t0149600-01	0.598162	Os02t0457600-01-Os03t0192500-01	0.052202
Bradi2g24866.1.p-Bradi2g58850.1.p	0.721956	Bradi4g09930.1.p-Bradi5g01616.1.p	0.643129	Bradi2g44800.1.p-Bradi3g06990.1.p	0.0757201	Bradi3g60420.1.p-Bradi5g03261.1.p	0.373943	Bradi2g52640.1.p-Bradi3g10510.2.p	0.469888		Zm00001eb106600_T001-Zm00001eb201810_T005	0.506094	-		-		Zm00001eb264140_T001-Zm00001eb346040_T001	0.550298	Zm00001eb038040_T004-Zm00001eb169220_T001	0.171851		TVU27298-TVU40282	0.0632721	TVU10097-TVU29729	0.170831	TVU12077-TVU43894	0.381407	TVU47759-TVU30964	0.129423	TVU11833-TVU41022	0.687211		LPERR01G04860.1-LPERR12G13040.1	0.0856159	-		LPERR04G07510.1-LPERR04G13310.1	0.460039	LPERR12G14760.1-LPERR12G11360.1	0.404143	LPERR03G00950.1-LPERR03G16010.1	0.119228		Os01t0152951-00-Os10t0486200-00	0.204556	Os12t0228500-01-Os02t0149700-01	0.453612	Os02t0458100-01-Os03t0192550-01	0.0390015
Bradi2g24870.1.p-Bradi2g58860.1.p	0.0412073	Bradi4g09933.1.p-Bradi5g01630.2.p	0.392352	Bradi2g44810.2.p-Bradi3g07000.2.p	0.601119	Bradi3g60430.1.p-Bradi5g03264.1.p	0.118137	Bradi2g52650.2.p-Bradi3g10520.1.p	0.0760153		Zm00001eb106610_T001-Zm00001eb201820_T001	0.486244	-		-		Zm00001eb264150_T001-Zm00001eb346050_T001	0.372489	Zm00001eb038060_T001-Zm00001eb169230_T001	0.245897		TVU27295-TVU40280	0.366974	TVU10094-TVU29730	0.194087	TVU12078-TVU43904	0.238206	TVU47761-TVU30969	0.350218	TVU11834-TVU41025	0.565683		LPERR01G04870.1-LPERR12G13050.1	0.0775103	-		LPERR04G07520.1-LPERR04G13320.1	0.450758	LPERR12G14770.1-LPERR12G11370.1	0.678774	LPERR03G00960.1-LPERR03G16020.1	0.13074		Os01t0153000-00-Os10t0486300-00	0.220415	Os12t0228650-00-Os02t0149750-00	0.584414	Os02t0458900-00-Os03t0192600-02	0.0297397
Bradi2g24880.1.p-Bradi2g58870.3.p	0.038674	Bradi4g09936.1.p-Bradi5g01686.1.p	0.399659	Bradi2g44820.1.p-Bradi3g07005.1.p	0.592368	Bradi3g60440.3.p-Bradi5g03267.1.p	0.664269	Bradi2g52655.1.p-Bradi3g10525.2.p	0.548493		Zm00001eb106620_T001-Zm00001eb201830_T001	0.644209	-		-		Zm00001eb264160_T001-Zm00001eb346060_T001	0.391919	Zm00001eb038070_T001-Zm00001eb169240_T001	0.142599		TVU27299-TVU40276	0.149211	TVU10092-TVU29732	0.330748	TVU12088-TVU43905	0.659671	TVU47766-TVU30968	0.385658	TVU11838-TVU41024	0.613558		LPERR01G04880.1-LPERR12G13060.4	0.291072	-		LPERR04G07530.1-LPERR04G13330.1	0.3283	LPERR12G14780.1-LPERR12G11390.1	0.395037	LPERR03G00970.1-LPERR03G16030.1	0.479044		Os01t0153050-00-Os10t0486600-01	0.501299	Os12t0228700-00-Os02t0149800-01	0.356553	Os02t0458950-00-Os03t0192633-00	0.0270378
Bradi2g24891.1.p-Bradi2g58878.1.p	0.319169	Bradi4g09940.2.p-Bradi5g01720.1.p	0.368563	Bradi2g44830.1.p-Bradi3g07010.1.p	0.623562	Bradi3g60444.1.p-Bradi5g03270.1.p	0.535074	Bradi2g52660.1.p-Bradi3g10530.1.p	0.285636		Zm00001eb106630_T003-Zm00001eb201840_T001	0.623632	-		-		Zm00001eb264170_T002-Zm00001eb346080_T001	0.716186	Zm00001eb038090_T001-Zm00001eb169250_T001	0.128511		TVU27301-TVU40281	0.0859596	TVU10093-TVU29728	0.292968	TVU12090-TVU43901	0.296906	TVU47765-TVU30973	0.148713	TVU11839-TVU41019	0.289189		LPERR01G04890.1-LPERR12G13070.1	0.322277	-		LPERR04G07540.1-LPERR04G13340.1	0.347602	LPERR12G14790.1-LPERR12G11400.1	0.603797	LPERR03G00980.1-LPERR03G16040.1	0.156411		Os01t0153100-00-Os10t0486900-01	0.123828	Os12t0228800-01-Os02t0149900-00	0.659685	Os02t0459001-00-Os03t0192700-01	0.0519224
Bradi2g24896.1.p-Bradi2g58882.1.p	0.158088	Bradi4g09943.1.p-Bradi5g01725.1.p	0.570493	Bradi2g44840.1.p-Bradi3g07020.1.p	0.485411	Bradi3g60446.3.p-Bradi5g03275.1.p	0.190346	Bradi2g52670.1.p-Bradi3g10540.2.p	0.393095		Zm00001eb106640_T001-Zm00001eb201850_T001	0.232361	-		-		Zm00001eb264190_T004-Zm00001eb346090_T001	0.0808094	Zm00001eb038100_T001-Zm00001eb169260_T001	0.238938		TVU27294-TVU40277	0.361853	TVU10095-TVU29731	0.370122	TVU12082-TVU43903	0.237969	TVU47760-TVU30975	0.543149	TVU11836-TVU41031	0.247365		LPERR01G04900.4-LPERR12G13080.1	0.293554	-		LPERR04G07550.1-LPERR04G13350.1	0.412369	LPERR12G14800.1-LPERR12G11410.1	0.547252	LPERR03G00990.1-LPERR03G16050.1	0.327158		Os01t0153150-01-Os10t0486916-00	0.476605	Os12t0228900-01-Os02t0150000-00	0.237026	Os02t0459150-00-Os03t0192750-00	0.0511975
Bradi2g24901.1.p-Bradi2g58887.2.p	0.515626	Bradi4g09946.1.p-Bradi5g01730.1.p	0.292807	Bradi2g44843.2.p-Bradi3g07031.1.p	0.569636	Bradi3g60453.2.p-Bradi5g03280.1.p	0.273978	Bradi2g52675.1.p-Bradi3g10550.1.p	0.342607		Zm00001eb106650_T001-Zm00001eb201870_T001	0.588632	-		-		Zm00001eb264200_T001-Zm00001eb346100_T001	0.506027	Zm00001eb038110_T003-Zm00001eb169270_T001	0.212743		TVU27303-TVU40278	0.286845	TVU10096-TVU29734	0.346148	TVU12083-TVU43895	0.366668	TVU47758-TVU30972	0.325274	TVU11837-TVU41030	0.0407581		LPERR01G04910.1-LPERR12G13090.1	0.2541	-		LPERR04G07560.1-LPERR04G13360.1	0.198284	LPERR12G14810.1-LPERR12G11420.1	0.248544	LPERR03G01000.1-LPERR03G16060.1	0.609874		Os01t0153200-00-Os10t0486932-00	0.730353	Os12t0229100-01-Os02t0150100-02	0.190865	Os02t0459300-00-Os03t0192800-01	0.174663
Bradi2g24905.1.p-Bradi2g58900.2.p	0.785946	Bradi4g09948.1.p-Bradi5g01737.3.p	0.290928	Bradi2g44846.1.p-Bradi3g07040.3.p	0.383277	Bradi3g60456.1.p-Bradi5g03283.1.p	0.189402	Bradi2g52680.2.p-Bradi3g10560.1.p	0.213046		Zm00001eb106660_T002-Zm00001eb201880_T002	0.5507	-		-		Zm00001eb264210_T001-Zm00001eb346110_T001	0.380992	Zm00001eb038130_T001-Zm00001eb169280_T001	0.233327		TVU27306-TVU40285	0.424956	TVU10107-TVU29735	0.546936	TVU12086-TVU43916	0.368295	TVU47763-TVU30974	0.335635	TVU11844-TVU41029	0.0628122		LPERR01G04920.1-LPERR12G13100.1	0.191026	-		LPERR04G07570.1-LPERR04G13370.1	0.541119	LPERR12G14820.1-LPERR12G11430.1	0.124195	LPERR03G01010.1-LPERR03G16070.1	0.254173		Os01t0153250-00-Os10t0487200-00	0.457635	Os12t0229600-00-Os02t0150200-01	0.238271	Os02t0459400-01-Os03t0192900-01	0.38289
Bradi2g24910.2.p-Bradi2g58912.1.p	0.380896	Bradi4g09957.1.p-Bradi5g01744.1.p	0.275301	Bradi2g44850.2.p-Bradi3g07047.1.p	0.551943	Bradi3g60460.1.p-Bradi5g03286.1.p	0.100723	Bradi2g52683.1.p-Bradi3g10566.1.p	0.12871		Zm00001eb106670_T001-Zm00001eb201890_T001	0.294708	-		-		Zm00001eb264220_T001-Zm00001eb346120_T002	0.032879	Zm00001eb038140_T001-Zm00001eb169290_T003	0.207831		TVU27302-TVU40283	0.593753	TVU10101-TVU29736	0.545169	TVU12085-TVU43920	0.524893	TVU47777-TVU30978	0.384603	TVU11841-TVU41028	0.0418807		LPERR01G04930.1-LPERR12G13110.1	0.276248	-		LPERR04G07580.1-LPERR04G13380.1	0.247038	LPERR12G14830.1-LPERR12G11440.1	0.288916	LPERR03G01020.1-LPERR03G16080.1	0.295632		Os01t0153275-00-Os10t0487300-01	0.514138	Os12t0230100-01-Os02t0150250-00	0.19587	Os02t0459600-00-Os03t0193000-01	0.350488
Bradi2g24920.1.p-Bradi2g58917.2.p	0.0736069	Bradi4g09963.1.p-Bradi5g01751.1.p	0.530527	Bradi2g44851.1.p-Bradi3g07060.3.p	0.234097	Bradi3g60470.1.p-Bradi5g03290.2.p	0.288375	Bradi2g52686.1.p-Bradi3g10572.2.p	0.355748		Zm00001eb106680_T003-Zm00001eb201900_T001	0.370222	-		-		Zm00001eb264230_T001-Zm00001eb346130_T001	0.565278	Zm00001eb038150_T001-Zm00001eb169300_T001	0.165191		TVU27300-TVU40288	0.428525	TVU10108-TVU29733	0.466138	TVU12087-TVU43910	0.518714	TVU47776-TVU30980	0.521983	TVU11842-TVU41032	0.252018		LPERR01G04940.1-LPERR12G13120.1	0.255596	-		LPERR04G07590.1-LPERR04G13390.1	0.431152	LPERR12G14840.1-LPERR12G11450.1	0.124951	LPERR03G01030.1-LPERR03G16090.1	0.219264		Os01t0153300-00-Os10t0487400-01	0.529019	Os12t0230133-01-Os02t0150300-01	0.271892	Os02t0460200-02-Os03t0193075-01	0.551098
Bradi2g24925.6.p-Bradi2g58930.1.p	0.521103	Bradi4g09970.1.p-Bradi5g01760.1.p	0.363604	Bradi2g44852.1.p-Bradi3g07070.1.p	0.404607	Bradi3g60477.2.p-Bradi5g03300.1.p	0.525838	Bradi2g52690.1.p-Bradi3g10580.2.p	0.182894		Zm00001eb106710_T001-Zm00001eb201910_T001	0.524199	-		-		Zm00001eb264240_T001-Zm00001eb346140_T003	0.681045	Zm00001eb038160_T004-Zm00001eb169310_T001	0.31194		TVU27307-TVU40289	0.535772	TVU10100-TVU29737	0.110546	TVU12084-TVU43911	0.433106	TVU47773-TVU30977	0.42447	TVU11847-TVU41034	0.0913036		LPERR01G04950.1-LPERR12G13130.1	0.536536	-		LPERR04G07600.1-LPERR04G13400.1	0.229392	LPERR12G14850.1-LPERR12G11460.1	0.165006	LPERR03G01040.1-LPERR03G16100.1	0.013129		Os01t0153400-01-Os10t0487500-01	0.402504	Os12t0230200-02-Os02t0150450-00	0.262224	Os02t0460600-01-Os03t0193225-01	0.650121
Bradi2g24930.1.p-Bradi2g58940.1.p	0.256208	Bradi4g09973.1.p-Bradi5g01763.1.p	0.557418	Bradi2g44854.1.p-Bradi3g07075.1.p	0.433804	Bradi3g60480.1.p-Bradi5g03310.1.p	0.324768	Bradi2g52695.1.p-Bradi3g10590.1.p	0.172341		Zm00001eb106720_T001-Zm00001eb201920_T001	0.615319	-		-		Zm00001eb264250_T001-Zm00001eb346150_T001	0.0465791	Zm00001eb038170_T001-Zm00001eb169320_T001	0.414107		TVU27308-TVU40284	0.671364	TVU10105-TVU29738	0.473507	TVU12092-TVU43921	0.104341	TVU47779-TVU30981	0.304163	TVU11840-TVU41033	0.379453		LPERR01G04960.1-LPERR12G13140.1	0.258242	-		LPERR04G07610.1-LPERR04G13410.1	0.656715	LPERR12G14860.2-LPERR12G11470.1	0.19503	LPERR03G01050.1-LPERR03G16110.1	0.282869		Os01t0153500-00-Os10t0487600-01	0.123462	Os12t0230233-00-Os02t0150600-01	0.698599	Os02t0461000-01-Os03t0193400-00	0.546148
Bradi2g24940.2.p-Bradi2g58945.1.p	0.55019	Bradi4g09976.1.p-Bradi5g01766.3.p	0.328293	Bradi2g44856.2.p-Bradi3g07080.1.p	0.374475	Bradi3g60483.1.p-Bradi5g03320.1.p	0.210908	Bradi2g52700.1.p-Bradi3g10591.1.p	0.185413		Zm00001eb106730_T001-Zm00001eb201930_T001	0.44394	-		-		Zm00001eb264260_T001-Zm00001eb346160_T001	0.139234	Zm00001eb038180_T001-Zm00001eb169330_T001	0.163829		TVU27292-TVU40287	0.314483	TVU10104-TVU29754	0.448276	TVU12095-TVU43922	0.463532	TVU47775-TVU30979	0.31018	TVU11846-TVU41035	0.158674		LPERR01G04970.1-LPERR12G13160.1	0.355643	-		LPERR04G07620.1-LPERR04G13420.1	0.424963	LPERR12G14870.1-LPERR12G11480.1	0.512624	LPERR03G01060.1-LPERR03G16120.1	0.0606915		Os01t0153550-00-Os10t0487900-01	0.274891	Os12t0230266-00-Os02t0150700-01	0.650803	Os02t0461100-01-Os03t0193300-01	0.581005
Bradi2g24950.3.p-Bradi2g58950.3.p	0.561235	Bradi4g09982.1.p-Bradi5g01770.1.p	0.385532	Bradi2g44860.1.p-Bradi3g07085.1.p	0.497183	Bradi3g60490.1.p-Bradi5g03327.1.p	0.461608	Bradi2g52710.1.p-Bradi3g10593.1.p	0.46889		Zm00001eb106740_T001-Zm00001eb201940_T001	0.478965	-		-		Zm00001eb264270_T001-Zm00001eb346170_T001	0.406976	Zm00001eb038190_T001-Zm00001eb169340_T001	0.162741		TVU27304-TVU40286	0.613622	TVU10098-TVU29739	0.216352	TVU12094-TVU43923	0.469832	TVU47774-TVU30982	0.188655	TVU11843-TVU41039	0.48747		LPERR01G04980.1-LPERR12G13170.1	0.213656	-		LPERR04G07630.1-LPERR04G13430.1	0.281263	LPERR12G14880.1-LPERR12G11490.1	0.281597	LPERR03G01070.1-LPERR03G16130.1	0.147824		Os01t0153600-00-Os10t0488100-01	0.621184	Os12t0230600-01-Os02t0150800-01	0.536505	Os02t0461200-01-Os03t0193600-00	0.285452
Bradi2g24952.1.p-Bradi2g58960.2.p	0.595377	Bradi4g09990.2.p-Bradi5g01781.1.p	0.533063	Bradi2g44864.1.p-Bradi3g07090.1.p	0.500765	Bradi3g60500.1.p-Bradi5g03338.1.p	0.323285	Bradi2g52720.1.p-Bradi3g10595.2.p	0.46992		Zm00001eb106750_T001-Zm00001eb201960_T001	0.20297	-		-		Zm00001eb264280_T001-Zm00001eb346180_T002	0.664834	Zm00001eb038200_T001-Zm00001eb169350_T001	0.0261939		TVU27293-TVU40303	0.291753	TVU10099-TVU29753	0.571899	TVU12089-TVU43914	0.524896	TVU47772-TVU30983	0.649404	TVU11845-TVU41042	0.0884957		LPERR01G04990.1-LPERR12G13180.2	0.388162	-		LPERR04G07640.1-LPERR04G13440.1	0.58889	LPERR12G14890.1-LPERR12G11500.1	0.247187	LPERR03G01080.1-LPERR03G16140.1	0.503491		Os01t0153625-00-Os10t0488300-01	0.186634	Os12t0231000-01-Os02t0150900-03	0.529842	Os02t0461300-00-Os03t0193700-00	0.418417
Bradi2g24954.1.p-Bradi2g58967.1.p	0.58079	Bradi4g09997.1.p-Bradi5g01790.2.p	0.557969	Bradi2g44870.1.p-Bradi3g07096.1.p	0.255844	Bradi3g60510.1.p-Bradi5g03350.3.p	0.705654	Bradi2g52730.1.p-Bradi3g10597.1.p	0.12345		Zm00001eb106760_T001-Zm00001eb201970_T001	0.62468	-		-		Zm00001eb264290_T001-Zm00001eb346200_T001	0.617509	Zm00001eb038210_T002-Zm00001eb169360_T001	0.0532419		TVU27305-TVU40301	0.405018	TVU10110-TVU29740	0.17669	TVU12102-TVU43913	0.393189	TVU47767-TVU30976	0.261346	TVU11850-TVU41038	0.21121		LPERR01G05000.1-LPERR12G13190.1	0.0786339	-		LPERR04G07650.1-LPERR04G13450.1	0.281264	LPERR12G14900.1-LPERR12G11510.1	0.216747	LPERR03G01090.1-LPERR03G16150.1	0.128059		Os01t0153700-01-Os10t0488400-01	0.247372	Os12t0231100-01-Os02t0151100-01	0.512628	Os02t0461400-01-Os03t0193901-00	0.471687
[truncated: 7,086 more rows]
[truncated: 44 more columns]

## Sheet: Ks of MEGs
B. distachyon											Z. mays											E. curvula											L. perrieri											O. sativa.L
DSD		PD		TD		TRD		WGD			DSD		PD		TD		TRD		WGD			DSD		PD		TD		TRD		WGD			DSD		PD		TD		TRD		WGD			DSD		PD		TD
[truncated: 7,529 more rows]
[truncated: 44 more columns]

## Sheet: Kaks of IGs
B. distachyon											Z. mays											E. curvula											L. perrieri											O. sativa.L
[truncated: 2,373 more rows]
[truncated: 44 more columns]

## Sheet: Ks of IGs
B. distachyon											Z. mays											E. curvula											L. perrieri											O. sativa.L
[truncated: 2,373 more rows]
[truncated: 44 more columns]
