# Supplementary material for: Trends in the evolution of intronless genes in Poaceae
Source: Front Plant Sci. 2023 Feb 16;14:1065631. doi: 10.3389/fpls.2023.1065631 (PMC9978806; doi:10.3389/fpls.2023.1065631)
Supplement: Supplementary file 4 [file DataSheet_4.zip › Supplymentary code.r]

#! /usr/bin/Rscript


### Fig.1 Bar plot #####
rm(list=ls())
setwd("D:/work/数据源/phyzome/phytozome/AS/")
a<-read.delim("AS_plot.txt")
a<-a%>%group_by(Species)%>%mutate(count=sum(value))%>%mutate(freq=round(100*value/count,2))#Convert to percentage
library(ggplot2)
library(ggthemes)
library(reshape2)
library(tidyverse)
p<-ggplot(a,aes(x=Species,y=value,fill=fct_reorder(num,value)))+
  geom_bar(stat = "identity",position = "fill",width = .7)+
  theme_classic(base_size = 14)+
  theme(axis.ticks.length=unit(0.5,'cm'),axis.title = element_text(size = 20),
        axis.text = element_text(size = 20),
        legend.text = element_text(size = 18))+
  guides(fill=guide_legend(title=NULL))+
  scale_y_continuous(labels = scales::percent)+
  geom_text(aes(label=freq),position = position_fill(vjust = .5),size=5)+
  scale_fill_brewer(palette = "Pastel2",limits=c("path1","path2","path3","path4"))+
  ylab(" ")

### Fig.2 retrotransposon distribution density plot ###
rm(list = ls())
library(tidyverse)
library(geofacet)
library(ggh4x)
library(ggplot2)
setwd("D:/mtt/work/数据源/phyzome/phytozome/TR/")
a<-read.delim("Zm.up6k.densty.1")
I<-nrow(a[which(a$type=="less"),])
L<-nrow(a[which(a$type=="intron"),])
#distance=c("0-500",'500-1000',"1000-1500","1500-2000","2000-2500",'2500-3000',"3000-3500","3500-4000","4000-4500","4500-5000","5000-5500","5500-6000")
## preparing data with a size window of 500bp for plotting ##
xx<-seq(500,4000,500)
b<-a[which(a$distance >=0&a$distance<=500),]
c<-a[which(a$distance >=500&a$distance<=1000),]
d<-a[which(a$distance >=1000&a$distance<=1500),]
e<-a[which(a$distance >=1000&a$distance<=1500),]
f<-a[which(a$distance >=1500&a$distance<=2000),]
g<-a[which(a$distance >=2000&a$distance<=2500),]
h<-a[which(a$distance >=3000&a$distance<=3500),]
i<-a[which(a$distance >=3500&a$distance<=4000),]

data1<-data.frame(less=c((nrow(b[which(b$type=="less"),]))/I,(nrow(c[which(c$type=="less"),]))/I,
                         (nrow(d[which(d$type=="less"),]))/I,(nrow(e[which(e$type=="less"),]))/I,
                         (nrow(f[which(f$type=="less"),]))/I,(nrow(g[which(g$type=="less"),]))/I,
                         (nrow(h[which(h$type=="less"),]))/I,(nrow(i[which(i$type=="less"),]))/I),
                  intron=c((nrow(b[which(b$type=="intron"),]))/L,(nrow(c[which(c$type=="intron"),]))/L,
                           (nrow(d[which(d$type=="intron"),]))/L,(nrow(e[which(e$type=="intron"),]))/L,
                           (nrow(f[which(f$type=="intron"),]))/L,(nrow(g[which(g$type=="intron"),]))/L,
                           (nrow(h[which(h$type=="intron"),]))/L,(nrow(i[which(i$type=="intron"),]))/L),
                  dis=xx)

data1$type<-"down"
Fon<-"serif"
p<-ggplot(data1,aes(x=dis))+
  geom_line(aes(y=less,color="IGs",group=type),size=1)+
  geom_line(aes(y=intron,color="MEGs",group=type),size=1)+
  stat_difference(aes(ymin = intron, ymax = less),alpha = 0.3)+
  scale_color_manual(values = c("#C32E5A", "#3D85F7")) +
  scale_fill_manual(
    values = c(
      colorspace::lighten("#C32E5A"), 
      colorspace::lighten("#3D85F7"), 
      "grey60"
    ),
    labels = c("more IGs", "more MEGs", "same"))+
  theme_minimal()+xlab("Distance_To_Gene (bp)")+ylab("Mean")+
  theme(axis.title = element_text(
    family = Fon,
    face='bold', 
    size=20, 
    lineheight = 1),
    axis.text = element_text(
      family = Fon,
      face="bold", 
      color="black",
      size=20),
    legend.title=element_text(family = Fon,face="bold",color="black",size=10,),
    legend.text = element_text(family = Fon,face="bold",color="black",size=10),
    legend.pos = c(0.2, 0.15),legend.direction = "horizontal",legend.box = "vertical")+
  scale_x_reverse()
p  
scale_x_continuous(breaks = seq(6000, 0, -500))
ggsave(p,filename = "Zm_up.pdf",dpi = 300)
#  scale_y_continuous(breaks = seq(0, 0.13, 0.025))

### Fig. 4 Divided box plot of Ks and Ka/Ks###
rm(list = ls())
library(reshape2)
library(ggplot2)
library(ggpubr)
library(patchwork)
setwd("D:/mtt/work/duplicated_gene/KAKS2/")
Fon<-"serif"# Setting the Font
TTT<-(1/(2*6.5*10^-9))/1000000 # Convert Secondary Y-axis scale
a<-read.delim("Si_less_kaks.txt")
b<-melt(a)
b$type<-"IGs"
a<-read.delim("Si_itron_kaks.txt")
c<-melt(a)
c$type<-"MEGs"
d<-na.omit(rbind(b,c))
d<-d[which(d$value <=1.3),]#Preparing Data for plotting

p<-ggplot(d,aes(x=variable,y=value))+
  geom_violin(aes(color=type),trim = F,position = position_dodge(0.9))+
  geom_boxplot(aes(color=type),width=0.15,position = position_dodge(0.9))+
  #scale_y_continuous(sec.axis =sec_axis(~ .*TTT,name="Million years ago (Mya)"))+ ## Ks Timeline
  stat_compare_means(aes(group=type),label = "p.signif",size=10,family=Fon,hide.ns = T)+  # Nonparametric tests
  xlab("Duplication Events")+ylab(expression("Ka·"*"Ks"^{-1}))+labs(title = "S.italica")+
  theme_classic()+
  theme(axis.title = element_text(
    family = Fon,## Axis label font
    face='bold', ## appearance of font（Bold）
    size=20, ## font size
    lineheight = 2),
    axis.text = element_text(family = Fon,
                             face="bold",
                             color="black",size=20),
    legend.title=element_text(family = Fon,face="bold",color="black",size=10,),
    legend.text = element_text(family = Fon,face="bold",color="black",size=10),
    legend.pos =c(0.85,1),legend.direction = "horizontal",
    plot.title = element_text(hjust = 0.5,vjust = -3,family = Fon,face = "bold.italic",color = "black",size = 18),
    axis.title.y = element_text(vjust = 1))
p
ggsave(p,filename = "new/Si_kaks.pdf")

###Fig.6 GO Enrichment analysis and Visualization###
library(ggplot2)
library(clusterProfiler)
library(stringr)
library(reshape2)
setwd("D:/genecount/")
GOinfo<- read.delim("go.db",stringsAsFactors = F)#GO term standard annotion file
Goannotation<-read.delim("Go_anno.txt",header = T,stringsAsFactors = F)# background gene annotions file
gene_list<-read.delim("S60_S40_UP_vs_S80_S60_DOWN-454.txt",header = F)#target genelist
I<-as.vector(gene_list[,1])

head(Goannotion[['BP']])
Goannotion<-split(Goanno,with(Goanno,level))#Divide into 3 GO  categories
term2gene<-Goannotion[['BP']][c(1,2)]
term2name<-Goinfo[1:2]
erich_re<-enricher(I,TERM2GENE = pfam2gene,
                   TERM2NAME = pfam2name)
Result<-erich_re@result
write.table(Result,"GO_ecrich.txt",quote = F,sep="\t")
result<-read.delim("GO_ecrich.txt",header = T,stringsAsFactors = F)

####Fig.6 Visualization of GO Enrichment analysis result ###
library(ggplot2)
library(ggbreak)
p<-ggplot(Result,aes(x=tem,y=count,fill=pvalue))+
  geom_bar(stat="identity",position = "dodge")+coord_flip()+
  scale_fill_gradient(low ="#009ad6",high = "#ed1941" )+
  geom_vline(xintercept = 9.5,linetype="dashed",color="red",size=1)+
  geom_vline(xintercept = 4.5,linetype="dashed",color="blue",size=1)+
  theme_base()+theme(plot.margin = unit(c(1,1,1,1),"cm"))+
  scale_x_discrete(labels=function(x) str_wrap(x,width = 45))+
  xlab("GO term")+
  #ylim(-350,130)+
  labs(fill="log10(pvalue)")+
  geom_text(aes(label=count, y=count),size=4.5, position=position_dodge(1), hjust=1)+
  annotate("text",x=15,y=-250,label="BP",size=5)+
  annotate("text",x=9,y=-250,label="CC",size=5)+
  annotate("text",x=4,y=-250,label="MF",size=5)+
  ggtitle("Phallii")


#####Fig. 7 Expression level density plot with median value ####
library(reshape2)
library(ggplot2)
library(ggpubr)
library(ggsignif)
library(sysfonts)
library(showtext)
wilcox.test(shoot$value~shoot$type)#Nonparametric tests
ggdensity(shoot,x="value",color = "type",rug = T,add = "median",size = 0.8)+
  xlim(-0.12,0)+xlab("shoot")+
  annotate("text",x=-0.025,y=38,label="wilcox.test P=0.7166",size=4,family="A",col="black")+
  theme_classic()+
  theme(text = element_text(family = "A",size = 20),
        legend.position = "none")
